# Supplementary material for: A microProtein repressor complex in the shoot meristem controls the transition to flowering
Source: Plant Physiol. 2021 May 20;187(1):187–202. doi: 10.1093/plphys/kiab235 (PMC8418433; doi:10.1093/plphys/kiab235)
Supplement: kiab235_Supplementary_Data [file kiab235_supplementary_data.zip]

Archive with 5 entries (5 files):
- pp.00466.2021-s01.pdf
- pp.00466.2021-s02.xlsx
- pp.00466.2021-s03.xlsx
- pp.00466.2021-s04.xlsx
- pp.00466.2021-s05.xlsx
