# Supplementary material for: A microProtein repressor complex in the shoot meristem controls the transition to flowering
Source: Plant Physiol. 2021 May 20;187(1):187–202. doi: 10.1093/plphys/kiab235 (PMC8418433; doi:10.1093/plphys/kiab235)
Supplement: kiab235_Supplementary_Data [file kiab235_supplementary_data.zip › pp.00466.2021-s02.xlsx]

## Sheet: Sheet1
Position of the SNP-marker	Reference base	Alternative base (or mutant base)	Quality of the alternative base (ranging from 0 to 40)	Number of reads supporting the predicted base	Ratio of reads supporting the predicted base to total coverage	Average number of hits of alignments covering the position of the SNP
316297	G	A	225	24	0.5455	1
519547	C	T	225	20	0.5	1
573216	C	T	225	29	0.5918	1
706021	C	T	225	20	0.4348	1
829504	C	T	225	22	0.5	1
1262614	C	T	225	21	0.4565	1
1279801	C	T	225	23	0.5476	1
1597280	C	T	225	31	0.6327	1
1634852	C	T	225	27	0.4821	1
2028134	C	T	225	33	0.541	1
2437732	C	T	225	24	0.5455	1
2512953	C	T	225	23	0.6389	1
2598356	C	T	225	24	0.4615	1
2714250	C	T	225	28	0.5185	1
2929322	C	T	225	24	0.5854	1
3738021	C	T	225	26	0.65	1
3879418	C	T	225	23	0.434	1
3903547	C	T	225	29	0.5577	1
3972237	C	T	225	29	0.6905	1
4012026	C	T	225	27	0.551	1
4351126	C	T	225	20	0.4167	1
4509437	C	T	225	20	0.4762	1
4579646	C	T	225	30	0.4688	1
5188173	C	T	225	22	0.5116	1
5733926	C	T	225	20	0.5556	1
5745860	C	T	225	23	0.434	1
6009702	C	T	225	33	0.5789	1
6121916	C	T	225	21	0.4118	1
6397301	C	T	225	27	0.5	1
7307081	C	T	225	24	0.5	1
7514529	C	T	225	22	0.5238	1
7775375	C	T	225	24	0.5581	1
7955853	C	T	225	32	0.6667	1
7973543	G	A	225	30	0.5085	1
8257978	C	T	225	26	0.5778	1
8341600	C	T	225	30	0.625	1
8732547	C	T	225	29	0.6304	1
8854938	C	T	225	21	0.4118	1
8894654	C	T	225	27	0.587	1
9081527	C	T	225	27	0.5	1
9372634	C	T	225	36	0.5294	1
9789207	C	T	225	21	0.42	1
10870654	C	T	225	24	0.5106	1
10887635	C	T	225	22	0.4783	1
10992087	C	T	225	29	0.5088	1
11475042	C	T	225	21	0.5526	1
11556330	C	T	225	25	0.5556	1
11567893	C	T	225	24	0.3934	1
11690497	C	T	225	30	0.4412	1
11947269	C	T	225	23	0.4259	1
12249553	C	T	225	20	0.4545	1
12386400	C	T	225	20	0.4545	1
12566138	C	T	225	25	0.4902	1
12588745	C	T	225	20	0.4348	1
12651846	C	T	225	25	0.4464	1
12977871	C	T	225	37	0.5968	1
13054470	C	T	225	24	0.48	1
13311994	C	T	225	28	0.5385	1
13332546	C	T	225	20	0.4762	1
13477973	C	T	225	21	0.4375	1
13998481	C	T	115	24	0.5581	1
14160562	C	T	225	29	0.537	1
14540043	C	T	225	25	0.5952	1
15550412	C	T	225	21	0.3962	1
16384499	C	T	210	20	0.5	1
16440249	C	T	225	21	0.4773	1
16533352	C	T	225	28	0.5185	1
17000137	C	T	225	24	0.4615	1
17149337	C	T	225	25	0.5435	1
17203925	C	T	225	27	0.6136	1
17480514	C	T	225	21	0.4773	1
17577894	C	T	225	26	0.5098	1
17649891	C	T	225	34	0.5152	1
17751114	C	T	225	23	0.5897	1
18037413	C	T	225	22	0.5366	1
18409007	C	T	225	28	0.5833	1
18472693	C	T	225	26	0.4333	1
18539673	C	T	225	25	0.4808	1
18825545	G	A	225	30	0.4478	1
18988759	C	T	225	21	0.5526	1
19260640	C	T	225	31	0.5962	1
19570956	C	T	225	22	0.44	1
19807458	C	T	225	27	0.6	1
19950181	C	T	225	25	0.4808	1
20256654	C	T	225	24	0.48	1
20379718	C	T	225	26	0.619	1
20711627	C	T	225	20	0.5714	1
20833176	C	T	225	21	0.3684	1
21171181	C	T	225	21	0.5122	1
21362844	C	T	225	32	0.6809	1
21381569	C	T	225	35	0.6481	1
21489878	C	T	225	25	0.5208	1
21590316	C	T	225	29	0.4754	1
22102089	C	T	225	26	0.4815	1
22297101	C	T	225	23	0.4694	1
22407908	C	T	225	25	0.6579	1
22416597	C	T	225	27	0.5625	1
22623276	C	T	225	34	0.5862	1
22750924	C	T	225	27	0.5294	1
23261512	C	T	225	29	0.5179	1
23900385	C	T	225	20	0.5	1
23917337	C	T	225	21	0.525	1
24058275	C	T	225	20	0.4762	1
24206772	C	T	225	25	0.4545	1
24571741	G	A	225	20	0.4348	1
25209911	G	A	225	20	0.4255	1
25970664	C	T	225	26	0.4815	1
26350898	C	T	225	26	0.6047	1
27228182	C	T	225	28	0.5833	1
27246469	C	T	225	25	0.5556	1
27386544	C	T	225	23	0.3833	1
27771474	C	T	225	25	0.5682	1
27948858	C	T	225	21	0.5	1
28134567	C	T	225	20	0.3922	1
28559085	C	T	225	23	0.4792	1
28730630	C	A	225	29	0.5088	1
28835444	C	T	225	20	0.4348	1
28861294	C	T	225	21	0.5526	1
29194794	C	T	225	27	0.4737	1
29492385	C	T	225	25	0.5556	1
29509801	C	T	225	24	0.5106	1
29741629	C	T	225	32	0.6154	1
29853255	C	T	225	24	0.4444	1
29935952	C	T	225	28	0.4828	1
29979076	C	T	225	21	0.4468	1
30001604	C	T	225	25	0.4717	1
30191613	C	T	225	23	0.4423	1
30335084	C	T	225	24	0.5106	1
9883	A	G	143	3264	0.4091	1
83540	G	A	225	20	0.3922	1
495749	G	A	225	21	0.4667	1
591674	G	A	225	22	0.5789	1
702401	G	A	225	22	0.5	1
803158	G	A	225	33	0.6	1
875310	G	A	225	25	0.7143	1
909106	G	A	225	21	0.4884	1
921705	G	A	225	20	0.6061	1
1044397	G	A	225	26	0.5532	1
1122501	G	A	225	23	0.5111	1
1123943	G	A	225	26	0.6341	1
1245368	G	A	225	26	0.6341	1
1623176	G	A	225	24	0.5581	1
1922200	G	A	225	38	0.623	1
1956902	G	A	225	29	0.6444	1
1979592	G	A	225	22	0.8148	1
2194867	G	A	225	23	0.6389	1
2225720	G	A	225	38	0.6441	1
2242987	G	A	225	38	0.6441	1
2440060	G	A	225	34	0.6182	1
2515126	G	A	225	32	0.7273	1
2540383	G	A	225	23	0.5	1
2613203	G	A	225	26	0.5778	1
2692436	G	A	221	29	0.7436	1
2855245	G	A	168	37	0.5873	1
2985228	G	A	225	27	0.871	1
3088800	A	G	225	81	0.6639	1
3101420	G	A	225	23	0.4792	1
3543484	G	A	225	25	0.4717	1
3567176	G	A	225	34	0.7083	1
3577341	G	A	225	23	0.5	1
3642165	G	A	225	22	0.55	1
3721894	G	A	225	33	0.6346	1
3896753	G	A	225	27	0.6	1
3915129	G	A	143	32	0.6531	1
3963260	G	A	225	23	0.5476	1
4053340	G	A	225	29	0.5577	1
4145752	G	A	225	25	0.5319	1
4191225	G	A	217	31	0.5741	1
4203484	G	A	191	27	0.871	1
4473738	G	A	200	27	0.6	1
4500709	G	A	225	28	0.5283	1
4712089	G	A	140	29	0.617	1
4824002	G	A	225	23	0.5227	1
4831179	G	A	225	24	0.6	1
4851562	G	A	225	30	0.5882	1
5294250	G	A	225	31	0.5741	1
5380632	G	A	159	27	0.5625	1
5413861	G	A	225	33	0.5789	1
5510746	G	A	225	29	0.4915	1
5637654	G	A	225	25	0.641	1
5642016	G	A	225	22	0.4681	1
5778912	G	A	225	35	0.5645	1
6136393	G	A	225	34	0.6667	1
6609145	G	A	225	33	0.5156	1
6783294	G	A	225	26	0.5652	1
6919196	G	A	225	30	0.6522	1
6938566	G	A	225	34	0.6667	1
7035367	G	A	225	30	0.7143	1
7115439	G	A	225	27	0.5625	1
7234929	G	A	225	25	0.5319	1
7269303	G	A	225	20	0.5556	1
7398676	G	A	225	23	0.575	1
7448255	G	A	225	21	0.5676	1
7555934	G	A	225	31	0.5345	1
7702107	G	A	225	21	0.7	1
7781860	G	A	225	30	0.625	1
7825521	G	A	225	24	0.4528	1
7887902	G	A	202	22	0.4074	1
8089267	G	A	225	20	0.5128	1
8479648	G	A	225	26	0.5652	1
8613158	G	A	225	31	0.5	1
8757891	G	A	225	27	0.54	1
8830759	G	A	225	23	0.5349	1
9081408	G	A	225	23	0.5	1
9114535	G	A	225	33	0.5789	1
9222691	G	A	225	29	0.6042	1
9560963	G	A	225	21	0.5122	1
9646231	G	A	225	22	0.4681	1
9853860	G	A	225	28	0.5957	1
9961887	G	A	225	22	0.4889	1
10026466	G	A	225	21	0.4773	1
10026601	G	A	225	34	0.5965	1
10199741	G	A	225	25	0.5556	1
10287876	G	A	225	25	0.4902	1
10291400	G	A	225	20	0.5128	1
10424522	G	A	225	36	0.8	1
10438913	G	A	225	34	0.6939	1
10567695	G	A	225	28	0.549	1
10884321	G	A	225	23	0.4894	1
10930945	G	A	225	26	0.6842	1
11093199	G	A	225	29	0.617	1
11387118	G	A	225	26	0.6047	1
11434437	A	C	225	21	0.3962	1
11440673	G	A	225	24	0.5	1
11738339	G	A	225	21	0.5	1
12034114	G	A	225	25	0.5319	1
12889073	G	A	225	25	0.5682	1
13097950	G	A	225	23	0.5476	1
13383868	G	A	225	25	0.5682	1
13755437	G	A	225	28	0.56	1
14033512	G	A	225	31	0.5345	1
14035244	G	A	225	25	0.4464	1
14390722	G	A	225	26	0.5652	1
14580507	G	A	225	29	0.537	1
14766500	G	A	225	27	0.5192	1
15273732	G	A	225	23	0.4035	1
15398340	G	A	225	27	0.587	1
15506730	G	A	225	24	0.4898	1
15570405	G	A	225	26	0.4561	1
15640874	G	A	225	23	0.6571	1
15948799	G	A	225	22	0.4583	1
16472628	G	A	225	32	0.7111	1
16563156	G	A	225	23	0.4792	1
17012937	G	A	225	22	0.44	1
17234063	G	A	225	26	0.52	1
17596319	G	A	225	23	0.5349	1
17628585	G	A	225	23	0.5897	1
17676672	G	A	225	26	0.4815	1
17697440	G	A	225	26	0.619	1
17766498	G	A	225	22	0.5789	1
17912100	G	A	225	26	0.5306	1
17996407	G	A	225	24	0.5	1
18132249	G	A	225	26	0.6667	1
18212861	G	A	225	24	0.5	1
18871300	G	A	225	27	0.6	1
18991462	G	A	225	29	0.6444	1
19076287	G	A	225	22	0.4074	1
19097172	G	A	225	22	0.3929	1
19547452	G	A	225	22	0.3667	1
290531	G	A	225	26	0.5306	1
444516	G	A	225	21	0.4667	1
626259	G	A	225	24	0.5455	1
1080909	G	A	225	31	0.6739	1
1108900	G	A	225	30	0.7692	1
1447924	G	A	225	26	0.4815	1
1469024	G	A	225	26	0.5532	1
1837322	G	A	225	32	0.5818	1
1873204	G	A	225	24	0.6486	1
1942232	G	A	225	20	0.4651	1
2221586	G	A	225	35	0.6604	1
2387642	G	A	225	25	0.5814	1
2397728	G	A	225	27	0.6136	1
2488075	G	A	225	26	0.6047	1
2696071	G	A	225	32	0.7111	1
2819310	G	A	225	30	0.6667	1
3120083	G	A	161	20	0.4545	1
3180195	G	A	100	21	0.4667	1
3360514	C	T	225	29	0.6905	1
3843185	C	T	225	27	0.6	1
4130776	C	T	225	29	0.4603	1
4195573	C	T	225	25	0.5682	1
4495711	C	T	225	27	0.6136	1
4567820	C	T	225	32	0.5517	1
4588507	C	T	225	31	0.6739	1
4750799	C	T	225	24	0.6154	1
4906694	C	T	225	24	0.6	1
5018506	C	T	225	25	0.463	1
5035243	C	T	225	27	0.54	1
5090988	C	T	225	23	0.4792	1
5091571	C	T	225	35	0.6481	1
5110117	C	T	225	31	0.6078	1
5146173	C	T	225	26	0.5098	1
5155134	C	T	126	25	0.5556	1
5296306	C	T	225	27	0.54	1
5391170	C	T	225	27	0.5294	1
5416711	C	T	225	28	0.5185	1
5525477	C	T	225	24	0.5333	1
5588884	C	T	225	29	0.6304	1
5695778	C	T	225	26	0.5417	1
5864772	C	T	225	23	0.5897	1
5913807	C	T	225	30	0.6977	1
6122998	C	T	225	27	0.6585	1
6207908	C	T	225	24	0.5714	1
6233318	C	T	225	30	0.6122	1
6449528	C	T	225	25	0.5682	1
6578210	C	T	225	23	0.5	1
6626046	C	T	225	23	0.6571	1
6813056	C	T	225	43	0.7414	1
6857866	C	T	225	24	0.5217	1
6999352	C	T	225	20	0.4651	1
7003405	C	T	225	20	0.4651	1
7321395	C	T	225	23	0.5227	1
7365985	C	T	225	20	0.5556	1
7447905	C	T	225	22	0.6286	1
7572246	C	T	225	27	0.5094	1
7597403	C	T	225	20	0.625	1
7809841	C	T	225	23	0.575	1
7824639	C	T	225	27	0.6136	1
7953164	C	T	225	42	0.6562	1
7970403	C	T	225	31	0.4306	1
8079093	C	T	225	27	0.6279	1
8131707	C	T	225	28	0.6512	1
8228163	C	T	225	26	0.5098	1
8240548	C	T	225	23	0.6053	1
8423925	C	T	225	21	0.42	1
8429546	C	T	225	23	0.6053	1
8728170	C	T	225	30	0.6977	1
9073735	C	T	225	21	0.4884	1
9135158	C	T	225	25	0.5952	1
9625235	C	T	225	26	0.4407	1
9711196	C	T	225	26	0.6842	1
9750350	C	T	225	27	0.4821	1
10277111	C	T	225	22	0.5116	1
10407674	C	T	225	21	0.6364	1
10636378	C	T	225	29	0.6905	1
10691514	C	T	225	23	0.4894	1
10814737	C	T	225	29	0.5088	1
10932512	C	T	200	21	0.4375	1
10985287	C	T	225	22	0.5116	1
11223526	G	A	225	22	0.6471	1
11490873	G	A	135	21	0.5385	1
11556077	G	A	225	20	0.5405	1
12528154	G	A	225	27	0.5	1
12594582	G	A	225	21	0.4118	1
12850399	G	A	225	35	0.614	1
12895301	G	A	141	20	0.4348	1
13104391	G	A	128	30	0.6522	1
13247310	G	A	119	24	0.4615	1
13254739	G	A	155	21	0.4038	1
13381655	G	A	225	23	0.5227	1
13442875	G	A	130	25	0.4386	1
13475839	G	A	225	22	0.4681	1
13627110	G	A	105	25	0.5	1
13639333	C	T	225	27	0.403	1
14762893	G	A	225	27	0.5745	1
15035220	G	A	120	24	0.4286	1
15035376	C	G	116	29	0.4265	1
15066762	G	A	225	25	0.5208	1
15364413	G	A	225	24	0.48	1
15625899	G	A	225	27	0.4909	1
16231373	G	A	225	22	0.4681	1
16237827	G	A	225	24	0.5581	1
16378563	G	A	225	20	0.4545	1
16976456	G	A	225	20	0.3774	1
17190065	G	A	225	33	0.4853	1
17312436	G	A	225	27	0.5745	1
18434886	G	A	225	25	0.5102	1
18802448	C	T	225	22	0.6875	1
18971357	G	A	225	20	0.3509	1
19640472	G	A	225	22	0.4681	1
19695025	G	A	225	25	0.4545	1
19914887	G	A	225	21	0.5122	1
20123824	G	A	225	22	0.4783	1
20145812	G	A	225	25	0.4808	1
20249871	G	A	225	26	0.5306	1
20360537	G	A	225	20	0.339	1
20615869	G	A	225	22	0.5641	1
20701694	G	A	225	25	0.4032	1
20756028	G	A	225	27	0.4737	1
20924970	G	A	225	29	0.537	1
21887397	C	T	225	22	0.386	1
21956920	G	A	225	23	0.4182	1
22082662	G	A	225	30	0.5	1
22447100	G	A	225	25	0.4902	1
22450894	G	A	225	25	0.4902	1
23109455	G	A	225	29	0.58	1
23391326	G	A	225	20	0.6452	1
23445759	G	A	225	24	0.48	1
149579	G	A	225	40	0.5634	1
202381	G	A	225	37	0.5873	1
319470	G	A	225	28	0.6087	1
356491	G	A	225	33	0.5156	1
709026	A	T	225	32	0.5517	1
1017868	G	A	107	23	0.6053	1
1044060	G	A	225	38	0.6909	1
1325739	G	A	225	34	0.6182	1
1495479	G	A	225	33	0.7021	1
1667158	G	A	225	31	0.5849	1
1905853	G	A	100	30	0.6383	1
1916370	G	A	102	28	0.6222	1
2222942	G	A	225	22	0.6471	1
2374573	G	A	225	32	0.64	1
2384755	G	A	225	23	0.4792	1
2488792	G	A	225	20	0.5128	1
2599752	G	A	225	34	0.7727	1
2684043	G	A	225	40	0.7018	1
2983237	G	A	225	32	0.6275	1
3345283	G	A	153	42	0.7241	1
3360938	G	A	225	28	0.7368	1
3653526	G	A	225	28	0.5833	1
3692500	G	A	113	45	0.7759	1
4124760	G	A	138	33	0.7174	1
4542873	G	A	225	31	0.7209	1
5099133	G	A	225	29	0.6444	1
5167042	G	A	225	30	0.7143	1
5178254	G	A	225	24	0.7059	1
5286705	G	A	225	24	0.5333	1
5299439	G	A	225	54	0.8438	1
5973033	G	A	225	34	0.7907	1
6036414	G	A	225	40	0.7547	1
6513455	G	A	225	36	0.766	1
6557535	G	A	225	37	0.6852	1
6641718	G	A	225	37	0.74	1
6896063	G	A	225	34	0.6939	1
7118271	G	A	187	41	0.7193	1
7341331	C	T	225	41	0.7321	1
7477549	G	A	225	37	0.6852	1
7600197	G	A	225	20	0.8	1
7848277	G	A	225	32	0.6957	1
8224074	G	A	225	43	0.7288	1
8231734	G	A	225	36	0.8571	1
8411731	G	A	225	50	0.7812	1
8658466	G	A	225	22	0.7097	1
8755082	C	T	225	37	0.7872	1
8817947	G	A	225	54	0.8182	1
9197329	G	A	222	36	0.8372	1
9235245	G	A	225	32	0.7111	1
9237960	G	A	225	45	0.7895	1
9319238	G	A	225	40	0.8889	1
9569750	G	A	225	35	0.7609	1
9704955	G	A	225	34	0.85	1
9714981	G	A	222	42	0.8235	1
9743686	G	A	225	42	0.7778	1
9760428	G	A	225	22	0.7586	1
9787313	G	A	222	24	0.96	1
10435083	G	A	222	46	0.9388	1
10766485	G	A	222	40	0.9756	1
11012878	G	A	222	55	0.9649	1
11198670	G	A	222	40	0.8696	1
11447604	G	A	222	39	0.8478	1
11742979	G	A	222	40	0.8889	1
11880803	G	A	222	28	0.9333	1
12309338	G	A	222	28	0.8235	1
12314943	G	A	222	33	1	1
12364748	G	A	225	33	0.7857	1
12607487	G	A	222	41	0.8913	1
12897920	G	A	225	41	0.9111	1
12999415	G	A	225	38	0.7451	1
13008106	G	A	225	33	0.7333	1
13097927	G	A	225	33	0.8462	1
13165429	G	A	225	29	0.7838	1
13171223	G	A	225	37	0.7255	1
13190209	G	A	222	50	0.8772	1
13845796	G	A	226	37	0.8043	1
13855834	G	A	222	28	0.9032	1
13879861	G	A	225	48	0.8276	1
14143029	G	A	225	36	0.7826	1
14190461	G	A	225	34	0.8718	1
14261714	G	A	222	58	0.8406	1
14290517	G	A	225	33	0.7333	1
14449062	G	A	225	28	0.7778	1
14623948	G	A	222	32	0.8889	1
14662097	G	A	225	44	0.7458	1
14808423	G	A	225	31	0.7045	1
15092775	G	A	225	50	0.7246	1
15114667	G	A	225	34	0.6667	1
15136022	G	A	225	42	0.7368	1
15230302	G	A	226	48	0.8889	1
15304452	G	A	225	22	0.6875	1
15367676	G	A	225	29	0.8286	1
15388275	G	A	222	42	0.8571	1
15590543	G	A	225	32	0.7111	1
16117043	G	A	225	34	0.8293	1
16152183	G	A	225	36	0.8	1
16512000	G	A	225	33	0.8462	1
16603253	G	A	225	26	0.8125	1
16997129	G	A	225	22	0.7586	1
17220841	G	A	225	42	0.875	1
17226468	G	A	225	38	0.76	1
17276142	C	T	225	38	0.6667	1
17298910	C	T	225	42	0.6667	1
17311181	C	T	225	33	0.9167	1
17417975	C	T	225	34	0.8095	1
17555121	G	A	225	29	0.6591	1
17565819	G	A	225	38	0.7451	1
17612336	G	A	225	28	0.7179	1
17620549	G	A	225	40	0.7692	1
17646644	G	A	225	32	0.7111	1
17729504	G	A	225	27	0.54	1
17744336	G	A	225	40	0.7843	1
18271729	G	A	225	23	0.6216	1
18283439	G	A	225	27	0.7105	1
18454292	G	A	225	24	0.7273	1
18500937	G	A	225	34	0.7083	1
18536116	G	A	225	28	0.7778	1
106091	C	T	225	22	0.4681	1
209450	C	T	225	24	0.4898	1
338618	C	T	225	26	0.5778	1
1156111	C	T	225	26	0.52	1
1548765	C	T	225	29	0.5179	1
2127924	C	T	225	22	0.5116	1
2794562	C	T	225	28	0.549	1
2806226	C	T	225	30	0.5882	1
3229636	C	T	225	23	0.434	1
3422899	C	T	225	25	0.5208	1
3540467	C	T	225	27	0.5094	1
3673623	C	T	225	22	0.5	1
4006993	A	T	110	28	0.3182	1
4360282	C	T	225	30	0.4762	1
4670112	C	T	225	29	0.6744	1
4824215	C	T	225	22	0.4783	1
4837068	C	T	225	31	0.6889	1
4984937	C	T	225	24	0.6	1
5096988	G	A	225	24	0.5455	1
5506972	C	T	225	27	0.6136	1
5511015	C	T	225	20	0.4444	1
5670950	C	T	225	29	0.5088	1
6140774	C	T	225	21	0.42	1
9006527	C	T	225	20	0.5	1
9312141	C	T	225	21	0.375	1
10075739	G	A	225	25	0.641	1
10214637	G	A	225	23	0.5111	1
10581005	C	T	225	31	0.5167	1
11273883	C	T	225	25	0.3788	1
11295231	C	T	225	23	0.4182	1
11362850	C	T	225	27	0.4737	1
11592628	C	T	225	21	0.4667	1
12220349	C	T	225	23	0.46	1
12253120	C	T	225	24	0.3934	1
12589089	C	T	225	21	0.4038	1
12680430	C	T	225	22	0.4889	1
12752596	C	T	225	20	0.4545	1
13313698	C	T	225	22	0.5366	1
13317310	A	T	225	25	0.5	1
13539317	C	T	171	20	0.4082	1
13555015	C	T	225	26	0.52	1
14593840	C	T	225	25	0.3846	1
15141860	C	T	225	33	0.7021	1
15586038	T	C	225	20	0.6897	1
15879087	C	T	225	27	0.4655	1
15926971	C	T	225	25	0.4545	1
16705554	C	T	225	27	0.551	1
16838953	C	T	225	39	0.5571	1
17053706	C	T	225	22	0.6286	1
17361022	C	T	225	21	0.525	1
17798649	C	T	225	25	0.5208	1
17856523	C	T	225	27	0.5192	1
18423829	C	T	225	29	0.5686	1
18463347	C	T	225	20	0.4348	1
18871967	C	T	225	24	0.4706	1
18906515	C	T	225	26	0.4483	1
19136456	C	T	225	30	0.6383	1
19169349	C	T	225	20	0.4651	1
19198591	C	T	225	25	0.431	1
19455267	C	T	225	27	0.6279	1
20120322	C	T	225	20	0.4762	1
20299393	C	T	225	27	0.4154	1
20335299	C	T	225	28	0.4828	1
20666697	C	T	225	22	0.5946	1
20702437	A	T	225	21	0.5385	1
21322607	C	T	225	26	0.5306	1
21790358	C	T	225	25	0.5319	1
21862416	C	T	225	27	0.6	1
21869857	C	T	225	29	0.4531	1
21871060	C	T	225	23	0.4035	1
22195241	C	T	225	23	0.4107	1
22219269	C	T	225	20	0.4545	1
23046518	C	T	225	24	0.6	1
23440668	C	T	225	23	0.5111	1
23638073	C	T	225	22	0.4231	1
24040070	C	T	225	26	0.4561	1
24874253	G	A	225	20	0.339	1
25224624	G	A	225	22	0.5	1
25620974	G	A	225	26	0.4561	1
25822096	G	A	225	22	0.4314	1
25914200	G	A	225	24	0.4444	1
26049242	G	A	225	21	0.42	1
26293049	G	A	225	28	0.5714	1
26565261	G	A	225	24	0.4444	1
26653274	G	A	225	28	0.6222	1
26956096	G	A	225	22	0.5	1
1250000					0.525227
1350000					0.529069
1450000					0.529069
1550000					0.528314
1650000					0.526992
1750000					0.531164
1850000					0.528708
1950000					0.528708
2050000					0.537245
2150000					0.54097
2250000					0.54097
2350000					0.54097
2450000					0.54097
2550000					0.561733
2650000					0.54896
2750000					0.561483
2850000					0.554675
2950000					0.561273
3050000					0.561273
3150000					0.549225
3250000					0.549225
3350000					0.538054
3450000					0.538054
3550000					0.538054
3650000					0.538054
3750000					0.537433
3850000					0.53488
3950000					0.532764
4050000					0.53419
4150000					0.53419
4250000					0.5285
4350000					0.5285
4450000					0.5285
4550000					0.522373
4650000					0.522373
4750000					0.522373
4850000					0.527083
4950000					0.518215
5050000					0.507233
5150000					0.512733
5250000					0.49046
5350000					0.483733
5450000					0.483733
5550000					0.483733
5650000					0.492113
5750000					0.492113
5850000					0.49865
5950000					0.49865
6050000					0.49865
6150000					0.498843
6250000					0.498843
6350000					0.501962
6450000					0.500586
6550000					0.507775
6650000					0.507775
6750000					0.52374
6850000					0.52374
6950000					0.52374
7050000					0.536178
7150000					0.54506
7250000					0.54506
7350000					0.5413
7450000					0.557488
7550000					0.565589
7650000					0.55891
7750000					0.55891
7850000					0.553555
7950000					0.553555
8050000					0.553555
8150000					0.551542
8250000					0.551542
8350000					0.551542
8450000					0.551542
8550000					0.541423
8650000					0.544875
8750000					0.544875
8850000					0.546791
8950000					0.546791
9050000					0.54566
9150000					0.54566
9250000					0.535175
9350000					0.535175
9450000					0.535175
9550000					0.529086
9650000					0.508437
9750000					0.508478
9850000					0.508478
9950000					0.508478
10050000					0.493237
10150000					0.491183
10250000					0.499957
10350000					0.493588
10450000					0.487767
10550000					0.487767
10650000					0.482563
10750000					0.476267
10850000					0.476267
10950000					0.476267
11050000					0.4801
11150000					0.47754
11250000					0.47754
11350000					0.475033
11450000					0.472831
11550000					0.472831
11650000					0.472831
11750000					0.481686
11850000					0.481573
11950000					0.481573
12050000					0.481573
12150000					0.483293
12250000					0.47854
12350000					0.47854
12450000					0.47854
12550000					0.47854
12650000					0.47854
12750000					0.478907
12850000					0.479585
12950000					0.486954
13050000					0.486954
13150000					0.486954
13250000					0.492042
13350000					0.499977
13450000					0.499977
13550000					0.503767
13650000					0.508245
13750000					0.508245
13850000					0.518411
13950000					0.527412
14050000					0.527412
14150000					0.527412
14250000					0.5175
14350000					0.505529
14450000					0.505529
14550000					0.505529
14650000					0.5048
14750000					0.521625
14850000					0.521625
14950000					0.521625
15050000					0.521625
15150000					0.5173
15250000					0.50114
15350000					0.504033
15450000					0.49744
15550000					0.49744
15650000					0.49744
15750000					0.49744
15850000					0.4707
15950000					0.482833
16050000					0.501514
16150000					0.501514
16250000					0.498487
16350000					0.499744
16450000					0.50129
16550000					0.509327
16650000					0.509327
16750000					0.509327
16850000					0.522091
16950000					0.522091
17050000					0.522091
17150000					0.522091
17250000					0.519969
17350000					0.517171
17450000					0.517171
17550000					0.517171
17650000					0.513443
17750000					0.518821
17850000					0.518846
17950000					0.518846
18050000					0.524371
18150000					0.524371
18250000					0.524371
18350000					0.522836
18450000					0.521246
18550000					0.51355
18650000					0.5202
18750000					0.520469
18850000					0.521358
18950000					0.521918
19050000					0.511945
19150000					0.520867
19250000					0.520867
19350000					0.519436
19450000					0.519436
19550000					0.523767
19650000					0.511815
19750000					0.512455
19850000					0.51562
19950000					0.515309
20050000					0.515309
20150000					0.5458
20250000					0.54315
20350000					0.537938
20450000					0.537938
20550000					0.533083
20650000					0.533083
20750000					0.533083
20850000					0.541545
20950000					0.536542
21050000					0.531377
21150000					0.525658
21250000					0.542115
21350000					0.542115
21450000					0.545264
21550000					0.548793
21650000					0.543392
21750000					0.543392
21850000					0.543392
21950000					0.543392
22050000					0.539277
22150000					0.553517
22250000					0.553517
22350000					0.553517
22450000					0.557273
22550000					0.557273
22650000					0.533444
22750000					0.53052
22850000					0.5306
22950000					0.5306
23050000					0.523682
23150000					0.523682
23250000					0.523682
23350000					0.516275
23450000					0.519436
23550000					0.52444
23650000					0.52444
23750000					0.503
23850000					0.503
23950000					0.491114
24050000					0.476271
24150000					0.476271
24250000					0.476271
24350000					0.476271
24450000					0.476271
24550000					0.469333
24650000					0.469333
24750000					0.471071
24850000					0.471071
24950000					0.471071
25050000					0.471071
25150000					0.487775
25250000					0.479533
25350000					0.4802
25450000					0.4802
25550000					0.486625
25650000					0.486625
25750000					0.486625
25850000					0.5039
25950000					0.5039
26050000					0.53012
26150000					0.50565
26250000					0.50565
26350000					0.50565
26450000					0.50565
26550000					0.529433
26650000					0.529433
26750000					0.525229
26850000					0.525229
26950000					0.5086
27050000					0.5086
27150000					0.5086
27250000					0.512471
27350000					0.508312
27450000					0.508312
27550000					0.508367
27650000					0.4958
27750000					0.4958
27850000					0.4958
27950000					0.493791
28050000					0.493791
28150000					0.493791
28250000					0.498942
28350000					0.499838
28450000					0.499838
28550000					0.497867
28650000					0.502958
28750000					0.497507
28850000					0.495787
28950000					0.492444
29050000					0.487393
29150000					0.488844
1250000					0.584467
1350000					0.604752
1450000					0.609617
1550000					0.609617
1650000					0.608688
1750000					0.625533
1850000					0.629075
1950000					0.62308
2050000					0.628208
2150000					0.625577
2250000					0.63341
2350000					0.627045
2450000					0.628562
2550000					0.628586
2650000					0.627286
2750000					0.625042
2850000					0.622348
2950000					0.619485
3050000					0.6288
3150000					0.6288
3250000					0.619816
3350000					0.616296
3450000					0.615392
3550000					0.613067
3650000					0.608315
3750000					0.607935
3850000					0.607458
3950000					0.602618
4050000					0.601378
4150000					0.6003
4250000					0.5876
4350000					0.580104
4450000					0.582179
4550000					0.581472
4650000					0.581472
4750000					0.581472
4850000					0.5844
4950000					0.589705
5050000					0.587567
5150000					0.586945
5250000					0.585456
5350000					0.587088
5450000					0.586881
5550000					0.567769
5650000					0.567769
5750000					0.576659
5850000					0.5876
5950000					0.586206
6050000					0.580116
6150000					0.581547
6250000					0.580772
6350000					0.578337
6450000					0.578337
6550000					0.586965
6650000					0.57319
6750000					0.572905
6850000					0.57397
6950000					0.576128
7050000					0.576812
7150000					0.576812
7250000					0.576167
7350000					0.576167
7450000					0.566906
7550000					0.565489
7650000					0.56396
7750000					0.56396
7850000					0.560914
7950000					0.563929
8050000					0.565786
8150000					0.565786
8250000					0.555926
8350000					0.545289
8450000					0.540321
8550000					0.539918
8650000					0.541135
8750000					0.536506
8850000					0.536661
8950000					0.537658
9050000					0.520711
9150000					0.531371
9250000					0.554063
9350000					0.555968
9450000					0.555968
9550000					0.555968
9650000					0.55264
9750000					0.55859
9850000					0.561371
9950000					0.56444
10050000					0.565726
10150000					0.5694
10250000					0.557848
10350000					0.56074
10450000					0.559784
10550000					0.5543
10650000					0.5543
10750000					0.5543
10850000					0.555337
10950000					0.560183
11050000					0.560183
11150000					0.558094
11250000					0.562419
11350000					0.566064
11450000					0.566869
11550000					0.578755
11650000					0.577875
11750000					0.54406
11850000					0.54392
11950000					0.54392
12050000					0.54392
12150000					0.5518
12250000					0.537089
12350000					0.5271
12450000					0.5271
12550000					0.530756
12650000					0.521513
12750000					0.545983
12850000					0.5321
12950000					0.5321
13050000					0.536686
13150000					0.54025
13250000					0.54025
13350000					0.540887
13450000					0.540887
13550000					0.538478
13650000					0.538478
13750000					0.538478
13850000					0.538478
13950000					0.538478
14050000					0.52498
14150000					0.52686
14250000					0.52686
14350000					0.515173
14450000					0.527
14550000					0.527
14650000					0.523255
14750000					0.517842
14850000					0.517842
14950000					0.517842
15050000					0.514009
15150000					0.514009
15250000					0.530433
15350000					0.533045
15450000					0.533045
15550000					0.533045
15650000					0.52983
15750000					0.52983
15850000					0.52013
15950000					0.52013
16050000					0.52021
16150000					0.52021
16250000					0.52021
16350000					0.521545
16450000					0.530514
16550000					0.543043
16650000					0.539662
16750000					0.536413
16850000					0.546177
16950000					0.546915
17050000					0.543564
17150000					0.543564
17250000					0.550123
17350000					0.550123
17450000					0.550123
17550000					0.550123
17650000					0.553686
17750000					0.548921
17850000					0.533733
17950000					0.533733
18050000					0.533733
18150000					0.533733
18250000					0.533733
18350000					0.528847
1250000					0.584014
1350000					0.584014
1450000					0.592487
1550000					0.596907
1650000					0.60156
1750000					0.611193
1850000					0.611193
1950000					0.595493
2050000					0.595493
2150000					0.601431
2250000					0.601431
2350000					0.5966
2450000					0.584271
2550000					0.584271
2650000					0.58532
2750000					0.595777
2850000					0.595777
2950000					0.584907
3050000					0.584907
3150000					0.580246
3250000					0.591669
3350000					0.594487
3450000					0.594487
3550000					0.591487
3650000					0.590562
3750000					0.5902
3850000					0.576641
3950000					0.566579
4050000					0.56525
4150000					0.558385
4250000					0.556486
4350000					0.558691
4450000					0.566836
4550000					0.566836
4650000					0.562255
4750000					0.568143
4850000					0.568143
4950000					0.571908
5050000					0.573438
5150000					0.572376
5250000					0.572215
5350000					0.569541
5450000					0.577162
5550000					0.577162
5650000					0.581046
5750000					0.575743
5850000					0.5689
5950000					0.5689
6050000					0.567112
6150000					0.565114
6250000					0.566136
6350000					0.571381
6450000					0.573161
6550000					0.574668
6650000					0.578343
6750000					0.577925
6850000					0.579757
6950000					0.584517
7050000					0.58236
7150000					0.582054
7250000					0.571876
7350000					0.571876
7450000					0.568267
7550000					0.571848
7650000					0.571848
7750000					0.572014
7850000					0.571486
7950000					0.568673
8050000					0.568673
8150000					0.562385
8250000					0.567505
8350000					0.573194
8450000					0.566221
8550000					0.567833
8650000					0.570853
8750000					0.567644
8850000					0.5677
8950000					0.5677
9050000					0.5644
9150000					0.560413
9250000					0.568271
9350000					0.563685
9450000					0.561186
9550000					0.561792
9650000					0.557715
9750000					0.551854
9850000					0.551854
9950000					0.551854
10050000					0.547962
10150000					0.547962
10250000					0.547286
10350000					0.551007
10450000					0.547608
10550000					0.547608
10650000					0.547608
10750000					0.547608
10850000					0.547608
10950000					0.556517
11050000					0.55119
11150000					0.55119
11250000					0.55119
11350000					0.535308
11450000					0.535308
11550000					0.537464
11650000					0.535454
11750000					0.527042
11850000					0.527042
11950000					0.526982
12050000					0.512469
12150000					0.513538
12250000					0.510277
12350000					0.510277
12450000					0.50244
12550000					0.492107
12650000					0.492107
12750000					0.488538
12850000					0.484208
12950000					0.484208
13050000					0.484208
13150000					0.484208
13250000					0.484208
13350000					0.484208
13450000					0.484208
13550000					0.491154
13650000					0.491154
13750000					0.491154
13850000					0.489221
13950000					0.489221
14050000					0.489221
14150000					0.4831
14250000					0.4831
14350000					0.4831
14450000					0.470692
14550000					0.477609
14650000					0.4731
14750000					0.478038
14850000					0.478038
14950000					0.486883
15050000					0.493437
15150000					0.489111
15250000					0.489111
15350000					0.489111
15450000					0.489111
15550000					0.489111
15650000					0.489111
15750000					0.47794
15850000					0.47794
15950000					0.478609
16050000					0.46902
16150000					0.478609
16250000					0.478609
16350000					0.4861
16450000					0.4861
16550000					0.4861
16650000					0.486971
16750000					0.486971
16850000					0.486971
16950000					0.486317
17050000					0.486317
17150000					0.486317
17250000					0.489729
17350000					0.489729
17450000					0.489729
17550000					0.48038
17650000					0.52698
17750000					0.497633
17850000					0.497633
17950000					0.497633
18050000					0.497633
18150000					0.497633
18250000					0.52168
18350000					0.52168
18450000					0.507617
18550000					0.507617
18650000					0.49424
18750000					0.497233
18850000					0.497233
18950000					0.492812
19050000					0.497011
19150000					0.48121
19250000					0.48121
19350000					0.48121
19450000					0.488745
19550000					0.481008
19650000					0.481008
19750000					0.483069
19850000					0.483069
19950000					0.483069
20050000					0.483069
20150000					0.466033
20250000					0.4765
20350000					0.4765
20450000					0.4765
20550000					0.4765
20650000					0.468958
20750000					0.465054
20850000					0.46755
20950000					0.468592
21050000					0.468592
21150000					0.468592
21250000					0.468562
21350000					0.468562
21450000					0.466564
21550000					0.46016
21650000					0.473622
21750000					0.473622
21850000					0.473622
21950000					0.475389
22050000					0.485943
22150000					0.50585
1250000					0.597981
1350000					0.608259
1450000					0.6164
1550000					0.618219
1650000					0.626229
1750000					0.626313
1850000					0.626313
1950000					0.626313
2050000					0.631643
2150000					0.643994
2250000					0.643994
2350000					0.643407
2450000					0.647931
2550000					0.647931
2650000					0.649913
2750000					0.646186
2850000					0.646186
2950000					0.65565
3050000					0.65565
3150000					0.65565
3250000					0.659883
3350000					0.664577
3450000					0.664577
3550000					0.666033
3650000					0.68732
3750000					0.706711
3850000					0.692456
3950000					0.69505
4050000					0.693967
4150000					0.693967
4250000					0.700009
4350000					0.700009
4450000					0.700009
4550000					0.700009
4650000					0.693244
4750000					0.70299
4850000					0.707691
4950000					0.713933
5050000					0.713933
5150000					0.713933
5250000					0.713933
5350000					0.716055
5450000					0.718109
5550000					0.718109
5650000					0.716092
5750000					0.716092
5850000					0.715655
5950000					0.715958
6050000					0.715958
6150000					0.7172
6250000					0.714914
6350000					0.720338
6450000					0.728683
6550000					0.73671
6650000					0.732982
6750000					0.732982
6850000					0.732982
6950000					0.732982
7050000					0.742208
7150000					0.742208
7250000					0.741477
7350000					0.740375
7450000					0.738015
7550000					0.741529
7650000					0.74664
7750000					0.74664
7850000					0.749877
7950000					0.757354
8050000					0.756413
8150000					0.769413
8250000					0.769413
8350000					0.768881
8450000					0.772187
8550000					0.787635
8650000					0.790558
8750000					0.796411
8850000					0.796411
8950000					0.7962
9050000					0.7962
9150000					0.802481
9250000					0.8105
9350000					0.8105
9450000					0.8105
9550000					0.823013
9650000					0.823013
9750000					0.8258
9850000					0.834494
9950000					0.844487
10050000					0.848307
10150000					0.850457
10250000					0.85028
10350000					0.85028
10450000					0.851214
10550000					0.869638
10650000					0.873054
10750000					0.873054
10850000					0.8824
10950000					0.8824
11050000					0.916986
11150000					0.90281
11250000					0.90281
11350000					0.90281
11450000					0.901764
11550000					0.901764
11650000					0.902542
11750000					0.8864
11850000					0.872593
11950000					0.858988
12050000					0.8517
12150000					0.8517
12250000					0.8517
12350000					0.844153
12450000					0.842336
12550000					0.842336
12650000					0.842812
12750000					0.8425
12850000					0.8425
12950000					0.8408
13050000					0.8326
13150000					0.827006
13250000					0.824416
13350000					0.824416
13450000					0.823743
13550000					0.823743
13650000					0.810205
13750000					0.810205
13850000					0.805925
13950000					0.791938
14050000					0.796345
14150000					0.790904
14250000					0.792896
14350000					0.789464
14450000					0.788511
14550000					0.788511
14650000					0.788511
14750000					0.788511
14850000					0.788511
14950000					0.791
15050000					0.791
15150000					0.781994
15250000					0.781994
15350000					0.785374
15450000					0.782233
15550000					0.781644
15650000					0.781644
15750000					0.780444
15850000					0.780444
15950000					0.775171
16050000					0.767822
16150000					0.779611
16250000					0.781184
16350000					0.776105
16450000					0.77699
16550000					0.761464
16650000					0.756789
16750000					0.756789
16850000					0.759328
16950000					0.759328
17050000					0.75
17150000					0.75
17250000					0.748919
1250000					0.5142
1350000					0.5142
1450000					0.52342
1550000					0.53526
1650000					0.53734
1750000					0.53734
1850000					0.53734
1950000					0.53734
2050000					0.520117
2150000					0.520117
2250000					0.520214
2350000					0.518863
2450000					0.516362
2550000					0.516362
2650000					0.516362
2750000					0.516362
2850000					0.4914
2950000					0.4914
3050000					0.4914
3150000					0.489711
3250000					0.489711
3350000					0.489711
3450000					0.5078
3550000					0.5078
3650000					0.521582
3750000					0.528117
3850000					0.529454
3950000					0.529454
4050000					0.527825
4150000					0.522336
4250000					0.522336
4350000					0.523362
4450000					0.522321
4550000					0.529115
4650000					0.529115
4750000					0.529808
4850000					0.531664
4950000					0.524391
5050000					0.524391
5150000					0.524391
5250000					0.524391
5350000					0.54501
5450000					0.54501
5550000					0.54501
5650000					0.552656
5750000					0.552656
5850000					0.552656
5950000					0.537438
6050000					0.537438
6150000					0.52205
6250000					0.50646
6350000					0.4967
6450000					0.4967
6550000					0.4967
6650000					0.4967
6750000					0.4967
8850000					0.505333
8950000					0.505333
9050000					0.506775
9150000					0.506775
9250000					0.506775
9350000					0.50876
9450000					0.50876
9550000					0.50876
9650000					0.50876
9750000					0.50876
9850000					0.50876
9950000					0.50876
10050000					0.477257
10150000					0.476812
10250000					0.476812
10350000					0.47265
10450000					0.47265
10550000					0.47265
10650000					0.4866
10750000					0.4866
10850000					0.4866
10950000					0.4866
11050000					0.473289
11150000					0.473289
11250000					0.473289
11350000					0.446933
11450000					0.45113
11550000					0.44547
11650000					0.44547
11750000					0.44547
11850000					0.437556
11950000					0.437556
12050000					0.437556
12150000					0.452236
12250000					0.452236
12350000					0.454062
12450000					0.454062
12550000					0.464164
12650000					0.46321
12750000					0.46321
12850000					0.462822
12950000					0.462822
13050000					0.462822
13150000					0.462822
13250000					0.462822
13350000					0.455
13450000					0.455
13550000					0.462075
13650000					0.462075
13750000					0.462075
13850000					0.4704
13950000					0.500857
14050000					0.508583
14150000					0.508583
14250000					0.508583
14350000					0.534457
14450000					0.534457
14550000					0.534457
14650000					0.52835
14750000					0.5178
14850000					0.53928
14950000					0.53928
15050000					0.53928
15150000					0.53928
15250000					0.53928
15350000					0.53928
15450000					0.53928
15550000					0.541233
15650000					0.5435
15750000					0.5435
15850000					0.578357
15950000					0.578357
16050000					0.578357
16150000					0.571688
16250000					0.571688
16350000					0.571688
16450000					0.553057
16550000					0.549025
16650000					0.545711
16750000					0.545711
16850000					0.527713
16950000					0.527713
17050000					0.527713
17150000					0.5366
17250000					0.538138
17350000					0.538138
17450000					0.538138
17550000					0.538138
17650000					0.530633
17750000					0.5224
17850000					0.5224
17950000					0.519877
18050000					0.517283
18150000					0.513664
18250000					0.523183
18350000					0.5136
18450000					0.5136
18550000					0.5136
18650000					0.51246
18750000					0.51246
18850000					0.51246
18950000					0.509164
19050000					0.499582
19150000					0.496273
19250000					0.496273
19350000					0.496273
19450000					0.504467
19550000					0.507085
19650000					0.507085
19750000					0.508064
19850000					0.508064
19950000					0.508064
20050000					0.508064
20150000					0.513518
20250000					0.52004
20350000					0.52004
20450000					0.523714
20550000					0.524737
20650000					0.514045
20750000					0.50266
20850000					0.50266
20950000					0.4943
21050000					0.490983
21150000					0.490983
21250000					0.490983
21350000					0.490983
21450000					0.492327
21550000					0.50002
21650000					0.501933
21750000					0.501933
21850000					0.51174
21950000					0.502533
22050000					0.498038
22150000					0.498038
22250000					0.499489
22350000					0.499489
22450000					0.49185
22550000					0.49185
22650000					0.487544
22750000					0.487544
22850000					0.4844
22950000					0.4844
23050000					0.479122
23150000					0.475917
23250000					0.475917
23350000					0.475917
23450000					0.48896
23550000					0.497575
23650000					0.46586
23750000					0.46586
23850000					0.46586
23950000					0.46586
24050000					0.47155
24150000					0.47155
24250000					0.47155
24350000					0.44586
24450000					0.447567
24550000					0.447567
24650000					0.445257
24750000					0.435729
24850000					0.433762
24950000					0.435286
25050000					0.4523
25150000					0.4523
25250000					0.4523
25350000					0.450838
25450000					0.469878
25550000					0.469878
25650000					0.469878
