# Supplementary material for: A microProtein repressor complex in the shoot meristem controls the transition to flowering
Source: Plant Physiol. 2021 May 20;187(1):187–202. doi: 10.1093/plphys/kiab235 (PMC8418433; doi:10.1093/plphys/kiab235)
Supplement: kiab235_Supplementary_Data [file kiab235_supplementary_data.zip › pp.00466.2021-s03.xlsx]

## Sheet: Sheet1
	ID	meth_WT	umeth_WT	meth_OX	umeth_OX	number_meth_sites	Col0_meth	mip1aOX_meth	fold_change	%point_difference	description	comment
793	AT1G13250	0	133	95	83	8	0	53.3708	10	53.3708	GATL3, galacturonosyltransferase-like 3
8975	AT2G41480	0	77	32	23	8	0	58.1818	10	58.1818	Peroxidase superfamily protein
259	AT1G05291	0	106	61	40	5	0	60.396	10	60.396	Protein of unknown function (DUF1218)
1406	AT1G22500	0	186	87	81	5	0	51.7857	10	51.7857	RING/U-box superfamily protein
2336	AT1G35040	0	55	20	15	5	0	57.1429	10	57.1429	unknown protein; FUNCTIONS IN: molecular_function unknown; INVOLVED IN: biological_process unknown; LOCATED IN: endomembrane system; BEST Arabidopsis thaliana protein match is: unknown protein (TAIR:AT1G34910.1); Has 9 Blast hits to 9 proteins in 2 species: Archae - 0; Bacteria - 0; Metazoa - 0; Fungi - 0; Plants - 9; Viruses - 0; Other Eukaryotes - 0 (source: NCBI BLink).
4749	AT1G68810	0	156	82	67	5	0	55.0336	10	55.0336	basic helix-loop-helix (bHLH) DNA-binding superfamily protein
4981	AT1G72570	0	136	94	58	5	0	61.8421	10	61.8421	Integrase-type DNA-binding superfamily protein
5444	AT1G80380	0	84	38	46	5	0	45.2381	10	45.2381	P-loop containing nucleoside triphosphate hydrolases superfamily protein
8454	AT2G33420	0	139	59	79	5	0	42.7536	10	42.7536	Protein of unknown function (DUF810)
15297	AT4G10240	0	117	75	60	5	0	55.5556	10	55.5556	B-box zinc finger family protein
21832	AT5G55780	0	54	32	44	5	0	42.1053	10	42.1053	Cysteine/Histidine-rich C1 domain family protein
3193	AT1G48270	0	95	38	41	4	0	48.1013	10	48.1013	GCR1, G-protein-coupled receptor 1
4067	AT1G60410	0	91	38	53	4	0	41.7582	10	41.7582	F-box family protein
4509	AT1G65907	0	72	34	41	4	0	45.3333	10	45.3333	unknown protein; Has 30201 Blast hits to 17322 proteins in 780 species: Archae - 12; Bacteria - 1396; Metazoa - 17338; Fungi - 3422; Plants - 5037; Viruses - 0; Other Eukaryotes - 2996 (source: NCBI BLink).
4806	AT1G69610	0	67	15	22	4	0	40.5405	10	40.5405	Protein of unknown function (DUF1666)
9492	AT3G03220	0	86	36	23	4	0	61.0169	10	61.0169	ATEXP13, ATEXPA13, ATHEXP ALPHA 1.22, EXP13, EXPA13, expansin A13
12676	AT3G46160	0	61	28	26	4	0	51.8519	10	51.8519	Protein kinase superfamily protein
13395	AT3G55750	0	51	18	22	4	0	45	10	45	Ribosomal protein L35Ae family protein
13830	AT3G62270	0	114	34	40	4	0	45.9459	10	45.9459	HCO3- transporter family
13907	AT4G00120	0	55	16	21	4	0	43.2432	10	43.2432	EDA33, GT140, IND, IND1, basic helix-loop-helix (bHLH) DNA-binding superfamily protein
15509	AT4G12432	0	96	35	43	4	0	44.8718	10	44.8718	CPuORF26, conserved peptide upstream open reading frame 26
15753	AT4G14830	0	58	55	14	4	0	79.7101	10	79.7101	HSP1, unknown protein; BEST Arabidopsis thaliana protein match is: unknown protein (TAIR:AT3G22530.1); Has 77 Blast hits to 77 proteins in 12 species: Archae - 0; Bacteria - 0; Metazoa - 0; Fungi - 0; Plants - 77; Viruses - 0; Other Eukaryotes - 0 (source: NCBI BLink).
17381	AT4G37925	0	61	62	38	4	0	62	10	62	NDH-M, subunit NDH-M of NAD(P)H:plastoquinone dehydrogenase complex
18038	AT5G09640	0	121	49	72	4	0	40.4959	10	40.4959	SCPL19, SNG2, serine carboxypeptidase-like 19
19067	AT5G25170	0	92	69	35	4	0	66.3462	10	66.3462	PPPDE putative thiol peptidase family protein
21307	AT5G48380	0	44	25	24	4	0	51.0204	10	51.0204	BIR1, BAK1-interacting receptor-like kinase 1
384	AT1G07220	0	48	33	11	3	0	75	10	75	Arabidopsis thaliana protein of unknown function (DUF821)
425	AT1G07880	0	60	40	25	3	0	61.5385	10	61.5385	ATMPK13, Protein kinase superfamily protein
534	AT1G09400	0	31	22	26	3	0	45.8333	10	45.8333	FMN-linked oxidoreductases superfamily protein
654	AT1G11220	0	37	17	25	3	0	40.4762	10	40.4762	Protein of unknown function (DUF761)
738	AT1G12490	0	36	23	23	3	0	50	10	50	F-box associated ubiquitination effector family protein
804	AT1G13420	0	53	47	35	3	0	57.3171	10	57.3171	ATST4B, ST4B, sulfotransferase 4B
1841	AT1G29510	0	54	29	25	3	0	53.7037	10	53.7037	SAUR68, SAUR-like auxin-responsive protein family
3152	AT1G47820	0	73	30	34	3	0	46.875	10	46.875	unknown protein; BEST Arabidopsis thaliana protein match is: unknown protein (TAIR:AT1G47813.1); Has 29 Blast hits to 29 proteins in 9 species: Archae - 0; Bacteria - 0; Metazoa - 0; Fungi - 0; Plants - 29; Viruses - 0; Other Eukaryotes - 0 (source: NCBI BLink).
4504	AT1G65845	0	33	33	27	3	0	55	10	55	unknown protein; FUNCTIONS IN: molecular_function unknown; INVOLVED IN: biological_process unknown; LOCATED IN: endomembrane system; Has 9 Blast hits to 9 proteins in 2 species: Archae - 0; Bacteria - 0; Metazoa - 0; Fungi - 0; Plants - 9; Viruses - 0; Other Eukaryotes - 0 (source: NCBI BLink).
4921	AT1G71420	0	30	35	25	3	0	58.3333	10	58.3333	Tetratricopeptide repeat (TPR)-like superfamily protein
5553	AT2G01790	0	74	53	31	3	0	63.0952	10	63.0952	TRAF-like family protein
5823	AT2G04450	0	20	10	3	3	0	76.9231	10	76.9231	ATNUDT6, ATNUDX6, NUDT6, NUDX6, nudix hydrolase homolog 6
7746	AT2G24090	0	27	19	20	3	0	48.7179	10	48.7179	Ribosomal protein L35
7814	AT2G24830	0	54	11	13	3	0	45.8333	10	45.8333	zinc finger (CCCH-type) family protein / D111/G-patch domain-containing protein
7959	AT2G26470	0	96	54	58	3	0	48.2143	10	48.2143	unknown protein; CONTAINS InterPro DOMAIN/s: Protein of unknown function DUF159 (InterPro:IPR003738); Has 3646 Blast hits to 3636 proteins in 1001 species: Archae - 41; Bacteria - 1922; Metazoa - 142; Fungi - 125; Plants - 44; Viruses - 14; Other Eukaryotes - 1358 (source: NCBI BLink).
8487	AT2G33855	0	37	37	7	3	0	84.0909	10	84.0909	unknown protein; Has 35333 Blast hits to 34131 proteins in 2444 species: Archae - 798; Bacteria - 22429; Metazoa - 974; Fungi - 991; Plants - 531; Viruses - 0; Other Eukaryotes - 9610 (source: NCBI BLink).
8819	AT2G39040	0	33	34	35	3	0	49.2754	10	49.2754	Peroxidase superfamily protein
9316	AT2G47410	0	47	43	15	3	0	74.1379	10	74.1379	WD40/YVTN repeat-like-containing domain;Bromodomain
9485	AT3G03090	0	46	22	10	3	0	68.75	10	68.75	AtVGT1, VGT1, vacuolar glucose transporter 1
9975	AT3G11110	0	34	12	8	3	0	60	10	60	RING/U-box superfamily protein
10376	AT3G17020	0	63	32	23	3	0	58.1818	10	58.1818	Adenine nucleotide alpha hydrolases-like superfamily protein
10534	AT3G19400	0	57	21	29	3	0	42	10	42	Cysteine proteinases superfamily protein
11035	AT3G25585	0	67	66	20	3	0	76.7442	10	76.7442	AAPT2, ATAAPT2, aminoalcoholphosphotransferase
11364	AT3G28890	0	52	25	21	3	0	54.3478	10	54.3478	AtRLP43, RLP43, receptor like protein 43
12642	AT3G45720	0	36	22	13	3	0	62.8571	10	62.8571	Major facilitator superfamily protein
12770	AT3G47130	0	37	29	29	3	0	50	10	50	F-box associated ubiquitination effector family protein
13028	AT3G50295	0	48	25	32	3	0	43.8596	10	43.8596	pseudogene, hypothetical protein
13292	AT3G54510	0	55	46	15	3	0	75.4098	10	75.4098	Early-responsive to dehydration stress protein (ERD4)
15929	AT4G16807	0	58	39	19	3	0	67.2414	10	67.2414	unknown protein; FUNCTIONS IN: molecular_function unknown; INVOLVED IN: biological_process unknown; LOCATED IN: cellular_component unknown; BEST Arabidopsis thaliana protein match is: unknown protein (TAIR:AT3G33528.1); Has 30201 Blast hits to 17322 proteins in 780 species: Archae - 12; Bacteria - 1396; Metazoa - 17338; Fungi - 3422; Plants - 5037; Viruses - 0; Other Eukaryotes - 2996 (source: NC…
17945	AT5G07900	0	76	28	15	3	0	65.1163	10	65.1163	Mitochondrial transcription termination factor family protein
21266	AT5G47910	0	33	14	6	3	0	70	10	70	ATRBOHD, RBOHD, respiratory burst oxidase homologue D
21396	AT5G49440	0	32	16	19	3	0	45.7143	10	45.7143	unknown protein; Has 30201 Blast hits to 17322 proteins in 780 species: Archae - 12; Bacteria - 1396; Metazoa - 17338; Fungi - 3422; Plants - 5037; Viruses - 0; Other Eukaryotes - 2996 (source: NCBI BLink).
21479	AT5G50420	0	73	35	27	3	0	56.4516	10	56.4516	O-fucosyltransferase family protein
22203	AT5G61700	0	43	24	34	3	0	41.3793	10	41.3793	ATATH16, ATH16, ABC2 homolog 16
22547	AT5G67330	0	66	24	34	3	0	41.3793	10	41.3793	ATNRAMP4, NRAMP4, natural resistance associated macrophage protein 4
168	AT1G03810	0	34	6	8	2	0	42.8571	10	42.8571	Nucleic acid-binding, OB-fold-like protein
369	AT1G07000	0	41	14	14	2	0	50	10	50	ATEXO70B2, EXO70B2, exocyst subunit exo70 family protein B2
408	AT1G07620	0	29	11	16	2	0	40.7407	10	40.7407	ATOBGM, GTP-binding protein Obg/CgtA
449	AT1G08150	0	19	9	3	2	0	75	10	75	ATCHX5, CHX5, Cation/hydrogen exchanger family protein
791	AT1G13240	0	35	21	24	2	0	46.6667	10	46.6667	pre-tRNA
927	AT1G15415	0	61	45	14	2	0	76.2712	10	76.2712	The protein encoded by this gene was identified as a part of pollen proteome by mass spec analysis. It has weak homology to LEA (late embryo abundant) proteins. Encodes protein phosphatase 2A (PP2A) B'gamma subunit. Targeted to nucleus and cytosol.
1126	AT1G18320	0	18	14	12	2	0	53.8462	10	53.8462	Mitochondrial import inner membrane translocase subunit Tim17/Tim22/Tim23 family protein
1240	AT1G19970	0	28	25	11	2	0	69.4444	10	69.4444	ER lumen protein retaining receptor family protein
1271	AT1G20575	0	52	34	11	2	0	75.5556	10	75.5556	Nucleotide-diphospho-sugar transferases superfamily protein
1385	AT1G22090	0	26	11	15	2	0	42.3077	10	42.3077	emb2204, Protein of unknown function (DUF626)
1794	AT1G28940	0	19	24	15	2	0	61.5385	10	61.5385	pre-tRNA
1861	AT1G29800	0	47	37	19	2	0	66.0714	10	66.0714	RING/FYVE/PHD-type zinc finger family protein
3169	AT1G47980	0	12	8	2	2	0	80	10	80	unknown protein; FUNCTIONS IN: molecular_function unknown; INVOLVED IN: biological_process unknown; LOCATED IN: endomembrane system; EXPRESSED IN: 6 plant structures; EXPRESSED DURING: 4 anthesis, F mature embryo stage, petal differentiation and expansion stage, E expanded cotyledon stage; BEST Arabidopsis thaliana protein match is: unknown protein (TAIR:AT3G62730.1); Has 169 Blast hits to 169 pr…
3562	AT1G52650	0	21	32	12	2	0	72.7273	10	72.7273	F-box/RNI-like superfamily protein
3751	AT1G55010	0	29	6	6	2	0	50	10	50	PDF1.5, plant defensin 1.5
3764	AT1G55170	0	35	20	14	2	0	58.8235	10	58.8235	unknown protein; BEST Arabidopsis thaliana protein match is: unknown protein (TAIR:AT3G14750.1); Has 13439 Blast hits to 8993 proteins in 828 species: Archae - 344; Bacteria - 1469; Metazoa - 6958; Fungi - 1008; Plants - 683; Viruses - 29; Other Eukaryotes - 2948 (source: NCBI BLink).
3833	AT1G55950	0	40	2	1	2	0	66.6667	10	66.6667	DNA-binding storekeeper protein-related transcriptional regulator
3977	AT1G58320	0	20	14	15	2	0	48.2759	10	48.2759	PLAC8 family protein
4062	AT1G60330	0	55	44	26	2	0	62.8571	10	62.8571	pseudogene, similar to Chalcone--flavonone isomerase (EC 5.5.1.6) (Chalcone isomerase). (Radish), blastp match of 69% identity and 5.0e-13 P-value to SP|O22651|CFI_RAPSA Chalcone--flavonone isomerase (EC 5.5.1.6) (Chalcone isomerase). (Radish) {Raphanus sativus}
4330	AT1G63670	0	49	40	19	2	0	67.7966	10	67.7966	Protein of unknown function (DUF3741)
4559	AT1G66530	0	50	26	32	2	0	44.8276	10	44.8276	Arginyl-tRNA synthetase, class Ic
4731	AT1G68568	0	34	15	22	2	0	40.5405	10	40.5405	other RNA
4748	AT1G68800	0	39	22	11	2	0	66.6667	10	66.6667	BRC2, TCP12, TCP domain protein 12
4919	AT1G71370	0	23	17	10	2	0	62.963	10	62.963	DEA(D/H)-box RNA helicase family protein
5039	AT1G73600	0	18	24	27	2	0	47.0588	10	47.0588	S-adenosyl-L-methionine-dependent methyltransferases superfamily protein
5161	AT1G75780	0	21	25	5	2	0	83.3333	10	83.3333	TUB1, tubulin beta-1 chain
5648	AT2G02860	0	33	23	8	2	0	74.1935	10	74.1935	ATSUC3, ATSUT2, SUC3, SUT2, sucrose transporter 2
6019	AT2G06095	0	23	9	12	2	0	42.8571	10	42.8571	unknown protein; Has 30201 Blast hits to 17322 proteins in 780 species: Archae - 12; Bacteria - 1396; Metazoa - 17338; Fungi - 3422; Plants - 5037; Viruses - 0; Other Eukaryotes - 2996 (source: NCBI BLink).
6270	AT2G07776	0	15	7	2	2	0	77.7778	10	77.7778	unknown protein; BEST Arabidopsis thaliana protein match is: unknown protein (TAIR:ATMG00530.1); Has 35333 Blast hits to 34131 proteins in 2444 species: Archae - 798; Bacteria - 22429; Metazoa - 974; Fungi - 991; Plants - 531; Viruses - 0; Other Eukaryotes - 9610 (source: NCBI BLink).
6967	AT2G15271	0	43	17	17	2	0	50	10	50	Pseudogene of AT5G49200; WD-40 repeat family protein / zfwd4 protein (ZFWD4)
7447	AT2G20463	0	29	11	14	2	0	44	10	44	Defensin-like (DEFL) family protein
7461	AT2G20625	0	32	22	22	2	0	50	10	50	Protein of unknown function (DUF626)
7554	AT2G21810	0	40	46	12	2	0	79.3103	10	79.3103	Cysteine/Histidine-rich C1 domain family protein
7558	AT2G21870	0	29	10	14	2	0	41.6667	10	41.6667	MGP1, copper ion binding;cobalt ion binding;zinc ion binding
7989	AT2G26810	0	22	8	10	2	0	44.4444	10	44.4444	Putative methyltransferase family protein
8178	AT2G29620	0	51	25	26	2	0	49.0196	10	49.0196	unknown protein; BEST Arabidopsis thaliana protein match is: unknown protein (TAIR:AT1G07330.1); Has 887 Blast hits to 750 proteins in 151 species: Archae - 2; Bacteria - 63; Metazoa - 270; Fungi - 51; Plants - 111; Viruses - 6; Other Eukaryotes - 384 (source: NCBI BLink).
8260	AT2G30820	0	34	35	21	2	0	62.5	10	62.5	unknown protein; BEST Arabidopsis thaliana protein match is: unknown protein (TAIR:AT1G06660.1); Has 35333 Blast hits to 34131 proteins in 2444 species: Archae - 798; Bacteria - 22429; Metazoa - 974; Fungi - 991; Plants - 531; Viruses - 0; Other Eukaryotes - 9610 (source: NCBI BLink).
8734	AT2G37585	0	23	39	5	2	0	88.6364	10	88.6364	Core-2/I-branching beta-1,6-N-acetylglucosaminyltransferase family protein
8911	AT2G40410	0	46	14	8	2	0	63.6364	10	63.6364	Staphylococcal nuclease homologue
9193	AT2G45220	0	71	31	29	2	0	51.6667	10	51.6667	Plant invertase/pectin methylesterase inhibitor superfamily
9312	AT2G47320	0	43	20	10	2	0	66.6667	10	66.6667	Cyclophilin-like peptidyl-prolyl cis-trans isomerase family protein
9664	AT3G05700	0	22	43	13	2	0	76.7857	10	76.7857	Drought-responsive family protein
10130	AT3G13404	0	14	12	7	2	0	63.1579	10	63.1579	unknown protein; FUNCTIONS IN: molecular_function unknown; INVOLVED IN: biological_process unknown; LOCATED IN: cellular_component unknown; Has 0 Blast hits to 0 proteins in 0 species (source: NCBI BLink).
10505	AT3G18910	0	28	28	10	2	0	73.6842	10	73.6842	ETP2, EIN2 targeting protein2
10826	AT3G23000	0	57	29	23	2	0	55.7692	10	55.7692	ATSR2, ATSRPK1, CIPK7, PKS7, SnRK3.10, CBL-interacting protein kinase 7
10985	AT3G24750	0	36	15	16	2	0	48.3871	10	48.3871	unknown protein; Has 25 Blast hits to 25 proteins in 12 species: Archae - 0; Bacteria - 8; Metazoa - 2; Fungi - 0; Plants - 15; Viruses - 0; Other Eukaryotes - 0 (source: NCBI BLink).
11160	AT3G26922	0	19	24	13	2	0	64.8649	10	64.8649	F-box/RNI-like superfamily protein
12459	AT3G44140	0	30	9	13	2	0	40.9091	10	40.9091	unknown protein; FUNCTIONS IN: molecular_function unknown; INVOLVED IN: biological_process unknown; LOCATED IN: endomembrane system; EXPRESSED IN: sperm cell, male gametophyte, pollen tube; EXPRESSED DURING: M germinated pollen stage; Has 1 Blast hits to 1 proteins in 1 species: Archae - 0; Bacteria - 0; Metazoa - 0; Fungi - 0; Plants - 1; Viruses - 0; Other Eukaryotes - 0 (source: NCBI BLink).
12535	AT3G44717	0	33	18	14	2	0	56.25	10	56.25	Pseudogene of AT5G03495; nucleotide binding protein
12932	AT3G49050	0	25	9	13	2	0	40.9091	10	40.9091	alpha/beta-Hydrolases superfamily protein
13083	AT3G51030	0	15	13	8	2	0	61.9048	10	61.9048	ATTRX H1, ATTRX1, TRX1, thioredoxin H-type 1
13194	AT3G52760	0	25	15	17	2	0	46.875	10	46.875	Integral membrane Yip1 family protein
13231	AT3G53402	0	20	26	7	2	0	78.7879	10	78.7879	CPuORF46, conserved peptide upstream open reading frame 46
13565	AT3G58440	0	36	14	18	2	0	43.75	10	43.75	TRAF-like superfamily protein
13620	AT3G59270	0	41	8	11	2	0	42.1053	10	42.1053	FBD-like domain family protein
13726	AT3G60750	0	24	26	27	2	0	49.0566	10	49.0566	Transketolase
13867	AT3G62970	0	54	26	28	2	0	48.1481	10	48.1481	zinc finger (C3HC4-type RING finger) family protein
13882	AT3G63375	0	20	20	17	2	0	54.0541	10	54.0541	MIR167B, MIR167B; miRNA
14142	AT4G02630	0	38	15	20	2	0	42.8571	10	42.8571	Protein kinase superfamily protein
14227	AT4G03445	0	20	17	6	2	0	73.913	10	73.913	MIR447A, MIR447A; miRNA
15223	AT4G09590	0	20	9	10	2	0	47.3684	10	47.3684	NHL22, NDR1/HIN1-like 22
15283	AT4G10115	0	23	20	24	2	0	45.4545	10	45.4545	SCRL20, SCR-like 20
15308	AT4G10380	0	26	11	14	2	0	44	10	44	NIP5;1, NLM6, NLM8, NOD26-like intrinsic protein 5;1
15564	AT4G13060	0	48	29	19	2	0	60.4167	10	60.4167	F-box associated ubiquitination effector family protein
15574	AT4G13190	0	23	24	17	2	0	58.5366	10	58.5366	Protein kinase superfamily protein
15580	AT4G13245	0	18	24	16	2	0	60	10	60	snoRNA
15927	AT4G16790	0	49	42	19	2	0	68.8525	10	68.8525	hydroxyproline-rich glycoprotein family protein
16095	AT4G18900	0	15	13	7	2	0	65	10	65	Transducin/WD40 repeat-like superfamily protein
16232	AT4G20460	0	21	17	10	2	0	62.963	10	62.963	NAD(P)-binding Rossmann-fold superfamily protein
16353	AT4G22210	0	16	11	7	2	0	61.1111	10	61.1111	LCR85, low-molecular-weight cysteine-rich 85
16433	AT4G23330	0	36	32	6	2	0	84.2105	10	84.2105	BEST Arabidopsis thaliana protein match is: eukaryotic translation initiation factor 3A (TAIR:AT4G11420.1); Has 63 Blast hits to 55 proteins in 14 species: Archae - 0; Bacteria - 0; Metazoa - 1; Fungi - 0; Plants - 62; Viruses - 0; Other Eukaryotes - 0 (source: NCBI BLink).
16488	AT4G24231	0	12	21	13	2	0	61.7647	10	61.7647	unknown protein; Has 30201 Blast hits to 17322 proteins in 780 species: Archae - 12; Bacteria - 1396; Metazoa - 17338; Fungi - 3422; Plants - 5037; Viruses - 0; Other Eukaryotes - 2996 (source: NCBI BLink).
16521	AT4G24652	0	47	19	22	2	0	46.3415	10	46.3415	Pseudogene of AT4G20330; transcription initiation factor-related
16615	AT4G26225	0	46	13	17	2	0	43.3333	10	43.3333	pre-tRNA
17375	AT4G37840	0	28	22	14	2	0	61.1111	10	61.1111	HKL3, hexokinase-like 3
17587	AT5G02360	0	36	15	20	2	0	42.8571	10	42.8571	DC1 domain-containing protein
18440	AT5G16310	0	43	26	15	2	0	63.4146	10	63.4146	UCH1, Peptidase C12, ubiquitin carboxyl-terminal hydrolase 1
18596	AT5G18510	0	31	25	13	2	0	65.7895	10	65.7895	Aminotransferase-like, plant mobile domain family protein
18621	AT5G18790	0	32	16	18	2	0	47.0588	10	47.0588	Ribosomal protein L33 family protein
18808	AT5G21940	0	47	24	21	2	0	53.3333	10	53.3333	unknown protein; BEST Arabidopsis thaliana protein match is: unknown protein (TAIR:AT3G43850.1); Has 30201 Blast hits to 17322 proteins in 780 species: Archae - 12; Bacteria - 1396; Metazoa - 17338; Fungi - 3422; Plants - 5037; Viruses - 0; Other Eukaryotes - 2996 (source: NCBI BLink).
19030	AT5G24790	0	11	11	3	2	0	78.5714	10	78.5714	Protein of unknown function, DUF599
19035	AT5G24860	0	71	22	30	2	0	42.3077	10	42.3077	ATFPF1, FPF1, flowering promoting factor 1
19086	AT5G25350	0	16	17	7	2	0	70.8333	10	70.8333	EBF2, EIN3-binding F box protein 2
19291	AT5G27520	0	37	24	7	2	0	77.4194	10	77.4194	PNC2, peroxisomal adenine nucleotide carrier 2
20486	AT5G38780	0	21	8	7	2	0	53.3333	10	53.3333	S-adenosyl-L-methionine-dependent methyltransferases superfamily protein
20876	AT5G43240	0	26	26	16	2	0	61.9048	10	61.9048	Protein of unknown function (DUF674)
21084	AT5G45475	0	31	35	3	2	0	92.1053	10	92.1053	Potential natural antisense gene, locus overlaps with AT5G45480
21090	AT5G45540	0	14	23	21	2	0	52.2727	10	52.2727	Protein of unknown function (DUF594)
21324	AT5G48570	0	32	22	15	2	0	59.4595	10	59.4595	ATFKBP65, FKBP65, ROF2, FKBP-type peptidyl-prolyl cis-trans isomerase family protein
21798	AT5G55240	0	37	21	10	2	0	67.7419	10	67.7419	ATPXG2, ARABIDOPSIS THALIANA PEROXYGENASE 2
21859	AT5G56100	0	43	18	19	2	0	48.6486	10	48.6486	glycine-rich protein / oleosin
21948	AT5G57345	0	35	21	14	2	0	60	10	60	unknown protein; Has 30201 Blast hits to 17322 proteins in 780 species: Archae - 12; Bacteria - 1396; Metazoa - 17338; Fungi - 3422; Plants - 5037; Viruses - 0; Other Eukaryotes - 2996 (source: NCBI BLink).
21957	AT5G57540	0	20	19	16	2	0	54.2857	10	54.2857	AtXTH13, XTH13, xyloglucan endotransglucosylase/hydrolase 13
22186	AT5G61410	0	23	22	19	2	0	53.6585	10	53.6585	EMB2728, RPE, D-ribulose-5-phosphate-3-epimerase
16	AT1G01225	0	11	15	6	1	0	71.4286	10	71.4286	NC domain-containing protein-related
22	AT1G01430	0	18	11	12	1	0	47.8261	10	47.8261	TBL25, TRICHOME BIREFRINGENCE-LIKE 25
94	AT1G02720	0	22	13	14	1	0	48.1481	10	48.1481	GATL5, galacturonosyltransferase 5
129	AT1G03200	0	8	10	11	1	0	47.619	10	47.619	unknown protein; BEST Arabidopsis thaliana protein match is: unknown protein (TAIR:AT1G03240.1); Has 2 Blast hits to 2 proteins in 1 species: Archae - 0; Bacteria - 0; Metazoa - 0; Fungi - 0; Plants - 2; Viruses - 0; Other Eukaryotes - 0 (source: NCBI BLink).
184	AT1G04090	0	17	19	0	1	0	100	10	100	Plant protein of unknown function (DUF946)
185	AT1G04100	0	15	23	0	1	0	100	10	100	IAA10, indoleacetic acid-induced protein 10
196	AT1G04220	0	19	11	13	1	0	45.8333	10	45.8333	KCS2, 3-ketoacyl-CoA synthase 2
216	AT1G04530	0	27	15	10	1	0	60	10	60	Tetratricopeptide repeat (TPR)-like superfamily protein
240	AT1G04930	0	17	18	9	1	0	66.6667	10	66.6667	hydroxyproline-rich glycoprotein family protein
282	AT1G05580	0	19	4	5	1	0	44.4444	10	44.4444	ATCHX23, CHX23, cation/H+ exchanger 23
315	AT1G06110	0	7	7	4	1	0	63.6364	10	63.6364	SKIP16, SKP1/ASK-interacting protein 16
317	AT1G06148	0	9	6	7	1	0	46.1538	10	46.1538	Unknown gene
323	AT1G06225	0	9	11	0	1	0	100	10	100	CLE3, CLAVATA3/ESR-RELATED 3
374	AT1G07051	0	20	11	4	1	0	73.3333	10	73.3333	MIR847A, MIR847a; miRNA
400	AT1G07540	0	21	9	11	1	0	45	10	45	TRFL2, TRF-like 2
431	AT1G07980	0	8	8	7	1	0	53.3333	10	53.3333	NF-YC10, nuclear factor Y, subunit C10
458	AT1G08290	0	14	3	3	1	0	50	10	50	WIP3, WIP domain protein 3
478	AT1G08592	0	18	10	5	1	0	66.6667	10	66.6667	Potential natural antisense gene, locus overlaps with AT1G08590
491	AT1G08770	0	12	8	2	1	0	80	10	80	PRA1.E, prenylated RAB acceptor 1.E
537	AT1G09421	0	13	9	6	1	0	60	10	60	other RNA
666	AT1G11400	0	18	27	4	1	0	87.0968	10	87.0968	PYM, partner of Y14-MAGO
724	AT1G12260	0	12	14	8	1	0	63.6364	10	63.6364	ANAC007, EMB2749, NAC007, VND4, NAC 007
762	AT1G12845	0	11	10	7	1	0	58.8235	10	58.8235	unknown protein; FUNCTIONS IN: molecular_function unknown; INVOLVED IN: biological_process unknown; LOCATED IN: endomembrane system; EXPRESSED IN: 22 plant structures; EXPRESSED DURING: 13 growth stages; Has 8 Blast hits to 8 proteins in 4 species: Archae - 0; Bacteria - 0; Metazoa - 0; Fungi - 0; Plants - 8; Viruses - 0; Other Eukaryotes - 0 (source: NCBI BLink).
813	AT1G13520	0	28	15	5	1	0	75	10	75	Protein of unknown function (DUF1262)
853	AT1G14120	0	18	14	17	1	0	45.1613	10	45.1613	2-oxoglutarate (2OG) and Fe(II)-dependent oxygenase superfamily protein
946	AT1G15900	0	14	10	12	1	0	45.4545	10	45.4545	unknown protein; Has 19 Blast hits to 19 proteins in 10 species: Archae - 0; Bacteria - 2; Metazoa - 0; Fungi - 0; Plants - 15; Viruses - 0; Other Eukaryotes - 2 (source: NCBI BLink).
955	AT1G16022	0	7	7	6	1	0	53.8462	10	53.8462	unknown protein; FUNCTIONS IN: molecular_function unknown; INVOLVED IN: biological_process unknown; LOCATED IN: endomembrane system; Has 30201 Blast hits to 17322 proteins in 780 species: Archae - 12; Bacteria - 1396; Metazoa - 17338; Fungi - 3422; Plants - 5037; Viruses - 0; Other Eukaryotes - 2996 (source: NCBI BLink).
1006	AT1G16740	0	12	13	3	1	0	81.25	10	81.25	Ribosomal protein L20
1007	AT1G16750	0	11	16	8	1	0	66.6667	10	66.6667	Protein of unknown function, DUF547
1035	AT1G17210	0	26	17	2	1	0	89.4737	10	89.4737	ATILP1, ILP1, IAP-like protein 1
1049	AT1G17345	0	22	12	13	1	0	48	10	48	SAUR-like auxin-responsive protein family
1059	AT1G17470	0	17	21	2	1	0	91.3043	10	91.3043	ATDRG, ATDRG1, DRG1, developmentally regulated G-protein 1
1064	AT1G17510	0	21	14	5	1	0	73.6842	10	73.6842	unknown protein; Has 11 Blast hits to 11 proteins in 4 species: Archae - 0; Bacteria - 0; Metazoa - 0; Fungi - 0; Plants - 11; Viruses - 0; Other Eukaryotes - 0 (source: NCBI BLink).
1127	AT1G18330	0	27	18	5	1	0	78.2609	10	78.2609	EPR1, RVE7, Homeodomain-like superfamily protein
1131	AT1G18415	0	13	9	5	1	0	64.2857	10	64.2857	other RNA
1160	AT1G18850	0	26	10	7	1	0	58.8235	10	58.8235	unknown protein; FUNCTIONS IN: molecular_function unknown; INVOLVED IN: biological_process unknown; LOCATED IN: nucleolus; EXPRESSED IN: 22 plant structures; EXPRESSED DURING: 13 growth stages; Has 40 Blast hits to 40 proteins in 13 species: Archae - 0; Bacteria - 0; Metazoa - 0; Fungi - 0; Plants - 40; Viruses - 0; Other Eukaryotes - 0 (source: NCBI BLink).
1175	AT1G19070	0	7	14	4	1	0	77.7778	10	77.7778	F-box family protein
1273	AT1G20590	0	11	12	8	1	0	60	10	60	Cyclin family protein
1299	AT1G20900	0	5	7	3	1	0	70	10	70	AHL27, ESC, ORE7, Predicted AT-hook DNA-binding family protein
1315	AT1G21100	0	8	9	6	1	0	60	10	60	O-methyltransferase family protein
1325	AT1G21245	0	11	14	6	1	0	70	10	70	Protein kinase superfamily protein
1353	AT1G21720	0	11	3	3	1	0	50	10	50	PBC1, proteasome beta subunit C1
1408	AT1G22530	0	10	7	6	1	0	53.8462	10	53.8462	PATL2, PATELLIN 2
1419	AT1G22680	0	36	22	8	1	0	73.3333	10	73.3333	unknown protein; FUNCTIONS IN: molecular_function unknown; INVOLVED IN: biological_process unknown; LOCATED IN: chloroplast; CONTAINS InterPro DOMAIN/s: Protein of unknown function DUF688 (InterPro:IPR007789); BEST Arabidopsis thaliana protein match is: unknown protein (TAIR:AT1G71970.1); Has 44 Blast hits to 44 proteins in 8 species: Archae - 0; Bacteria - 0; Metazoa - 0; Fungi - 0; Plants - 44;…
1452	AT1G23170	0	26	19	4	1	0	82.6087	10	82.6087	Protein of unknown function DUF2359, transmembrane
1458	AT1G23220	0	12	7	6	1	0	53.8462	10	53.8462	Dynein light chain type 1 family protein
1469	AT1G23400	0	18	13	6	1	0	68.4211	10	68.4211	ATCAF2, CAF2, RNA-binding CRS1 / YhbY (CRM) domain-containing protein
1560	AT1G24792	0	19	6	6	1	0	50	10	50	pseudogene of UDP-3-O-acyl N-acetylglucosamine deacetylase family protein/F-box protein related
1563	AT1G25211	0	18	13	9	1	0	59.0909	10	59.0909	F-box family protein
1649	AT1G26820	0	21	11	13	1	0	45.8333	10	45.8333	RNS3, ribonuclease 3
1661	AT1G27030	0	14	3	4	1	0	42.8571	10	42.8571	unknown protein; BEST Arabidopsis thaliana protein match is: unknown protein (TAIR:AT1G27020.1); Has 504 Blast hits to 502 proteins in 169 species: Archae - 0; Bacteria - 299; Metazoa - 0; Fungi - 0; Plants - 67; Viruses - 0; Other Eukaryotes - 138 (source: NCBI BLink).
1663	AT1G27060	0	23	19	5	1	0	79.1667	10	79.1667	Regulator of chromosome condensation (RCC1) family protein
1669	AT1G27150	0	13	8	4	1	0	66.6667	10	66.6667	Tetratricopeptide repeat (TPR)-like superfamily protein
1680	AT1G27385	0	16	11	2	1	0	84.6154	10	84.6154	unknown protein; FUNCTIONS IN: molecular_function unknown; INVOLVED IN: biological_process unknown; LOCATED IN: chloroplast; EXPRESSED IN: 24 plant structures; EXPRESSED DURING: 13 growth stages; CONTAINS InterPro DOMAIN/s: Protein of unknown function DUF493 (InterPro:IPR007454); Has 76 Blast hits to 76 proteins in 23 species: Archae - 0; Bacteria - 6; Metazoa - 0; Fungi - 0; Plants - 69; Viruses…
1688	AT1G27480	0	7	5	1	1	0	83.3333	10	83.3333	alpha/beta-Hydrolases superfamily protein
1735	AT1G28000	0	24	11	10	1	0	52.381	10	52.381	Pentatricopeptide repeat (PPR) superfamily protein
1791	AT1G28800	0	37	12	15	1	0	44.4444	10	44.4444	pre-tRNA
1793	AT1G28890	0	23	27	3	1	0	90	10	90	pre-tRNA
1826	AT1G29350	0	9	8	2	1	0	80	10	80	Kinase-related protein of unknown function (DUF1296)
1828	AT1G29380	0	25	14	13	1	0	51.8519	10	51.8519	Carbohydrate-binding X8 domain superfamily protein
1915	AT1G30440	0	8	12	4	1	0	75	10	75	Phototropic-responsive NPH3 family protein
2019	AT1G31500	0	24	13	4	1	0	76.4706	10	76.4706	DNAse I-like superfamily protein
2032	AT1G31710	0	14	4	5	1	0	44.4444	10	44.4444	Copper amine oxidase family protein
2037	AT1G31770	0	18	16	4	1	0	80	10	80	ABCG14, ATP-binding cassette 14
2101	AT1G32410	0	6	5	2	1	0	71.4286	10	71.4286	Vacuolar protein sorting 55 (VPS55) family protein
2143	AT1G32910	0	13	7	10	1	0	41.1765	10	41.1765	HXXXD-type acyl-transferase family protein
2173	AT1G33320	0	12	12	4	1	0	75	10	75	Pyridoxal phosphate (PLP)-dependent transferases superfamily protein
2690	AT1G40129	0	3	10	1	1	0	90.9091	10	90.9091	unknown protein; BEST Arabidopsis thaliana protein match is: unknown protein (TAIR:AT4G07350.1); Has 91 Blast hits to 77 proteins in 25 species: Archae - 0; Bacteria - 6; Metazoa - 5; Fungi - 5; Plants - 59; Viruses - 0; Other Eukaryotes - 16 (source: NCBI BLink).
2854	AT1G43130	0	26	28	4	1	0	87.5	10	87.5	LCV2, like COV 2
2893	AT1G43640	0	28	12	8	1	0	60	10	60	AtTLP5, TLP5, tubby like protein 5
2963	AT1G44090	0	11	3	3	1	0	50	10	50	ATGA20OX5, GA20OX5, gibberellin 20-oxidase 5
2997	AT1G44810	0	37	17	11	1	0	60.7143	10	60.7143	DNA-binding storekeeper protein-related transcriptional regulator
3132	AT1G47640	0	19	10	6	1	0	62.5	10	62.5	unknown protein; FUNCTIONS IN: molecular_function unknown; INVOLVED IN: biological_process unknown; LOCATED IN: mitochondrion; EXPRESSED IN: 23 plant structures; EXPRESSED DURING: 13 growth stages; CONTAINS InterPro DOMAIN/s: Protein of unknown function DUF2053, membrane (InterPro:IPR019164); Has 204 Blast hits to 204 proteins in 84 species: Archae - 0; Bacteria - 0; Metazoa - 127; Fungi - 0; Pla…
3198	AT1G48325	0	11	5	7	1	0	41.6667	10	41.6667	Expressed protein
3257	AT1G49015	0	16	10	3	1	0	76.9231	10	76.9231	DPP6 N-terminal domain-like protein
3274	AT1G49245	0	5	7	2	1	0	77.7778	10	77.7778	Prefoldin chaperone subunit family protein
3277	AT1G49270	0	19	5	1	1	0	83.3333	10	83.3333	Protein kinase superfamily protein
3296	AT1G49500	0	39	15	9	1	0	62.5	10	62.5	unknown protein; FUNCTIONS IN: molecular_function unknown; INVOLVED IN: biological_process unknown; LOCATED IN: endomembrane system; EXPRESSED IN: 19 plant structures; EXPRESSED DURING: 10 growth stages; BEST Arabidopsis thaliana protein match is: unknown protein (TAIR:AT3G19030.1); Has 24 Blast hits to 24 proteins in 2 species: Archae - 0; Bacteria - 0; Metazoa - 0; Fungi - 0; Plants - 24; Virus…
3313	AT1G49720	0	13	6	4	1	0	60	10	60	ABF1, abscisic acid responsive element-binding factor 1
3412	AT1G50880	0	13	9	4	1	0	69.2308	10	69.2308	F-box and associated interaction domains-containing protein
3447	AT1G51380	0	12	6	7	1	0	46.1538	10	46.1538	DEA(D/H)-box RNA helicase family protein
3477	AT1G51720	0	16	10	14	1	0	41.6667	10	41.6667	Amino acid dehydrogenase family protein
3492	AT1G51850	0	14	15	5	1	0	75	10	75	Leucine-rich repeat protein kinase family protein
3510	AT1G52030	0	9	7	5	1	0	58.3333	10	58.3333	F-ATMBP, MBP1.2, MBP2, myrosinase-binding protein 2
3537	AT1G52343	0	35	16	22	1	0	42.1053	10	42.1053	unknown protein; BEST Arabidopsis thaliana protein match is: unknown protein (TAIR:AT4G32680.1); Has 30201 Blast hits to 17322 proteins in 780 species: Archae - 12; Bacteria - 1396; Metazoa - 17338; Fungi - 3422; Plants - 5037; Viruses - 0; Other Eukaryotes - 2996 (source: NCBI BLink).
3644	AT1G53620	0	24	10	5	1	0	66.6667	10	66.6667	unknown protein; FUNCTIONS IN: molecular_function unknown; INVOLVED IN: biological_process unknown; LOCATED IN: endomembrane system; BEST Arabidopsis thaliana protein match is: unknown protein (TAIR:AT1G53610.1); Has 5795 Blast hits to 2209 proteins in 338 species: Archae - 0; Bacteria - 1555; Metazoa - 2403; Fungi - 181; Plants - 1035; Viruses - 76; Other Eukaryotes - 545 (source: NCBI BLink).
3749	AT1G54990	0	26	7	8	1	0	46.6667	10	46.6667	AXR4, RGR, RGR1, alpha/beta-Hydrolases superfamily protein
3769	AT1G55250	0	21	11	7	1	0	61.1111	10	61.1111	HUB2, histone mono-ubiquitination 2
3771	AT1G55265	0	6	9	7	1	0	56.25	10	56.25	Protein of unknown function, DUF538
3790	AT1G55500	0	10	14	5	1	0	73.6842	10	73.6842	ECT4, evolutionarily conserved C-terminal region 4
3797	AT1G55600	0	17	8	11	1	0	42.1053	10	42.1053	ATWRKY10, MINI3, WRKY10, WRKY DNA-binding protein 10
3803	AT1G55630	0	14	15	3	1	0	83.3333	10	83.3333	Pentatricopeptide repeat (PPR) superfamily protein
3816	AT1G55800	0	17	12	9	1	0	57.1429	10	57.1429	Domain of unknown function (DUF2431)
3910	AT1G57410	0	13	5	5	1	0	50	10	50	pre-tRNA
3928	AT1G57750	0	15	5	6	1	0	45.4545	10	45.4545	CYP96A15, MAH1, cytochrome P450, family 96, subfamily A, polypeptide 15
3936	AT1G57830	0	13	19	10	1	0	65.5172	10	65.5172	Toll-Interleukin-Resistance (TIR) domain family protein
3974	AT1G58290	0	13	12	6	1	0	66.6667	10	66.6667	HEMA1, Glutamyl-tRNA reductase family protein
3988	AT1G58470	0	12	17	4	1	0	80.9524	10	80.9524	ATRBP1, RBP1, RNA-binding protein 1
4045	AT1G60090	0	12	15	5	1	0	75	10	75	BGLU4, beta glucosidase 4
4071	AT1G60470	0	20	9	4	1	0	69.2308	10	69.2308	AtGolS4, GolS4, galactinol synthase 4
4162	AT1G61580	0	17	13	2	1	0	86.6667	10	86.6667	ARP2, RPL3B, R-protein L3 B
4255	AT1G62730	0	5	16	1	1	0	94.1176	10	94.1176	Terpenoid synthases superfamily protein
4343	AT1G63855	0	16	17	5	1	0	77.2727	10	77.2727	Putative methyltransferase family protein
4349	AT1G63960	0	30	10	14	1	0	41.6667	10	41.6667	Copper transport protein family
4372	AT1G64295	0	20	12	14	1	0	46.1538	10	46.1538	F-box associated ubiquitination effector family protein
4379	AT1G64355	0	4	3	0	1	0	100	10	100	unknown protein; FUNCTIONS IN: molecular_function unknown; INVOLVED IN: biological_process unknown; LOCATED IN: chloroplast; EXPRESSED IN: 23 plant structures; EXPRESSED DURING: 13 growth stages; CONTAINS InterPro DOMAIN/s: Protein of unknown function DUF3593 (InterPro:IPR021995); Has 301 Blast hits to 301 proteins in 96 species: Archae - 0; Bacteria - 143; Metazoa - 0; Fungi - 0; Plants - 44; Vi…
4402	AT1G64583	0	18	5	7	1	0	41.6667	10	41.6667	Tetratricopeptide repeat (TPR)-like superfamily protein
4420	AT1G64880	0	12	7	5	1	0	58.3333	10	58.3333	Ribosomal protein S5 family protein
4476	AT1G65510	0	9	4	2	1	0	66.6667	10	66.6667	unknown protein; FUNCTIONS IN: molecular_function unknown; INVOLVED IN: N-terminal protein myristoylation; LOCATED IN: endomembrane system; EXPRESSED IN: 9 plant structures; EXPRESSED DURING: LP.06 six leaves visible, LP.04 four leaves visible, 4 anthesis, petal differentiation and expansion stage, LP.08 eight leaves visible; BEST Arabidopsis thaliana protein match is: unknown protein (TAIR:AT1G6…
4515	AT1G65960	0	7	8	5	1	0	61.5385	10	61.5385	GAD2, glutamate decarboxylase 2
4526	AT1G66170	0	14	21	9	1	0	70	10	70	MMD1, RING/FYVE/PHD zinc finger superfamily protein
4587	AT1G66830	0	17	10	5	1	0	66.6667	10	66.6667	Leucine-rich repeat protein kinase family protein
4598	AT1G66970	0	16	9	6	1	0	60	10	60	SVL2, SHV3-like 2
4653	AT1G67630	0	12	16	2	1	0	88.8889	10	88.8889	POLA2, DNA polymerase alpha 2
4691	AT1G68050	0	5	15	3	1	0	83.3333	10	83.3333	ADO3, FKF1, flavin-binding, kelch repeat, f box 1
4711	AT1G68280	0	12	7	6	1	0	53.8462	10	53.8462	Thioesterase superfamily protein
4775	AT1G69150	0	15	9	6	1	0	60	10	60	Cysteine/Histidine-rich C1 domain family protein
4841	AT1G70050	0	6	2	0	1	0	100	10	100	pre-tRNA
4845	AT1G70100	0	27	14	3	1	0	82.3529	10	82.3529	unknown protein; BEST Arabidopsis thaliana protein match is: unknown protein (TAIR:AT1G24160.2); Has 3037 Blast hits to 2309 proteins in 344 species: Archae - 6; Bacteria - 672; Metazoa - 1089; Fungi - 230; Plants - 220; Viruses - 37; Other Eukaryotes - 783 (source: NCBI BLink).
4851	AT1G70200	0	19	9	12	1	0	42.8571	10	42.8571	RNA-binding (RRM/RBD/RNP motifs) family protein
4879	AT1G70820	0	8	8	8	1	0	50	10	50	phosphoglucomutase, putative / glucose phosphomutase, putative
4902	AT1G71190	0	19	16	4	1	0	80	10	80	SAG18, senescence associated gene 18
4904	AT1G71210	0	11	11	1	1	0	91.6667	10	91.6667	Pentatricopeptide repeat (PPR) superfamily protein
4906	AT1G71230	0	5	18	1	1	0	94.7368	10	94.7368	AJH2, CSN5, CSN5B, COP9-signalosome 5B
4936	AT1G71820	0	22	8	7	1	0	53.3333	10	53.3333	SEC6, SEC6
4948	AT1G71940	0	16	14	6	1	0	70	10	70	SNARE associated Golgi protein family
4985	AT1G72670	0	10	7	5	1	0	58.3333	10	58.3333	iqd8, IQ-domain 8
5004	AT1G72980	0	11	9	6	1	0	60	10	60	LBD7, LOB domain-containing protein 7
5021	AT1G73220	0	6	6	3	1	0	66.6667	10	66.6667	1-Oct, AtOCT1, organic cation/carnitine transporter1
5084	AT1G74300	0	4	3	0	1	0	100	10	100	alpha/beta-Hydrolases superfamily protein
5090	AT1G74380	0	24	10	11	1	0	47.619	10	47.619	XXT5, xyloglucan xylosyltransferase 5
5098	AT1G74600	0	12	14	8	1	0	63.6364	10	63.6364	pentatricopeptide (PPR) repeat-containing protein
5141	AT1G75340	0	20	18	1	1	0	94.7368	10	94.7368	Zinc finger C-x8-C-x5-C-x3-H type family protein
5192	AT1G76380	0	23	11	5	1	0	68.75	10	68.75	DNA-binding bromodomain-containing protein
5220	AT1G76820	0	5	13	4	1	0	76.4706	10	76.4706	eukaryotic translation initiation factor 2 (eIF-2) family protein
5279	AT1G77660	0	9	9	4	1	0	69.2308	10	69.2308	Histone H3 K4-specific methyltransferase SET7/9 family protein
5301	AT1G78000	0	17	20	4	1	0	83.3333	10	83.3333	SEL1, SULTR1;2, sulfate transporter 1;2
5312	AT1G78190	0	7	6	4	1	0	60	10	60	Trm112p-like protein
5323	AT1G78476	0	32	15	17	1	0	46.875	10	46.875	unknown protein.
5331	AT1G78590	0	16	8	9	1	0	47.0588	10	47.0588	ATNADK-3, NADK3, NAD(H) kinase 3
5348	AT1G78882	0	2	12	1	1	0	92.3077	10	92.3077	CPuORF56, conserved peptide upstream open reading frame 56
5359	AT1G78970	0	18	14	7	1	0	66.6667	10	66.6667	ATLUP1, LUP1, lupeol synthase 1
5413	AT1G79860	0	6	6	2	1	0	75	10	75	ATROPGEF12, MEE64, ROPGEF12, RHO guanyl-nucleotide exchange factor 12
5415	AT1G79915	0	11	14	3	1	0	82.3529	10	82.3529	Putative methyltransferase family protein
5429	AT1G80140	0	22	17	16	1	0	51.5152	10	51.5152	Pectin lyase-like superfamily protein
5431	AT1G80160	0	19	18	8	1	0	69.2308	10	69.2308	Lactoylglutathione lyase / glyoxalase I family protein
5439	AT1G80280	0	7	12	4	1	0	75	10	75	alpha/beta-Hydrolases superfamily protein
5447	AT1G80450	0	25	12	9	1	0	57.1429	10	57.1429	VQ motif-containing protein
5452	AT1G80510	0	14	18	4	1	0	81.8182	10	81.8182	Transmembrane amino acid transporter family protein
5466	AT1G80770	0	22	17	3	1	0	85	10	85	PDE318, P-loop containing nucleoside triphosphate hydrolases superfamily protein
5508	AT2G01275	0	11	6	6	1	0	50	10	50	RING/FYVE/PHD zinc finger superfamily protein
5548	AT2G01720	0	13	16	0	1	0	100	10	100	Ribophorin I
5614	AT2G02450	0	13	8	6	1	0	57.1429	10	57.1429	anac034, ANAC035, LOV1, NAC035, NAC domain containing protein 35
5643	AT2G02810	0	8	9	7	1	0	56.25	10	56.25	ATUTR1, UTR1, UDP-galactose transporter 1
5839	AT2G04610	0	12	9	1	1	0	90	10	90	pseudogene, cysteine synthase, blastp match of 63% identity and 2.3e-11 P-value to GP|11559260|dbj|BAB18760.1||AB027000 beta-cyanoalanine synthase {Solanum tuberosum}
5851	AT2G04730	0	18	11	8	1	0	57.8947	10	57.8947	pseudogene, F-box protein-related, contains TIGRFAM TIGR01640 : F-box protein interaction domain; similar to F-box protein family, AtFBX9 (GI:20197985) (Arabidopsis thaliana)
6067	AT2G06510	0	12	5	6	1	0	45.4545	10	45.4545	ATRPA1A, ATRPA70A, RPA1A, RPA70A, replication protein A 1A
6170	AT2G07280	0	13	5	7	1	0	41.6667	10	41.6667	unknown protein; Has 19 Blast hits to 19 proteins in 3 species: Archae - 0; Bacteria - 2; Metazoa - 0; Fungi - 0; Plants - 17; Viruses - 0; Other Eukaryotes - 0 (source: NCBI BLink).
6219	AT2G07672	0	5	4	1	1	0	80	10	80	unknown protein; BEST Arabidopsis thaliana protein match is: unknown protein (TAIR:ATMG01050.1); Has 30201 Blast hits to 17322 proteins in 780 species: Archae - 12; Bacteria - 1396; Metazoa - 17338; Fungi - 3422; Plants - 5037; Viruses - 0; Other Eukaryotes - 2996 (source: NCBI BLink).
6251	AT2G07732	0	10	3	2	1	0	60	10	60	Ribulose bisphosphate carboxylase large chain, catalytic domain
6252	AT2G07738	0	12	3	2	1	0	60	10	60	unknown protein; Has 3 Blast hits to 3 proteins in 1 species: Archae - 0; Bacteria - 0; Metazoa - 0; Fungi - 0; Plants - 3; Viruses - 0; Other Eukaryotes - 0 (source: NCBI BLink).
6263	AT2G07758	0	4	3	0	1	0	100	10	100	pre-tRNA
6291	AT2G07815	0	16	6	3	1	0	66.6667	10	66.6667	BEST Arabidopsis thaliana protein match is: cytochrome C biogenesis 452 (TAIR:ATMG00180.1); Has 30201 Blast hits to 17322 proteins in 780 species: Archae - 12; Bacteria - 1396; Metazoa - 17338; Fungi - 3422; Plants - 5037; Viruses - 0; Other Eukaryotes - 2996 (source: NCBI BLink).
7050	AT2G16020	0	7	3	1	1	0	75	10	75	unknown protein; Has 3 Blast hits to 3 proteins in 1 species: Archae - 0; Bacteria - 0; Metazoa - 0; Fungi - 0; Plants - 3; Viruses - 0; Other Eukaryotes - 0 (source: NCBI BLink).
7137	AT2G16880	0	27	18	6	1	0	75	10	75	Pentatricopeptide repeat (PPR) superfamily protein
7268	AT2G18290	0	16	14	1	1	0	93.3333	10	93.3333	APC10, anaphase promoting complex 10
7271	AT2G18328	0	18	14	12	1	0	53.8462	10	53.8462	ATRL4, RL4, RAD-like 4
7273	AT2G18340	0	12	10	3	1	0	76.9231	10	76.9231	late embryogenesis abundant domain-containing protein / LEA domain-containing protein
7326	AT2G19000	0	13	7	6	1	0	53.8462	10	53.8462	unknown protein; FUNCTIONS IN: molecular_function unknown; INVOLVED IN: biological_process unknown; LOCATED IN: endomembrane system; EXPRESSED IN: 9 plant structures; EXPRESSED DURING: L mature pollen stage, M germinated pollen stage, 4 anthesis, C globular stage, petal differentiation and expansion stage; Has 71 Blast hits to 71 proteins in 12 species: Archae - 0; Bacteria - 0; Metazoa - 2; Fung…
7362	AT2G19410	0	5	3	0	1	0	100	10	100	U-box domain-containing protein kinase family protein
7486	AT2G20890	0	10	16	0	1	0	100	10	100	PSB29, THF1, photosystem II reaction center PSB29 protein
7574	AT2G22080	0	23	9	5	1	0	64.2857	10	64.2857	unknown protein; Has 96314 Blast hits to 34847 proteins in 1702 species: Archae - 612; Bacteria - 27969; Metazoa - 24311; Fungi - 12153; Plants - 4409; Viruses - 1572; Other Eukaryotes - 25288 (source: NCBI BLink).
7628	AT2G22650	0	16	9	8	1	0	52.9412	10	52.9412	FAD-dependent oxidoreductase family protein
7645	AT2G22850	0	28	11	16	1	0	40.7407	10	40.7407	AtbZIP6, bZIP6, basic leucine-zipper 6
7668	AT2G23140	0	6	13	3	1	0	81.25	10	81.25	RING/U-box superfamily protein with ARM repeat domain
7672	AT2G23150	0	11	9	13	1	0	40.9091	10	40.9091	ATNRAMP3, NRAMP3, natural resistance-associated macrophage protein 3
7682	AT2G23300	0	26	18	15	1	0	54.5455	10	54.5455	Leucine-rich repeat protein kinase family protein
7683	AT2G23310	0	14	1	0	1	0	100	10	100	ATRER1C1, Rer1 family protein
7734	AT2G23940	0	20	20	9	1	0	68.9655	10	68.9655	Protein of unknown function (DUF788)
7747	AT2G24103	0	21	15	7	1	0	68.1818	10	68.1818	MIR831A, MIR831a; miRNA
7816	AT2G24860	0	20	8	10	1	0	44.4444	10	44.4444	DnaJ/Hsp40 cysteine-rich domain superfamily protein
7870	AT2G25420	0	16	21	2	1	0	91.3043	10	91.3043	transducin family protein / WD-40 repeat family protein
7951	AT2G26355	0	11	6	7	1	0	46.1538	10	46.1538	other RNA
8037	AT2G27360	0	13	9	3	1	0	75	10	75	GDSL-like Lipase/Acylhydrolase superfamily protein
8041	AT2G27420	0	12	12	10	1	0	54.5455	10	54.5455	Cysteine proteinases superfamily protein
8053	AT2G27580	0	17	5	7	1	0	41.6667	10	41.6667	A20/AN1-like zinc finger family protein
8116	AT2G28500	0	24	21	21	1	0	50	10	50	LBD11, LOB domain-containing protein 11
8162	AT2G29220	0	9	7	7	1	0	50	10	50	Concanavalin A-like lectin protein kinase family protein
8166	AT2G29400	0	8	12	1	1	0	92.3077	10	92.3077	PP1-AT, TOPP1, type one protein phosphatase 1
8175	AT2G29570	0	17	24	5	1	0	82.7586	10	82.7586	ATPCNA2, PCNA2, proliferating cell nuclear antigen 2
8237	AT2G30530	0	15	23	2	1	0	92	10	92	unknown protein; LOCATED IN: cellular_component unknown; EXPRESSED IN: 25 plant structures; EXPRESSED DURING: 15 growth stages; BEST Arabidopsis thaliana protein match is: unknown protein (TAIR:AT5G01970.1); Has 5513 Blast hits to 872 proteins in 154 species: Archae - 0; Bacteria - 30; Metazoa - 615; Fungi - 144; Plants - 149; Viruses - 12; Other Eukaryotes - 4563 (source: NCBI BLink).
8265	AT2G30960	0	8	11	3	1	0	78.5714	10	78.5714	unknown protein; Has 4906 Blast hits to 2903 proteins in 334 species: Archae - 5; Bacteria - 381; Metazoa - 1639; Fungi - 509; Plants - 244; Viruses - 5; Other Eukaryotes - 2123 (source: NCBI BLink).
8266	AT2G30970	0	30	16	5	1	0	76.1905	10	76.1905	ASP1, aspartate aminotransferase 1
8320	AT2G31690	0	13	6	8	1	0	42.8571	10	42.8571	alpha/beta-Hydrolases superfamily protein
8353	AT2G32070	0	19	12	13	1	0	48	10	48	Polynucleotidyl transferase, ribonuclease H-like superfamily protein
8383	AT2G32500	0	18	11	4	1	0	73.3333	10	73.3333	Stress responsive alpha-beta barrel domain protein
8385	AT2G32530	0	11	9	11	1	0	45	10	45	ATCSLB03, ATCSLB3, CSLB03, cellulose synthase-like B3
8405	AT2G32820	0	18	18	6	1	0	75	10	75	Transcription elongation factor (TFIIS) family protein
8441	AT2G33260	0	14	13	1	1	0	92.8571	10	92.8571	Tryptophan/tyrosine permease
8475	AT2G33707	0	36	16	17	1	0	48.4848	10	48.4848	Encodes a defensin-like (DEFL) family protein.
8489	AT2G33900	0	18	11	11	1	0	50	10	50	pre-tRNA
8544	AT2G34690	0	10	8	6	1	0	57.1429	10	57.1429	ACD11, Glycolipid transfer protein (GLTP) family protein
8571	AT2G35050	0	24	15	18	1	0	45.4545	10	45.4545	Protein kinase superfamily protein with octicosapeptide/Phox/Bem1p domain
8640	AT2G36250	0	24	13	2	1	0	86.6667	10	86.6667	ATFTSZ2-1, FTSZ2-1, Tubulin/FtsZ family protein
8662	AT2G36520	0	12	11	7	1	0	61.1111	10	61.1111	pre-tRNA
8681	AT2G36760	0	11	13	6	1	0	68.4211	10	68.4211	UGT73C2, UDP-glucosyl transferase 73C2
8691	AT2G36900	0	17	15	2	1	0	88.2353	10	88.2353	ATMEMB11, MEMB11, membrin 11
8708	AT2G37150	0	23	16	4	1	0	80	10	80	RING/U-box superfamily protein
8713	AT2G37270	0	10	10	10	1	0	50	10	50	ATRPS5B, RPS5B, ribosomal protein 5B
8727	AT2G37478	0	12	11	2	1	0	84.6154	10	84.6154	CPuORF52, conserved peptide upstream open reading frame 52
8823	AT2G39110	0	23	17	8	1	0	68	10	68	Protein kinase superfamily protein
8862	AT2G39640	0	11	7	8	1	0	46.6667	10	46.6667	glycosyl hydrolase family 17 protein
8869	AT2G39750	0	16	18	5	1	0	78.2609	10	78.2609	S-adenosyl-L-methionine-dependent methyltransferases superfamily protein
8918	AT2G40540	0	23	22	2	1	0	91.6667	10	91.6667	ATKT2, ATKUP2, KT2, KUP2, SHY3, TRK2, potassium transporter 2
8950	AT2G40930	0	16	22	2	1	0	91.6667	10	91.6667	ATUBP5, PDE323, UBP5, ubiquitin-specific protease 5
8986	AT2G41600	0	27	16	9	1	0	64	10	64	Mitochondrial glycoprotein family protein
9010	AT2G41950	0	22	11	7	1	0	61.1111	10	61.1111	unknown protein; FUNCTIONS IN: molecular_function unknown; INVOLVED IN: biological_process unknown; LOCATED IN: chloroplast, plant-type cell wall; EXPRESSED IN: 22 plant structures; EXPRESSED DURING: 13 growth stages; Has 53 Blast hits to 53 proteins in 24 species: Archae - 0; Bacteria - 27; Metazoa - 0; Fungi - 0; Plants - 26; Viruses - 0; Other Eukaryotes - 0 (source: NCBI BLink).
9097	AT2G43630	0	25	16	9	1	0	64	10	64	FUNCTIONS IN: molecular_function unknown; INVOLVED IN: biological_process unknown; LOCATED IN: chloroplast thylakoid membrane, chloroplast, nucleus, chloroplast envelope; EXPRESSED IN: 22 plant structures; EXPRESSED DURING: 13 growth stages; BEST Arabidopsis thaliana protein match is: glycine-rich protein (TAIR:AT3G59640.2); Has 67 Blast hits to 67 proteins in 20 species: Archae - 0; Bacteria - 4…
9108	AT2G43795	0	19	23	2	1	0	92	10	92	unknown protein; BEST Arabidopsis thaliana protein match is: unknown protein (TAIR:AT3G59800.1); Has 12382 Blast hits to 6798 proteins in 480 species: Archae - 2; Bacteria - 451; Metazoa - 6443; Fungi - 981; Plants - 703; Viruses - 41; Other Eukaryotes - 3761 (source: NCBI BLink).
9202	AT2G45380	0	7	5	3	1	0	62.5	10	62.5	FUNCTIONS IN: molecular_function unknown; INVOLVED IN: biological_process unknown; LOCATED IN: cellular_component unknown; EXPRESSED IN: inflorescence meristem, flower, cultured cell; EXPRESSED DURING: petal differentiation and expansion stage; BEST Arabidopsis thaliana protein match is: Calcium-binding EF-hand family protein (TAIR:AT4G34070.1); Has 171 Blast hits to 170 proteins in 31 species: A…
9218	AT2G45690	0	16	8	8	1	0	50	10	50	ATPEX16, PEX16, SSE, SSE1, shrunken seed protein (SSE1)
9297	AT2G47030	0	46	30	19	1	0	61.2245	10	61.2245	VGDH1, Plant invertase/pectin methylesterase inhibitor superfamily
9318	AT2G47430	0	10	9	10	1	0	47.3684	10	47.3684	CKI1, Signal transduction histidine kinase
9319	AT2G47470	0	20	21	6	1	0	77.7778	10	77.7778	ATPDI11, ATPDIL2-1, MEE30, PDI11, UNE5, thioredoxin family protein
9452	AT3G02570	0	10	10	10	1	0	50	10	50	MEE31, PMI1, Mannose-6-phosphate isomerase, type I
9461	AT3G02720	0	21	14	1	1	0	93.3333	10	93.3333	Class I glutamine amidotransferase-like superfamily protein
9462	AT3G02730	0	23	20	2	1	0	90.9091	10	90.9091	ATF1, TRXF1, thioredoxin F-type 1
9471	AT3G02875	0	10	5	2	1	0	71.4286	10	71.4286	ILR1, Peptidase M20/M25/M40 family protein
9644	AT3G05430	0	18	21	4	1	0	84	10	84	Tudor/PWWP/MBT superfamily protein
9678	AT3G05940	0	16	14	4	1	0	77.7778	10	77.7778	Protein of unknown function (DUF300)
9688	AT3G06150	0	7	12	8	1	0	60	10	60	unknown protein; BEST Arabidopsis thaliana protein match is: unknown protein (TAIR:AT5G19060.1); Has 61 Blast hits to 59 proteins in 10 species: Archae - 0; Bacteria - 0; Metazoa - 3; Fungi - 0; Plants - 58; Viruses - 0; Other Eukaryotes - 0 (source: NCBI BLink).
9704	AT3G06360	0	14	4	5	1	0	44.4444	10	44.4444	AGP27, ATAGP27, arabinogalactan protein 27
9715	AT3G06483	0	15	13	2	1	0	86.6667	10	86.6667	ATPDHK, PDK, pyruvate dehydrogenase kinase
9716	AT3G06490	0	14	4	5	1	0	44.4444	10	44.4444	AtMYB108, BOS1, MYB108, myb domain protein 108
9778	AT3G07420	0	13	9	6	1	0	60	10	60	ATNS2, NS2, SYNC2, SYNC2_ARATH, asparaginyl-tRNA synthetase 2
9791	AT3G07620	0	29	12	3	1	0	80	10	80	Exostosin family protein
9826	AT3G08680	0	7	10	4	1	0	71.4286	10	71.4286	Leucine-rich repeat protein kinase family protein
9845	AT3G09050	0	20	14	2	1	0	87.5	10	87.5	unknown protein; FUNCTIONS IN: molecular_function unknown; INVOLVED IN: biological_process unknown; LOCATED IN: chloroplast thylakoid membrane, chloroplast; EXPRESSED IN: 21 plant structures; EXPRESSED DURING: 13 growth stages; Has 120 Blast hits to 120 proteins in 47 species: Archae - 4; Bacteria - 10; Metazoa - 33; Fungi - 2; Plants - 44; Viruses - 0; Other Eukaryotes - 27 (source: NCBI BLink).
9853	AT3G09162	0	11	5	5	1	0	50	10	50	unknown protein; FUNCTIONS IN: molecular_function unknown; INVOLVED IN: biological_process unknown; LOCATED IN: endomembrane system; EXPRESSED IN: stem, root, inflorescence, cultured cell, leaf; Has 35333 Blast hits to 34131 proteins in 2444 species: Archae - 798; Bacteria - 22429; Metazoa - 974; Fungi - 991; Plants - 531; Viruses - 0; Other Eukaryotes - 9610 (source: NCBI BLink).
9878	AT3G09540	0	15	10	11	1	0	47.619	10	47.619	Pectin lyase-like superfamily protein
9884	AT3G09650	0	12	6	6	1	0	50	10	50	CRM3, HCF152, Tetratricopeptide repeat (TPR)-like superfamily protein
9935	AT3G10450	0	22	21	11	1	0	65.625	10	65.625	SCPL7, serine carboxypeptidase-like 7
9942	AT3G10575	0	14	31	5	1	0	86.1111	10	86.1111	pseudogene, similar to putative 3-phosphoinositide-dependent protein kinase-1, similar to 3-phosphoinositide-dependent protein kinase-1 GB:AAD37165 (Arabidopsis thaliana); blastp match of 79% identity and 7.5e-31 P-value to GP|19571127|dbj|BAB86551.1||AP003566 putative 3-phosphoinositide-dependent protein kinase-1 {Oryza sativa (japonica cultivar-group)}
9965	AT3G10940	0	14	8	7	1	0	53.3333	10	53.3333	dual specificity protein phosphatase (DsPTP1) family protein
9969	AT3G10985	0	8	7	4	1	0	63.6364	10	63.6364	ATWI-12, SAG20, WI12, senescence associated gene 20
10049	AT3G12230	0	19	8	8	1	0	50	10	50	scpl14, serine carboxypeptidase-like 14
10054	AT3G12320	0	12	15	12	1	0	55.5556	10	55.5556	unknown protein; BEST Arabidopsis thaliana protein match is: unknown protein (TAIR:AT5G06980.4); Has 102 Blast hits to 102 proteins in 16 species: Archae - 0; Bacteria - 0; Metazoa - 0; Fungi - 0; Plants - 98; Viruses - 0; Other Eukaryotes - 4 (source: NCBI BLink).
10072	AT3G12650	0	34	9	11	1	0	45	10	45	unknown protein; FUNCTIONS IN: molecular_function unknown; INVOLVED IN: biological_process unknown; LOCATED IN: mitochondrion; EXPRESSED IN: 23 plant structures; EXPRESSED DURING: 15 growth stages; Has 31 Blast hits to 31 proteins in 12 species: Archae - 0; Bacteria - 0; Metazoa - 0; Fungi - 0; Plants - 31; Viruses - 0; Other Eukaryotes - 0 (source: NCBI BLink).
10100	AT3G13110	0	8	4	3	1	0	57.1429	10	57.1429	ATSERAT2;2, SAT-1, SAT-A, SAT-M, SAT3, SERAT2;2, serine acetyltransferase 2;2
10103	AT3G13160	0	16	19	7	1	0	73.0769	10	73.0769	Tetratricopeptide repeat (TPR)-like superfamily protein
10127	AT3G13360	0	16	9	11	1	0	45	10	45	WIP3, WPP domain interacting protein 3
10158	AT3G13740	0	23	12	4	1	0	75	10	75	Ribonuclease III family protein
10162	AT3G13800	0	12	26	5	1	0	83.871	10	83.871	Metallo-hydrolase/oxidoreductase superfamily protein
10170	AT3G13882	0	17	10	9	1	0	52.6316	10	52.6316	Ribosomal protein L34
10179	AT3G14025	0	16	7	6	1	0	53.8462	10	53.8462	pseudogene of scarecrow transcription factor family protein
10195	AT3G14220	0	12	10	14	1	0	41.6667	10	41.6667	GDSL-like Lipase/Acylhydrolase superfamily protein
10203	AT3G14370	0	13	6	8	1	0	42.8571	10	42.8571	WAG2, Protein kinase superfamily protein
10225	AT3G14660	0	12	8	8	1	0	50	10	50	CYP72A13, cytochrome P450, family 72, subfamily A, polypeptide 13
10244	AT3G14910	0	33	20	5	1	0	80	10	80	unknown protein; Has 158 Blast hits to 158 proteins in 77 species: Archae - 0; Bacteria - 0; Metazoa - 104; Fungi - 0; Plants - 33; Viruses - 0; Other Eukaryotes - 21 (source: NCBI BLink).
10259	AT3G15170	0	24	12	6	1	0	66.6667	10	66.6667	ANAC054, ATNAC1, CUC1, NAC (No Apical Meristem) domain transcriptional regulator superfamily protein
10283	AT3G15480	0	11	13	3	1	0	81.25	10	81.25	Protein of unknown function (DUF1218)
10401	AT3G17380	0	15	12	9	1	0	57.1429	10	57.1429	TRAF-like family protein
10448	AT3G18140	0	15	18	9	1	0	66.6667	10	66.6667	Transducin/WD40 repeat-like superfamily protein
10452	AT3G18200	0	17	14	4	1	0	77.7778	10	77.7778	nodulin MtN21 /EamA-like transporter family protein
10539	AT3G19450	0	26	7	10	1	0	41.1765	10	41.1765	ATCAD4, CAD, CAD-C, CAD4, GroES-like zinc-binding alcohol dehydrogenase family protein
10621	AT3G20450	0	11	2	1	1	0	66.6667	10	66.6667	B-cell receptor-associated protein 31-like
10683	AT3G21220	0	20	16	0	1	0	100	10	100	ATMAP2K_ALPHA, ATMEK5, ATMKK5, MAP2K_A, MEK5, MKK5, MAP kinase kinase 5
10761	AT3G22231	0	15	5	7	1	0	41.6667	10	41.6667	PCC1, pathogen and circadian controlled 1
10839	AT3G23140	0	14	5	5	1	0	50	10	50	URO, C2H2 and C2HC zinc fingers superfamily protein
10848	AT3G23220	0	17	3	4	1	0	42.8571	10	42.8571	Integrase-type DNA-binding superfamily protein
10922	AT3G24110	0	22	18	2	1	0	90	10	90	Calcium-binding EF-hand family protein
10968	AT3G24560	0	24	17	3	1	0	85	10	85	RSY3, Adenine nucleotide alpha hydrolases-like superfamily protein
11030	AT3G25495	0	26	9	7	1	0	56.25	10	56.25	pseudogene of leucine-rich repeat protein
11086	AT3G26250	0	7	7	4	1	0	63.6364	10	63.6364	Cysteine/Histidine-rich C1 domain family protein
11090	AT3G26300	0	21	9	10	1	0	47.3684	10	47.3684	CYP71B34, cytochrome P450, family 71, subfamily B, polypeptide 34
11128	AT3G26640	0	8	8	4	1	0	66.6667	10	66.6667	LWD2, Transducin/WD40 repeat-like superfamily protein
11138	AT3G26742	0	11	5	6	1	0	45.4545	10	45.4545	unknown protein; FUNCTIONS IN: molecular_function unknown; INVOLVED IN: biological_process unknown; LOCATED IN: endomembrane system; Has 30201 Blast hits to 17322 proteins in 780 species: Archae - 12; Bacteria - 1396; Metazoa - 17338; Fungi - 3422; Plants - 5037; Viruses - 0; Other Eukaryotes - 2996 (source: NCBI BLink).
11141	AT3G26750	0	17	9	2	1	0	81.8182	10	81.8182	CONTAINS InterPro DOMAIN/s: Ubiquitin-conjugating enzyme E2C-binding protein (InterPro:IPR019193); Has 26 Blast hits to 25 proteins in 9 species: Archae - 0; Bacteria - 0; Metazoa - 0; Fungi - 0; Plants - 26; Viruses - 0; Other Eukaryotes - 0 (source: NCBI BLink).
11276	AT3G28130	0	14	4	4	1	0	50	10	50	nodulin MtN21 /EamA-like transporter family protein
11831	AT3G32030	0	16	9	9	1	0	50	10	50	Terpenoid cyclases/Protein prenyltransferases superfamily protein
12270	AT3G43110	0	9	6	4	1	0	60	10	60	unknown protein; FUNCTIONS IN: molecular_function unknown; INVOLVED IN: biological_process unknown; LOCATED IN: endomembrane system; EXPRESSED IN: petal, flower; EXPRESSED DURING: 4 anthesis, petal differentiation and expansion stage; BEST Arabidopsis thaliana protein match is: unknown protein (TAIR:AT5G20790.1); Has 30 Blast hits to 30 proteins in 10 species: Archae - 0; Bacteria - 0; Metazoa - …
12302	AT3G43250	0	11	3	2	1	0	60	10	60	Family of unknown function (DUF572)
12478	AT3G44260	0	14	8	8	1	0	50	10	50	Polynucleotidyl transferase, ribonuclease H-like superfamily protein
12622	AT3G45490	0	12	5	7	1	0	41.6667	10	41.6667	BEST Arabidopsis thaliana protein match is: RING/U-box superfamily protein (TAIR:AT2G25370.1); Has 99 Blast hits to 96 proteins in 10 species: Archae - 0; Bacteria - 2; Metazoa - 0; Fungi - 0; Plants - 97; Viruses - 0; Other Eukaryotes - 0 (source: NCBI BLink).
12790	AT3G47340	0	11	7	6	1	0	53.8462	10	53.8462	ASN1, AT-ASN1, DIN6, glutamine-dependent asparagine synthase 1
12791	AT3G47342	0	31	23	12	1	0	65.7143	10	65.7143	snoRNA
12803	AT3G47543	0	21	13	14	1	0	48.1481	10	48.1481	unknown protein; Has 30201 Blast hits to 17322 proteins in 780 species: Archae - 12; Bacteria - 1396; Metazoa - 17338; Fungi - 3422; Plants - 5037; Viruses - 0; Other Eukaryotes - 2996 (source: NCBI BLink).
12816	AT3G47690	0	11	19	9	1	0	67.8571	10	67.8571	ATEB1A, ATEB1H2, EB1A, microtubule end binding protein EB1A
12839	AT3G47950	0	17	5	6	1	0	45.4545	10	45.4545	AHA4, HA4, H(+)-ATPase 4
12951	AT3G49260	0	5	5	1	1	0	83.3333	10	83.3333	iqd21, IQ-domain 21
12967	AT3G49450	0	6	7	1	1	0	87.5	10	87.5	F-box and associated interaction domains-containing protein
12985	AT3G49668	0	8	9	4	1	0	69.2308	10	69.2308	other RNA
13034	AT3G50373	0	15	13	11	1	0	54.1667	10	54.1667	BEST Arabidopsis thaliana protein match is: Transcription elongation factor (TFIIS) family protein (TAIR:AT5G51360.1); Has 4 Blast hits to 4 proteins in 2 species: Archae - 0; Bacteria - 0; Metazoa - 0; Fungi - 0; Plants - 4; Viruses - 0; Other Eukaryotes - 0 (source: NCBI BLink).
13073	AT3G50830	0	16	8	11	1	0	42.1053	10	42.1053	ATCOR413-PM2, COR413-PM2, cold-regulated 413-plasma membrane 2
13141	AT3G51970	0	4	10	4	1	0	71.4286	10	71.4286	ASAT1, ATASAT1, ATSAT1, acyl-CoA sterol acyl transferase 1
13151	AT3G52120	0	10	17	1	1	0	94.4444	10	94.4444	SWAP (Suppressor-of-White-APricot)/surp domain-containing protein / D111/G-patch domain-containing protein
13160	AT3G52230	0	8	11	0	1	0	100	10	100	unknown protein; FUNCTIONS IN: molecular_function unknown; INVOLVED IN: biological_process unknown; LOCATED IN: chloroplast outer membrane, chloroplast thylakoid membrane, chloroplast, chloroplast envelope; EXPRESSED IN: 24 plant structures; EXPRESSED DURING: 13 growth stages; Has 29 Blast hits to 29 proteins in 12 species: Archae - 0; Bacteria - 0; Metazoa - 3; Fungi - 0; Plants - 26; Viruses - …
13171	AT3G52470	0	12	1	0	1	0	100	10	100	Late embryogenesis abundant (LEA) hydroxyproline-rich glycoprotein family
13234	AT3G53480	0	18	12	14	1	0	46.1538	10	46.1538	ABCG37, ATPDR9, PDR9, PIS1, pleiotropic drug resistance 9
13297	AT3G54560	0	5	14	3	1	0	82.3529	10	82.3529	HTA11, histone H2A 11
13324	AT3G54840	0	11	14	1	1	0	93.3333	10	93.3333	ARA-6, ARA6, ATRAB5C, ATRABF1, RABF1, Ras-related small GTP-binding family protein
13329	AT3G54910	0	27	22	2	1	0	91.6667	10	91.6667	RNI-like superfamily protein
13346	AT3G55090	0	8	8	8	1	0	50	10	50	ABC-2 type transporter family protein
13350	AT3G55170	0	33	16	20	1	0	44.4444	10	44.4444	Ribosomal L29 family protein
13414	AT3G56050	0	9	9	3	1	0	75	10	75	Protein kinase family protein
13444	AT3G56530	0	10	9	10	1	0	47.3684	10	47.3684	anac064, NAC064, NAC domain containing protein 64
13464	AT3G56920	0	18	7	3	1	0	70	10	70	DHHC-type zinc finger family protein
13551	AT3G58180	0	24	8	8	1	0	50	10	50	ARM repeat superfamily protein
13600	AT3G58970	0	6	16	2	1	0	88.8889	10	88.8889	MGT6, MRS2-4, magnesium transporter 6
13642	AT3G59620	0	25	10	14	1	0	41.6667	10	41.6667	Mannose-binding lectin superfamily protein
13665	AT3G59830	0	6	8	2	1	0	80	10	80	Integrin-linked protein kinase family
13673	AT3G59910	0	18	16	2	1	0	88.8889	10	88.8889	Ankyrin repeat family protein
13699	AT3G60250	0	11	7	10	1	0	41.1765	10	41.1765	CKB3, casein kinase II beta chain 3
13851	AT3G62529	0	15	9	13	1	0	40.9091	10	40.9091	pseudogene of pentatricopeptide (PPR) repeat-containing protein
13866	AT3G62940	0	20	14	4	1	0	77.7778	10	77.7778	Cysteine proteinases superfamily protein
13900	AT4G00026	0	8	11	6	1	0	64.7059	10	64.7059	FUNCTIONS IN: molecular_function unknown; INVOLVED IN: biological_process unknown; LOCATED IN: chloroplast; EXPRESSED IN: cultured cell; CONTAINS InterPro DOMAIN/s: Mitochondrial inner membrane translocase complex, subunit Tim21 (InterPro:IPR013261); Has 35333 Blast hits to 34131 proteins in 2444 species: Archae - 798; Bacteria - 22429; Metazoa - 974; Fungi - 991; Plants - 531; Viruses - 0; Other…
13991	AT4G01037	0	30	25	11	1	0	69.4444	10	69.4444	AtWTF1, WTF1, Ubiquitin carboxyl-terminal hydrolase family protein
14051	AT4G01703	0	11	6	5	1	0	54.5455	10	54.5455	unknown protein; Has 30201 Blast hits to 17322 proteins in 780 species: Archae - 12; Bacteria - 1396; Metazoa - 17338; Fungi - 3422; Plants - 5037; Viruses - 0; Other Eukaryotes - 2996 (source: NCBI BLink).
14079	AT4G02005	0	26	27	2	1	0	93.1034	10	93.1034	other RNA
14307	AT4G03945	0	33	23	13	1	0	63.8889	10	63.8889	Plant invertase/pectin methylesterase inhibitor superfamily protein
14446	AT4G04840	0	11	4	5	1	0	44.4444	10	44.4444	ATMSRB6, MSRB6, methionine sulfoxide reductase B6
14889	AT4G07699	0	15	3	4	1	0	42.8571	10	42.8571	pseudogene of zinc knuckle (CCHC-type) family protein
15110	AT4G08730	0	13	10	7	1	0	58.8235	10	58.8235	RNA-binding protein
15111	AT4G08740	0	10	7	8	1	0	46.6667	10	46.6667	unknown protein; Has 2 Blast hits to 2 proteins in 1 species: Archae - 0; Bacteria - 0; Metazoa - 0; Fungi - 0; Plants - 2; Viruses - 0; Other Eukaryotes - 0 (source: NCBI BLink).
15145	AT4G08949	0	12	4	5	1	0	44.4444	10	44.4444	unknown protein; Has 30201 Blast hits to 17322 proteins in 780 species: Archae - 12; Bacteria - 1396; Metazoa - 17338; Fungi - 3422; Plants - 5037; Viruses - 0; Other Eukaryotes - 2996 (source: NCBI BLink).
15404	AT4G11320	0	7	3	1	1	0	75	10	75	Papain family cysteine protease
15434	AT4G11642	0	16	15	9	1	0	62.5	10	62.5	pseudogene of ATOSM34 (osmotin-like protein)
15461	AT4G11911	0	7	5	3	1	0	62.5	10	62.5	unknown protein; FUNCTIONS IN: molecular_function unknown; INVOLVED IN: biological_process unknown; LOCATED IN: chloroplast; BEST Arabidopsis thaliana protein match is: unknown protein (TAIR:AT4G11910.1); Has 30201 Blast hits to 17322 proteins in 780 species: Archae - 12; Bacteria - 1396; Metazoa - 17338; Fungi - 3422; Plants - 5037; Viruses - 0; Other Eukaryotes - 2996 (source: NCBI BLink).
15464	AT4G11940	0	9	6	6	1	0	50	10	50	unknown protein; BEST Arabidopsis thaliana protein match is: unknown protein (TAIR:AT4G11930.1); Has 37 Blast hits to 37 proteins in 3 species: Archae - 0; Bacteria - 0; Metazoa - 0; Fungi - 0; Plants - 37; Viruses - 0; Other Eukaryotes - 0 (source: NCBI BLink).
15498	AT4G12320	0	11	12	16	1	0	42.8571	10	42.8571	CYP706A6, cytochrome P450, family 706, subfamily A, polypeptide 6
15575	AT4G13200	0	22	13	11	1	0	54.1667	10	54.1667	unknown protein; FUNCTIONS IN: molecular_function unknown; INVOLVED IN: biological_process unknown; LOCATED IN: thylakoid, chloroplast thylakoid membrane, chloroplast, plastoglobule; EXPRESSED IN: 22 plant structures; EXPRESSED DURING: 13 growth stages; Has 97 Blast hits to 97 proteins in 46 species: Archae - 0; Bacteria - 65; Metazoa - 2; Fungi - 0; Plants - 28; Viruses - 0; Other Eukaryotes - 2…
15591	AT4G13263	0	19	7	10	1	0	41.1765	10	41.1765	Protein of unknown function (DUF784)
15644	AT4G13700	0	31	13	19	1	0	40.625	10	40.625	ATPAP23, PAP23, purple acid phosphatase 23
15665	AT4G14000	0	17	12	1	1	0	92.3077	10	92.3077	Putative methyltransferase family protein
15674	AT4G14110	0	23	25	16	1	0	60.9756	10	60.9756	COP9, CSN8, EMB143, FUS7, COP9 signalosome, subunit CSN8
15746	AT4G14780	0	20	6	8	1	0	42.8571	10	42.8571	Protein kinase superfamily protein
15829	AT4G15690	0	33	14	16	1	0	46.6667	10	46.6667	Thioredoxin superfamily protein
15851	AT4G15920	0	9	7	6	1	0	53.8462	10	53.8462	Nodulin MtN3 family protein
15912	AT4G16630	0	21	10	4	1	0	71.4286	10	71.4286	DEA(D/H)-box RNA helicase family protein
15931	AT4G16845	0	16	2	2	1	0	50	10	50	VRN2, VEFS-Box of polycomb protein
15939	AT4G16900	0	15	7	6	1	0	53.8462	10	53.8462	Disease resistance protein (TIR-NBS-LRR class) family
15941	AT4G16915	0	7	14	2	1	0	87.5	10	87.5	unknown protein; FUNCTIONS IN: molecular_function unknown; INVOLVED IN: biological_process unknown; LOCATED IN: cellular_component unknown; Has 0 Blast hits to 0 proteins in 0 species (source: NCBI BLink).
15943	AT4G16930	0	11	20	6	1	0	76.9231	10	76.9231	Toll-Interleukin-Resistance (TIR) domain-containing protein
15961	AT4G17190	0	12	15	2	1	0	88.2353	10	88.2353	FPS2, farnesyl diphosphate synthase 2
15971	AT4G17360	0	23	19	1	1	0	95	10	95	Formyl transferase
15977	AT4G17480	0	7	15	5	1	0	75	10	75	alpha/beta-Hydrolases superfamily protein
15985	AT4G17580	0	12	5	5	1	0	50	10	50	Bax inhibitor-1 family protein
16040	AT4G18250	0	17	10	9	1	0	52.6316	10	52.6316	receptor serine/threonine kinase, putative
16043	AT4G18282	0	34	14	19	1	0	42.4242	10	42.4242	unknown protein; LOCATED IN: endomembrane system; Has 30201 Blast hits to 17322 proteins in 780 species: Archae - 12; Bacteria - 1396; Metazoa - 17338; Fungi - 3422; Plants - 5037; Viruses - 0; Other Eukaryotes - 2996 (source: NCBI BLink).
16057	AT4G18430	0	25	23	5	1	0	82.1429	10	82.1429	AtRABA1e, RABA1e, RAB GTPase homolog A1E
16059	AT4G18450	0	6	8	4	1	0	66.6667	10	66.6667	Integrase-type DNA-binding superfamily protein
16080	AT4G18725	0	21	12	6	1	0	66.6667	10	66.6667	pre-tRNA
16116	AT4G19070	0	14	17	2	1	0	89.4737	10	89.4737	Putative membrane lipoprotein
16127	AT4G19200	0	10	9	6	1	0	60	10	60	proline-rich family protein
16142	AT4G19350	0	25	16	9	1	0	64	10	64	EMB3006, embryo defective 3006
16187	AT4G19950	0	14	8	5	1	0	61.5385	10	61.5385	unknown protein; BEST Arabidopsis thaliana protein match is: unknown protein (TAIR:AT5G44860.1); Has 338 Blast hits to 330 proteins in 72 species: Archae - 2; Bacteria - 94; Metazoa - 7; Fungi - 0; Plants - 232; Viruses - 0; Other Eukaryotes - 3 (source: NCBI BLink).
16192	AT4G20000	0	31	24	10	1	0	70.5882	10	70.5882	VQ motif-containing protein
16201	AT4G20095	0	17	16	3	1	0	84.2105	10	84.2105	Protein of unknown function (DUF626)
16304	AT4G21550	0	29	11	11	1	0	50	10	50	VAL3, VP1/ABI3-like 3
16332	AT4G21895	0	23	19	12	1	0	61.2903	10	61.2903	DNA binding
16334	AT4G21910	0	18	12	7	1	0	63.1579	10	63.1579	MATE efflux family protein
16335	AT4G21920	0	13	5	7	1	0	41.6667	10	41.6667	unknown protein; FUNCTIONS IN: molecular_function unknown; INVOLVED IN: N-terminal protein myristoylation; LOCATED IN: cellular_component unknown; BEST Arabidopsis thaliana protein match is: unknown protein (TAIR:AT3G20340.1); Has 40 Blast hits to 40 proteins in 10 species: Archae - 0; Bacteria - 0; Metazoa - 0; Fungi - 0; Plants - 40; Viruses - 0; Other Eukaryotes - 0 (source: NCBI BLink).
16344	AT4G22066	0	13	8	8	1	0	50	10	50	Pseudogene of AT5G66830; F-box family protein
16348	AT4G22120	0	12	6	4	1	0	60	10	60	ERD (early-responsive to dehydration stress) family protein
16364	AT4G22305	0	10	12	6	1	0	66.6667	10	66.6667	alpha/beta-Hydrolases superfamily protein
16369	AT4G22380	0	14	10	5	1	0	66.6667	10	66.6667	Ribosomal protein L7Ae/L30e/S12e/Gadd45 family protein
16384	AT4G22660	0	6	10	4	1	0	71.4286	10	71.4286	F-box family protein with a domain of unknown function (DUF295)
16430	AT4G23260	0	10	4	3	1	0	57.1429	10	57.1429	CRK18, cysteine-rich RLK (RECEPTOR-like protein kinase) 18
16478	AT4G23990	0	11	9	4	1	0	69.2308	10	69.2308	ATCSLG3, CSLG3, cellulose synthase like G3
16546	AT4G24990	0	12	12	12	1	0	50	10	50	ATGP4, Ubiquitin family protein
16582	AT4G25620	0	18	10	12	1	0	45.4545	10	45.4545	hydroxyproline-rich glycoprotein family protein
16650	AT4G26660	0	5	11	0	1	0	100	10	100	INVOLVED IN: biological_process unknown; LOCATED IN: chloroplast; EXPRESSED IN: 13 plant structures; EXPRESSED DURING: 7 growth stages; CONTAINS InterPro DOMAIN/s: Kinesin-related protein (InterPro:IPR010544); BEST Arabidopsis thaliana protein match is: unknown protein (TAIR:AT5G55520.2); Has 1807 Blast hits to 1807 proteins in 277 species: Archae - 0; Bacteria - 0; Metazoa - 736; Fungi - 347; Pl…
16686	AT4G27090	0	18	16	7	1	0	69.5652	10	69.5652	Ribosomal protein L14
16755	AT4G28405	0	18	11	0	1	0	100	10	100	Expressed protein
16766	AT4G28540	0	15	17	5	1	0	77.2727	10	77.2727	CKL6, PAPK1, casein kinase I-like 6
16775	AT4G28652	0	12	17	6	1	0	73.913	10	73.913	Potential natural antisense gene, locus overlaps with AT4G28650
16788	AT4G28815	0	21	10	10	1	0	50	10	50	basic helix-loop-helix (bHLH) DNA-binding superfamily protein
16823	AT4G29360	0	12	8	10	1	0	44.4444	10	44.4444	O-Glycosyl hydrolases family 17 protein
16906	AT4G30680	0	17	12	5	1	0	70.5882	10	70.5882	Initiation factor eIF-4 gamma, MA3
16925	AT4G30900	0	6	17	2	1	0	89.4737	10	89.4737	DNAse I-like superfamily protein
16955	AT4G31300	0	16	21	4	1	0	84	10	84	PBA1, N-terminal nucleophile aminohydrolases (Ntn hydrolases) superfamily protein
16960	AT4G31354	0	16	20	4	1	0	83.3333	10	83.3333	unknown protein; BEST Arabidopsis thaliana protein match is: unknown protein (TAIR:AT4G31351.1); Has 30201 Blast hits to 17322 proteins in 780 species: Archae - 12; Bacteria - 1396; Metazoa - 17338; Fungi - 3422; Plants - 5037; Viruses - 0; Other Eukaryotes - 2996 (source: NCBI BLink).
16998	AT4G31877	0	15	18	6	1	0	75	10	75	MIR156C, MIR156C; miRNA
17057	AT4G32717	0	14	1	0	1	0	100	10	100	SCRL24, SCR-like 24
17060	AT4G32765	0	26	22	4	1	0	84.6154	10	84.6154	pre-tRNA
17092	AT4G33250	0	10	10	10	1	0	50	10	50	ATTIF3K1, EIF3K, TIF3K1, eukaryotic translation initiation factor 3K
17112	AT4G33590	0	9	13	4	1	0	76.4706	10	76.4706	unknown protein; BEST Arabidopsis thaliana protein match is: unknown protein (TAIR:AT4G33600.1); Has 126 Blast hits to 126 proteins in 35 species: Archae - 0; Bacteria - 12; Metazoa - 0; Fungi - 21; Plants - 62; Viruses - 0; Other Eukaryotes - 31 (source: NCBI BLink).
17158	AT4G34180	0	13	16	4	1	0	80	10	80	Cyclase family protein
17186	AT4G34570	0	5	23	1	1	0	95.8333	10	95.8333	THY-2, thymidylate synthase 2
17211	AT4G35080	0	7	10	2	1	0	83.3333	10	83.3333	high-affinity nickel-transport family protein
17232	AT4G35430	0	21	18	0	1	0	100	10	100	unknown protein; FUNCTIONS IN: molecular_function unknown; INVOLVED IN: biological_process unknown; LOCATED IN: endomembrane system; Has 35333 Blast hits to 34131 proteins in 2444 species: Archae - 798; Bacteria - 22429; Metazoa - 974; Fungi - 991; Plants - 531; Viruses - 0; Other Eukaryotes - 9610 (source: NCBI BLink).
17338	AT4G37110	0	15	18	3	1	0	85.7143	10	85.7143	Zinc-finger domain of monoamine-oxidase A repressor R1
17352	AT4G37380	0	20	12	2	1	0	85.7143	10	85.7143	Tetratricopeptide repeat (TPR)-like superfamily protein
17367	AT4G37670	0	8	5	2	1	0	71.4286	10	71.4286	NAGS2, N-acetyl-l-glutamate synthase 2
17370	AT4G37740	0	12	14	3	1	0	82.3529	10	82.3529	AtGRF2, GRF2, growth-regulating factor 2
17410	AT4G38470	0	12	14	3	1	0	82.3529	10	82.3529	ACT-like protein tyrosine kinase family protein
17412	AT4G38490	0	4	10	0	1	0	100	10	100	unknown protein; Has 30201 Blast hits to 17322 proteins in 780 species: Archae - 12; Bacteria - 1396; Metazoa - 17338; Fungi - 3422; Plants - 5037; Viruses - 0; Other Eukaryotes - 2996 (source: NCBI BLink).
17422	AT4G38630	0	6	13	0	1	0	100	10	100	ATMCB1, MBP1, MCB1, RPN10, regulatory particle non-ATPase 10
17435	AT4G38940	0	19	19	5	1	0	79.1667	10	79.1667	Galactose oxidase/kelch repeat superfamily protein
17436	AT4G38950	0	5	9	2	1	0	81.8182	10	81.8182	ATP binding microtubule motor family protein
17437	AT4G38960	0	19	14	5	1	0	73.6842	10	73.6842	B-box type zinc finger family protein
17492	AT4G39860	0	21	19	5	1	0	79.1667	10	79.1667	unknown protein; BEST Arabidopsis thaliana protein match is: unknown protein (TAIR:AT2G22270.1); Has 152 Blast hits to 146 proteins in 19 species: Archae - 0; Bacteria - 0; Metazoa - 0; Fungi - 2; Plants - 146; Viruses - 0; Other Eukaryotes - 4 (source: NCBI BLink).
17515	AT5G01150	0	31	23	9	1	0	71.875	10	71.875	Protein of unknown function (DUF674)
17532	AT5G01430	0	11	5	5	1	0	50	10	50	Got1/Sft2-like vescicle transport protein family
17579	AT5G02260	0	26	18	4	1	0	81.8182	10	81.8182	ATEXP9, ATEXPA9, ATHEXP ALPHA 1.10, EXP9, EXPA9, expansin A9
17590	AT5G02400	0	26	11	6	1	0	64.7059	10	64.7059	PLL2, pol-like 2
17593	AT5G02450	0	23	22	7	1	0	75.8621	10	75.8621	Ribosomal protein L36e family protein
17635	AT5G03190	0	16	15	3	1	0	83.3333	10	83.3333	CPUORF47, conserved peptide upstream open reading frame 47
17642	AT5G03290	0	19	12	10	1	0	54.5455	10	54.5455	IDH-V, isocitrate dehydrogenase V
17789	AT5G05480	0	28	14	4	1	0	77.7778	10	77.7778	Peptide-N4-(N-acetyl-beta-glucosaminyl)asparagine amidase A protein
17812	AT5G05780	0	19	9	4	1	0	69.2308	10	69.2308	AE3, ATHMOV34, RPN8A, RP non-ATPase subunit 8A
17821	AT5G05960	0	18	13	4	1	0	76.4706	10	76.4706	Bifunctional inhibitor/lipid-transfer protein/seed storage 2S albumin superfamily protein
17874	AT5G06730	0	20	7	9	1	0	43.75	10	43.75	Peroxidase superfamily protein
17876	AT5G06750	0	15	8	9	1	0	47.0588	10	47.0588	Protein phosphatase 2C family protein
17925	AT5G07650	0	19	14	10	1	0	58.3333	10	58.3333	Actin-binding FH2 protein
18070	AT5G10100	0	12	7	5	1	0	58.3333	10	58.3333	Haloacid dehalogenase-like hydrolase (HAD) superfamily protein
18073	AT5G10170	0	9	12	11	1	0	52.1739	10	52.1739	ATMIPS3, MIPS3, myo-inositol-1-phosphate synthase 3
18172	AT5G11780	0	8	12	9	1	0	57.1429	10	57.1429	unknown protein; Has 37 Blast hits to 37 proteins in 12 species: Archae - 0; Bacteria - 0; Metazoa - 0; Fungi - 3; Plants - 34; Viruses - 0; Other Eukaryotes - 0 (source: NCBI BLink).
18245	AT5G13280	0	9	12	4	1	0	75	10	75	AK, AK-LYS1, AK1, aspartate kinase 1
18345	AT5G14670	0	16	10	10	1	0	50	10	50	ARFA1B, ATARFA1B, ADP-ribosylation factor A1B
18350	AT5G14750	0	40	11	16	1	0	40.7407	10	40.7407	ATMYB66, MYB66, WER, WER1, myb domain protein 66
18376	AT5G15350	0	5	7	3	1	0	70	10	70	AtENODL17, ENODL17, early nodulin-like protein 17
18408	AT5G15760	0	12	13	5	1	0	72.2222	10	72.2222	Ribosomal protein PSRP-3/Ycf65
18444	AT5G16410	0	9	8	8	1	0	50	10	50	HXXXD-type acyl-transferase family protein
18459	AT5G16600	0	8	4	3	1	0	57.1429	10	57.1429	AtMYB43, MYB43, myb domain protein 43
18556	AT5G17990	0	26	14	5	1	0	73.6842	10	73.6842	pat1, TRP1, tryptophan biosynthesis 1
18570	AT5G18170	0	10	13	18	1	0	41.9355	10	41.9355	GDH1, glutamate dehydrogenase 1
18580	AT5G18350	0	14	8	2	1	0	80	10	80	Disease resistance protein (TIR-NBS-LRR class) family
18615	AT5G18740	0	5	13	2	1	0	86.6667	10	86.6667	Domain of unknown function (DUF3444)
18622	AT5G18800	0	14	2	1	1	0	66.6667	10	66.6667	Cox19-like CHCH family protein
18646	AT5G19120	0	13	15	0	1	0	100	10	100	Eukaryotic aspartyl protease family protein
18712	AT5G20050	0	17	3	4	1	0	42.8571	10	42.8571	Protein kinase superfamily protein
18792	AT5G21105	0	10	8	6	1	0	57.1429	10	57.1429	Plant L-ascorbate oxidase
18817	AT5G22060	0	12	12	7	1	0	63.1579	10	63.1579	ATJ2, J2, DNAJ homologue 2
18835	AT5G22360	0	29	9	12	1	0	42.8571	10	42.8571	ATVAMP714, VAMP714, VAMP714, vesicle-associated membrane protein 714
18863	AT5G22690	0	12	2	1	1	0	66.6667	10	66.6667	Disease resistance protein (TIR-NBS-LRR class) family
18881	AT5G22900	0	25	8	8	1	0	50	10	50	ATCHX3, CHX3, cation/H+ exchanger 3
18960	AT5G24000	0	14	13	8	1	0	61.9048	10	61.9048	Protein of unknown function (DUF819)
18974	AT5G24150	0	13	14	3	1	0	82.3529	10	82.3529	SQE5, SQP1, FAD/NAD(P)-binding oxidoreductase family protein
19047	AT5G24970	0	13	18	5	1	0	78.2609	10	78.2609	Protein kinase superfamily protein
19080	AT5G25290	0	12	14	11	1	0	56	10	56	F-box family protein with a domain of unknown function (DUF295)
19121	AT5G25750	0	23	18	4	1	0	81.8182	10	81.8182	unknown protein; Has 1807 Blast hits to 1807 proteins in 277 species: Archae - 0; Bacteria - 0; Metazoa - 736; Fungi - 347; Plants - 385; Viruses - 0; Other Eukaryotes - 339 (source: NCBI BLink).
19138	AT5G25920	0	24	14	9	1	0	60.8696	10	60.8696	BEST Arabidopsis thaliana protein match is: Eukaryotic aspartyl protease family protein (TAIR:AT3G29750.1); Has 1807 Blast hits to 1807 proteins in 277 species: Archae - 0; Bacteria - 0; Metazoa - 736; Fungi - 347; Plants - 385; Viruses - 0; Other Eukaryotes - 339 (source: NCBI BLink).
19236	AT5G26960	0	11	4	3	1	0	57.1429	10	57.1429	Galactose oxidase/kelch repeat superfamily protein
19473	AT5G28640	0	5	4	1	1	0	80	10	80	AN3, ATGIF1, GIF, GIF1, SSXT family protein
20011	AT5G34910	0	6	5	1	1	0	83.3333	10	83.3333	pseudogene of hypothetical protein
20047	AT5G35090	0	15	7	6	1	0	53.8462	10	53.8462	unknown protein; Has 1807 Blast hits to 1807 proteins in 277 species: Archae - 0; Bacteria - 0; Metazoa - 736; Fungi - 347; Plants - 385; Viruses - 0; Other Eukaryotes - 339 (source: NCBI BLink).
20155	AT5G35698	0	29	23	18	1	0	56.0976	10	56.0976	Plant thionin family protein
20198	AT5G35917	0	16	9	12	1	0	42.8571	10	42.8571	CYP79A3P, cytochrome P450, family 79, subfamily A, polypeptide 3 pseudogene
20262	AT5G36390	0	4	5	1	1	0	83.3333	10	83.3333	ECA1 gametogenesis related family protein
20263	AT5G36440	0	5	4	1	1	0	80	10	80	ECA1 gametogenesis related family protein
20411	AT5G38030	0	5	7	3	1	0	70	10	70	MATE efflux family protein
20437	AT5G38260	0	25	12	12	1	0	50	10	50	Protein kinase superfamily protein
20715	AT5G41491	0	15	2	2	1	0	50	10	50	Pseudogene of AT2G38420; pentatricopeptide (PPR) repeat-containing protein
20721	AT5G41560	0	25	19	7	1	0	73.0769	10	73.0769	FUNCTIONS IN: molecular_function unknown; INVOLVED IN: biological_process unknown; LOCATED IN: chloroplast; EXPRESSED IN: 24 plant structures; EXPRESSED DURING: 15 growth stages; CONTAINS InterPro DOMAIN/s: Ubiquitin ligase, Det1/DDB1-complexing (InterPro:IPR018276); Has 1807 Blast hits to 1807 proteins in 277 species: Archae - 0; Bacteria - 0; Metazoa - 736; Fungi - 347; Plants - 385; Viruses - …
20728	AT5G41660	0	4	3	0	1	0	100	10	100	unknown protein; FUNCTIONS IN: molecular_function unknown; INVOLVED IN: biological_process unknown; LOCATED IN: mitochondrion; BEST Arabidopsis thaliana protein match is: unknown protein (TAIR:AT3G44430.1); Has 1807 Blast hits to 1807 proteins in 277 species: Archae - 0; Bacteria - 0; Metazoa - 736; Fungi - 347; Plants - 385; Viruses - 0; Other Eukaryotes - 339 (source: NCBI BLink).
20736	AT5G41750	0	18	6	8	1	0	42.8571	10	42.8571	Disease resistance protein (TIR-NBS-LRR class) family
20838	AT5G42840	0	9	9	6	1	0	60	10	60	Cysteine/Histidine-rich C1 domain family protein
20929	AT5G43780	0	9	7	3	1	0	70	10	70	APS4, Pseudouridine synthase/archaeosine transglycosylase-like family protein
20999	AT5G44575	0	18	10	10	1	0	50	10	50	unknown protein; FUNCTIONS IN: molecular_function unknown; INVOLVED IN: biological_process unknown; LOCATED IN: endomembrane system; Has 7 Blast hits to 7 proteins in 2 species: Archae - 0; Bacteria - 0; Metazoa - 0; Fungi - 0; Plants - 7; Viruses - 0; Other Eukaryotes - 0 (source: NCBI BLink).
21085	AT5G45480	0	12	11	15	1	0	42.3077	10	42.3077	Protein of unknown function (DUF594)
21117	AT5G45820	0	15	6	8	1	0	42.8571	10	42.8571	CIPK20, PKS18, SnRK3.6, CBL-interacting protein kinase 20
21133	AT5G46090	0	20	11	6	1	0	64.7059	10	64.7059	Protein of unknown function (DUF679)
21152	AT5G46320	0	14	3	4	1	0	42.8571	10	42.8571	MADS-box family protein
21160	AT5G46420	0	26	10	10	1	0	50	10	50	16S rRNA processing protein RimM family
21245	AT5G47570	0	11	12	4	1	0	75	10	75	unknown protein; Has 30201 Blast hits to 17322 proteins in 780 species: Archae - 12; Bacteria - 1396; Metazoa - 17338; Fungi - 3422; Plants - 5037; Viruses - 0; Other Eukaryotes - 2996 (source: NCBI BLink).
21255	AT5G47810	0	15	4	5	1	0	44.4444	10	44.4444	PFK2, phosphofructokinase 2
21290	AT5G48190	0	11	5	7	1	0	41.6667	10	41.6667	Domain of unknown function (DUF23)
21325	AT5G48575	0	18	21	3	1	0	87.5	10	87.5	Protein of unknown function (DUF1216)
21335	AT5G48657	0	14	8	4	1	0	66.6667	10	66.6667	defense protein-related
21377	AT5G49190	0	14	20	11	1	0	64.5161	10	64.5161	ATSUS2, SSA, SUS2, sucrose synthase 2
21435	AT5G49910	0	10	11	2	1	0	84.6154	10	84.6154	cpHsc70-2, CPHSC70-2EAT SHOCK PROTEIN 70-2, HSC70-7, chloroplast heat shock protein 70-2
21445	AT5G50020	0	17	8	10	1	0	44.4444	10	44.4444	DHHC-type zinc finger family protein
21449	AT5G50100	0	25	18	17	1	0	51.4286	10	51.4286	Putative thiol-disulphide oxidoreductase DCC
21561	AT5G51760	0	31	13	19	1	0	40.625	10	40.625	AHG1, Protein phosphatase 2C family protein
21601	AT5G52360	0	26	9	4	1	0	69.2308	10	69.2308	ADF10, actin depolymerizing factor 10
21633	AT5G52890	0	5	12	7	1	0	63.1579	10	63.1579	AT hook motif-containing protein
21639	AT5G52950	0	27	13	12	1	0	52	10	52	unknown protein; Has 30201 Blast hits to 17322 proteins in 780 species: Archae - 12; Bacteria - 1396; Metazoa - 17338; Fungi - 3422; Plants - 5037; Viruses - 0; Other Eukaryotes - 2996 (source: NCBI BLink).
21688	AT5G53520	0	7	11	10	1	0	52.381	10	52.381	ATOPT8, OPT8, oligopeptide transporter 8
21705	AT5G53780	0	34	13	13	1	0	50	10	50	Protein of unknown function (DUF295)
21715	AT5G53940	0	9	19	3	1	0	86.3636	10	86.3636	Yippee family putative zinc-binding protein
21721	AT5G54045	0	20	9	12	1	0	42.8571	10	42.8571	pseudogene of UF3GT
21726	AT5G54100	0	8	10	7	1	0	58.8235	10	58.8235	SPFH/Band 7/PHB domain-containing membrane-associated protein family
21737	AT5G54240	0	10	4	4	1	0	50	10	50	Protein of unknown function (DUF1223)
21743	AT5G54320	0	11	7	2	1	0	77.7778	10	77.7778	Protein of unknown function (DUF295)
21769	AT5G54730	0	11	5	6	1	0	45.4545	10	45.4545	ATATG18F, ATG18F, G18F, homolog of yeast autophagy 18 (ATG18) F
21822	AT5G55560	0	38	13	14	1	0	48.1481	10	48.1481	Protein kinase superfamily protein
21886	AT5G56470	0	20	7	7	1	0	50	10	50	FAD-dependent oxidoreductase family protein
21901	AT5G56670	0	16	19	13	1	0	59.375	10	59.375	Ribosomal protein S30 family protein
21963	AT5G57620	0	6	15	2	1	0	88.2353	10	88.2353	AtMYB36, MYB36, myb domain protein 36
21965	AT5G57655	0	17	20	2	1	0	90.9091	10	90.9091	xylose isomerase family protein
21972	AT5G57770	0	7	7	4	1	0	63.6364	10	63.6364	Plant protein of unknown function (DUF828) with plant pleckstrin homology-like region
22001	AT5G58230	0	7	8	6	1	0	57.1429	10	57.1429	ATMSI1, MEE70, MSI1, Transducin/WD40 repeat-like superfamily protein
22032	AT5G58782	0	10	11	7	1	0	61.1111	10	61.1111	Undecaprenyl pyrophosphate synthetase family protein
22037	AT5G58830	0	20	8	6	1	0	57.1429	10	57.1429	Subtilisin-like serine endopeptidase family protein
22079	AT5G59670	0	11	10	13	1	0	43.4783	10	43.4783	Leucine-rich repeat protein kinase family protein
22130	AT5G60580	0	13	15	6	1	0	71.4286	10	71.4286	RING/U-box superfamily protein
22160	AT5G61000	0	25	15	19	1	0	44.1176	10	44.1176	ATRPA70D, RPA70D, Replication factor-A protein 1-related
22161	AT5G61020	0	15	9	12	1	0	42.8571	10	42.8571	ECT3, evolutionarily conserved C-terminal region 3
22198	AT5G61560	0	11	5	4	1	0	55.5556	10	55.5556	U-box domain-containing protein kinase family protein
22209	AT5G61790	0	33	13	14	1	0	48.1481	10	48.1481	ATCNX1, CNX1, calnexin 1
22231	AT5G62050	0	15	17	0	1	0	100	10	100	ATOXA1, OXA1, OXA1AT, homolog of yeast oxidase assembly 1 (OXA1)
22232	AT5G62060	0	15	10	8	1	0	55.5556	10	55.5556	F-box and associated interaction domains-containing protein
22234	AT5G62080	0	10	16	8	1	0	66.6667	10	66.6667	Bifunctional inhibitor/lipid-transfer protein/seed storage 2S albumin superfamily protein
22258	AT5G62540	0	13	23	9	1	0	71.875	10	71.875	UBC3, ubiquitin-conjugating enzyme 3
22286	AT5G62998	0	24	21	7	1	0	75	10	75	unknown protein; Has 30201 Blast hits to 17322 proteins in 780 species: Archae - 12; Bacteria - 1396; Metazoa - 17338; Fungi - 3422; Plants - 5037; Viruses - 0; Other Eukaryotes - 2996 (source: NCBI BLink).
22291	AT5G63070	0	17	12	12	1	0	50	10	50	Ribosomal protein S19 family protein
22311	AT5G63420	0	19	12	7	1	0	63.1579	10	63.1579	emb2746, RNA-metabolising metallo-beta-lactamase family protein
22329	AT5G63680	0	17	10	11	1	0	47.619	10	47.619	Pyruvate kinase family protein
22332	AT5G63715	0	25	16	10	1	0	61.5385	10	61.5385	MIR166, MIR166G, MIR166/MIR166G; miRNA
22337	AT5G63790	0	12	13	0	1	0	100	10	100	ANAC102, NAC102, NAC domain containing protein 102
22372	AT5G64290	0	19	14	5	1	0	73.6842	10	73.6842	DCT, DIT2.1, dicarboxylate transport 2.1
22411	AT5G64890	0	26	30	2	1	0	93.75	10	93.75	PROPEP2, elicitor peptide 2 precursor
22431	AT5G65200	0	14	9	12	1	0	42.8571	10	42.8571	ATPUB38, PUB38, plant U-box 38
22432	AT5G65210	0	12	11	9	1	0	55	10	55	TGA1, bZIP transcription factor family protein
22452	AT5G65560	0	21	19	1	1	0	95	10	95	Pentatricopeptide repeat (PPR) superfamily protein
22455	AT5G65580	0	18	11	11	1	0	50	10	50	unknown protein; FUNCTIONS IN: molecular_function unknown; INVOLVED IN: biological_process unknown; LOCATED IN: endomembrane system; EXPRESSED IN: flower; EXPRESSED DURING: petal differentiation and expansion stage; Has 1807 Blast hits to 1807 proteins in 277 species: Archae - 0; Bacteria - 0; Metazoa - 736; Fungi - 347; Plants - 385; Viruses - 0; Other Eukaryotes - 339 (source: NCBI BLink).
22456	AT5G65600	0	23	17	11	1	0	60.7143	10	60.7143	Concanavalin A-like lectin protein kinase family protein
22481	AT5G65970	0	17	7	10	1	0	41.1765	10	41.1765	ATMLO10, MLO10, Seven transmembrane MLO family protein
22489	AT5G66120	0	11	13	5	1	0	72.2222	10	72.2222	3-dehydroquinate synthase, putative
22493	AT5G66270	0	7	11	2	1	0	84.6154	10	84.6154	Zinc finger C-x8-C-x5-C-x3-H type family protein
22503	AT5G66500	0	11	9	4	1	0	69.2308	10	69.2308	Tetratricopeptide repeat (TPR)-like superfamily protein
22516	AT5G66710	0	20	9	11	1	0	45	10	45	Protein kinase superfamily protein
22546	AT5G67320	0	24	20	4	1	0	83.3333	10	83.3333	HOS15, WD-40 repeat family protein
22554	AT5G67510	0	6	10	3	1	0	76.9231	10	76.9231	Translation protein SH3-like family protein
4819	AT1G69790	1	253	163	90	7	0.393701	64.4269	7.35442	64.0332	Protein kinase superfamily protein
13293	AT3G54520	1	160	120	74	8	0.621118	61.8557	6.63789	61.2346	unknown protein; BEST Arabidopsis thaliana protein match is: unknown protein (TAIR:AT3G54530.1); Has 72 Blast hits to 70 proteins in 20 species: Archae - 0; Bacteria - 5; Metazoa - 8; Fungi - 2; Plants - 18; Viruses - 0; Other Eukaryotes - 39 (source: NCBI BLink).
7661	AT2G23060	1	154	67	47	4	0.645161	58.7719	6.50932	58.1268	Acyl-CoA N-acyltransferases (NAT) superfamily protein
21964	AT5G57630	1	126	69	74	4	0.787402	48.2517	5.93734	47.4643	CIPK21, SnRK3.4, CBL-interacting protein kinase 21
4216	AT1G62270	1	117	67	63	5	0.847458	51.5385	5.92636	50.691	F-box and associated interaction domains-containing protein
9472	AT3G02880	1	115	28	27	4	0.862069	50.9091	5.88398	50.047	Leucine-rich repeat protein kinase family protein
5149	AT1G75430	1	128	47	57	4	0.775194	45.1923	5.86538	44.4171	BLH11, BEL1-like homeodomain 11
16357	AT4G22240	1	92	36	23	4	1.07527	61.0169	5.82644	59.9417	Plastid-lipid associated protein PAP / fibrillin family protein
7571	AT2G22050	1	88	43	32	3	1.1236	57.3333	5.67318	56.2097	Galactose oxidase/kelch repeat superfamily protein
5826	AT2G04480	1	85	77	54	4	1.16279	58.7786	5.65963	57.6158	unknown protein; BEST Arabidopsis thaliana protein match is: unknown protein (TAIR:AT5G35870.1); Has 38 Blast hits to 38 proteins in 9 species: Archae - 0; Bacteria - 0; Metazoa - 0; Fungi - 0; Plants - 38; Viruses - 0; Other Eukaryotes - 0 (source: NCBI BLink).
18131	AT5G11220	1	73	42	21	4	1.35135	66.6667	5.62449	65.3153	unknown protein; FUNCTIONS IN: molecular_function unknown; INVOLVED IN: biological_process unknown; LOCATED IN: endomembrane system; BEST Arabidopsis thaliana protein match is: unknown protein (TAIR:AT1G64870.1); Has 1807 Blast hits to 1807 proteins in 277 species: Archae - 0; Bacteria - 0; Metazoa - 736; Fungi - 347; Plants - 385; Viruses - 0; Other Eukaryotes - 339 (source: NCBI BLink).
8117	AT2G28510	1	100	35	40	6	0.990099	46.6667	5.55868	45.6766	Dof-type zinc finger DNA-binding family protein
8208	AT2G30010	1	93	26	29	6	1.06383	47.2727	5.47367	46.2089	TBL45, TRICHOME BIREFRINGENCE-LIKE 45
13750	AT3G61050	1	48	38	5	2	2.04082	88.3721	5.43637	86.3313	NTMC2T4, NTMC2TYPE4, Calcium-dependent lipid-binding (CaLB domain) family protein
7745	AT2G24080	1	86	44	45	5	1.14943	49.4382	5.42664	48.2888	Protein of unknown function (DUF295)
9856	AT3G09180	1	51	49	11	3	1.92308	81.6667	5.40826	79.7436	CONTAINS InterPro DOMAIN/s: Mediator complex subunit Med27 (InterPro:IPR021627); Has 112 Blast hits to 112 proteins in 38 species: Archae - 0; Bacteria - 0; Metazoa - 79; Fungi - 0; Plants - 23; Viruses - 0; Other Eukaryotes - 10 (source: NCBI BLink).
7573	AT2G22070	1	84	33	35	6	1.17647	48.5294	5.36632	47.3529	pentatricopeptide (PPR) repeat-containing protein
11019	AT3G25233	1	45	45	7	2	2.17391	86.5385	5.31498	84.3645	unknown protein; Has 30201 Blast hits to 17322 proteins in 780 species: Archae - 12; Bacteria - 1396; Metazoa - 17338; Fungi - 3422; Plants - 5037; Viruses - 0; Other Eukaryotes - 2996 (source: NCBI BLink).
18903	AT5G23180	1	82	40	46	4	1.20482	46.5116	5.2707	45.3068	BEST Arabidopsis thaliana protein match is: DNA-binding storekeeper protein-related transcriptional regulator (TAIR:AT4G01260.1); Has 1807 Blast hits to 1807 proteins in 277 species: Archae - 0; Bacteria - 0; Metazoa - 736; Fungi - 347; Plants - 385; Viruses - 0; Other Eukaryotes - 339 (source: NCBI BLink).
8384	AT2G32520	1	79	38	42	3	1.25	47.5	5.24793	46.25	alpha/beta-Hydrolases superfamily protein
13418	AT3G56120	1	43	38	6	2	2.27273	86.3636	5.24793	84.0909	S-adenosyl-L-methionine-dependent methyltransferases superfamily protein
4482	AT1G65580	2	101	68	25	4	1.94175	73.1183	5.2348	71.1765	FRA3, Endonuclease/exonuclease/phosphatase family protein
17537	AT5G01480	1	60	34	26	3	1.63934	56.6667	5.11131	55.0273	Cysteine/Histidine-rich C1 domain family protein
18337	AT5G14570	1	38	27	4	1	2.5641	87.0968	5.08609	84.5327	ATNRT2.7, NRT2.7, high affinity nitrate transporter 2.7
12533	AT3G44710	1	72	26	31	3	1.36986	45.614	5.05737	44.2442	Plant protein of unknown function (DUF247)
22188	AT5G61420	1	64	25	24	4	1.53846	51.0204	5.05151	49.4819	AtMYB28, HAG1, MYB28, PMG1, myb domain protein 28
4002	AT1G59530	1	42	33	10	2	2.32558	76.7442	5.04439	74.4186	ATBZIP4, bZIP4, basic leucine-zipper 4
4003	AT1G59535	1	52	21	13	5	1.88679	61.7647	5.03278	59.8779	unknown protein; Has 2 Blast hits to 2 proteins in 1 species: Archae - 0; Bacteria - 0; Metazoa - 0; Fungi - 0; Plants - 2; Viruses - 0; Other Eukaryotes - 0 (source: NCBI BLink).
16599	AT4G25960	1	62	44	42	5	1.5873	51.1628	5.01045	49.5755	PGP2, P-glycoprotein 2
3999	AT1G59500	1	67	28	32	4	1.47059	46.6667	4.98793	45.1961	GH3.4, Auxin-responsive GH3 family protein
1445	AT1G23060	1	57	32	29	2	1.72414	52.459	4.92724	50.7349	BEST Arabidopsis thaliana protein match is: TPX2 (targeting protein for Xklp2) protein family (TAIR:AT1G70950.1); Has 449 Blast hits to 419 proteins in 98 species: Archae - 0; Bacteria - 40; Metazoa - 139; Fungi - 21; Plants - 158; Viruses - 3; Other Eukaryotes - 88 (source: NCBI BLink).
5829	AT2G04500	1	46	27	16	3	2.12766	62.7907	4.88321	60.663	Cysteine/Histidine-rich C1 domain family protein
1264	AT1G20460	1	52	32	27	2	1.88679	54.2373	4.84528	52.3505	unknown protein; BEST Arabidopsis thaliana protein match is: unknown protein (TAIR:AT1G76185.1); Has 37 Blast hits to 37 proteins in 11 species: Archae - 0; Bacteria - 0; Metazoa - 0; Fungi - 0; Plants - 37; Viruses - 0; Other Eukaryotes - 0 (source: NCBI BLink).
20989	AT5G44460	1	64	24	33	4	1.53846	42.1053	4.77444	40.5668	CML43, calmodulin like 43
1478	AT1G23590	1	43	36	22	2	2.27273	62.069	4.77138	59.7962	Domain of unknown function DUF220
21920	AT5G57000	1	38	27	12	2	2.5641	69.2308	4.75489	66.6667	unknown protein; FUNCTIONS IN: molecular_function unknown; INVOLVED IN: biological_process unknown; LOCATED IN: cellular_component unknown; EXPRESSED IN: 24 plant structures; EXPRESSED DURING: 15 growth stages; BEST Arabidopsis thaliana protein match is: unknown protein (TAIR:AT1G72690.1); Has 153 Blast hits to 116 proteins in 29 species: Archae - 0; Bacteria - 6; Metazoa - 33; Fungi - 7; Plants …
2145	AT1G32950	1	29	40	5	2	3.33333	88.8889	4.73697	85.5556	Subtilase family protein
17350	AT4G37340	1	42	21	13	3	2.32558	61.7647	4.73112	59.4391	CYP81D3, cytochrome P450, family 81, subfamily D, polypeptide 3
4207	AT1G62170	1	52	37	37	3	1.88679	50	4.72792	48.1132	Serine protease inhibitor (SERPIN) family protein
9165	AT2G44740	1	44	36	26	3	2.22222	58.0645	4.70758	55.8423	CYCP4;1, cyclin p4;1
18250	AT5G13370	1	46	25	20	3	2.12766	55.5556	4.70659	53.4279	Auxin-responsive GH3 family protein
18191	AT5G12110	1	28	25	3	1	3.44828	89.2857	4.69448	85.8374	Glutathione S-transferase, C-terminal-like;Translation elongation factor EF1B/ribosomal protein S6
68	AT1G02205	1	46	14	12	2	2.12766	53.8462	4.6615	51.7185	CER1, Fatty acid hydroxylase superfamily
9074	AT2G43210	3	103	93	37	5	2.83019	71.5385	4.65975	68.7083	Ubiquitin-like superfamily protein
9867	AT3G09375	1	50	44	45	4	1.96078	49.4382	4.65612	47.4774	pseudogene, putative eukaryotic translation initiation factor 4A-3 (eIF-4A-3/eIF4A-3), strong similarity to SP|P41380|IF43_NICPL Eukaryotic initiation factor 4A-3 (eIF-4A-3) (eIF4A-3) {Nicotiana plumbaginifolia}; blastp match of 84% identity and 4.1e-163 P-value to GP|13957631|gb|AAK50586.1|AC084404_11|AC084404 putative translation initiation factor {Oryza sativa}
10575	AT3G19880	2	95	53	50	5	2.06186	51.4563	4.64133	49.3945	F-box and associated interaction domains-containing protein
15168	AT4G09143	1	35	13	6	3	2.77778	68.4211	4.62244	65.6433	pseudogene, type 2 peroxiredoxin -related, similar to type 2 peroxiredoxin, putative
21498	AT5G50830	2	101	32	35	6	1.94175	47.7612	4.62041	45.8194	unknown protein; FUNCTIONS IN: molecular_function unknown; INVOLVED IN: N-terminal protein myristoylation; LOCATED IN: cellular_component unknown; EXPRESSED IN: 11 plant structures; EXPRESSED DURING: L mature pollen stage, M germinated pollen stage, 4 anthesis, C globular stage, petal differentiation and expansion stage; Has 4984 Blast hits to 3288 proteins in 342 species: Archae - 12; Bacteria -…
12395	AT3G43710	2	101	53	58	6	1.94175	47.7477	4.62001	45.806	Galactose oxidase/kelch repeat superfamily protein
16855	AT4G29900	1	28	47	9	2	3.44828	83.9286	4.60521	80.4803	ACA10, ATACA10, CIF1, autoinhibited Ca(2+)-ATPase 10
9933	AT3G10420	1	27	19	3	1	3.57143	86.3636	4.59585	82.7922	P-loop containing nucleoside triphosphate hydrolases superfamily protein
5370	AT1G79120	1	49	11	13	3	2	45.8333	4.51833	43.8333	Ubiquitin carboxyl-terminal hydrolase family protein
12693	AT3G46340	2	86	43	40	5	2.27273	51.8072	4.51066	49.5345	Leucine-rich repeat protein kinase family protein
8314	AT2G31590	2	85	33	30	5	2.29885	52.381	4.51006	50.0821	unknown protein; BEST Arabidopsis thaliana protein match is: unknown protein (TAIR:AT4G04730.1); Has 30 Blast hits to 30 proteins in 3 species: Archae - 0; Bacteria - 0; Metazoa - 0; Fungi - 0; Plants - 29; Viruses - 0; Other Eukaryotes - 1 (source: NCBI BLink).
463	AT1G08390	1	24	29	3	2	4	90.625	4.50184	86.625	unknown protein; Has 62 Blast hits to 62 proteins in 27 species: Archae - 0; Bacteria - 0; Metazoa - 34; Fungi - 0; Plants - 28; Viruses - 0; Other Eukaryotes - 0 (source: NCBI BLink).
13594	AT3G58877	1	34	25	14	2	2.85714	64.1026	4.48774	61.2454	unknown protein; LOCATED IN: endomembrane system; Has 30201 Blast hits to 17322 proteins in 780 species: Archae - 12; Bacteria - 1396; Metazoa - 17338; Fungi - 3422; Plants - 5037; Viruses - 0; Other Eukaryotes - 2996 (source: NCBI BLink).
15773	AT4G15053	7	241	175	103	11	2.82258	62.9496	4.47911	60.1271	Protein of Unknown Function (DUF239)
17924	AT5G07640	1	31	25	11	2	3.125	69.4444	4.47393	66.3194	RING/U-box superfamily protein
15775	AT4G15060	2	86	26	26	5	2.27273	50	4.45943	47.7273	CONTAINS InterPro DOMAIN/s: FBD (InterPro:IPR013596), F-box domain, Skp2-like (InterPro:IPR022364), FBD-like (InterPro:IPR006566), Leucine-rich repeat 2 (InterPro:IPR013101); BEST Arabidopsis thaliana protein match is: FBD, F-box and Leucine Rich Repeat domains containing protein (TAIR:AT1G55660.1); Has 30201 Blast hits to 17322 proteins in 780 species: Archae - 12; Bacteria - 1396; Metazoa - 173…
21082	AT5G45469	1	31	13	6	3	3.125	68.4211	4.45251	65.2961	unknown protein; LOCATED IN: endomembrane system; Has 30201 Blast hits to 17322 proteins in 780 species: Archae - 12; Bacteria - 1396; Metazoa - 17338; Fungi - 3422; Plants - 5037; Viruses - 0; Other Eukaryotes - 2996 (source: NCBI BLink).
7801	AT2G24720	1	35	21	14	2	2.77778	60	4.43296	57.2222	ATGLR2.2, GLR2.2, glutamate receptor 2.2
3898	AT1G56690	1	27	33	10	2	3.57143	76.7442	4.42548	73.1728	Pentatricopeptide repeat (PPR) superfamily protein
9568	AT3G04350	1	32	20	11	2	3.0303	64.5161	4.41213	61.4858	Plant protein of unknown function (DUF946)
4166	AT1G61630	1	33	25	15	2	2.94118	62.5	4.40939	59.5588	ATENT7, ENT7, equilibrative nucleoside transporter 7
7033	AT2G15890	4	117	46	20	12	3.30579	69.697	4.39803	66.3912	MEE14, maternal effect embryo arrest 14
13858	AT3G62840	1	28	29	11	2	3.44828	72.5	4.39403	69.0517	Small nuclear ribonucleoprotein family protein
8355	AT2G32120	1	24	10	2	2	4	83.3333	4.38082	79.3333	HSP70T-2, heat-shock protein 70T-2
836	AT1G13880	1	30	10	5	2	3.22581	66.6667	4.36923	63.4409	ELM2 domain-containing protein
5078	AT1G74230	1	24	17	4	1	4	80.9524	4.339	76.9524	GR-RBP5, glycine-rich RNA-binding protein 5
7845	AT2G25130	1	32	19	12	2	3.0303	61.2903	4.33813	58.26	ARM repeat superfamily protein
18377	AT5G15360	1	29	12	6	3	3.33333	66.6667	4.32193	63.3333	unknown protein; Has 4 Blast hits to 4 proteins in 2 species: Archae - 0; Bacteria - 0; Metazoa - 0; Fungi - 0; Plants - 4; Viruses - 0; Other Eukaryotes - 0 (source: NCBI BLink).
6250	AT2G07731	1	25	10	3	2	3.84615	76.9231	4.32193	73.0769	pseudogene, similar to NADH-ubiquinone oxidoreductase chain 6 (EC 1.6.5.3). (Field mustard), blastp match of 96% identity and 3.7e-99 P-value to SP|Q01825|NU6M_ARATH NADH-ubiquinone oxidoreductase chain 6 (EC 1.6.5.3). (Field mustard) {Brassica campestris}
8436	AT2G33205	2	45	24	5	2	4.25532	82.7586	4.28157	78.5033	Serinc-domain containing serine and sphingolipid biosynthesis protein
9451	AT3G02550	1	44	25	33	3	2.22222	43.1034	4.27773	40.8812	LBD41, LOB domain-containing protein 41
8584	AT2G35215	1	43	26	33	2	2.27273	44.0678	4.27723	41.7951	unknown protein; BEST Arabidopsis thaliana protein match is: unknown protein (TAIR:AT5G46770.1); Has 19 Blast hits to 19 proteins in 6 species: Archae - 0; Bacteria - 0; Metazoa - 0; Fungi - 0; Plants - 19; Viruses - 0; Other Eukaryotes - 0 (source: NCBI BLink).
9184	AT2G45030	1	22	21	4	1	4.34783	84	4.27202	79.6522	Translation elongation factor EFG/EF2 protein
8935	AT2G40750	1	29	18	10	2	3.33333	64.2857	4.26946	60.9524	ATWRKY54, WRKY54, WRKY DNA-binding protein 54
22201	AT5G61680	2	44	40	8	2	4.34783	83.3333	4.26053	78.9855	Pectin lyase-like superfamily protein
3882	AT1G56490	4	120	94	59	6	3.22581	61.4379	4.2514	58.2121	pseudogene, pectinesterase, blastp match of 38% identity and 1.5e-56 P-value to GP|14495216|dbj|BAB60935.1||AP003578 putative pectin methylesterase {Oryza sativa (japonica cultivar-group)}
13070	AT3G50790	1	19	19	1	1	5	95	4.24793	90	esterase/lipase/thioesterase family protein
8864	AT2G39690	1	39	27	31	3	2.5	46.5517	4.21883	44.0517	Protein of unknown function, DUF547
17555	AT5G01881	1	24	19	7	2	4	73.0769	4.19134	69.0769	unknown protein; Has 3 Blast hits to 3 proteins in 2 species: Archae - 0; Bacteria - 0; Metazoa - 0; Fungi - 0; Plants - 3; Viruses - 0; Other Eukaryotes - 0 (source: NCBI BLink).
9292	AT2G46960	2	58	56	36	3	3.33333	60.8696	4.19068	57.5362	CYP709B1, cytochrome P450, family 709, subfamily B, polypeptide 1
19011	AT5G24550	1	34	13	12	1	2.85714	52	4.18587	49.1429	BGLU32, beta glucosidase 32
4585	AT1G66790	2	59	35	24	6	3.27869	59.322	4.17738	56.0433	unknown protein; BEST Arabidopsis thaliana protein match is: unknown protein (TAIR:AT3G50674.1); Has 6 Blast hits to 6 proteins in 2 species: Archae - 0; Bacteria - 0; Metazoa - 0; Fungi - 0; Plants - 6; Viruses - 0; Other Eukaryotes - 0 (source: NCBI BLink).
13364	AT3G55430	1	20	30	5	4	4.7619	85.7143	4.16993	80.9524	O-Glycosyl hydrolases family 17 protein
15794	AT4G15270	5	170	86	82	13	2.85714	51.1905	4.16323	48.3333	glucosyltransferase-related
3236	AT1G48800	4	117	81	56	6	3.30579	59.1241	4.16068	55.8183	Terpenoid cyclases/Protein prenyltransferases superfamily protein
1345	AT1G21620	1	18	15	1	1	5.26316	93.75	4.15482	88.4868	APUM20, PUM20, pumilio 20
13501	AT3G57520	2	62	30	24	4	3.125	55.5556	4.152	52.4306	AtSIP2, SIP2, seed imbibition 2
257	AT1G05240	2	65	41	37	5	2.98507	52.5641	4.13824	49.579	Peroxidase superfamily protein
8049	AT2G27510	3	90	56	43	5	3.22581	56.5657	4.13219	53.3399	ATFD3, FD3, ferredoxin 3
8342	AT2G31953	2	42	51	13	3	4.54545	79.6875	4.13186	75.142	LCR76, low-molecular-weight cysteine-rich 76
4063	AT1G60340	1	40	17	23	2	2.43902	42.5	4.12309	40.061	NAC (No Apical Meristem) domain transcriptional regulator superfamily protein
15732	AT4G14630	6	195	98	91	9	2.98507	51.8519	4.11856	48.8668	GLP9, germin-like protein 9
22238	AT5G62162	1	31	13	11	2	3.125	54.1667	4.11548	51.0417	MIR399C, MIR399C; miRNA
4832	AT1G69935	1	29	16	12	3	3.33333	57.1429	4.09954	53.8095	SHW1, short hypocotyl in white light1
16502	AT4G24450	1	28	13	9	1	3.44828	59.0909	4.09899	55.6426	ATGWD2, GWD3, PWD, phosphoglucan, water dikinase
14015	AT4G01350	4	119	65	52	6	3.25203	55.5556	4.09452	52.3035	Cysteine/Histidine-rich C1 domain family protein
9026	AT2G42210	1	33	14	14	1	2.94118	50	4.08746	47.0588	ATOEP16-3, OEP16-3, Mitochondrial import inner membrane translocase subunit Tim17/Tim22/Tim23 family protein
3851	AT1G56180	1	21	17	5	1	4.54545	77.2727	4.08746	72.7273	unknown protein; INVOLVED IN: biological_process unknown; LOCATED IN: chloroplast; EXPRESSED IN: 23 plant structures; EXPRESSED DURING: 15 growth stages; BEST Arabidopsis thaliana protein match is: unknown protein (TAIR:AT5G27290.1); Has 436 Blast hits to 436 proteins in 83 species: Archae - 0; Bacteria - 153; Metazoa - 0; Fungi - 0; Plants - 160; Viruses - 0; Other Eukaryotes - 123 (source: NCBI…
4013	AT1G59660	12	327	204	136	19	3.53982	60	4.08321	56.4602	Nucleoporin autopeptidase
15836	AT4G15750	4	134	70	73	4	2.89855	48.951	4.07794	46.0525	Plant invertase/pectin methylesterase inhibitor superfamily protein
10740	AT3G22030	1	35	15	17	2	2.77778	46.875	4.07682	44.0972	Receptor protein kinase-related
1509	AT1G24068	3	109	35	43	6	2.67857	44.8718	4.06627	42.1932	other RNA
8071	AT2G27930	5	137	46	32	8	3.52113	58.9744	4.06598	55.4532	PLATZ transcription factor family protein
11104	AT3G26470	6	119	101	25	6	4.8	80.1587	4.06175	75.3587	Powdery mildew resistance protein, RPW8 domain
12604	AT3G45280	1	24	14	7	1	4	66.6667	4.05889	62.6667	ATSYP72, SYP72, syntaxin of plants 72
12551	AT3G44805	2	59	37	31	5	3.27869	54.4118	4.05273	51.1331	TRAF-like superfamily protein
18447	AT5G16453	1	31	17	16	2	3.125	51.5152	4.04307	48.3902	Defensin-like (DEFL) family protein
13428	AT3G56275	5	134	85	60	8	3.59712	58.6207	4.02649	55.0236	pseudogene of unknown protein
9168	AT2G44798	1	22	17	7	1	4.34783	70.8333	4.02606	66.4855	other RNA
3817	AT1G55805	4	105	56	38	3	3.66972	59.5745	4.02095	55.9047	BolA-like family protein
16198	AT4G20070	12	287	205	114	18	4.01338	64.2633	4.00111	60.2499	AAH, ATAAH, allantoate amidohydrolase
18563	AT5G18060	1	15	6	0	2	6.25	100	4	93.75	SAUR-like auxin-responsive protein family
11148	AT3G26815	6	161	94	70	6	3.59281	57.3171	3.99578	53.7243	MIR169K, MIR169K; miRNA
13582	AT3G58660	2	71	24	31	2	2.73973	43.6364	3.99343	40.8966	Ribosomal protein L1p/L10e family
8855	AT2G39550	1	16	14	1	1	5.88235	93.3333	3.98793	87.451	ATGGT-IB, GGB, PGGT-I, Prenyltransferase family protein
9083	AT2G43330	2	43	26	11	2	4.44444	70.2703	3.98284	65.8258	ATINT1, INT1, inositol transporter 1
7782	AT2G24540	1	19	22	6	1	5	78.5714	3.974	73.5714	AFR, Galactose oxidase/kelch repeat superfamily protein
17075	AT4G32930	5	90	76	16	6	5.26316	82.6087	3.97229	77.3455	unknown protein; CONTAINS InterPro DOMAIN/s: Protein of unknown function DUF866, eukaryotic (InterPro:IPR008584); Has 30201 Blast hits to 17322 proteins in 780 species: Archae - 12; Bacteria - 1396; Metazoa - 17338; Fungi - 3422; Plants - 5037; Viruses - 0; Other Eukaryotes - 2996 (source: NCBI BLink).
4538	AT1G66300	5	167	62	74	8	2.90698	45.5882	3.97107	42.6813	F-box/RNI-like/FBD-like domains-containing protein
1283	AT1G20720	1	19	18	5	1	5	78.2609	3.96829	73.2609	RAD3-like DNA-binding helicase protein
31	AT1G01610	1	27	24	19	2	3.57143	55.814	3.96605	52.2425	ATGPAT4, GPAT4, glycerol-3-phosphate acyltransferase 4
21585	AT5G52140	1	27	16	13	1	3.57143	55.1724	3.94937	51.601	RING/U-box superfamily protein
22087	AT5G59810	10	251	147	104	13	3.83142	58.5657	3.93411	54.7343	ATSBT5.4, SBT5.4, Subtilase family protein
2975	AT1G44191	2	52	22	17	4	3.7037	56.4103	3.92892	52.7066	ECA1 gametogenesis related family protein
5274	AT1G77580	2	40	29	11	2	4.7619	72.5	3.92837	67.7381	Plant protein of unknown function (DUF869)
13076	AT3G50925	8	251	81	92	15	3.0888	46.8208	3.92203	43.732	Defensin-like (DEFL) family protein
12781	AT3G47250	1	23	12	7	2	4.16667	63.1579	3.922	58.9912	Plant protein of unknown function (DUF247)
10782	AT3G22415	1	21	15	7	2	4.54545	68.1818	3.90689	63.6364	unknown protein; Has 35333 Blast hits to 34131 proteins in 2444 species: Archae - 798; Bacteria - 22429; Metazoa - 974; Fungi - 991; Plants - 531; Viruses - 0; Other Eukaryotes - 9610 (source: NCBI BLink).
13520	AT3G57770	1	15	14	1	1	6.25	93.3333	3.90046	87.0833	Protein kinase superfamily protein
9839	AT3G08943	1	16	28	4	2	5.88235	87.5	3.89482	81.6176	ARM repeat superfamily protein
2386	AT1G35460	1	22	20	11	3	4.34783	64.5161	3.89129	60.1683	basic helix-loop-helix (bHLH) DNA-binding superfamily protein
6905	AT2G14830	2	61	22	25	3	3.1746	46.8085	3.88212	43.6339	Regulator of Vps4 activity in the MVB pathway protein
15427	AT4G11550	3	60	47	20	4	4.7619	70.1493	3.88082	65.3873	Cysteine/Histidine-rich C1 domain family protein
9864	AT3G09330	2	47	12	8	2	4.08163	60	3.87774	55.9184	Transmembrane amino acid transporter family protein
9155	AT2G44560	1	15	21	2	2	6.25	91.3043	3.86876	85.0543	AtGH9B11, GH9B11, glycosyl hydrolase 9B11
5024	AT1G73300	1	24	14	10	1	4	58.3333	3.86625	54.3333	scpl2, serine carboxypeptidase-like 2
476	AT1G08570	1	32	11	14	2	3.0303	44	3.85997	40.9697	ACHT4, atypical CYS HIS rich thioredoxin 4
678	AT1G11620	5	156	35	43	8	3.10559	44.8718	3.85287	41.7662	F-box and associated interaction domains-containing protein
16709	AT4G27550	1	27	17	16	1	3.57143	51.5152	3.85042	47.9437	ATTPS4, TPS4, trehalose-6-phosphatase synthase S4
8570	AT2G35040	1	17	12	3	1	5.55556	80	3.848	74.4444	AICARFT/IMPCHase bienzyme family protein
7332	AT2G19060	1	20	13	6	1	4.7619	68.4211	3.84483	63.6591	SGNH hydrolase-type esterase superfamily protein
7925	AT2G26090	1	15	17	2	1	6.25	89.4737	3.83954	83.2237	pre-tRNA
9858	AT3G09200	1	26	9	8	1	3.7037	52.9412	3.83735	49.2375	Ribosomal protein L10 family protein
18909	AT5G23270	2	57	30	32	3	3.38983	48.3871	3.83534	44.9973	ATSTP11, STP11, sugar transporter 11
149	AT1G03475	2	32	40	8	2	5.88235	83.3333	3.82443	77.451	ATCPO-I, HEMF1, LIN2, Coproporphyrinogen III oxidase
17280	AT4G36150	1	16	15	3	1	5.88235	83.3333	3.82443	77.451	Disease resistance protein (TIR-NBS-LRR class) family
16642	AT4G26582	1	23	21	15	2	4.16667	58.3333	3.80735	54.1667	Potential natural antisense gene, locus overlaps with AT4G26590
3620	AT1G53320	1	21	14	8	2	4.54545	63.6364	3.80735	59.0909	AtTLP7, TLP7, tubby like protein 7
10034	AT3G12040	1	28	13	14	2	3.44828	48.1481	3.80353	44.6999	DNA-3-methyladenine glycosylase (MAG)
4564	AT1G66560	9	237	121	117	10	3.65854	50.8403	3.79663	47.1818	ATWRKY64, WRKY64, WRKY DNA-binding protein 64
7563	AT2G21930	2	48	15	12	3	4	55.5556	3.79586	51.5556	F-box associated ubiquitination effector family protein
12561	AT3G44910	1	21	29	17	2	4.54545	63.0435	3.79385	58.498	ATCHX12, CHX12, cation/H+ exchanger 12
19950	AT5G34795	1	30	8	10	2	3.22581	44.4444	3.78427	41.2186	pseudogene, hypothetical protein
8094	AT2G28260	1	18	36	14	2	5.26316	72	3.774	66.7368	ATCNGC15, CNGC15, cyclic nucleotide-gated channel 15
2860	AT1G43171	4	87	30	20	3	4.3956	60	3.77083	55.6044	unknown protein; FUNCTIONS IN: molecular_function unknown; INVOLVED IN: biological_process unknown; LOCATED IN: cellular_component unknown; BEST Arabidopsis thaliana protein match is: unknown protein (TAIR:AT1G50220.1); Has 30201 Blast hits to 17322 proteins in 780 species: Archae - 12; Bacteria - 1396; Metazoa - 17338; Fungi - 3422; Plants - 5037; Viruses - 0; Other Eukaryotes - 2996 (source: NC…
7731	AT2G23890	2	56	15	17	2	3.44828	46.875	3.76487	43.4267	HAD-superfamily hydrolase, subfamily IG, 5'-nucleotidase
17029	AT4G32370	1	18	20	8	1	5.26316	71.4286	3.7625	66.1654	Pectin lyase-like superfamily protein
22354	AT5G64000	3	62	70	42	5	4.61538	62.5	3.75933	57.8846	ATSAL2, SAL2, Inositol monophosphatase family protein
301	AT1G05800	24	702	230	284	35	3.30579	44.7471	3.75873	41.4413	DGL, alpha/beta-Hydrolases superfamily protein
14507	AT4G05310	2	34	9	3	3	5.55556	75	3.75489	69.4444	Ubiquitin-like superfamily protein
19899	AT5G33400	1	23	9	7	1	4.16667	56.25	3.75489	52.0833	pseudogene, hypothetical protein
15667	AT4G14040	3	88	24	30	3	3.2967	44.4444	3.75291	41.1477	EDA38, SBP2, selenium-binding protein 2
9055	AT2G42810	1	15	16	3	1	6.25	84.2105	3.75207	77.9605	PAPP5, PP5, PP5.2, protein phosphatase 5.2
3938	AT1G57860	2	57	15	18	3	3.38983	45.4545	3.74514	42.0647	Translation protein SH3-like family protein
16210	AT4G20200	7	181	108	109	13	3.7234	49.7696	3.74057	46.0462	Terpenoid cyclases/Protein prenyltransferases superfamily protein
21371	AT5G49130	5	131	52	54	8	3.67647	49.0566	3.73805	45.3801	MATE efflux family protein
12830	AT3G47840	1	15	15	3	2	6.25	83.3333	3.73697	77.0833	Tetratricopeptide repeat (TPR)-like superfamily protein
17128	AT4G33830	1	18	7	3	1	5.26316	70	3.73335	64.7368	Glycosyl hydrolase family 10 protein
15	AT1G01220	1	17	14	5	1	5.55556	73.6842	3.72935	68.1287	AtFKGP, FKGP, L-fucokinase/GDP-L-fucose pyrophosphorylase
16346	AT4G22090	2	34	27	10	4	5.55556	72.973	3.71536	67.4174	Pectin lyase-like superfamily protein
1548	AT1G24560	1	19	13	7	1	5	65	3.70044	60	unknown protein; BEST Arabidopsis thaliana protein match is: unknown protein (TAIR:AT3G49055.1); Has 71940 Blast hits to 38124 proteins in 2481 species: Archae - 1358; Bacteria - 12126; Metazoa - 32861; Fungi - 6786; Plants - 4024; Viruses - 195; Other Eukaryotes - 14590 (source: NCBI BLink).
8878	AT2G39850	1	19	11	6	1	5	64.7059	3.6939	59.7059	Subtilisin-like serine endopeptidase family protein
2393	AT1G35510	9	159	88	39	10	5.35714	69.2913	3.69314	63.9342	O-fucosyltransferase family protein
17639	AT5G03260	1	22	14	11	1	4.34783	56	3.68706	51.6522	LAC11, laccase 11
13102	AT3G51330	2	31	39	11	2	6.06061	78	3.68594	71.9394	Eukaryotic aspartyl protease family protein
7853	AT2G25220	3	58	43	25	3	4.91803	63.2353	3.68458	58.3173	Protein kinase superfamily protein
16982	AT4G31670	1	13	22	2	1	7.14286	91.6667	3.68182	84.5238	UBP18, ubiquitin-specific protease 18
7311	AT2G18876	2	57	10	13	2	3.38983	43.4783	3.68101	40.0884	Afadin/alpha-actinin-binding protein
16983	AT4G31720	1	14	23	4	1	6.66667	85.1852	3.67557	78.5185	STG1, TAF10, TAFII15, TBP-associated factor II 15
13764	AT3G61230	3	79	34	39	4	3.65854	46.5753	3.67023	42.9168	GATA type zinc finger transcription factor family protein
12507	AT3G44480	4	67	71	28	6	5.6338	71.7172	3.67014	66.0834	cog1, RPP1, Disease resistance protein (TIR-NBS-LRR class) family
20268	AT5G36530	1	27	9	11	2	3.57143	45	3.65535	41.4286	Encodes a ECA1 gametogenesis related family protein [pseudogene]
2097	AT1G32380	1	14	21	4	1	6.66667	84	3.65535	77.3333	PRS2, phosphoribosyl pyrophosphate (PRPP) synthase 2
2961	AT1G44080	15	388	96	109	14	3.72208	46.8293	3.65323	43.1072	F-box family protein with a domain of unknown function (DUF295)
12802	AT3G47540	1	23	11	10	2	4.16667	52.381	3.65208	48.2143	Chitinase family protein
3639	AT1G53540	1	19	22	13	1	5	62.8571	3.65208	57.8571	HSP20-like chaperones superfamily protein
3521	AT1G52150	2	32	42	15	3	5.88235	73.6842	3.64689	67.8019	ATHB-15, ATHB15, CNA, ICU4, Homeobox-leucine zipper family protein / lipid-binding START domain-containing protein
4846	AT1G70120	1	19	23	14	2	5	62.1622	3.63604	57.1622	Protein of unknown function (DUF1163)
10533	AT3G19380	12	280	156	150	20	4.10959	50.9804	3.63288	46.8708	PUB25, plant U-box 25
4096	AT1G60890	4	96	63	64	4	4	49.6063	3.63245	45.6063	Phosphatidylinositol-4-phosphate 5-kinase family protein
3671	AT1G54035	1	21	9	7	2	4.54545	56.25	3.62936	51.7045	pseudogene of epithiospecifier protein
15740	AT4G14730	12	289	151	156	13	3.98671	49.1857	3.62497	45.199	Bax inhibitor-1 family protein
11153	AT3G26855	1	18	9	5	2	5.26316	64.2857	3.6105	59.0226	RNA-directed DNA polymerase (reverse transcriptase)-related family protein
18181	AT5G11900	2	48	21	22	2	4	48.8372	3.60991	44.8372	Translation initiation factor SUI1 family protein
16845	AT4G29730	1	14	13	3	1	6.66667	81.25	3.60733	74.5833	MSI5, NFC5, nucleosome/chromatin assembly factor group C5
15875	AT4G16162	2	45	14	13	3	4.25532	51.8519	3.60706	47.5965	Leucine-rich repeat (LRR) family protein
17868	AT5G06670	1	15	19	6	1	6.25	76	3.60407	69.75	P-loop containing nucleoside triphosphate hydrolases superfamily protein
20423	AT5G38130	4	81	20	15	2	4.70588	57.1429	3.60204	52.437	HXXXD-type acyl-transferase family protein
14233	AT4G03500	1	13	13	2	1	7.14286	86.6667	3.6009	79.5238	Ankyrin repeat family protein
10803	AT3G22720	2	50	34	39	3	3.84615	46.5753	3.59808	42.7292	F-box and associated interaction domains-containing protein
16283	AT4G21326	4	54	86	17	5	6.89655	83.4951	3.59775	76.5986	ATSBT3.12, SBT3.12, subtilase 3.12
3293	AT1G49460	5	115	58	57	4	4.16667	50.4348	3.59745	46.2681	pre-tRNA
16281	AT4G21320	1	12	13	1	1	7.69231	92.8571	3.59352	85.1648	HSA32, Aldolase-type TIM barrel family protein
16345	AT4G22070	1	21	17	14	2	4.54545	54.8387	3.5927	50.2933	ATWRKY31, WRKY31, WRKY DNA-binding protein 31
15962	AT4G17200	2	41	19	15	3	4.65116	55.8824	3.58673	51.2312	F-box and associated interaction domains-containing protein
11909	AT3G32410	1	16	12	5	2	5.88235	70.5882	3.58496	64.7059	BEST Arabidopsis thaliana protein match is: Actin-binding FH2 (Formin Homology) protein (TAIR:AT2G25050.2); Has 30201 Blast hits to 17322 proteins in 780 species: Archae - 12; Bacteria - 1396; Metazoa - 17338; Fungi - 3422; Plants - 5037; Viruses - 0; Other Eukaryotes - 2996 (source: NCBI BLink).
13222	AT3G53270	1	15	9	3	2	6.25	75	3.58496	68.75	Small nuclear RNA activating complex (SNAPc), subunit SNAP43 protein
17284	AT4G36250	1	17	14	7	2	5.55556	66.6667	3.58496	61.1111	ALDH3F1, aldehyde dehydrogenase 3F1
18931	AT5G23570	1	17	10	5	1	5.55556	66.6667	3.58496	61.1111	ATSGS3, SGS3, XS domain-containing protein / XS zinc finger domain-containing protein-related
16216	AT4G20280	3	41	39	9	3	6.81818	81.25	3.57491	74.4318	TAF11, TBP-associated factor 11
9236	AT2G46060	3	45	37	13	3	6.25	74	3.5656	67.75	transmembrane protein-related
744	AT1G12610	1	16	11	5	1	5.88235	68.75	3.54689	62.8676	DDF1, Integrase-type DNA-binding superfamily protein
9617	AT3G05060	1	13	15	3	1	7.14286	83.3333	3.54432	76.1905	NOP56-like pre RNA processing ribonucleoprotein
21346	AT5G48775	1	13	10	2	1	7.14286	83.3333	3.54432	76.1905	other RNA
7120	AT2G16700	5	124	54	67	8	3.87597	44.6281	3.52532	40.7521	ADF5, ATADF5, actin depolymerizing factor 5
419	AT1G07747	1	22	8	8	1	4.34783	50	3.52356	45.6522	Bifunctional inhibitor/lipid-transfer protein/seed storage 2S albumin superfamily protein
3430	AT1G51150	1	22	7	7	1	4.34783	50	3.52356	45.6522	DegP6, DegP protease 6
19068	AT5G25180	1	22	6	6	1	4.34783	50	3.52356	45.6522	CYP71B14, cytochrome P450, family 71, subfamily B, polypeptide 14
10764	AT3G22235	1	20	12	10	2	4.7619	54.5455	3.51785	49.7835	BEST Arabidopsis thaliana protein match is: pathogen and circadian controlled 1 (TAIR:AT3G22231.1); Has 122 Blast hits to 122 proteins in 11 species: Archae - 0; Bacteria - 0; Metazoa - 0; Fungi - 0; Plants - 122; Viruses - 0; Other Eukaryotes - 0 (source: NCBI BLink).
9692	AT3G06200	1	12	14	2	1	7.69231	87.5	3.50779	79.8077	P-loop containing nucleoside triphosphate hydrolases superfamily protein
4354	AT1G64030	13	256	166	136	15	4.83271	54.9669	3.50766	50.1342	ATSRP3, SRP3, serpin 3
4705	AT1G68190	1	16	10	5	1	5.88235	66.6667	3.5025	60.7843	B-box zinc finger family protein
18275	AT5G13660	1	16	12	6	1	5.88235	66.6667	3.5025	60.7843	unknown protein; BEST Arabidopsis thaliana protein match is: unknown protein (TAIR:AT5G59830.2); Has 135 Blast hits to 126 proteins in 13 species: Archae - 0; Bacteria - 0; Metazoa - 0; Fungi - 0; Plants - 135; Viruses - 0; Other Eukaryotes - 0 (source: NCBI BLink).
20928	AT5G43770	1	16	4	2	1	5.88235	66.6667	3.5025	60.7843	proline-rich family protein
212	AT1G04470	2	46	25	28	3	4.16667	47.1698	3.5009	43.0031	Protein of unknown function (DUF810)
21583	AT5G52100	3	61	28	25	4	4.6875	52.8302	3.49447	48.1427	crr1, Dihydrodipicolinate reductase, bacterial/plant
17069	AT4G32870	1	23	15	17	2	4.16667	46.875	3.49185	42.7083	Polyketide cyclase/dehydrase and lipid transport superfamily protein
11184	AT3G27170	3	59	33	28	5	4.83871	54.0984	3.48289	49.2597	ATCLC-B, CLC-B, chloride channel B
346	AT1G06620	3	57	38	30	3	5	55.8824	3.48239	50.8824	2-oxoglutarate (2OG) and Fe(II)-dependent oxygenase superfamily protein
5554	AT2G01800	3	64	34	34	3	4.47761	50	3.48113	45.5224	COP1-interacting protein-related
13239	AT3G53540	1	18	17	12	2	5.26316	58.6207	3.47741	53.3575	unknown protein; LOCATED IN: plasma membrane; EXPRESSED IN: 24 plant structures; EXPRESSED DURING: 14 growth stages; CONTAINS InterPro DOMAIN/s: Protein of unknown function DUF3741 (InterPro:IPR022212); BEST Arabidopsis thaliana protein match is: Protein of unknown function (DUF3741) (TAIR:AT4G28760.2); Has 1710 Blast hits to 868 proteins in 206 species: Archae - 2; Bacteria - 409; Metazoa - 304;…
9418	AT3G02080	4	72	48	34	4	5.26316	58.5366	3.47534	53.2734	Ribosomal protein S19e family protein
6816	AT2G14095	5	103	35	33	7	4.62963	51.4706	3.47478	46.841	unknown protein; FUNCTIONS IN: molecular_function unknown; INVOLVED IN: biological_process unknown; LOCATED IN: mitochondrion; EXPRESSED IN: 7 plant structures; EXPRESSED DURING: 4 anthesis, C globular stage, petal differentiation and expansion stage; Has 106 Blast hits to 103 proteins in 21 species: Archae - 0; Bacteria - 5; Metazoa - 0; Fungi - 4; Plants - 87; Viruses - 0; Other Eukaryotes - 10…
1424	AT1G22760	2	46	25	29	4	4.16667	46.2963	3.47393	42.1296	PAB3, poly(A) binding protein 3
459	AT1G08300	1	14	20	7	1	6.66667	74.0741	3.47393	67.4074	NVL, no vein-like
16107	AT4G19010	1	19	10	8	1	5	55.5556	3.47393	50.5556	AMP-dependent synthetase and ligase family protein
15695	AT4G14276	1	18	7	5	1	5.26316	58.3333	3.47032	53.0702	Defensin-like (DEFL) family protein
8460	AT2G33480	1	17	11	7	1	5.55556	61.1111	3.45943	55.5556	ANAC041, NAC041, NAC domain containing protein 41
21565	AT5G51820	1	12	22	4	1	7.69231	84.6154	3.45943	76.9231	ATPGMP, PGM, PGM1, STF1, phosphoglucomutase
7276	AT2G18440	2	20	13	0	2	9.09091	100	3.45943	90.9091	GUT15, GUT15 (GENE WITH UNSTABLE TRANSCRIPT 15); other RNA
6903	AT2G14810	3	69	16	19	3	4.16667	45.7143	3.45568	41.5476	unknown protein; Has 1 Blast hits to 1 proteins in 1 species: Archae - 0; Bacteria - 0; Metazoa - 0; Fungi - 0; Plants - 1; Viruses - 0; Other Eukaryotes - 0 (source: NCBI BLink).
19072	AT5G25210	1	23	10	12	1	4.16667	45.4545	3.44746	41.2879	unknown protein; BEST Arabidopsis thaliana protein match is: unknown protein (TAIR:AT4G32030.1); Has 30201 Blast hits to 17322 proteins in 780 species: Archae - 12; Bacteria - 1396; Metazoa - 17338; Fungi - 3422; Plants - 5037; Viruses - 0; Other Eukaryotes - 2996 (source: NCBI BLink).
1924	AT1G30500	1	18	16	12	2	5.26316	57.1429	3.44057	51.8797	NF-YA7, nuclear factor Y, subunit A7
12558	AT3G44880	1	22	22	25	2	4.34783	46.8085	3.4284	42.4607	ACD1, LLS1, PAO, Pheophorbide a oxygenase family protein with Rieske [2Fe-2S] domain
20260	AT5G36370	1	12	13	3	2	7.69231	81.25	3.40088	73.5577	ECA1 gametogenesis related family protein
8650	AT2G36360	1	12	13	3	1	7.69231	81.25	3.40088	73.5577	Galactose oxidase/kelch repeat superfamily protein
1865	AT1G29850	3	37	38	10	2	7.5	79.1667	3.39993	71.6667	double-stranded DNA-binding family protein
8415	AT2G32940	3	40	25	9	2	6.97674	73.5294	3.3977	66.5527	AGO6, Argonaute family protein
4016	AT1G59722	3	49	31	20	4	5.76923	60.7843	3.39725	55.0151	unknown protein; Has 9 Blast hits to 9 proteins in 2 species: Archae - 0; Bacteria - 0; Metazoa - 0; Fungi - 0; Plants - 9; Viruses - 0; Other Eukaryotes - 0 (source: NCBI BLink).
8114	AT2G28480	6	88	46	23	3	6.38298	66.6667	3.38466	60.2837	RNA-binding CRS1 / YhbY (CRM) domain protein
8362	AT2G32235	4	45	46	8	3	8.16327	85.1852	3.38338	77.0219	unknown protein; Has 38 Blast hits to 38 proteins in 14 species: Archae - 0; Bacteria - 4; Metazoa - 11; Fungi - 11; Plants - 11; Viruses - 0; Other Eukaryotes - 1 (source: NCBI BLink).
20727	AT5G41640	8	143	59	48	6	5.29801	55.1402	3.37958	49.8422	Protein of unknown function (DUF626)
20653	AT5G40710	2	21	19	2	1	8.69565	90.4762	3.37917	81.7805	zinc finger (C2H2 type) family protein
21893	AT5G56560	2	33	19	13	2	5.71429	59.375	3.37721	53.6607	FBD, F-box and Leucine Rich Repeat domains containing protein
16461	AT4G23710	1	21	15	17	1	4.54545	46.875	3.36632	42.3295	VAG2, VATG2, VHA-G2, vacuolar ATP synthase subunit G2
10981	AT3G24700	4	56	46	21	4	6.66667	68.6567	3.36436	61.99	F-box and associated interaction domains-containing protein
8556	AT2G34860	2	28	35	16	2	6.66667	68.6275	3.36375	61.9608	EDA3, DnaJ/Hsp40 cysteine-rich domain superfamily protein
2840	AT1G42990	3	66	28	35	5	4.34783	44.4444	3.35364	40.0966	ATBZIP60, BZIP60, BZIP60, basic region/leucine zipper motif 60
834	AT1G13850	1	22	8	10	1	4.34783	44.4444	3.35364	40.0966	pre-tRNA
371	AT1G07020	1	16	6	4	1	5.88235	60	3.3505	54.1176	unknown protein; Has 39 Blast hits to 39 proteins in 17 species: Archae - 0; Bacteria - 0; Metazoa - 6; Fungi - 3; Plants - 28; Viruses - 0; Other Eukaryotes - 2 (source: NCBI BLink).
5685	AT2G03330	11	212	108	108	8	4.93274	50	3.34147	45.0673	unknown protein; BEST Arabidopsis thaliana protein match is: unknown protein (TAIR:AT3G11810.1); Has 370 Blast hits to 370 proteins in 33 species: Archae - 0; Bacteria - 0; Metazoa - 0; Fungi - 0; Plants - 368; Viruses - 0; Other Eukaryotes - 2 (source: NCBI BLink).
5347	AT1G78870	1	17	9	7	1	5.55556	56.25	3.33985	50.6944	UBC13A, UBC35, ubiquitin-conjugating enzyme 35
10666	AT3G20978	5	94	53	51	8	5.05051	50.9615	3.33491	45.911	other RNA
1523	AT1G24240	3	31	32	4	2	8.82353	88.8889	3.33258	80.0654	Ribosomal protein L19 family protein
8220	AT2G30200	3	61	23	26	4	4.6875	46.9388	3.32389	42.2513	catalytics;transferases;[acyl-carrier-protein] S-malonyltransferases;binding
15757	AT4G14890	3	37	33	11	3	7.5	75	3.32193	67.5	2Fe-2S ferredoxin-like superfamily protein
8186	AT2G29730	2	34	20	16	2	5.55556	55.5556	3.32193	50	UGT71D1, UDP-glucosyl transferase 71D1
906	AT1G15030	2	18	22	0	1	10	100	3.32193	90	Protein of unknown function (DUF789)
14072	AT4G01950	1	19	7	7	1	5	50	3.32193	45	ATGPAT3, GPAT3, glycerol-3-phosphate acyltransferase 3
2242	AT1G34047	2	36	11	10	1	5.26316	52.381	3.31504	47.1178	Defensin-like (DEFL) family protein
9144	AT2G44420	3	36	26	8	2	7.69231	76.4706	3.31342	68.7783	protein N-terminal asparagine amidohydrolase family protein
10351	AT3G16610	5	51	55	7	3	8.92857	88.7097	3.31259	79.7811	pentatricopeptide (PPR) repeat-containing protein
895	AT1G14710	2	37	27	26	2	5.12821	50.9434	3.31237	45.8152	hydroxyproline-rich glycoprotein family protein
17597	AT5G02502	2	27	13	6	1	6.89655	68.4211	3.31049	61.5245	Oligosaccaryltransferase
11329	AT3G28600	3	36	48	15	3	7.69231	76.1905	3.30812	68.4982	P-loop containing nucleoside triphosphate hydrolases superfamily protein
20621	AT5G40330	6	117	43	46	3	4.87805	48.3146	3.30808	43.4366	ATMYB23, ATMYBRTF, MYB23, myb domain protein 23
4980	AT1G72560	32	497	309	210	32	6.04915	59.5376	3.299	53.4884	PSD, ARM repeat superfamily protein	AT1G72570? Integrase-type DNA-binding superfamily protein;(source:Araport11)
7585	AT2G22180	3	57	31	32	4	5	49.2063	3.29884	44.2063	hydroxyproline-rich glycoprotein family protein
3603	AT1G53100	1	17	6	5	1	5.55556	54.5455	3.29546	48.9899	Core-2/I-branching beta-1,6-N-acetylglucosaminyltransferase family protein
4799	AT1G69540	1	12	15	5	1	7.69231	75	3.2854	67.3077	AGL94, AGAMOUS-like 94
7491	AT2G20960	1	12	9	3	1	7.69231	75	3.2854	67.3077	pEARLI4, Arabidopsis phospholipase-like protein (PEARLI 4) family
4637	AT1G67440	1	13	9	4	1	7.14286	69.2308	3.27684	62.0879	emb1688, Minichromosome maintenance (MCM2/3/5) family protein
18516	AT5G17400	1	13	9	4	1	7.14286	69.2308	3.27684	62.0879	ER-ANT1, endoplasmic reticulum-adenine nucleotide transporter 1
21052	AT5G45120	2	36	26	25	3	5.26316	50.9804	3.27594	45.7172	Eukaryotic aspartyl protease family protein
3821	AT1G55840	1	17	15	13	1	5.55556	53.5714	3.26946	48.0159	Sec14p-like phosphatidylinositol transfer family protein
8617	AT2G35700	4	64	26	20	3	5.88235	56.5217	3.26434	50.6394	ATERF38, ERF38, ERF family protein 38
21730	AT5G54148	1	16	13	10	1	5.88235	56.5217	3.26434	50.6394	unknown protein; BEST Arabidopsis thaliana protein match is: unknown protein (TAIR:AT5G54150.1); Has 104 Blast hits to 102 proteins in 23 species: Archae - 0; Bacteria - 0; Metazoa - 11; Fungi - 0; Plants - 88; Viruses - 0; Other Eukaryotes - 5 (source: NCBI BLink).
2434	AT1G35830	3	46	10	7	1	6.12245	58.8235	3.26421	52.7011	VQ motif-containing protein
4858	AT1G70330	5	55	32	8	3	8.33333	80	3.26303	71.6667	ENT1, ENT1,AT, equilibrative nucleotide transporter 1
1095	AT1G17890	1	14	16	9	2	6.66667	64	3.26303	57.3333	GER2, NAD(P)-binding Rossmann-fold superfamily protein
20328	AT5G37280	2	32	22	17	3	5.88235	56.4103	3.26149	50.5279	RING/U-box superfamily protein
22548	AT5G67340	4	47	42	14	3	7.84314	75	3.25739	67.1569	ARM repeat superfamily protein
22165	AT5G61060	3	39	32	15	3	7.14286	68.0851	3.25277	60.9422	ATHDA5, HDA05, HDA5, histone deacetylase 5
8491	AT2G33920	2	20	51	8	3	9.09091	86.4407	3.24921	77.3498	pre-tRNA
13628	AT3G59380	2	36	16	16	1	5.26316	50	3.24793	44.7368	ATFTA, FTA, PFT/PGGT-IALPHA, PLP, farnesyltransferase A
4295	AT1G63180	1	12	19	7	1	7.69231	73.0769	3.24793	65.3846	UGE3, UDP-D-glucose/UDP-D-galactose 4-epimerase 3
16088	AT4G18810	4	44	45	12	3	8.33333	78.9474	3.24393	70.614	NAD(P)-binding Rossmann-fold superfamily protein
20399	AT5G37920	3	49	18	15	3	5.76923	54.5455	3.24101	48.7762	Family of unknown function (DUF577)
18288	AT5G13820	2	24	21	8	2	7.69231	72.4138	3.23478	64.7215	ATBP-1, ATBP1, ATTBP1, HPPBF-1, TBP1, telomeric DNA binding protein 1
10704	AT3G21520	2	29	23	15	2	6.45161	60.5263	3.22983	54.0747	AtDMP1, DMP1, DUF679 domain membrane protein 1
15738	AT4G14720	2	20	17	3	1	9.09091	85	3.22497	75.9091	PPD2, TIFY4B, TIFY domain/Divergent CCT motif family protein
7721	AT2G23790	8	155	78	92	5	4.90798	45.8824	3.22474	40.9744	Protein of unknown function (DUF607)
18117	AT5G10960	5	97	37	44	4	4.90196	45.679	3.2201	40.7771	Polynucleotidyl transferase, ribonuclease H-like superfamily protein
22114	AT5G60190	1	12	20	8	2	7.69231	71.4286	3.21501	63.7363	Cysteine proteinases superfamily protein
22336	AT5G63780	2	21	25	6	2	8.69565	80.6452	3.21322	71.9495	SHA1, RING/FYVE/PHD zinc finger superfamily protein
7875	AT2G25482	1	16	6	5	1	5.88235	54.5455	3.21299	48.6631	Protein of unknown function (DUF784)
1118	AT1G18191	8	102	55	27	7	7.27273	67.0732	3.20517	59.8004	Pseudogene of AT1G18200; AtRABA6b (Arabidopsis Rab GTPase homolog A6b); GTP binding
4582	AT1G66760	2	37	16	18	2	5.12821	47.0588	3.19794	41.9306	MATE efflux family protein
4547	AT1G66390	2	37	13	15	2	5.12821	46.4286	3.17849	41.3004	ATMYB90, MYB90, PAP2, myb domain protein 90
1962	AT1G30925	3	39	20	11	3	7.14286	64.5161	3.17509	57.3733	phospholipase Cs
11091	AT3G26310	3	54	19	21	3	5.26316	47.5	3.17393	42.2368	CYP71B35, cytochrome P450, family 71, subfamily B, polypeptide 35
12792	AT3G47350	4	68	36	36	5	5.55556	50	3.16993	44.4444	ATHSD2, HSD2, hydroxysteroid dehydrogenase 2
5742	AT2G03931	2	28	9	6	2	6.66667	60	3.16993	53.3333	Defensin-like (DEFL) family protein
7629	AT2G22660	2	25	36	18	2	7.40741	66.6667	3.16993	59.2593	Protein of unknown function (duplicated DUF1399)
11303	AT3G28350	2	16	17	0	2	11.1111	100	3.16993	88.8889	Pseudogene of AT3G28350; unknown protein
3309	AT1G49690	1	17	8	8	1	5.55556	50	3.16993	44.4444	pre-tRNA
9842	AT3G08980	1	16	9	8	1	5.88235	52.9412	3.16993	47.0588	Peptidase S24/S26A/S26B/S26C family protein
5589	AT2G02148	4	42	32	9	2	8.69565	78.0488	3.16601	69.3531	unknown protein.
13515	AT3G57720	1	9	17	2	1	10	89.4737	3.16146	79.4737	Protein kinase superfamily protein
4875	AT1G70740	3	56	20	24	3	5.08475	45.4545	3.16018	40.3698	Protein kinase superfamily protein
18717	AT5G20100	35	558	298	268	27	5.90219	52.6502	3.15712	46.748	unknown protein; BEST Arabidopsis thaliana protein match is: unknown protein (TAIR:AT1G80180.1); Has 82 Blast hits to 82 proteins in 12 species: Archae - 0; Bacteria - 0; Metazoa - 0; Fungi - 0; Plants - 82; Viruses - 0; Other Eukaryotes - 0 (source: NCBI BLink).
16829	AT4G29430	2	21	31	9	2	8.69565	77.5	3.15583	68.8043	rps15ae, ribosomal protein S15A E
12450	AT3G44091	12	190	92	82	14	5.94059	52.8736	3.15387	46.933	unknown protein; Has 30201 Blast hits to 17322 proteins in 780 species: Archae - 12; Bacteria - 1396; Metazoa - 17338; Fungi - 3422; Plants - 5037; Viruses - 0; Other Eukaryotes - 2996 (source: NCBI BLink).
7583	AT2G22145	4	74	47	56	4	5.12821	45.6311	3.15349	40.5029	ECA1 gametogenesis related family protein
471	AT1G08510	6	63	51	15	4	8.69565	77.2727	3.15159	68.5771	FATB, fatty acyl-ACP thioesterases B
14119	AT4G02410	6	91	61	50	7	6.18557	54.955	3.15127	48.7694	Concanavalin A-like lectin protein kinase family protein
7567	AT2G21970	1	12	15	7	1	7.69231	68.1818	3.1479	60.4895	SEP2, stress enhanced protein 2
8600	AT2G35460	2	29	12	9	2	6.45161	57.1429	3.14684	50.6912	Late embryogenesis abundant (LEA) hydroxyproline-rich glycoprotein family
21785	AT5G55045	2	23	12	5	1	8	70.5882	3.14136	62.5882	pre-tRNA
3051	AT1G45234	6	52	52	5	3	10.3448	91.2281	3.14057	80.8832	pre-tRNA
16783	AT4G28730	24	304	229	126	10	7.31707	64.507	3.14012	57.19	Glutaredoxin family protein
4242	AT1G62580	7	119	46	48	9	5.55556	48.9362	3.1389	43.3806	Flavin-binding monooxygenase family protein
569	AT1G09870	5	62	46	24	3	7.46269	65.7143	3.13844	58.2516	histidine acid phosphatase family protein
19277	AT5G27390	2	33	12	12	2	5.71429	50	3.12928	44.2857	Mog1/PsbP/DUF1795-like photosystem II reaction center PsbP family protein
4197	AT1G62010	2	19	15	3	1	9.52381	83.3333	3.12928	73.8095	Mitochondrial transcription termination factor family protein
21870	AT5G56270	1	13	15	9	1	7.14286	62.5	3.12928	55.3571	ATWRKY2, WRKY2, WRKY DNA-binding protein 2
8169	AT2G29460	1	15	6	5	1	6.25	54.5455	3.12553	48.2955	ATGSTU4, GST22, GSTU4, glutathione S-transferase tau 4
11119	AT3G26580	3	33	34	13	4	8.33333	72.3404	3.11784	64.0071	Tetratricopeptide repeat (TPR)-like superfamily protein
5903	AT2G05180	1	17	13	14	1	5.55556	48.1481	3.11548	42.5926	CYP705A6, cytochrome P450, family 705, subfamily A, polypeptide 6
11041	AT3G25650	1	12	6	3	1	7.69231	66.6667	3.11548	58.9744	ASK15, SK15, SKP1-like 15
9687	AT3G06145	4	45	29	12	3	8.16327	70.7317	3.11514	62.5684	unknown protein; Has 15 Blast hits to 15 proteins in 7 species: Archae - 0; Bacteria - 0; Metazoa - 0; Fungi - 0; Plants - 15; Viruses - 0; Other Eukaryotes - 0 (source: NCBI BLink).
9532	AT3G03760	1	10	11	3	1	9.09091	78.5714	3.11151	69.4805	LBD20, LOB domain-containing protein 20
9814	AT3G08490	3	33	18	7	2	8.33333	72	3.11103	63.6667	BEST Arabidopsis thaliana protein match is: Late embryogenesis abundant protein, group 2 (TAIR:AT3G24600.1); Has 161 Blast hits to 158 proteins in 15 species: Archae - 0; Bacteria - 0; Metazoa - 0; Fungi - 0; Plants - 161; Viruses - 0; Other Eukaryotes - 0 (source: NCBI BLink).
22449	AT5G65520	1	18	10	12	1	5.26316	45.4545	3.11042	40.1914	Tetratricopeptide repeat (TPR)-like superfamily protein
8470	AT2G33650	2	19	23	5	2	9.52381	82.1429	3.10852	72.619	pre-tRNA
17807	AT5G05680	3	33	23	9	2	8.33333	71.875	3.10852	63.5417	MOS7, nuclear pore complex protein-related
1785	AT1G28640	1	13	8	5	1	7.14286	61.5385	3.10692	54.3956	GDSL-like Lipase/Acylhydrolase superfamily protein
12718	AT3G46510	3	30	36	10	3	9.09091	78.2609	3.10579	69.17	ATPUB13, PUB13, plant U-box 13
2962	AT1G44085	23	334	191	154	12	6.44258	55.3623	3.10319	48.9197	glycine-rich protein
4700	AT1G68140	1	9	36	6	2	10	85.7143	3.09954	75.7143	Protein of unknown function (DUF1644)
10340	AT3G16460	3	32	11	4	3	8.57143	73.3333	3.09686	64.7619	Mannose-binding lectin superfamily protein
2212	AT1G33800	2	20	21	6	2	9.09091	77.7778	3.09686	68.6869	Protein of unknown function (DUF579)
8304	AT2G31450	3	25	22	2	1	10.7143	91.6667	3.09686	80.9524	ATNTH1, DNA glycosylase superfamily protein
10210	AT3G14440	8	90	53	23	4	8.16327	69.7368	3.0947	61.5736	ATNCED3, NCED3, SIS7, STO1, nine-cis-epoxycarotenoid dioxygenase 3
720	AT1G12211	4	51	18	11	2	7.27273	62.069	3.0933	54.7962	unknown protein; Has 30201 Blast hits to 17322 proteins in 780 species: Archae - 12; Bacteria - 1396; Metazoa - 17338; Fungi - 3422; Plants - 5037; Viruses - 0; Other Eukaryotes - 2996 (source: NCBI BLink).
19059	AT5G25100	9	112	106	61	6	7.43802	63.4731	3.09315	56.035	Endomembrane protein 70 protein family
8168	AT2G29450	4	41	25	8	1	8.88889	75.7576	3.09132	66.8687	AT103-1A, ATGSTU1, ATGSTU5, GSTU5, glutathione S-transferase tau 5
13640	AT3G59570	6	62	66	22	5	8.82353	75	3.08746	66.1765	Ypt/Rab-GAP domain of gyp1p superfamily protein
4114	AT1G61060	1	16	8	8	1	5.88235	50	3.08746	44.1176	F-box family protein
13596	AT3G58900	2	15	12	0	1	11.7647	100	3.08746	88.2353	F-box/RNI-like superfamily protein
1213	AT1G19560	23	305	197	134	12	7.0122	59.5166	3.08535	52.5044	pseudogene, putative CHP-rich zinc finger protein
13491	AT3G57330	1	11	12	5	1	8.33333	70.5882	3.08246	62.2549	ACA11, autoinhibited Ca2+-ATPase 11
2294	AT1G34500	5	78	33	32	5	6.0241	50.7692	3.07514	44.7451	MBOAT (membrane bound O-acyl transferase) family protein
13499	AT3G57460	9	135	69	62	8	6.25	52.6718	3.0751	46.4218	catalytics;metal ion binding
22096	AT5G59940	1	14	14	11	1	6.66667	56	3.07039	49.3333	Cysteine/Histidine-rich C1 domain family protein
4456	AT1G65342	2	21	8	3	2	8.69565	72.7273	3.06413	64.0316	unknown protein; FUNCTIONS IN: molecular_function unknown; INVOLVED IN: biological_process unknown; LOCATED IN: endomembrane system; Has 5 Blast hits to 5 proteins in 2 species: Archae - 0; Bacteria - 0; Metazoa - 0; Fungi - 0; Plants - 5; Viruses - 0; Other Eukaryotes - 0 (source: NCBI BLink).
9100	AT2G43680	3	36	18	10	3	7.69231	64.2857	3.06301	56.5934	IQD14, IQ-domain 14
17873	AT5G06720	1	9	15	3	1	10	83.3333	3.05889	73.3333	ATPA2, PA2, peroxidase 2
20743	AT5G41780	3	39	22	15	2	7.14286	59.4595	3.05733	52.3166	myosin heavy chain-related
610	AT1G10530	1	15	13	12	1	6.25	52	3.05658	45.75	unknown protein; FUNCTIONS IN: molecular_function unknown; INVOLVED IN: N-terminal protein myristoylation; BEST Arabidopsis thaliana protein match is: unknown protein (TAIR:AT1G60010.1); Has 143 Blast hits to 143 proteins in 14 species: Archae - 0; Bacteria - 0; Metazoa - 0; Fungi - 0; Plants - 143; Viruses - 0; Other Eukaryotes - 0 (source: NCBI BLink).
3456	AT1G51470	7	106	53	50	6	6.19469	51.4563	3.05424	45.2616	BGLU35, TGG5, beta glucosidase 35
1389	AT1G22140	2	32	21	22	2	5.88235	48.8372	3.05352	42.9549	unknown protein; Has 40 Blast hits to 40 proteins in 14 species: Archae - 0; Bacteria - 0; Metazoa - 9; Fungi - 0; Plants - 28; Viruses - 0; Other Eukaryotes - 3 (source: NCBI BLink).
5565	AT2G01905	11	172	95	96	6	6.01093	49.7382	3.04869	43.7273	CYCJ18, cyclin J18
14219	AT4G03400	3	42	38	31	4	6.66667	55.0725	3.04629	48.4058	DFL2, GH3-10, Auxin-responsive GH3 family protein
21355	AT5G48890	1	10	9	3	1	9.09091	75	3.04439	65.9091	C2H2-like zinc finger protein
17113	AT4G33620	3	44	30	27	2	6.38298	52.6316	3.04363	46.2486	Cysteine proteinases superfamily protein
9781	AT3G07520	4	44	26	12	2	8.33333	68.4211	3.03747	60.0877	ATGLR1.4, GLR1.4, glutamate receptor 1.4
9072	AT2G43190	2	20	47	16	2	9.09091	74.6032	3.03674	65.5123	ribonuclease P family protein
13677	AT3G59960	2	17	19	3	1	10.5263	86.3636	3.03642	75.8373	ASHH4, SDG24, histone-lysine N-methyltransferase ASHH4
10161	AT3G13772	2	15	27	1	1	11.7647	96.4286	3.035	84.6639	AtTMN7, TMN7, transmembrane nine 7
3379	AT1G50470	2	26	24	17	3	7.14286	58.5366	3.03477	51.3937	F-box associated ubiquitination effector family protein
21111	AT5G45740	8	115	33	29	7	6.50407	53.2258	3.03271	46.7217	Ubiquitin domain-containing protein
20043	AT5G35070	2	28	12	10	2	6.66667	54.5455	3.03242	47.8788	pseudogene, hypothetical protein
3405	AT1G50780	1	14	12	10	1	6.66667	54.5455	3.03242	47.8788	2Fe-2S ferredoxin-like superfamily protein
21366	AT5G49050	1	8	10	1	1	11.1111	90.9091	3.03242	79.798	FUNCTIONS IN: molecular_function unknown; INVOLVED IN: response to stress; LOCATED IN: cellular_component unknown; CONTAINS InterPro DOMAIN/s: UspA (InterPro:IPR006016), Rossmann-like alpha/beta/alpha sandwich fold (InterPro:IPR014729); BEST Arabidopsis thaliana protein match is: Adenine nucleotide alpha hydrolases-like superfamily protein (TAIR:AT2G47710.1); Has 1807 Blast hits to 1807 proteins …
977	AT1G16320	6	69	28	15	3	8	65.1163	3.02495	57.1163	Uncharacterized conserved protein (DUF2358)
4801	AT1G69572	2	26	18	13	2	7.14286	58.0645	3.02308	50.9217	other RNA
20799	AT5G42460	2	26	11	8	2	7.14286	57.8947	3.01886	50.7519	F-box and associated interaction domains-containing protein
15613	AT4G13445	1	13	11	8	1	7.14286	57.8947	3.01886	50.7519	pre-tRNA
20229	AT5G36100	4	52	37	27	3	7.14286	57.8125	3.01681	50.6696	unknown protein; BEST Arabidopsis thaliana protein match is: unknown protein (TAIR:AT1G65090.3); Has 57 Blast hits to 49 proteins in 15 species: Archae - 0; Bacteria - 4; Metazoa - 6; Fungi - 0; Plants - 39; Viruses - 0; Other Eukaryotes - 8 (source: NCBI BLink).
10488	AT3G18690	2	15	18	1	1	11.7647	94.7368	3.00946	82.9721	MKS1, MAP kinase substrate 1
13749	AT3G61028	1	16	9	10	1	5.88235	47.3684	3.00946	41.4861	Putative endonuclease or glycosyl hydrolase
1620	AT1G26500	7	80	64	35	4	8.04598	64.6465	3.00623	56.6005	Pentatricopeptide repeat (PPR) superfamily protein
5626	AT2G02600	3	45	19	19	3	6.25	50	3	43.75	pre-tRNA
8627	AT2G35940	3	41	18	15	3	6.81818	54.5455	3	47.7273	BLH1, EDA29, BEL1-like homeodomain 1
7469	AT2G20720	2	30	22	22	2	6.25	50	3	43.75	Pentatricopeptide repeat (PPR) superfamily protein
10965	AT3G24518	1	8	8	1	1	11.1111	88.8889	3	77.7778	other RNA
18493	AT5G17040	1	15	9	9	1	6.25	50	3	43.75	UDP-Glycosyltransferase superfamily protein
9669	AT3G05750	4	34	37	7	2	10.5263	84.0909	2.99795	73.5646	unknown protein; FUNCTIONS IN: molecular_function unknown; INVOLVED IN: biological_process unknown; LOCATED IN: membrane; EXPRESSED IN: 17 plant structures; EXPRESSED DURING: 10 growth stages; BEST Arabidopsis thaliana protein match is: unknown protein (TAIR:AT5G26910.1); Has 2317 Blast hits to 1467 proteins in 247 species: Archae - 4; Bacteria - 750; Metazoa - 557; Fungi - 182; Plants - 180; Vir…
106	AT1G02940	1	10	13	5	1	9.09091	72.2222	2.98995	63.1313	ATGSTF5, GSTF5, glutathione S-transferase (class phi) 5
8531	AT2G34540	2	20	18	7	2	9.09091	72	2.9855	62.9091	unknown protein; Has 19 Blast hits to 19 proteins in 5 species: Archae - 0; Bacteria - 0; Metazoa - 0; Fungi - 0; Plants - 19; Viruses - 0; Other Eukaryotes - 0 (source: NCBI BLink).
12641	AT3G45710	6	89	55	55	6	6.31579	50	2.98489	43.6842	Major facilitator superfamily protein
6768	AT2G13623	2	25	17	12	2	7.40741	58.6207	2.98437	51.2133	unknown protein; Has 30201 Blast hits to 17322 proteins in 780 species: Archae - 12; Bacteria - 1396; Metazoa - 17338; Fungi - 3422; Plants - 5037; Viruses - 0; Other Eukaryotes - 2996 (source: NCBI BLink).
13126	AT3G51670	4	39	52	19	3	9.30233	73.2394	2.97696	63.9371	SEC14 cytosolic factor family protein / phosphoglyceride transfer family protein
58	AT1G02050	4	42	41	19	3	8.69565	68.3333	2.97422	59.6377	LAP6, Chalcone and stilbene synthase family protein
222	AT1G04625	2	28	11	10	2	6.66667	52.381	2.974	45.7143	Polynucleotidyl transferase, ribonuclease H-like superfamily protein
8387	AT2G32610	5	57	31	18	2	8.06452	63.2653	2.97175	55.2008	ATCSLB01, ATCSLB1, CSLB01, CSLB01, cellulose synthase-like B1
528	AT1G09260	3	28	25	8	3	9.67742	75.7576	2.9687	66.0802	Chaperone DnaJ-domain superfamily protein
13310	AT3G54710	7	66	60	20	4	9.58904	75	2.96743	65.411	ATCDT1B, CDT1, CDT1B, homolog of yeast CDT1 B homolog of yeast CDT1 B
8673	AT2G36695	14	184	105	85	8	7.07071	55.2632	2.96639	48.1925	unknown protein; FUNCTIONS IN: molecular_function unknown; INVOLVED IN: biological_process unknown; LOCATED IN: endomembrane system; Has 35333 Blast hits to 34131 proteins in 2444 species: Archae - 798; Bacteria - 22429; Metazoa - 974; Fungi - 991; Plants - 531; Viruses - 0; Other Eukaryotes - 9610 (source: NCBI BLink).
15545	AT4G12820	8	122	84	91	6	6.15385	48	2.96347	41.8462	F-box family protein with a domain of unknown function (DUF295)
2084	AT1G32240	8	109	32	28	3	6.83761	53.3333	2.96347	46.4957	KAN2, Homeodomain-like superfamily protein
828	AT1G13770	1	8	13	2	1	11.1111	86.6667	2.96347	75.5556	RUS3, Protein of unknown function, DUF647
5137	AT1G75230	1	12	9	6	1	7.69231	60	2.96347	52.3077	DNA glycosylase superfamily protein
1404	AT1G22460	6	69	58	35	4	8	62.3656	2.96268	54.3656	O-fucosyltransferase family protein
18624	AT5G18820	3	27	7	2	1	10	77.7778	2.95936	67.7778	EMB3007, TCP-1/cpn60 chaperonin family protein
15803	AT4G15380	2	27	30	26	2	6.89655	53.5714	2.95752	46.6749	CYP705A4, cytochrome P450, family 705, subfamily A, polypeptide 4
10987	AT3G24800	8	101	70	53	7	7.33945	56.9106	2.95495	49.5711	PRT1, proteolysis 1
10342	AT3G16480	2	17	13	3	1	10.5263	81.25	2.94837	70.7237	MPPalpha, mitochondrial processing peptidase alpha subunit
1783	AT1G28610	4	62	36	41	3	6.06061	46.7532	2.94753	40.6926	GDSL-like Lipase/Acylhydrolase superfamily protein
18612	AT5G18690	6	51	43	10	3	10.5263	81.1321	2.94627	70.6058	AGP25, ATAGP25, arabinogalactan protein 25
10343	AT3G16520	3	43	13	13	3	6.52174	50	2.9386	43.4783	UGT88A1, UDP-glucosyl transferase 88A1
9787	AT3G07570	3	26	38	10	2	10.3448	79.1667	2.93598	68.8218	Cytochrome b561/ferric reductase transmembrane with DOMON related domain
16122	AT4G19160	1	12	10	7	1	7.69231	58.8235	2.9349	51.1312	unknown protein; Has 30201 Blast hits to 17322 proteins in 780 species: Archae - 12; Bacteria - 1396; Metazoa - 17338; Fungi - 3422; Plants - 5037; Viruses - 0; Other Eukaryotes - 2996 (source: NCBI BLink).
16385	AT4G22666	1	11	7	4	1	8.33333	63.6364	2.93289	55.303	Bifunctional inhibitor/lipid-transfer protein/seed storage 2S albumin superfamily protein
17160	AT4G34230	1	15	10	11	1	6.25	47.619	2.92961	41.369	ATCAD5, CAD-5, CAD5, cinnamyl alcohol dehydrogenase 5
9582	AT3G04600	19	204	116	63	7	8.52018	64.8045	2.92714	56.2843	Nucleotidylyl transferase superfamily protein
18840	AT5G22420	4	58	26	27	4	6.45161	49.0566	2.92672	42.605	FAR7, fatty acid reductase 7
9544	AT3G03950	2	25	9	7	1	7.40741	56.25	2.92481	48.8426	ECT1, evolutionarily conserved C-terminal region 1
7831	AT2G25010	4	43	20	11	2	8.51064	64.5161	2.92232	56.0055	Aminotransferase-like, plant mobile domain family protein
21252	AT5G47750	3	24	16	3	2	11.1111	84.2105	2.922	73.0994	D6PKL2, PK5, D6 protein kinase like 2
13652	AT3G59710	1	15	9	10	1	6.25	47.3684	2.922	41.1184	NAD(P)-binding Rossmann-fold superfamily protein
605	AT1G10455	5	50	35	16	3	9.09091	68.6275	2.91629	59.5365	unknown protein; BEST Arabidopsis thaliana protein match is: unknown protein (TAIR:AT1G51970.1); Has 75 Blast hits to 73 proteins in 5 species: Archae - 0; Bacteria - 0; Metazoa - 0; Fungi - 0; Plants - 75; Viruses - 0; Other Eukaryotes - 0 (source: NCBI BLink).
5133	AT1G75170	7	62	39	12	4	10.1449	76.4706	2.91415	66.3257	Sec14p-like phosphatidylinositol transfer family protein
8247	AT2G30670	8	117	40	43	6	6.4	48.1928	2.91267	41.7928	NAD(P)-binding Rossmann-fold superfamily protein
17762	AT5G05020	2	14	16	1	1	12.5	94.1176	2.91254	81.6176	Pollen Ole e 1 allergen and extensin family protein
16343	AT4G22060	6	86	46	48	5	6.52174	48.9362	2.90757	42.4144	F-box family protein with a domain of unknown function (DUF295)
9164	AT2G44735	1	14	9	9	1	6.66667	50	2.90689	43.3333	BEST Arabidopsis thaliana protein match is: F-box family protein (TAIR:AT3G18720.1); Has 82 Blast hits to 82 proteins in 10 species: Archae - 0; Bacteria - 0; Metazoa - 0; Fungi - 0; Plants - 82; Viruses - 0; Other Eukaryotes - 0 (source: NCBI BLink).
18284	AT5G13780	1	8	15	3	1	11.1111	83.3333	2.90689	72.2222	Acyl-CoA N-acyltransferases (NAT) superfamily protein
962	AT1G16130	6	64	43	24	3	8.57143	64.1791	2.9045	55.6077	WAKL2, wall associated kinase-like 2
3648	AT1G53650	9	97	47	27	5	8.49057	63.5135	2.90313	55.0229	CID8, CTC-interacting domain 8
461	AT1G08340	1	15	7	8	1	6.25	46.6667	2.90046	40.4167	Rho GTPase activating protein with PAK-box/P21-Rho-binding domain
296	AT1G05750	11	115	56	30	5	8.73016	65.1163	2.89894	56.3861	CLB19, PDE247, Tetratricopeptide repeat (TPR)-like superfamily protein
9207	AT2G45490	4	37	24	9	2	9.7561	72.7273	2.89812	62.9712	AtAUR3, AUR3, ataurora3
14509	AT4G05340	2	21	11	6	2	8.69565	64.7059	2.89553	56.0102	P-loop containing nucleoside triphosphate hydrolases superfamily protein
3886	AT1G56550	3	39	17	15	3	7.14286	53.125	2.89482	45.9821	RXGT1, RhamnoGalacturonan speci&#64257;c Xylosyltransferase 1
13104	AT3G51350	2	15	7	1	1	11.7647	87.5	2.89482	75.7353	Eukaryotic aspartyl protease family protein
16383	AT4G22650	3	32	7	4	2	8.57143	63.6364	2.89224	55.0649	CONTAINS InterPro DOMAIN/s: Plant lipid transfer protein/seed storage/trypsin-alpha amylase inhibitor (InterPro:IPR003612); BEST Arabidopsis thaliana protein match is: Bifunctional inhibitor/lipid-transfer protein/seed storage 2S albumin superfamily protein (TAIR:AT4G22640.1); Has 25 Blast hits to 25 proteins in 2 species: Archae - 0; Bacteria - 0; Metazoa - 0; Fungi - 0; Plants - 25; Viruses - 0…
10230	AT3G14710	3	45	25	29	2	6.25	46.2963	2.88897	40.0463	RNI-like superfamily protein
7690	AT2G23380	5	37	44	6	2	11.9048	88	2.88596	76.0952	CLF, ICU1, SDG1, SET1, SET domain-containing protein
21497	AT5G50820	1	11	8	5	1	8.33333	61.5385	2.88452	53.2051	anac097, NAC097, NAC domain containing protein 97
12643	AT3G45730	9	81	62	22	9	10	73.8095	2.88381	63.8095	unknown protein; Has 3 Blast hits to 3 proteins in 1 species: Archae - 0; Bacteria - 0; Metazoa - 0; Fungi - 0; Plants - 3; Viruses - 0; Other Eukaryotes - 0 (source: NCBI BLink).
4511	AT1G65920	19	212	94	61	13	8.22511	60.6452	2.88229	52.4201	Regulator of chromosome condensation (RCC1) family with FYVE zinc finger domain
2053	AT1G31900	3	22	23	3	1	12	88.4615	2.88202	76.4615	pseudogene of unknown protein
9206	AT2G45480	1	13	10	9	1	7.14286	52.6316	2.88136	45.4887	AtGRF9, GRF9, growth-regulating factor 9
13108	AT3G51430	2	18	14	5	1	10	73.6842	2.88136	63.6842	SSL5, YLS2, Calcium-dependent phosphotriesterase superfamily protein
20397	AT5G37900	2	16	18	4	1	11.1111	81.8182	2.88042	70.7071	TRAF-like superfamily protein
8490	AT2G33910	7	96	49	49	5	6.79612	50	2.87915	43.2039	pre-tRNA
4018	AT1G59740	21	257	151	121	9	7.55396	55.5147	2.87757	47.9607	Major facilitator superfamily protein
19093	AT5G25415	4	49	41	33	3	7.54717	55.4054	2.87602	47.8582	Protein of Unknown Function (DUF239)
17902	AT5G07250	5	71	42	45	3	6.57895	48.2759	2.87537	41.6969	ATRBL3, RBL3, RHOMBOID-like protein 3
22148	AT5G60790	6	48	44	10	4	11.1111	81.4815	2.87447	70.3704	ATGCN1, GCN1, ABC transporter family protein
2734	AT1G41875	3	37	22	18	3	7.5	55	2.87447	47.5	unknown protein; Has 30201 Blast hits to 17322 proteins in 780 species: Archae - 12; Bacteria - 1396; Metazoa - 17338; Fungi - 3422; Plants - 5037; Viruses - 0; Other Eukaryotes - 2996 (source: NCBI BLink).
21910	AT5G56820	3	40	22	21	2	6.97674	51.1628	2.87447	44.186	F-box/RNI-like/FBD-like domains-containing protein
840	AT1G13950	1	10	6	3	1	9.09091	66.6667	2.87447	57.5758	ATELF5A-1, EIF-5A, EIF5A, ELF5A-1, eukaryotic elongation factor 5A-1
10908	AT3G23930	5	54	31	19	4	8.47458	62	2.87106	53.5254	unknown protein; FUNCTIONS IN: molecular_function unknown; INVOLVED IN: N-terminal protein myristoylation; LOCATED IN: cellular_component unknown; EXPRESSED IN: hypocotyl; BEST Arabidopsis thaliana protein match is: unknown protein (TAIR:AT4G13540.1); Has 10639 Blast hits to 7432 proteins in 646 species: Archae - 82; Bacteria - 826; Metazoa - 5047; Fungi - 759; Plants - 314; Viruses - 86; Other E…
1600	AT1G26210	2	24	9	7	1	7.69231	56.25	2.87036	48.5577	ATSOFL1, SOFL1, SOB five-like 1
19508	AT5G28780	7	86	33	27	6	7.52688	55	2.86931	47.4731	PIF1 helicase
22191	AT5G61460	3	24	21	5	1	11.1111	80.7692	2.8618	69.6581	ATRAD18, MIM, SMC6B, P-loop containing nucleoside triphosphate hydrolases superfamily protein
18884	AT5G22970	27	238	190	67	16	10.1887	73.93	2.85919	63.7413	unknown protein; BEST Arabidopsis thaliana protein match is: unknown protein (TAIR:AT5G60000.1); Has 1807 Blast hits to 1807 proteins in 277 species: Archae - 0; Bacteria - 0; Metazoa - 736; Fungi - 347; Plants - 385; Viruses - 0; Other Eukaryotes - 339 (source: NCBI BLink).
9282	AT2G46800	2	28	14	15	2	6.66667	48.2759	2.85626	41.6092	ATCDF1, ATMTP1, MTP1, ZAT, ZAT1, zinc transporter of Arabidopsis thaliana
14069	AT4G01900	6	87	42	48	4	6.45161	46.6667	2.85466	40.2151	GLB1, PII, GLNB1 homolog
13106	AT3G51370	1	12	5	4	1	7.69231	55.5556	2.85244	47.8632	Protein phosphatase 2C family protein
16489	AT4G24240	1	12	5	4	1	7.69231	55.5556	2.85244	47.8632	ATWRKY7, WRKY7, WRKY DNA-binding protein 7
16068	AT4G18530	18	161	124	47	8	10.0559	72.5146	2.85023	62.4588	Protein of unknown function (DUF707)
5018	AT1G73177	2	19	15	7	1	9.52381	68.1818	2.83978	58.658	BNS, bonsai
1746	AT1G28135	6	76	44	40	6	7.31707	52.381	2.8397	45.0639	unknown protein; FUNCTIONS IN: molecular_function unknown; INVOLVED IN: biological_process unknown; LOCATED IN: chloroplast; Has 7 Blast hits to 7 proteins in 1 species: Archae - 0; Bacteria - 0; Metazoa - 0; Fungi - 0; Plants - 7; Viruses - 0; Other Eukaryotes - 0 (source: NCBI BLink).
19146	AT5G26015	15	172	82	61	9	8.02139	57.3427	2.83768	49.3213	Encodes a Protease inhibitor/seed storage/LTP family protein [pseudogene]
10916	AT3G24020	1	9	5	2	1	10	71.4286	2.8365	61.4286	Disease resistance-responsive (dirigent-like protein) family protein
10970	AT3G24580	2	24	17	14	2	7.69231	54.8387	2.83371	47.1464	F-box and associated interaction domains-containing protein
14048	AT4G01680	14	141	94	52	7	9.03226	64.3836	2.83353	55.3513	AtMYB55, MYB55, myb domain protein 55
22031	AT5G58770	2	16	19	5	1	11.1111	79.1667	2.83289	68.0556	Undecaprenyl pyrophosphate synthetase family protein
17918	AT5G07520	2	21	13	8	1	8.69565	61.9048	2.83168	53.2091	ATGRP-8, ATGRP18, GRP18, glycine-rich protein 18
10613	AT3G20350	5	37	38	7	2	11.9048	84.4444	2.82646	72.5397	unknown protein; INVOLVED IN: biological_process unknown; LOCATED IN: plasma membrane; EXPRESSED IN: cotyledon; BEST Arabidopsis thaliana protein match is: unknown protein (TAIR:AT1G50660.1); Has 15095 Blast hits to 11224 proteins in 1051 species: Archae - 223; Bacteria - 1586; Metazoa - 7000; Fungi - 1255; Plants - 746; Viruses - 40; Other Eukaryotes - 4245 (source: NCBI BLink).
16548	AT4G25020	3	36	30	25	3	7.69231	54.5455	2.82597	46.8531	D111/G-patch domain-containing protein
1641	AT1G26720	21	258	128	112	12	7.52688	53.3333	2.82491	45.8065	unknown protein; FUNCTIONS IN: molecular_function unknown; INVOLVED IN: biological_process unknown; LOCATED IN: endomembrane system; BEST Arabidopsis thaliana protein match is: unknown protein (TAIR:AT1G26710.1); Has 9 Blast hits to 9 proteins in 2 species: Archae - 0; Bacteria - 0; Metazoa - 0; Fungi - 0; Plants - 9; Viruses - 0; Other Eukaryotes - 0 (source: NCBI BLink).
4088	AT1G60760	3	34	27	20	2	8.10811	57.4468	2.82479	49.3387	Plant invertase/pectin methylesterase inhibitor superfamily protein
10935	AT3G24255	5	61	53	46	5	7.57576	53.5354	2.82103	45.9596	RNA-directed DNA polymerase (reverse transcriptase)-related family protein
7653	AT2G22950	8	70	79	30	6	10.2564	72.4771	2.821	62.2207	Cation transporter/ E1-E2 ATPase family protein
16451	AT4G23580	6	84	40	45	3	6.66667	47.0588	2.81943	40.3922	Galactose oxidase/kelch repeat superfamily protein
14084	AT4G02055	3	34	16	12	2	8.10811	57.1429	2.81714	49.0347	pre-tRNA
18913	AT5G23330	4	31	33	8	2	11.4286	80.4878	2.81613	69.0592	Nucleotidylyl transferase superfamily protein
5496	AT2G01060	4	33	35	11	2	10.8108	76.087	2.81517	65.2761	myb-like HTH transcriptional regulator family protein
1984	AT1G31140	14	151	94	64	14	8.48485	59.4937	2.80978	51.0088	AGL63, GOA, GORDITA
8044	AT2G27450	4	39	15	8	3	9.30233	65.2174	2.80959	55.9151	ATNLP1, CPA, NLP1, nitrilase-like protein 1
3854	AT1G56220	1	13	6	6	1	7.14286	50	2.80735	42.8571	Dormancy/auxin associated family protein
8786	AT2G38460	1	13	6	6	1	7.14286	50	2.80735	42.8571	ATIREG1, FPN1, IREG1, iron regulated 1
16352	AT4G22200	1	11	7	5	1	8.33333	58.3333	2.80735	50	AKT2, AKT2/3, AKT3, KT2/3, potassium transport 2/3
17520	AT5G01190	1	12	7	6	1	7.69231	53.8462	2.80735	46.1538	LAC10, laccase 10
22110	AT5G60150	2	17	14	5	1	10.5263	73.6842	2.80735	63.1579	unknown protein; Has 1807 Blast hits to 1807 proteins in 277 species: Archae - 0; Bacteria - 0; Metazoa - 736; Fungi - 347; Plants - 385; Viruses - 0; Other Eukaryotes - 339 (source: NCBI BLink).
18944	AT5G23760	3	41	31	34	2	6.81818	47.6923	2.8063	40.8741	Copper transport protein family
1449	AT1G23130	3	29	19	10	3	9.375	65.5172	2.80498	56.1422	Polyketide cyclase/dehydrase and lipid transport superfamily protein
5124	AT1G75000	3	27	23	10	2	10	69.697	2.8011	59.697	GNS1/SUR4 membrane protein family
7303	AT2G18780	2	18	23	10	2	10	69.697	2.8011	59.697	F-box and associated interaction domains-containing protein
13576	AT3G58600	2	14	20	3	1	12.5	86.9565	2.79837	74.4565	Adaptin ear-binding coat-associated protein 1 NECAP-1
696	AT1G11860	1	11	11	8	1	8.33333	57.8947	2.79647	49.5614	Glycine cleavage T-protein family
7290	AT2G18620	1	10	12	7	1	9.09091	63.1579	2.79647	54.067	Terpenoid synthases superfamily protein
13533	AT3G57930	2	24	8	7	1	7.69231	53.3333	2.79355	45.641	unknown protein; BEST Arabidopsis thaliana protein match is: unknown protein (TAIR:AT2G42190.1); Has 1519 Blast hits to 1241 proteins in 182 species: Archae - 0; Bacteria - 60; Metazoa - 576; Fungi - 133; Plants - 127; Viruses - 30; Other Eukaryotes - 593 (source: NCBI BLink).
18770	AT5G20854	1	12	8	7	1	7.69231	53.3333	2.79355	45.641	ATC2, ATC2; pre-tRNA
12630	AT3G45560	7	67	59	31	7	9.45946	65.5556	2.79289	56.0961	zinc finger (C3HC4-type RING finger) family protein
16213	AT4G20235	1	11	15	11	1	8.33333	57.6923	2.79141	49.359	CYP71A28, cytochrome P450, family 71, subfamily A, polypeptide 28
10194	AT3G14210	1	10	5	3	1	9.09091	62.5	2.78136	53.4091	ESM1, epithiospecifier modifier 1
11015	AT3G25200	1	9	11	5	1	10	68.75	2.78136	58.75	unknown protein; BEST Arabidopsis thaliana protein match is: Protein of unknown function (DUF295) (TAIR:AT5G54320.1); Has 64 Blast hits to 64 proteins in 2 species: Archae - 0; Bacteria - 0; Metazoa - 0; Fungi - 0; Plants - 64; Viruses - 0; Other Eukaryotes - 0 (source: NCBI BLink).
16764	AT4G28500	1	9	11	5	1	10	68.75	2.78136	58.75	ANAC073, NAC073, SND2, NAC domain containing protein 73
15871	AT4G16144	5	42	27	10	2	10.6383	72.973	2.77809	62.3347	AMSH3, associated molecule with the SH3 domain of STAM 3
712	AT1G12060	1	7	12	2	1	12.5	85.7143	2.77761	73.2143	ATBAG5, BAG5, BCL-2-associated athanogene 5
2140	AT1G32880	4	36	26	12	2	10	68.4211	2.77444	58.4211	ARM repeat superfamily protein
10616	AT3G20365	2	24	10	9	2	7.69231	52.6316	2.77444	44.9393	pre-tRNA
8400	AT2G32770	1	12	10	9	1	7.69231	52.6316	2.77444	44.9393	ATPAP13, PAP13, purple acid phosphatase 13
239	AT1G04920	15	131	85	36	7	10.274	70.2479	2.77346	59.974	ATSPS3F, SPS3F, sucrose phosphate synthase 3F
13550	AT3G58165	5	41	52	18	3	10.8696	74.2857	2.77279	63.4161	pre-tRNA
11450	AT3G29430	4	43	25	18	3	8.51064	58.1395	2.77218	49.6289	Terpenoid synthases superfamily protein
2073	AT1G32110	16	145	80	38	13	9.93789	67.7966	2.7702	57.8587	pseudogene, hypothetical protein
193	AT1G04190	8	76	63	34	5	9.52381	64.9485	2.76968	55.4246	Tetratricopeptide repeat (TPR)-like superfamily protein
13125	AT3G51650	2	19	11	6	1	9.52381	64.7059	2.76429	55.1821	unknown protein; BEST Arabidopsis thaliana protein match is: unknown protein (TAIR:AT3G51640.1); Has 27645 Blast hits to 15097 proteins in 1246 species: Archae - 44; Bacteria - 3367; Metazoa - 10036; Fungi - 2690; Plants - 1205; Viruses - 196; Other Eukaryotes - 10107 (source: NCBI BLink).
5694	AT2G03470	5	50	45	28	4	9.09091	61.6438	2.76146	52.5529	ELM2 domain-containing protein
9963	AT3G10915	4	32	24	8	2	11.1111	75	2.75489	63.8889	Reticulon family protein
17637	AT5G03220	1	8	6	2	1	11.1111	75	2.75489	63.8889	Mediator complex, subunit Med7
7006	AT2G15640	1	13	13	14	1	7.14286	48.1481	2.75291	41.0053	F-box family protein
17080	AT4G33010	4	37	23	12	2	9.7561	65.7143	2.75183	55.9582	AtGLDP1, GLDP1, glycine decarboxylase P-protein 1
7251	AT2G18080	7	56	62	21	3	11.1111	74.6988	2.74908	63.5877	EDA2, Serine carboxypeptidase S28 family protein
275	AT1G05490	8	81	38	25	3	8.98876	60.3175	2.74638	51.3287	chr31, chromatin remodeling 31
16602	AT4G26000	3	23	34	10	3	11.5385	77.2727	2.74351	65.7343	PEP, RNA-binding KH domain-containing protein
20476	AT5G38660	2	13	25	3	1	13.3333	89.2857	2.74339	75.9524	APE1, acclimation of photosynthesis to environment
16713	AT4G27585	7	58	41	16	4	10.7692	71.9298	2.73967	61.1606	SPFH/Band 7/PHB domain-containing membrane-associated protein family
4460	AT1G65380	2	14	15	3	1	12.5	83.3333	2.73697	70.8333	AtRLP10, CLV2, Leucine-rich repeat (LRR) family protein
17559	AT5G01920	1	7	10	2	1	12.5	83.3333	2.73697	70.8333	STN8, Protein kinase superfamily protein
2312	AT1G34670	3	27	40	20	2	10	66.6667	2.73697	56.6667	AtMYB93, MYB93, myb domain protein 93
12665	AT3G45940	1	9	14	7	1	10	66.6667	2.73697	56.6667	Glycosyl hydrolases family 31 protein
4376	AT1G64330	8	62	57	18	3	11.4286	76	2.73335	64.5714	myosin heavy chain-related
1444	AT1G23052	11	109	53	34	8	9.16667	60.9195	2.73244	51.7529	AT1G23052
14501	AT4G05260	7	79	40	34	5	8.13953	54.0541	2.73138	45.9145	Ubiquitin-like superfamily protein
3656	AT1G53760	6	58	69	42	4	9.375	62.1622	2.72915	52.7872	unknown protein; FUNCTIONS IN: molecular_function unknown; INVOLVED IN: biological_process unknown; LOCATED IN: mitochondrion, plasma membrane, plastid, membrane; EXPRESSED IN: 25 plant structures; EXPRESSED DURING: 13 growth stages; CONTAINS InterPro DOMAIN/s: Protein of unknown function DUF2343 (InterPro:IPR018786); Has 171 Blast hits to 171 proteins in 90 species: Archae - 0; Bacteria - 0; Met…
17358	AT4G37500	28	249	130	64	15	10.1083	67.0103	2.72884	56.902	Aldehyde oxidase/xanthine dehydrogenase, molybdopterin binding protein
15751	AT4G14815	5	47	35	20	2	9.61538	63.6364	2.72643	54.021	Bifunctional inhibitor/lipid-transfer protein/seed storage 2S albumin superfamily protein
12659	AT3G45880	3	18	34	2	2	14.2857	94.4444	2.72489	80.1587	2-oxoglutarate (2OG) and Fe(II)-dependent oxygenase superfamily protein
980	AT1G16350	3	30	15	10	2	9.09091	60	2.72247	50.9091	Aldolase-type TIM barrel family protein
12767	AT3G47100	1	10	9	6	1	9.09091	60	2.72247	50.9091	unknown protein; Has 1 Blast hits to 1 proteins in 1 species: Archae - 0; Bacteria - 0; Metazoa - 0; Fungi - 0; Plants - 1; Viruses - 0; Other Eukaryotes - 0 (source: NCBI BLink).
15060	AT4G08395	70	667	352	210	32	9.49796	62.6335	2.72124	53.1355	unknown protein; Has 30201 Blast hits to 17322 proteins in 780 species: Archae - 12; Bacteria - 1396; Metazoa - 17338; Fungi - 3422; Plants - 5037; Viruses - 0; Other Eukaryotes - 2996 (source: NCBI BLink).
4837	AT1G69990	7	67	48	29	5	9.45946	62.3377	2.72027	52.8782	Leucine-rich repeat protein kinase family protein
22157	AT5G60966	5	41	10	4	3	10.8696	71.4286	2.71621	60.559	pre-tRNA
18111	AT5G10900	4	42	20	15	2	8.69565	57.1429	2.71621	48.4472	Calcineurin-like metallo-phosphoesterase superfamily protein
8270	AT2G31030	2	19	15	9	1	9.52381	62.5	2.71425	52.9762	ORP1B, OSBP(oxysterol binding protein)-related protein 1B
10682	AT3G21210	6	61	37	26	4	8.95522	58.7302	2.7133	49.7749	zinc ion binding
12542	AT3G44757	1	11	6	5	1	8.33333	54.5455	2.71049	46.2121	unknown pseudogene
13249	AT3G53710	1	11	6	5	1	8.33333	54.5455	2.71049	46.2121	AGD6, ARF-GAP domain 6
13559	AT3G58360	2	22	18	15	1	8.33333	54.5455	2.71049	46.2121	TRAF-like family protein
22392	AT5G64640	3	26	23	11	2	10.3448	67.6471	2.70912	57.3022	Plant invertase/pectin methylesterase inhibitor superfamily
13919	AT4G00280	4	49	37	38	3	7.54717	49.3333	2.70856	41.7862	BEST Arabidopsis thaliana protein match is: Leucine-rich repeat transmembrane protein kinase protein (TAIR:AT2G19210.1); Has 19 Blast hits to 19 proteins in 2 species: Archae - 0; Bacteria - 0; Metazoa - 0; Fungi - 0; Plants - 19; Viruses - 0; Other Eukaryotes - 0 (source: NCBI BLink).
9358	AT3G01060	3	24	29	11	2	11.1111	72.5	2.70598	61.3889	unknown protein; Has 640 Blast hits to 638 proteins in 201 species: Archae - 0; Bacteria - 293; Metazoa - 0; Fungi - 71; Plants - 72; Viruses - 0; Other Eukaryotes - 204 (source: NCBI BLink).
3814	AT1G55760	2	24	23	23	2	7.69231	50	2.70044	42.3077	BTB/POZ domain-containing protein
11013	AT3G25180	3	30	26	18	2	9.09091	59.0909	2.70044	50	CYP82G1, cytochrome P450, family 82, subfamily G, polypeptide 1
7639	AT2G22770	16	185	90	84	6	7.9602	51.7241	2.69996	43.7639	NAI1, basic helix-loop-helix (bHLH) DNA-binding superfamily protein
4880	AT1G70830	14	130	92	54	11	9.72222	63.0137	2.69631	53.2915	MLP28, MLP-like protein 28
19247	AT5G27120	3	17	33	1	2	15	97.0588	2.6939	82.0588	NOP56-like pre RNA processing ribonucleoprotein
12956	AT3G49330	3	35	24	23	2	7.89474	51.0638	2.69334	43.1691	Plant invertase/pectin methylesterase inhibitor superfamily protein
13982	AT4G00960	3	28	15	9	2	9.67742	62.5	2.69116	52.8226	Protein kinase superfamily protein
10861	AT3G23370	12	100	83	37	5	10.7143	69.1667	2.69054	58.4524	RNA-binding (RRM/RBD/RNP motifs) family protein
4764	AT1G68960	7	82	39	38	4	7.86517	50.6494	2.68699	42.7842	Protein of unknown function (DUF295)
10508	AT3G19035	1	11	15	13	1	8.33333	53.5714	2.6845	45.2381	unknown protein; LOCATED IN: endomembrane system; Has 30201 Blast hits to 17322 proteins in 780 species: Archae - 12; Bacteria - 1396; Metazoa - 17338; Fungi - 3422; Plants - 5037; Viruses - 0; Other Eukaryotes - 2996 (source: NCBI BLink).
17193	AT4G34695	1	8	5	2	1	11.1111	71.4286	2.6845	60.3175	pre-tRNA
1023	AT1G17010	1	10	7	5	1	9.09091	58.3333	2.68182	49.2424	2-oxoglutarate (2OG) and Fe(II)-dependent oxygenase superfamily protein
15193	AT4G09420	14	150	52	43	8	8.53659	54.7368	2.68078	46.2003	Disease resistance protein (TIR-NBS class)
16264	AT4G21050	5	35	20	5	2	12.5	80	2.67807	67.5	Dof-type zinc finger domain-containing protein
1818	AT1G29240	4	39	25	17	3	9.30233	59.5238	2.6778	50.2215	Protein of unknown function (DUF688)
162	AT1G03740	4	25	22	3	2	13.7931	88	2.67356	74.2069	Protein kinase superfamily protein
2971	AT1G44150	5	46	15	9	3	9.80392	62.5	2.67243	52.6961	pseudogene, hypothetical protein
17907	AT5G07310	20	165	124	56	8	10.8108	68.8889	2.6718	58.0781	Integrase-type DNA-binding superfamily protein
16367	AT4G22350	2	12	20	2	2	14.2857	90.9091	2.66985	76.6234	Ubiquitin C-terminal hydrolases superfamily protein
16929	AT4G30935	1	8	12	5	1	11.1111	70.5882	2.66742	59.4771	ATWRKY32, WRKY32, WRKY DNA-binding protein 32
6885	AT2G14661	12	95	34	14	7	11.215	70.8333	2.659	59.6184	Pseudogene of AT2G04040; ATDTX1; antiporter/ multidrug efflux pump/ multidrug transporter/ transporter
9821	AT3G08620	2	14	15	4	1	12.5	78.9474	2.65896	66.4474	RNA-binding KH domain-containing protein
12996	AT3G49840	2	19	15	10	1	9.52381	60	2.65535	50.4762	Uncharacterized conserved protein (DUF2215)
18443	AT5G16400	2	16	7	3	1	11.1111	70	2.65535	58.8889	ATF2, TRXF2, thioredoxin F2
9552	AT3G04070	8	97	71	77	6	7.61905	47.973	2.65454	40.3539	anac047, NAC047, NAC domain containing protein 47
13166	AT3G52380	21	173	130	61	6	10.8247	68.0628	2.65253	57.2381	CP33, PDE322, chloroplast RNA-binding protein 33
2204	AT1G33709	2	20	4	3	1	9.09091	57.1429	2.65208	48.0519	unknown protein; LOCATED IN: endomembrane system; Has 30201 Blast hits to 17322 proteins in 780 species: Archae - 12; Bacteria - 1396; Metazoa - 17338; Fungi - 3422; Plants - 5037; Viruses - 0; Other Eukaryotes - 2996 (source: NCBI BLink).
8969	AT2G41312	5	31	34	5	2	13.8889	87.1795	2.65006	73.2906	other RNA
2254	AT1G34140	8	81	53	41	4	8.98876	56.383	2.64907	47.3942	PAB1, poly(A) binding protein 1
8423	AT2G33030	6	51	29	15	3	10.5263	65.9091	2.64648	55.3828	AtRLP25, RLP25, receptor like protein 25
21866	AT5G56220	3	22	18	6	2	12	75	2.64386	63	P-loop containing nucleoside triphosphate hydrolases superfamily protein
5473	AT1G80890	6	70	35	36	3	7.89474	49.2958	2.6425	41.401	unknown protein; BEST Arabidopsis thaliana protein match is: unknown protein (TAIR:AT1G16000.1); Has 41 Blast hits to 40 proteins in 10 species: Archae - 0; Bacteria - 0; Metazoa - 0; Fungi - 0; Plants - 41; Viruses - 0; Other Eukaryotes - 0 (source: NCBI BLink).
16935	AT4G31020	2	15	22	8	2	11.7647	73.3333	2.64	61.5686	alpha/beta-Hydrolases superfamily protein
9424	AT3G02170	4	28	21	6	2	12.5	77.7778	2.63743	65.2778	LNG2, longifolia2
5552	AT2G01780	4	41	21	17	2	8.88889	55.2632	2.63624	46.3743	Curculin-like (mannose-binding) lectin family protein
8995	AT2G41720	6	66	29	27	4	8.33333	51.7857	2.63559	43.4524	EMB2654, Tetratricopeptide repeat (TPR)-like superfamily protein
18967	AT5G24065	7	65	29	19	4	9.72222	60.4167	2.63559	50.6944	Pseudogene of AT5G24065
15265	AT4G09960	5	54	31	28	4	8.47458	52.5424	2.63227	44.0678	AGL11, STK, K-box region and MADS-box transcription factor family protein
2325	AT1G34792	3	28	12	8	2	9.67742	60	2.63227	50.3226	Plant thionin family protein
3389	AT1G50610	5	52	19	16	3	8.77193	54.2857	2.62961	45.5138	Leucine-rich repeat protein kinase family protein
8582	AT2G35200	2	16	11	5	1	11.1111	68.75	2.62936	57.6389	unknown protein; BEST Arabidopsis thaliana protein match is: unknown protein (TAIR:AT1G32690.1); Has 36 Blast hits to 36 proteins in 8 species: Archae - 0; Bacteria - 0; Metazoa - 0; Fungi - 0; Plants - 36; Viruses - 0; Other Eukaryotes - 0 (source: NCBI BLink).
22507	AT5G66570	2	16	11	5	1	11.1111	68.75	2.62936	57.6389	MSP-1, OE33, OEE1, OEE33, PSBO-1, PSBO1, PS II oxygen-evolving complex 1
13424	AT3G56200	4	35	26	15	2	10.2564	63.4146	2.62829	53.1582	Transmembrane amino acid transporter family protein
7427	AT2G20260	2	13	14	3	1	13.3333	82.3529	2.62678	69.0196	PSAE-2, photosystem I subunit E-2
1339	AT1G21480	8	85	52	46	4	8.60215	53.0612	2.62489	44.4591	Exostosin family protein
10278	AT3G15390	6	53	37	22	3	10.1695	62.7119	2.62449	52.5424	SDE5, silencing defective 5
22171	AT5G61180	2	14	10	3	1	12.5	76.9231	2.62149	64.4231	Putative endonuclease or glycosyl hydrolase
9827	AT3G08690	7	41	34	4	3	14.5833	89.4737	2.61714	74.8904	ATUBC11, UBC11, ubiquitin-conjugating enzyme 11
1684	AT1G27440	3	28	35	24	3	9.67742	59.322	2.61587	49.6446	ATGUT1, GUT2, IRX10, Exostosin family protein
13	AT1G01183	3	31	20	17	2	8.82353	54.0541	2.61498	45.2305	MIR165, MIR165A, MIR165/MIR165A; miRNA
21403	AT5G49525	3	32	12	11	1	8.57143	52.1739	2.60572	43.6025	unknown protein; Has 23 Blast hits to 23 proteins in 7 species: Archae - 0; Bacteria - 0; Metazoa - 0; Fungi - 0; Plants - 23; Viruses - 0; Other Eukaryotes - 0 (source: NCBI BLink).
4485	AT1G65610	23	202	120	73	17	10.2222	62.1762	2.60465	51.9539	ATGH9A2, KOR2, Six-hairpin glycosidases superfamily protein
22501	AT5G66450	2	13	17	4	1	13.3333	80.9524	2.60204	67.619	Phosphatidic acid phosphatase (PAP2) family protein
11269	AT3G28050	11	121	50	49	8	8.33333	50.5051	2.59946	42.1717	nodulin MtN21 /EamA-like transporter family protein
685	AT1G11710	4	29	33	12	2	12.1212	73.3333	2.59694	61.2121	Pentatricopeptide repeat (PPR) superfamily protein
15539	AT4G12760	15	142	86	63	6	9.55414	57.7181	2.59483	48.164	unknown protein; Has 30201 Blast hits to 17322 proteins in 780 species: Archae - 12; Bacteria - 1396; Metazoa - 17338; Fungi - 3422; Plants - 5037; Viruses - 0; Other Eukaryotes - 2996 (source: NCBI BLink).
9868	AT3G09385	13	144	64	64	7	8.28025	50	2.59418	41.7197	pseudogene, hypothetical protein
22429	AT5G65166	4	43	21	20	3	8.51064	51.2195	2.58935	42.7089	unknown protein; Has 30201 Blast hits to 17322 proteins in 780 species: Archae - 12; Bacteria - 1396; Metazoa - 17338; Fungi - 3422; Plants - 5037; Viruses - 0; Other Eukaryotes - 2996 (source: NCBI BLink).
1976	AT1G31070	17	146	74	44	7	10.4294	62.7119	2.58808	52.2824	GlcNAc1pUT1, N-acetylglucosamine-1-phosphate uridylyltransferase 1
20301	AT5G37030	5	37	25	10	2	11.9048	71.4286	2.58496	59.5238	P-loop containing nucleoside triphosphate hydrolases superfamily protein
10939	AT3G24290	1	5	10	0	1	16.6667	100	2.58496	83.3333	AMT1;5, ammonium transporter 1;5
4530	AT1G66220	1	9	9	6	1	10	60	2.58496	50	Subtilase family protein
10960	AT3G24508	1	8	6	3	1	11.1111	66.6667	2.58496	55.5556	Defensin-like (DEFL) family protein
12945	AT3G49170	2	18	15	10	1	10	60	2.58496	50	EMB2261, Tetratricopeptide repeat (TPR)-like superfamily protein
15540	AT4G12770	1	8	8	4	1	11.1111	66.6667	2.58496	55.5556	Chaperone DnaJ-domain superfamily protein
16042	AT4G18270	1	7	18	6	1	12.5	75	2.58496	62.5	ATTRANS11, TRANS11, translocase 11
1322	AT1G21210	10	85	94	55	8	10.5263	63.0872	2.58335	52.5609	WAK4, wall associated kinase 4
15293	AT4G10201	6	53	31	20	3	10.1695	60.7843	2.57945	50.6148	Pseudogene of AT3G21130; F-box family protein-related
1792	AT1G28820	4	26	35	9	2	13.3333	79.5455	2.57674	66.2121	pre-tRNA
9533	AT3G03773	3	17	17	2	1	15	89.4737	2.5765	74.4737	HSP20-like chaperones superfamily protein
19404	AT5G28288	13	130	79	67	7	9.09091	54.1096	2.57339	45.0187	Defensin-like (DEFL) family protein
2114	AT1G32570	6	67	45	47	4	8.21918	48.913	2.57315	40.6939	unknown protein; Has 2 Blast hits to 2 proteins in 1 species: Archae - 0; Bacteria - 0; Metazoa - 0; Fungi - 0; Plants - 2; Viruses - 0; Other Eukaryotes - 0 (source: NCBI BLink).
8916	AT2G40490	11	101	66	47	6	9.82143	58.4071	2.57214	48.5857	HEME2, Uroporphyrinogen decarboxylase
8754	AT2G37960	4	22	21	2	1	15.3846	91.3043	2.5692	75.9197	unknown protein; BEST Arabidopsis thaliana protein match is: unknown protein (TAIR:AT3G54060.2); Has 418 Blast hits to 247 proteins in 92 species: Archae - 0; Bacteria - 163; Metazoa - 49; Fungi - 80; Plants - 28; Viruses - 0; Other Eukaryotes - 98 (source: NCBI BLink).
3512	AT1G52060	19	155	169	92	9	10.9195	64.751	2.56799	53.8314	Mannose-binding lectin superfamily protein
16666	AT4G26870	3	17	16	2	1	15	88.8889	2.56704	73.8889	Class II aminoacyl-tRNA and biotin synthetases superfamily protein
1893	AT1G30135	10	69	27	9	5	12.6582	75	2.56682	62.3418	JAZ8, TIFY5A, jasmonate-zim-domain protein 8
17859	AT5G06570	3	19	21	5	1	13.6364	80.7692	2.56635	67.1329	alpha/beta-Hydrolases superfamily protein
701	AT1G11920	2	21	18	17	2	8.69565	51.4286	2.5642	42.7329	Pectin lyase-like superfamily protein
21008	AT5G44650	4	39	22	18	4	9.30233	55	2.56377	45.6977	AtCEST, CEST, Encodes a chloroplast protein that induces tolerance to multiple environmental stresses and reduces photooxidative damage.
18752	AT5G20620	3	16	14	1	2	15.7895	93.3333	2.56343	77.5439	UBQ4, ubiquitin 4
12198	AT3G42722	8	69	41	26	4	10.3896	61.194	2.55825	50.8044	pseudogene of the F-box protein family
10326	AT3G16175	8	81	55	49	6	8.98876	52.8846	2.55665	43.8959	Thioesterase superfamily protein
1003	AT1G16710	5	26	37	2	3	16.129	94.8718	2.55632	78.7428	HAC12, histone acetyltransferase of the CBP family 12
16525	AT4G24710	6	38	40	10	2	13.6364	80	2.55254	66.3636	P-loop containing nucleoside triphosphate hydrolases superfamily protein
1956	AT1G30860	3	33	21	22	2	8.33333	48.8372	2.55102	40.5039	RING/U-box superfamily protein
8147	AT2G29045	6	57	39	31	4	9.52381	55.7143	2.54844	46.1905	LCR62, low-molecular-weight cysteine-rich 62
936	AT1G15580	4	34	24	15	2	10.5263	61.5385	2.54749	51.0121	ATAUX2-27, AUX2-27, IAA5, indole-3-acetic acid inducible 5
20864	AT5G43090	4	32	24	13	2	11.1111	64.8649	2.54543	53.7538	APUM13, PUM13, pumilio 13
8504	AT2G34123	3	32	20	20	2	8.57143	50	2.54432	41.4286	Cysteine-rich protein
3908	AT1G57130	2	12	10	2	1	14.2857	83.3333	2.54432	69.0476	pre-tRNA
4441	AT1G65140	2	12	30	6	1	14.2857	83.3333	2.54432	69.0476	Ubiquitin carboxyl-terminal hydrolase family protein
6242	AT2G07713	1	6	5	1	1	14.2857	83.3333	2.54432	69.0476	unknown protein; FUNCTIONS IN: molecular_function unknown; INVOLVED IN: biological_process unknown; LOCATED IN: chloroplast; BEST Arabidopsis thaliana protein match is: unknown protein (TAIR:ATMG00540.1); Has 6 Blast hits to 6 proteins in 1 species: Archae - 0; Bacteria - 0; Metazoa - 0; Fungi - 0; Plants - 6; Viruses - 0; Other Eukaryotes - 0 (source: NCBI BLink).
8535	AT2G34585	1	6	10	2	1	14.2857	83.3333	2.54432	69.0476	unknown protein; FUNCTIONS IN: molecular_function unknown; INVOLVED IN: biological_process unknown; LOCATED IN: plasma membrane, vacuole; EXPRESSED IN: 24 plant structures; EXPRESSED DURING: 15 growth stages; Has 43 Blast hits to 43 proteins in 9 species: Archae - 0; Bacteria - 0; Metazoa - 0; Fungi - 0; Plants - 43; Viruses - 0; Other Eukaryotes - 0 (source: NCBI BLink).
16285	AT4G21350	18	159	35	24	9	10.1695	59.322	2.54432	49.1525	B80, PUB8, plant U-box 8
8351	AT2G32040	11	118	52	53	8	8.52713	49.5238	2.53799	40.9967	Major facilitator superfamily protein
9082	AT2G43290	2	18	18	13	2	10	58.0645	2.53766	48.0645	MSS3, Calcium-binding EF-hand family protein
13477	AT3G57080	3	16	22	2	1	15.7895	91.6667	2.53743	75.8772	NRPE5, RPB5B, Eukaryotic rpb5 RNA polymerase subunit family protein
3049	AT1G45231	17	172	72	66	5	8.99471	52.1739	2.53618	43.1792	S-adenosyl-L-methionine-dependent methyltransferases superfamily protein
20826	AT5G42710	8	53	73	23	4	13.1148	76.0417	2.5356	62.9269	unknown protein; Has 1807 Blast hits to 1807 proteins in 277 species: Archae - 0; Bacteria - 0; Metazoa - 736; Fungi - 347; Plants - 385; Viruses - 0; Other Eukaryotes - 339 (source: NCBI BLink).
17602	AT5G02640	20	215	95	98	8	8.51064	49.2228	2.53199	40.7122	unknown protein; BEST Arabidopsis thaliana protein match is: unknown protein (TAIR:AT3G46300.1); Has 37 Blast hits to 37 proteins in 10 species: Archae - 0; Bacteria - 0; Metazoa - 0; Fungi - 0; Plants - 37; Viruses - 0; Other Eukaryotes - 0 (source: NCBI BLink).
20324	AT5G37240	7	59	46	29	3	10.6061	61.3333	2.53178	50.7273	unknown protein; Has 0 Blast hits to 0 proteins in 0 species (source: NCBI BLink).
6796	AT2G13910	24	191	149	82	16	11.1628	64.5022	2.53065	53.3394	pseudogene, CHP-rich zinc finger protein, putative
4241	AT1G62570	24	260	140	147	13	8.4507	48.7805	2.52916	40.3298	FMO GS-OX4, flavin-monooxygenase glucosinolate S-oxygenase 4
6562	AT2G11910	24	211	112	78	8	10.2128	58.9474	2.52905	48.7346	unknown protein; FUNCTIONS IN: molecular_function unknown; INVOLVED IN: biological_process unknown; LOCATED IN: chloroplast envelope; EXPRESSED IN: 22 plant structures; EXPRESSED DURING: 13 growth stages; Has 92883 Blast hits to 31060 proteins in 1576 species: Archae - 765; Bacteria - 32670; Metazoa - 21164; Fungi - 12252; Plants - 4238; Viruses - 1282; Other Eukaryotes - 20512 (source: NCBI BLin…
5600	AT2G02250	5	54	41	43	3	8.47458	48.8095	2.52595	40.3349	AtPP2-B2, PP2-B2, phloem protein 2-B2
8769	AT2G38195	25	212	124	81	12	10.5485	60.4878	2.5196	49.9393	RING/U-box superfamily protein
21894	AT5G56570	8	68	53	35	4	10.5263	60.2273	2.51642	49.701	Leucine-rich repeat (LRR) family protein
16094	AT4G18880	2	14	30	12	2	12.5	71.4286	2.51457	58.9286	AT-HSFA4A, HSF A4A, heat shock transcription factor A4A
4727	AT1G68540	12	123	66	64	8	8.88889	50.7692	2.51388	41.8803	NAD(P)-binding Rossmann-fold superfamily protein
20515	AT5G39100	4	24	22	5	3	14.2857	81.4815	2.5119	67.1958	GLP6, germin-like protein 6
21229	AT5G47300	44	315	329	142	27	12.2563	69.8514	2.51077	57.5951	F-box and associated interaction domains-containing protein
14222	AT4G03430	6	35	30	6	3	14.6341	83.3333	2.50956	68.6992	EMB2770, STA1, pre-mRNA splicing factor-related
13137	AT3G51880	2	13	25	8	1	13.3333	75.7576	2.50635	62.4242	HMGB1, NFD1, high mobility group B1
12332	AT3G43410	20	202	87	83	13	9.00901	51.1765	2.50604	42.1675	unknown protein; BEST Arabidopsis thaliana protein match is: unknown protein (TAIR:AT5G35945.1); Has 30 Blast hits to 30 proteins in 2 species: Archae - 0; Bacteria - 0; Metazoa - 0; Fungi - 0; Plants - 30; Viruses - 0; Other Eukaryotes - 0 (source: NCBI BLink).
8458	AT2G33450	5	32	33	10	2	13.5135	76.7442	2.50565	63.2307	Ribosomal L28 family
9293	AT2G46970	10	72	27	12	3	12.1951	69.2308	2.50511	57.0356	PIL1, phytochrome interacting factor 3-like 1
5048	AT1G73680	5	36	20	9	2	12.1951	68.9655	2.49957	56.7704	ALPHA DOX2, alpha dioxygenase
21974	AT5G57800	24	216	74	57	12	10	56.4885	2.49796	46.4885	CER3, FLP1, WAX2, YRE, Fatty acid hydroxylase superfamily
5023	AT1G73270	6	55	40	32	3	9.83607	55.5556	2.49778	45.7195	scpl6, serine carboxypeptidase-like 6
19145	AT5G26010	3	15	16	1	1	16.6667	94.1176	2.4975	77.451	Protein phosphatase 2C family protein
14499	AT4G05240	2	13	9	3	1	13.3333	75	2.49185	61.6667	Ubiquitin-like superfamily protein
21943	AT5G57280	7	39	59	10	3	15.2174	85.5072	2.49033	70.2899	S-adenosyl-L-methionine-dependent methyltransferases superfamily protein
1258	AT1G20370	5	38	32	17	2	11.6279	65.3061	2.48963	53.6782	Pseudouridine synthase family protein
4101	AT1G60950	12	84	73	31	8	12.5	70.1923	2.48938	57.6923	ATFD2, FED A, 2Fe-2S ferredoxin-like superfamily protein
21401	AT5G49490	36	351	156	143	18	9.30233	52.1739	2.48767	42.8716	AGL83, AGAMOUS-like 83
4177	AT1G61780	4	24	12	3	1	14.2857	80	2.48543	65.7143	postsynaptic protein-related
7817	AT2G24870	2	19	8	7	1	9.52381	53.3333	2.48543	43.8095	Plant self-incompatibility protein S1 family
8536	AT2G34590	2	19	8	7	1	9.52381	53.3333	2.48543	43.8095	Transketolase family protein
20673	AT5G40945	5	39	40	23	2	11.3636	63.4921	2.48215	52.1284	pre-tRNA
13282	AT3G54350	10	55	71	12	4	15.3846	85.5422	2.47515	70.1576	emb1967, Forkhead-associated (FHA) domain-containing protein
7847	AT2G25160	11	61	45	8	7	15.2778	84.9057	2.47443	69.6279	CYP82F1, cytochrome P450, family 82, subfamily F, polypeptide 1
411	AT1G07650	12	75	72	22	4	13.7931	76.5957	2.47332	62.8026	Leucine-rich repeat transmembrane protein kinase
21293	AT5G48220	10	56	68	13	4	15.1515	83.9506	2.47008	68.7991	Aldolase-type TIM barrel family protein
10475	AT3G18470	1	7	9	4	1	12.5	69.2308	2.46949	56.7308	PLAC8 family protein
2345	AT1G35140	51	387	285	158	16	11.6438	64.3341	2.46602	52.6903	EXL7, PHI-1, Phosphate-responsive 1 family protein
7542	AT2G21550	22	208	84	75	13	9.56522	52.8302	2.46549	43.265	Bifunctional dihydrofolate reductase/thymidylate synthase
17331	AT4G37022	12	98	53	35	7	10.9091	60.2273	2.46489	49.3182	unknown protein; FUNCTIONS IN: molecular_function unknown; INVOLVED IN: biological_process unknown; LOCATED IN: cellular_component unknown; Has 0 Blast hits to 0 proteins in 0 species (source: NCBI BLink).
4084	AT1G60680	3	19	15	5	1	13.6364	75	2.45943	61.3636	NAD(P)-linked oxidoreductase superfamily protein
12498	AT3G44410	1	6	11	3	1	14.2857	78.5714	2.45943	64.2857	pseudogene, disease resistence protein, putative, similar to disease resistance protein RPP1-WsB (Arabidopsis thaliana) gi|3860165|gb|AAC72978
5911	AT2G05270	2	13	11	4	1	13.3333	73.3333	2.45943	60	unknown protein; Has 3 Blast hits to 3 proteins in 1 species: Archae - 0; Bacteria - 0; Metazoa - 0; Fungi - 0; Plants - 3; Viruses - 0; Other Eukaryotes - 0 (source: NCBI BLink).
13038	AT3G50410	2	9	14	0	1	18.1818	100	2.45943	81.8182	OBP1, OBF binding protein 1
6813	AT2G14060	8	67	34	24	3	10.6667	58.6207	2.4583	47.954	S-adenosyl-L-methionine-dependent methyltransferases superfamily protein
4632	AT1G67365	3	21	13	6	1	12.5	68.4211	2.45251	55.9211	other RNA
19127	AT5G25780	7	45	36	13	3	13.4615	73.4694	2.4483	60.0078	ATEIF3B-2, EIF3B, EIF3B-2, eukaryotic translation initiation factor 3B-2
1221	AT1G19690	6	39	32	12	2	13.3333	72.7273	2.44746	59.3939	NAD(P)-binding Rossmann-fold superfamily protein
22177	AT5G61250	6	41	41	18	3	12.766	69.4915	2.44454	56.7256	AtGUS1, GUS1, glucuronidase 1
4134	AT1G61300	4	37	26	23	2	9.7561	53.0612	2.44328	43.3051	LRR and NB-ARC domains-containing disease resistance protein
4833	AT1G69940	4	25	15	5	2	13.7931	75	2.44294	61.2069	ATPPME1, PPME1, Pectin lyase-like superfamily protein
651	AT1G11180	10	72	53	27	4	12.1951	66.25	2.44162	54.0549	Secretory carrier membrane protein (SCAMP) family protein
12231	AT3G42860	3	17	22	5	2	15	81.4815	2.44151	66.4815	zinc knuckle (CCHC-type) family protein
20702	AT5G41340	5	35	19	9	1	12.5	67.8571	2.44057	55.3571	ATUBC4, UBC4, ubiquitin conjugating enzyme 4
1550	AT1G24600	5	25	37	4	2	16.6667	90.2439	2.43686	73.5772	unknown protein; BEST Arabidopsis thaliana protein match is: unknown protein (TAIR:AT1G67920.1); Has 18 Blast hits to 18 proteins in 5 species: Archae - 0; Bacteria - 0; Metazoa - 0; Fungi - 0; Plants - 18; Viruses - 0; Other Eukaryotes - 0 (source: NCBI BLink).
17767	AT5G05070	3	25	11	8	1	10.7143	57.8947	2.4339	47.1805	DHHC-type zinc finger family protein
4966	AT1G72300	1	5	9	1	1	16.6667	90	2.43296	73.3333	Leucine-rich receptor-like protein kinase family protein
20422	AT5G38120	8	72	55	47	6	10	53.9216	2.43086	43.9216	4CL8, AMP-dependent synthetase and ligase family protein
10962	AT3G24513	35	318	179	157	14	9.91501	53.2738	2.42574	43.3588	Encodes a defensin-like (DEFL) family protein.
1090	AT1G17840	13	116	86	73	11	10.0775	54.0881	2.42417	44.0105	ABCG11, ATWBC11, COF1, DSO, WBC11, white-brown complex homolog protein 11
12626	AT3G45530	4	32	32	22	2	11.1111	59.2593	2.41504	48.1481	Cysteine/Histidine-rich C1 domain family protein
15232	AT4G09647	2	18	8	7	1	10	53.3333	2.41504	43.3333	S locus-related glycoprotein 1 (SLR1) binding pollen coat protein family
16261	AT4G21010	2	18	8	7	1	10	53.3333	2.41504	43.3333	Transcription initiation factor TFIIE, beta subunit
1770	AT1G28380	1	7	12	6	1	12.5	66.6667	2.41504	54.1667	NSL1, MAC/Perforin domain-containing protein
17864	AT5G06630	25	212	122	95	11	10.5485	56.2212	2.41407	45.6727	proline-rich extensin-like family protein
3391	AT1G50640	4	29	20	11	1	12.1212	64.5161	2.41213	52.3949	ATERF3, ERF3, ethylene responsive element binding factor 3
7854	AT2G25230	20	174	102	84	6	10.3093	54.8387	2.41125	44.5294	AtMYB100, MYB100, myb domain protein 100
7073	AT2G16250	5	34	30	14	3	12.8205	68.1818	2.41093	55.3613	Leucine-rich repeat protein kinase family protein
5433	AT1G80190	3	18	22	7	2	14.2857	75.8621	2.40881	61.5764	PSF1, partner of SLD five 1
7915	AT2G25970	26	182	112	57	12	12.5	66.2722	2.40648	53.7722	KH domain-containing protein
7403	AT2G19950	12	67	62	15	3	15.1899	80.5195	2.40623	65.3296	GC1, golgin candidate 1
20907	AT5G43550	8	55	35	17	3	12.6984	67.3077	2.40612	54.6093	F-box associated ubiquitination effector family protein
20716	AT5G41494	24	163	160	76	10	12.8342	67.7966	2.40122	54.9624	pseudogene of F-box family protein
3258	AT1G49020	14	126	94	84	8	10	52.809	2.40078	42.809	pre-tRNA
16265	AT4G21060	11	94	48	39	6	10.4762	55.1724	2.39683	44.6962	Galactosyltransferase family protein
574	AT1G09960	9	48	39	8	3	15.7895	82.9787	2.39378	67.1892	ATSUC4, ATSUT4, SUC4, SUT4, sucrose transporter 4
12898	AT3G48580	2	19	7	7	1	9.52381	50	2.39232	40.4762	XTH11, xyloglucan endotransglucosylase/hydrolase 11
15813	AT4G15470	4	20	14	2	1	16.6667	87.5	2.39232	70.8333	Bax inhibitor-1 family protein
17263	AT4G35905	2	12	6	2	1	14.2857	75	2.39232	60.7143	unknown protein; CONTAINS InterPro DOMAIN/s: Protein of unknown function DUF343 (InterPro:IPR005651); Has 30201 Blast hits to 17322 proteins in 780 species: Archae - 12; Bacteria - 1396; Metazoa - 17338; Fungi - 3422; Plants - 5037; Viruses - 0; Other Eukaryotes - 2996 (source: NCBI BLink).
11083	AT3G26210	7	52	28	17	5	11.8644	62.2222	2.39079	50.3578	CYP71B23, cytochrome P450, family 71, subfamily B, polypeptide 23
7865	AT2G25360	5	35	36	19	3	12.5	65.4545	2.38857	52.9545	RING/U-box superfamily protein
4444	AT1G65190	6	33	33	8	2	15.3846	80.4878	2.38728	65.1032	Protein kinase superfamily protein
17887	AT5G06940	3	14	12	1	1	17.6471	92.3077	2.38702	74.6606	Leucine-rich repeat receptor-like protein kinase family protein
18582	AT5G18362	9	56	76	29	5	13.8462	72.381	2.38612	58.5348	Cytokine-induced anti-apoptosis inhibitor 1, Fe-S biogenesis
15382	AT4G11100	19	133	79	42	8	12.5	65.2893	2.38492	52.7893	unknown protein; BEST Arabidopsis thaliana protein match is: unknown protein (TAIR:AT5G03060.1); Has 30201 Blast hits to 17322 proteins in 780 species: Archae - 12; Bacteria - 1396; Metazoa - 17338; Fungi - 3422; Plants - 5037; Viruses - 0; Other Eukaryotes - 2996 (source: NCBI BLink).
13394	AT3G55740	24	154	121	51	10	13.4831	70.3488	2.38337	56.8657	ATPROT2, PROT2, proline transporter 2
15622	AT4G13500	7	66	43	43	4	9.58904	50	2.38247	40.411	unknown protein; FUNCTIONS IN: molecular_function unknown; INVOLVED IN: biological_process unknown; LOCATED IN: chloroplast; BEST Arabidopsis thaliana protein match is: unknown protein (TAIR:AT2G05310.1); Has 50 Blast hits to 50 proteins in 20 species: Archae - 0; Bacteria - 0; Metazoa - 0; Fungi - 0; Plants - 50; Viruses - 0; Other Eukaryotes - 0 (source: NCBI BLink).
9513	AT3G03530	4	32	22	16	2	11.1111	57.8947	2.38143	46.7836	NPC4, non-specific phospholipase C4
1807	AT1G29110	3	23	36	24	2	11.5385	60	2.37851	48.4615	Cysteine proteinases superfamily protein
9792	AT3G07630	2	11	12	3	1	15.3846	80	2.37851	64.6154	ADT2, arogenate dehydratase 2
21837	AT5G55840	5	21	17	0	1	19.2308	100	2.37851	80.7692	Pentatricopeptide repeat (PPR) superfamily protein
7478	AT2G20815	8	65	41	31	4	10.9589	56.9444	2.37745	45.9855	Family of unknown function (DUF566)
1508	AT1G24062	34	260	144	96	9	11.5646	60	2.37524	48.4354	Cysteine-rich protein
15784	AT4G15120	3	25	15	12	1	10.7143	55.5556	2.3744	44.8413	VQ motif-containing protein
20884	AT5G43340	19	178	62	62	10	9.64467	50	2.37412	40.3553	PHT1;6, PHT6, phosphate transporter 1;6
10215	AT3G14510	3	24	27	20	2	11.1111	57.4468	2.37022	46.3357	Polyprenyl synthetase family protein
1125	AT1G18310	6	46	31	21	3	11.5385	59.6154	2.36923	48.0769	glycosyl hydrolase family 81 protein
10041	AT3G12130	14	98	85	47	5	12.5	64.3939	2.365	51.8939	KH domain-containing protein / zinc finger (CCCH type) family protein
13816	AT3G62080	5	26	39	8	2	16.129	82.9787	2.36308	66.8497	SNF7 family protein
15081	AT4G08570	3	24	12	9	2	11.1111	57.1429	2.36257	46.0317	Heavy metal transport/detoxification superfamily protein
9730	AT3G06720	8	45	45	13	3	15.0943	77.5862	2.36179	62.4919	AIMP ALPHA, AT-IMP, ATKAP ALPHA, IMPA-1, IMPA1, importin alpha isoform 1
20280	AT5G36890	6	37	38	15	2	13.9535	71.6981	2.36131	57.7446	BGLU42, beta glucosidase 42
4174	AT1G61700	3	25	11	9	1	10.7143	55	2.3599	44.2857	RNA polymerases N / 8 kDa subunit
21153	AT5G46330	3	18	11	4	1	14.2857	73.3333	2.3599	59.0476	FLS2, Leucine-rich receptor-like protein kinase family protein
16750	AT4G28350	3	22	16	10	1	12	61.5385	2.35845	49.5385	Concanavalin A-like lectin protein kinase family protein
12769	AT3G47120	14	90	69	31	4	13.4615	69	2.35775	55.5385	RNA recognition motif (RRM)-containing protein
19076	AT5G25260	10	56	59	17	5	15.1515	77.6316	2.35718	62.4801	SPFH/Band 7/PHB domain-containing membrane-associated protein family
3507	AT1G52000	5	38	22	15	3	11.6279	59.4595	2.35431	47.8316	Mannose-binding lectin superfamily protein
1931	AT1G30590	3	15	17	3	2	16.6667	85	2.3505	68.3333	RNA polymerase I specific transcription initiation factor RRN3 protein
12840	AT3G47960	3	17	26	8	2	15	76.4706	2.34994	61.4706	Major facilitator superfamily protein
12614	AT3G45420	5	38	29	20	3	11.6279	59.1837	2.34761	47.5558	Concanavalin A-like lectin protein kinase family protein
10309	AT3G15930	6	37	22	9	2	13.9535	70.9677	2.34654	57.0143	Pentatricopeptide repeat (PPR) superfamily protein
9924	AT3G10320	12	67	61	18	4	15.1899	77.2152	2.34577	62.0253	Glycosyltransferase family 61 protein
12737	AT3G46750	2	12	21	8	1	14.2857	72.4138	2.34169	58.1281	unknown protein; Has 2631 Blast hits to 1984 proteins in 271 species: Archae - 6; Bacteria - 163; Metazoa - 1232; Fungi - 253; Plants - 141; Viruses - 8; Other Eukaryotes - 828 (source: NCBI BLink).
13971	AT4G00840	4	21	30	7	2	16	81.0811	2.34129	65.0811	DHHC-type zinc finger family protein
9506	AT3G03405	15	112	73	49	6	11.811	59.8361	2.34088	48.025	F-box associated ubiquitination effector family protein
1693	AT1G27530	28	245	186	172	13	10.2564	51.9553	2.34075	41.6989	CONTAINS InterPro DOMAIN/s: Ubiquitin-conjugating enzyme/RWD-like (InterPro:IPR016135), Ubiquitin-fold modifier-conjugating enzyme 1 (InterPro:IPR014806); Has 269 Blast hits to 269 proteins in 110 species: Archae - 0; Bacteria - 0; Metazoa - 175; Fungi - 0; Plants - 42; Viruses - 0; Other Eukaryotes - 52 (source: NCBI BLink).
14441	AT4G04780	77	461	406	154	37	14.3123	72.5	2.34073	58.1877	MED21, mediator 21
4959	AT1G72220	11	94	61	54	7	10.4762	53.0435	2.34006	42.5673	RING/U-box superfamily protein
12657	AT3G45860	4	23	15	5	2	14.8148	75	2.33985	60.1852	CRK4, cysteine-rich RLK (RECEPTOR-like protein kinase) 4
10517	AT3G19180	4	23	21	7	1	14.8148	75	2.33985	60.1852	ARC6H, ATCDP1, CDP1, PARC6, paralog of ARC6
12495	AT3G44380	3	22	17	11	1	12	60.7143	2.339	48.7143	Late embryogenesis abundant (LEA) hydroxyproline-rich glycoprotein family
8870	AT2G39760	2	11	14	4	1	15.3846	77.7778	2.33787	62.3932	ATBPM3, BPM3, BTB/POZ/MATH-domains containing protein
1489	AT1G23800	9	38	60	2	4	19.1489	96.7742	2.33736	77.6253	ALDH2B, ALDH2B7, aldehyde dehydrogenase 2B7
12633	AT3G45590	4	21	21	5	2	16	80.7692	2.33573	64.7692	ATSEN1, SEN1, splicing endonuclease 1
5299	AT1G77980	17	150	95	90	7	10.1796	51.3514	2.33472	41.1717	AGL66, AGAMOUS-like 66
9061	AT2G42930	4	25	16	7	1	13.7931	69.5652	2.33442	55.7721	Carbohydrate-binding X8 domain superfamily protein
394	AT1G07470	2	9	22	2	1	18.1818	91.6667	2.3339	73.4848	Transcription factor IIA, alpha/beta subunit
4419	AT1G64870	20	167	69	59	8	10.6952	53.9062	2.33349	43.2111	unknown protein; BEST Arabidopsis thaliana protein match is: unknown protein (TAIR:AT3G45200.1); Has 99 Blast hits to 91 proteins in 10 species: Archae - 0; Bacteria - 0; Metazoa - 0; Fungi - 0; Plants - 99; Viruses - 0; Other Eukaryotes - 0 (source: NCBI BLink).
17860	AT5G06580	3	13	17	1	1	18.75	94.4444	2.33258	75.6944	FAD-linked oxidases family protein
10547	AT3G19520	7	56	33	26	4	11.1111	55.9322	2.33168	44.8211	Protein of unknown function (DUF626)
1815	AT1G29210	3	24	19	15	2	11.1111	55.8824	2.33039	44.7712	pre-tRNA
5563	AT2G01890	16	100	52	23	6	13.7931	69.3333	2.3296	55.5402	ATPAP8, PAP8, purple acid phosphatase 8
11140	AT3G26747	8	37	25	3	3	17.7778	89.2857	2.32835	71.5079	pre-tRNA
8276	AT2G31081	47	323	250	142	20	12.7027	63.7755	2.32787	51.0728	CLE4, CLAVATA3/ESR-RELATED 4
15371	AT4G10960	6	36	48	19	5	14.2857	71.6418	2.32623	57.3561	UGE5, UDP-D-glucose/UDP-D-galactose 4-epimerase 5
6988	AT2G15450	6	43	27	17	4	12.2449	61.3636	2.3252	49.1187	Pectin lyase-like superfamily protein
5675	AT2G03200	4	30	33	23	3	11.7647	58.9286	2.3245	47.1639	Eukaryotic aspartyl protease family protein
8637	AT2G36200	9	57	58	27	3	13.6364	68.2353	2.32306	54.5989	P-loop containing nucleoside triphosphate hydrolases superfamily protein
1678	AT1G27360	2	10	15	3	1	16.6667	83.3333	2.32193	66.6667	SPL11, squamosa promoter-like 11
22137	AT5G60660	1	5	10	2	1	16.6667	83.3333	2.32193	66.6667	PIP2;4, PIP2F, plasma membrane intrinsic protein 2;4
12620	AT3G45470	16	119	80	55	11	11.8519	59.2593	2.32193	47.4074	IBR domain containing protein
13330	AT3G54925	8	62	20	15	4	11.4286	57.1429	2.32193	45.7143	Plant self-incompatibility protein S1 family
1526	AT1G24267	2	8	19	0	1	20	100	2.32193	80	Protein of unknown function (DUF1664)
5077	AT1G74220	2	8	12	0	1	20	100	2.32193	80	unknown protein; FUNCTIONS IN: molecular_function unknown; INVOLVED IN: biological_process unknown; LOCATED IN: chloroplast; EXPRESSED IN: male gametophyte, flower, pollen tube; EXPRESSED DURING: L mature pollen stage, M germinated pollen stage, 4 anthesis; BEST Arabidopsis thaliana protein match is: unknown protein (TAIR:AT2G03630.1); Has 383 Blast hits to 347 proteins in 86 species: Archae - 0;…
18304	AT5G14070	2	8	4	0	1	20	100	2.32193	80	ROXY2, Thioredoxin superfamily protein
22440	AT5G65300	9	46	58	13	3	16.3636	81.6901	2.31967	65.3265	unknown protein; Has 30201 Blast hits to 17322 proteins in 780 species: Archae - 12; Bacteria - 1396; Metazoa - 17338; Fungi - 3422; Plants - 5037; Viruses - 0; Other Eukaryotes - 2996 (source: NCBI BLink).
7637	AT2G22740	28	172	179	78	11	14	69.6498	2.31469	55.6498	SDG23, SUVH6, SU(VAR)3-9 homolog 6
1080	AT1G17700	3	24	16	13	2	11.1111	55.1724	2.31194	44.0613	PRA1.F1, prenylated RAB acceptor 1.F1
10859	AT3G23340	3	16	29	8	2	15.7895	78.3784	2.31149	62.5889	ckl10, casein kinase I-like 10
21908	AT5G56790	7	48	48	28	4	12.7273	63.1579	2.31104	50.4306	Protein kinase superfamily protein
21450	AT5G50111	36	228	182	87	9	13.6364	67.658	2.3108	54.0216	Pseudogene of AT5G50120; transducin family protein / WD-40 repeat family protein
9646	AT3G05460	9	67	54	38	4	11.8421	58.6957	2.30933	46.8535	sporozoite surface protein-related
19792	AT5G32569	11	65	35	14	6	14.4737	71.4286	2.30307	56.9549	pseudogene, hypothetical protein
7309	AT2G18860	4	20	37	8	2	16.6667	82.2222	2.30256	65.5556	Syntaxin/t-SNARE family protein
7175	AT2G17300	8	53	42	23	3	13.1148	64.6154	2.30069	51.5006	unknown protein; FUNCTIONS IN: molecular_function unknown; INVOLVED IN: biological_process unknown; LOCATED IN: chloroplast; EXPRESSED IN: 20 plant structures; EXPRESSED DURING: 13 growth stages; BEST Arabidopsis thaliana protein match is: unknown protein (TAIR:AT4G35320.1); Has 42 Blast hits to 42 proteins in 10 species: Archae - 0; Bacteria - 0; Metazoa - 0; Fungi - 0; Plants - 42; Viruses - 0;…
3881	AT1G56480	5	25	32	7	1	16.6667	82.0513	2.29956	65.3846	pseudogene, pectinesterase, blastp match of 65% identity and 9.5e-47 P-value to GP|14495216|dbj|BAB60935.1||AP003578 putative pectin methylesterase {Oryza sativa (japonica cultivar-group)}
14007	AT4G01250	5	41	23	20	3	10.8696	53.4884	2.29893	42.6188	AtWRKY22, WRKY22, WRKY family transcription factor
15294	AT4G10210	42	303	216	145	14	12.1739	59.8338	2.29717	47.6599	Protein of Unknown Function (DUF239)
14148	AT4G02680	7	45	39	20	4	13.4615	66.1017	2.29584	52.6402	EOL1, ETO1-like 1
20635	AT5G40470	2	16	6	5	1	11.1111	54.5455	2.29546	43.4343	RNI-like superfamily protein
14460	AT4G04953	3	21	19	12	2	12.5	61.2903	2.29373	48.7903	unknown protein; Has 30201 Blast hits to 17322 proteins in 780 species: Archae - 12; Bacteria - 1396; Metazoa - 17338; Fungi - 3422; Plants - 5037; Viruses - 0; Other Eukaryotes - 2996 (source: NCBI BLink).
626	AT1G10747	6	34	25	9	1	15	73.5294	2.29336	58.5294	Maternally expressed gene (MEG) family protein
20414	AT5G38050	8	40	31	7	3	16.6667	81.5789	2.29123	64.9123	RNA polymerase II transcription elongation factor
18633	AT5G18950	19	138	74	51	6	12.1019	59.2	2.29036	47.0981	Tetratricopeptide repeat (TPR)-like superfamily protein
5109	AT1G74770	7	38	35	11	3	15.5556	76.087	2.29022	60.5314	zinc ion binding
373	AT1G07030	5	23	27	4	2	17.8571	87.0968	2.28612	69.2396	Mitochondrial substrate carrier family protein
9973	AT3G11030	2	11	9	3	1	15.3846	75	2.2854	59.6154	TBL32, TRICHOME BIREFRINGENCE-LIKE 32
21253	AT5G47780	2	11	12	4	1	15.3846	75	2.2854	59.6154	GAUT4, galacturonosyltransferase 4
803	AT1G13410	6	30	43	10	2	16.6667	81.1321	2.28331	64.4654	Tetratricopeptide repeat (TPR)-like superfamily protein
12969	AT3G49470	6	34	27	10	2	15	72.973	2.2824	57.973	NACA2, nascent polypeptide-associated complex subunit alpha-like protein 2
9048	AT2G42700	2	15	12	9	1	11.7647	57.1429	2.28011	45.3782	FUNCTIONS IN: molecular_function unknown; INVOLVED IN: vesicle-mediated transport, vesicle docking involved in exocytosis; LOCATED IN: cellular_component unknown; EXPRESSED IN: 22 plant structures; EXPRESSED DURING: 14 growth stages; CONTAINS InterPro DOMAIN/s: Sec1-like protein (InterPro:IPR001619); Has 30201 Blast hits to 17322 proteins in 780 species: Archae - 12; Bacteria - 1396; Metazoa - 17…
18949	AT5G23850	9	56	45	22	3	13.8462	67.1642	2.27821	53.318	Arabidopsis thaliana protein of unknown function (DUF821)
16776	AT4G28660	3	13	10	1	1	18.75	90.9091	2.27753	72.1591	PSB28, photosystem II reaction center PSB28 protein
8428	AT2G33080	5	30	27	12	2	14.2857	69.2308	2.27684	54.9451	AtRLP28, RLP28, receptor like protein 28
15322	AT4G10500	16	113	45	30	7	12.4031	60	2.27426	47.5969	2-oxoglutarate (2OG) and Fe(II)-dependent oxygenase superfamily protein
10880	AT3G23640	17	87	79	21	5	16.3462	79	2.2729	62.6538	HGL1, heteroglycan glucosidase 1
5509	AT2G01280	77	526	333	208	28	12.7695	61.5527	2.26912	48.7832	MEE65, Cyclin/Brf1-like TBP-binding protein
1245	AT1G20120	14	73	86	25	5	16.092	77.4775	2.26744	61.3855	GDSL-like Lipase/Acylhydrolase superfamily protein
8061	AT2G27770	23	132	95	38	10	14.8387	71.4286	2.26714	56.5899	Plant protein of unknown function (DUF868)
8628	AT2G35980	20	149	131	99	13	11.8343	56.9565	2.26688	45.1222	ATNHL10, NHL10, YLS9, Late embryogenesis abundant (LEA) hydroxyproline-rich glycoprotein family
1863	AT1G29830	2	9	14	2	1	18.1818	87.5	2.26679	69.3182	Magnesium transporter CorA-like family protein
20286	AT5G36920	6	45	30	23	3	11.7647	56.6038	2.26643	44.8391	unknown protein; FUNCTIONS IN: molecular_function unknown; INVOLVED IN: biological_process unknown; LOCATED IN: endomembrane system; BEST Arabidopsis thaliana protein match is: unknown protein (TAIR:AT5G36925.1); Has 1807 Blast hits to 1807 proteins in 277 species: Archae - 0; Bacteria - 0; Metazoa - 736; Fungi - 347; Plants - 385; Viruses - 0; Other Eukaryotes - 339 (source: NCBI BLink).
22018	AT5G58500	11	52	57	11	4	17.4603	83.8235	2.26328	66.3632	LSH5, Protein of unknown function (DUF640)
8959	AT2G41080	10	53	32	10	3	15.873	76.1905	2.26303	60.3175	Tetratricopeptide repeat (TPR)-like superfamily protein
14061	AT4G01830	16	89	68	25	4	15.2381	73.1183	2.26255	57.8802	PGP5, P-glycoprotein 5
12295	AT3G43190	3	14	11	2	1	17.6471	84.6154	2.26149	66.9683	ATSUS4, SUS4, sucrose synthase 4
2100	AT1G32400	11	47	30	3	3	18.9655	90.9091	2.26105	71.9436	TOM2A, tobamovirus multiplication 2A
16464	AT4G23800	7	34	27	6	2	17.0732	81.8182	2.26069	64.745	HMG (high mobility group) box protein
7008	AT2G15660	20	118	50	22	8	14.4928	69.4444	2.26053	54.9517	AGL95, AGAMOUS-like 95
10039	AT3G12090	5	33	34	20	2	13.1579	62.963	2.25857	49.8051	TET6, tetraspanin6
22378	AT5G64395	5	24	33	7	1	17.2414	82.5	2.25852	65.2586	unknown protein; Has 30201 Blast hits to 17322 proteins in 780 species: Archae - 12; Bacteria - 1396; Metazoa - 17338; Fungi - 3422; Plants - 5037; Viruses - 0; Other Eukaryotes - 2996 (source: NCBI BLink).
10042	AT3G12140	7	36	35	10	2	16.2791	77.7778	2.25634	61.4987	Emsy N Terminus (ENT)/ plant Tudor-like domains-containing protein
3284	AT1G49370	2	9	13	2	1	18.1818	86.6667	2.25298	68.4848	pseudogene, similar to OSJNBa0072F16.8, blastp match of 42% identity and 6.6e-73 P-value to GP|21739229|emb|CAD40984.1||AL606460 OSJNBa0072F16.8 {Oryza sativa (japonica cultivar-group)}
17922	AT5G07610	3	23	11	9	1	11.5385	55	2.25298	43.4615	F-box family protein
5390	AT1G79540	15	74	81	20	7	16.8539	80.198	2.25048	63.3441	Pentatricopeptide repeat (PPR) superfamily protein
4006	AT1G59560	4	27	38	24	2	12.9032	61.2903	2.24793	48.3871	ZCF61, E3 Ubiquitin ligase family protein
12726	AT3G46616	13	83	72	40	4	13.5417	64.2857	2.24709	50.744	unknown protein; FUNCTIONS IN: molecular_function unknown; INVOLVED IN: biological_process unknown; LOCATED IN: cellular_component unknown; Has 0 Blast hits to 0 proteins in 0 species (source: NCBI BLink).
7660	AT2G23050	7	47	35	22	2	12.963	61.4035	2.24393	48.4405	NPY4, Phototropic-responsive NPH3 family protein
9272	AT2G46630	6	44	25	19	3	12	56.8182	2.24332	44.8182	unknown protein; LOCATED IN: chloroplast; EXPRESSED IN: 22 plant structures; EXPRESSED DURING: 13 growth stages; Has 110095 Blast hits to 59224 proteins in 2216 species: Archae - 177; Bacteria - 15429; Metazoa - 38345; Fungi - 18843; Plants - 13341; Viruses - 3084; Other Eukaryotes - 20876 (source: NCBI BLink).
12916	AT3G48810	12	98	48	45	4	10.9091	51.6129	2.2422	40.7038	Pentatricopeptide repeat (PPR) superfamily protein
6980	AT2G15370	6	42	26	18	3	12.5	59.0909	2.24101	46.5909	ATFUT5, FUT5, fucosyltransferase 5
10065	AT3G12550	5	35	36	25	3	12.5	59.0164	2.23919	46.5164	XH/XS domain-containing protein
15422	AT4G11490	14	83	68	32	6	14.433	68	2.23616	53.567	CRK33, cysteine-rich RLK (RECEPTOR-like protein kinase) 33
20840	AT5G42880	11	46	50	5	6	19.2982	90.9091	2.23595	71.6108	Plant protein of unknown function (DUF827)
19159	AT5G26140	20	114	59	25	5	14.9254	70.2381	2.23449	55.3127	ATLOG9, LOG9, Putative lysine decarboxylase family protein
17941	AT5G07850	5	33	13	8	2	13.1579	61.9048	2.23412	48.7469	HXXXD-type acyl-transferase family protein
1579	AT1G25422	4	16	31	2	2	20	93.9394	2.23173	73.9394	unknown protein; FUNCTIONS IN: molecular_function unknown; INVOLVED IN: biological_process unknown; LOCATED IN: cellular_component unknown; BEST Arabidopsis thaliana protein match is: unknown protein (TAIR:AT1G68500.1); Has 16 Blast hits to 16 proteins in 6 species: Archae - 0; Bacteria - 0; Metazoa - 0; Fungi - 0; Plants - 16; Viruses - 0; Other Eukaryotes - 0 (source: NCBI BLink).
21816	AT5G55490	5	29	29	13	2	14.7059	69.0476	2.2312	54.3417	ATGEX1, GEX1, gamete expressed protein 1
1921	AT1G30475	3	13	22	3	1	18.75	88	2.23061	69.25	BEST Arabidopsis thaliana protein match is: embryo defective 1303 (TAIR:AT1G56200.1); Has 148 Blast hits to 148 proteins in 34 species: Archae - 0; Bacteria - 14; Metazoa - 63; Fungi - 0; Plants - 62; Viruses - 0; Other Eukaryotes - 9 (source: NCBI BLink).
1441	AT1G23020	3	22	9	7	1	12	56.25	2.22882	44.25	ATFRO3, FRO3, ferric reduction oxidase 3
4356	AT1G64040	5	19	40	1	2	20.8333	97.561	2.22741	76.7276	TOPP3, type one serine/threonine protein phosphatase 3
820	AT1G13620	4	28	31	22	2	12.5	58.4906	2.22628	45.9906	RGF2, Encodes a root meristem growth factor (RGF). Belongs to a family of functionally redundant homologous peptides that are secreted, tyrosine-sulfated, and expressed mainly in the stem cell area and the innermost layer of central columella cells. RGFs are required for maintenance of the root stem cell niche and transit amplifying cell proliferation. Members of this family include: AT5G60810 (R…
21849	AT5G55940	9	43	51	12	3	17.3077	80.9524	2.22566	63.6447	emb2731, Uncharacterised protein family (UPF0172)
3520	AT1G52140	6	37	43	23	3	13.9535	65.1515	2.22317	51.198	unknown protein; BEST Arabidopsis thaliana protein match is: unknown protein (TAIR:AT3G16330.1); Has 114 Blast hits to 114 proteins in 15 species: Archae - 0; Bacteria - 0; Metazoa - 0; Fungi - 0; Plants - 114; Viruses - 0; Other Eukaryotes - 0 (source: NCBI BLink).
3622	AT1G53340	2	12	10	5	1	14.2857	66.6667	2.22239	52.381	Cysteine/Histidine-rich C1 domain family protein
8641	AT2G36261	3	16	14	5	1	15.7895	73.6842	2.22239	57.8947	unknown protein; LOCATED IN: endomembrane system; Has 30201 Blast hits to 17322 proteins in 780 species: Archae - 12; Bacteria - 1396; Metazoa - 17338; Fungi - 3422; Plants - 5037; Viruses - 0; Other Eukaryotes - 2996 (source: NCBI BLink).
9330	AT2G47690	3	12	14	1	1	20	93.3333	2.22239	73.3333	NADH-ubiquinone oxidoreductase-related
15749	AT4G14800	2	12	12	6	1	14.2857	66.6667	2.22239	52.381	PBD2, 20S proteasome beta subunit D2
20909	AT5G43570	5	32	29	17	3	13.5135	63.0435	2.22194	49.53	Serine protease inhibitor, potato inhibitor I-type family protein
13902	AT4G00050	6	39	18	11	3	13.3333	62.069	2.21883	48.7356	UNE10, basic helix-loop-helix (bHLH) DNA-binding superfamily protein
20747	AT5G41820	10	63	44	25	3	13.6986	63.7681	2.2188	50.0695	ATRGTA2, RGTA2, RAB geranylgeranyl transferase alpha subunit 2
5555	AT2G01810	5	35	25	18	3	12.5	58.1395	2.21759	45.6395	RING/FYVE/PHD zinc finger superfamily protein
18135	AT5G11290	11	71	73	44	5	13.4146	62.3932	2.21758	48.9785	Plant protein of unknown function (DUF247)
1635	AT1G26660	3	19	26	15	2	13.6364	63.4146	2.21736	49.7783	Prefoldin chaperone subunit family protein
10777	AT3G22360	12	77	52	31	4	13.4831	62.6506	2.21617	49.1675	AOX1B, alternative oxidase 1B
4661	AT1G67700	9	60	60	39	5	13.0435	60.6061	2.21613	47.5626	unknown protein; FUNCTIONS IN: molecular_function unknown; INVOLVED IN: biological_process unknown; LOCATED IN: chloroplast, chloroplast envelope; EXPRESSED IN: 22 plant structures; EXPRESSED DURING: 13 growth stages; Has 49 Blast hits to 49 proteins in 20 species: Archae - 0; Bacteria - 0; Metazoa - 0; Fungi - 0; Plants - 44; Viruses - 0; Other Eukaryotes - 5 (source: NCBI BLink).
8744	AT2G37770	5	40	33	31	3	11.1111	51.5625	2.21432	40.4514	NAD(P)-linked oxidoreductase superfamily protein
15830	AT4G15710	28	214	139	120	8	11.5702	53.668	2.21364	42.0977	unknown protein; Has 18 Blast hits to 18 proteins in 2 species: Archae - 0; Bacteria - 0; Metazoa - 0; Fungi - 0; Plants - 18; Viruses - 0; Other Eukaryotes - 0 (source: NCBI BLink).
8259	AT2G30800	17	77	72	14	4	18.0851	83.7209	2.21079	65.6358	ATVT-1, HVT1, helicase in vascular tissue and tapetum
22464	AT5G65685	5	34	16	11	2	12.8205	59.2593	2.20859	46.4387	UDP-Glycosyltransferase superfamily protein
18312	AT5G14230	1	5	10	3	1	16.6667	76.9231	2.20645	60.2564	CONTAINS InterPro DOMAIN/s: Ankyrin repeat-containing domain (InterPro:IPR020683), Ankyrin repeat (InterPro:IPR002110); BEST Arabidopsis thaliana protein match is: XB3 ortholog 2 in Arabidopsis thaliana (TAIR:AT5G57740.1); Has 66374 Blast hits to 25358 proteins in 1201 species: Archae - 121; Bacteria - 8133; Metazoa - 29530; Fungi - 5885; Plants - 3349; Viruses - 785; Other Eukaryotes - 18571 (so…
11311	AT3G28415	4	26	16	10	2	13.3333	61.5385	2.20645	48.2051	ABC transporter family protein
4368	AT1G64220	3	12	12	1	1	20	92.3077	2.20645	72.3077	TOM7-2, translocase of outer membrane 7 kDa subunit 2
6859	AT2G14440	88	665	347	298	39	11.6866	53.7984	2.20271	42.1119	Leucine-rich repeat protein kinase family protein
8326	AT2G31770	3	20	12	8	1	13.0435	60	2.20163	46.9565	ARI9, ATARI9, RING/U-box superfamily protein
1932	AT1G30600	9	42	55	13	4	17.6471	80.8824	2.1964	63.2353	Subtilase family protein
10110	AT3G13224	10	50	58	18	3	16.6667	76.3158	2.19502	59.6491	RNA-binding (RRM/RBD/RNP motifs) family protein
8993	AT2G41705	3	14	21	5	1	17.6471	80.7692	2.19438	63.1222	camphor resistance CrcB family protein
15725	AT4G14550	14	86	55	31	6	14	63.9535	2.1916	49.9535	IAA14, SLR, indole-3-acetic acid inducible 14
13562	AT3G58410	12	68	65	30	7	15	68.4211	2.18948	53.4211	TRAF-like family protein
16112	AT4G19040	6	30	19	6	2	16.6667	76	2.18903	59.3333	EDR2, ENHANCED DISEASE RESISTANCE 2
375	AT1G07060	3	16	18	7	1	15.7895	72	2.18903	56.2105	unknown protein; Has 30 Blast hits to 30 proteins in 10 species: Archae - 0; Bacteria - 0; Metazoa - 0; Fungi - 0; Plants - 30; Viruses - 0; Other Eukaryotes - 0 (source: NCBI BLink).
13976	AT4G00895	4	29	42	34	3	12.1212	55.2632	2.18878	43.1419	ATPase, F1 complex, OSCP/delta subunit protein
4414	AT1G64810	2	9	29	6	2	18.1818	82.8571	2.18813	64.6753	APO1, Arabidopsis thaliana protein of unknown function (DUF794)
7329	AT2G19040	15	88	61	31	4	14.5631	66.3043	2.18679	51.7412	RALFL12, RALF-like 12
4571	AT1G66630	3	18	13	7	1	14.2857	65	2.18587	50.7143	Protein with RING/U-box and TRAF-like domains
7929	AT2G26130	2	11	14	6	1	15.3846	70	2.18587	54.6154	RING/U-box protein with C6HC-type zinc finger
17022	AT4G32285	1	4	10	1	1	20	90.9091	2.18442	70.9091	ENTH/ANTH/VHS superfamily protein
4440	AT1G65130	7	47	47	33	2	12.963	58.75	2.18019	45.787	Ubiquitin carboxyl-terminal hydrolase-related protein
5284	AT1G77730	7	53	38	34	3	11.6667	52.7778	2.17754	41.1111	Pleckstrin homology (PH) domain superfamily protein
9481	AT3G03040	6	24	19	2	2	20	90.4762	2.17754	70.4762	F-box/RNI-like superfamily protein
13542	AT3G58040	8	34	31	5	2	19.0476	86.1111	2.17659	67.0635	SINAT2, seven in absentia of Arabidopsis 2
20763	AT5G42090	4	31	17	16	2	11.4286	51.5152	2.17235	40.0866	Lung seven transmembrane receptor family protein
4798	AT1G69530	6	43	16	13	2	12.2449	55.1724	2.17177	42.9275	AT-EXP1, ATEXP1, ATEXPA1, ATHEXP ALPHA 1.2, EXP1, EXPA1, expansin A1
16962	AT4G31390	16	92	58	29	6	14.8148	66.6667	2.16993	51.8519	Protein kinase superfamily protein
17120	AT4G33690	8	28	31	0	2	22.2222	100	2.16993	77.7778	unknown protein; FUNCTIONS IN: molecular_function unknown; INVOLVED IN: biological_process unknown; LOCATED IN: chloroplast; EXPRESSED IN: pollen tube; Has 543 Blast hits to 512 proteins in 106 species: Archae - 0; Bacteria - 0; Metazoa - 281; Fungi - 54; Plants - 72; Viruses - 0; Other Eukaryotes - 136 (source: NCBI BLink).
9736	AT3G06830	2	7	7	0	1	22.2222	100	2.16993	77.7778	Plant invertase/pectin methylesterase inhibitor superfamily
13114	AT3G51540	2	7	5	0	1	22.2222	100	2.16993	77.7778	unknown protein; BEST Arabidopsis thaliana protein match is: unknown protein (TAIR:AT3G08670.1); Has 22744 Blast hits to 9965 proteins in 783 species: Archae - 64; Bacteria - 2760; Metazoa - 8515; Fungi - 3864; Plants - 499; Viruses - 702; Other Eukaryotes - 6340 (source: NCBI BLink).
13238	AT3G53530	2	9	9	2	1	18.1818	81.8182	2.16993	63.6364	Chloroplast-targeted copper chaperone protein
18723	AT5G20250	2	10	9	3	1	16.6667	75	2.16993	58.3333	DIN10, Raffinose synthase family protein
2310	AT1G34650	72	491	294	218	21	12.7886	57.4219	2.16674	44.6332	HDG10, homeodomain GLABROUS 10
8144	AT2G29000	3	16	17	7	1	15.7895	70.8333	2.16547	55.0439	Leucine-rich repeat protein kinase family protein
9454	AT3G02600	2	8	26	3	1	20	89.6552	2.16439	69.6552	ATLPP3, LPP3, lipid phosphate phosphatase 3
21440	AT5G49950	10	38	41	3	2	20.8333	93.1818	2.16115	72.3485	alpha/beta-Hydrolases superfamily protein
2291	AT1G34470	25	176	104	83	10	12.4378	55.615	2.16074	43.1772	Protein of unknown function (DUF803)
7075	AT2G16280	3	16	12	5	1	15.7895	70.5882	2.16046	54.7988	KCS9, 3-ketoacyl-CoA synthase 9
21139	AT5G46170	6	33	22	10	2	15.3846	68.75	2.15987	53.3654	F-box family protein
12681	AT3G46190	7	31	37	8	3	18.4211	82.2222	2.15817	63.8012	TRAF-like family protein
6855	AT2G14410	28	119	85	15	11	19.0476	85	2.15785	65.9524	pseudogene, hypothetical protein, similar to Myosin heavy chain, non-muscle (Zipper protein) (Myosin II)(SP:Q99323) {Drosophila melanogaster}
22362	AT5G64150	26	187	86	72	10	12.2066	54.4304	2.15675	42.2238	RNA methyltransferase family protein
4325	AT1G63570	2	15	11	10	1	11.7647	52.381	2.15458	40.6162	Receptor-like protein kinase-related family protein
19095	AT5G25422	6	41	25	19	2	12.766	56.8182	2.15405	44.0522	unknown protein; Has 30201 Blast hits to 17322 proteins in 780 species: Archae - 12; Bacteria - 1396; Metazoa - 17338; Fungi - 3422; Plants - 5037; Viruses - 0; Other Eukaryotes - 2996 (source: NCBI BLink).
16505	AT4G24480	8	32	32	4	2	20	88.8889	2.152	68.8889	Protein kinase superfamily protein
18679	AT5G19590	5	35	15	12	2	12.5	55.5556	2.152	43.0556	Protein of unknown function, DUF538
5047	AT1G73660	3	11	20	1	1	21.4286	95.2381	2.152	73.8095	protein tyrosine kinase family protein
22272	AT5G62740	2	8	8	1	1	20	88.8889	2.152	68.8889	ATHIR1, HIR1, SPFH/Band 7/PHB domain-containing membrane-associated protein family
12201	AT3G42725	4	29	29	25	2	12.1212	53.7037	2.14749	41.5825	Putative membrane lipoprotein
1645	AT1G26762	15	96	61	41	5	13.5135	59.8039	2.14584	46.2904	unknown protein; FUNCTIONS IN: molecular_function unknown; INVOLVED IN: biological_process unknown; LOCATED IN: endomembrane system; Has 15 Blast hits to 15 proteins in 2 species: Archae - 0; Bacteria - 0; Metazoa - 0; Fungi - 0; Plants - 15; Viruses - 0; Other Eukaryotes - 0 (source: NCBI BLink).
4363	AT1G64140	10	48	45	14	3	17.2414	76.2712	2.14526	59.0298	BEST Arabidopsis thaliana protein match is: loricrin-related (TAIR:AT5G64550.1); Has 3596 Blast hits to 2004 proteins in 150 species: Archae - 0; Bacteria - 54; Metazoa - 1597; Fungi - 38; Plants - 513; Viruses - 9; Other Eukaryotes - 1385 (source: NCBI BLink).
8843	AT2G39340	7	31	44	10	3	18.4211	81.4815	2.14512	63.0604	SAC3/GANP/Nin1/mts3/eIF-3 p25 family
13260	AT3G53990	2	12	12	7	1	14.2857	63.1579	2.14439	48.8722	Adenine nucleotide alpha hydrolases-like superfamily protein
18164	AT5G11660	4	24	24	14	1	14.2857	63.1579	2.14439	48.8722	Protein of Unknown Function (DUF239)
9456	AT3G02620	16	92	104	55	9	14.8148	65.4088	2.14244	50.594	Plant stearoyl-acyl-carrier-protein desaturase family protein
4854	AT1G70290	11	71	74	51	5	13.4146	59.2	2.14179	45.7854	ATTPS8, ATTPSC, TPS8, trehalose-6-phosphatase synthase S8
799	AT1G13360	3	17	43	22	2	15	66.1538	2.14086	51.1538	unknown protein; BEST Arabidopsis thaliana protein match is: unknown protein (TAIR:AT3G25870.1); Has 69 Blast hits to 69 proteins in 16 species: Archae - 0; Bacteria - 0; Metazoa - 6; Fungi - 0; Plants - 63; Viruses - 0; Other Eukaryotes - 0 (source: NCBI BLink).
19099	AT5G25450	3	14	14	4	1	17.6471	77.7778	2.13993	60.1307	Cytochrome bd ubiquinol oxidase, 14kDa subunit
9169	AT2G44800	3	16	16	7	1	15.7895	69.5652	2.1394	53.7757	2-oxoglutarate (2OG) and Fe(II)-dependent oxygenase superfamily protein
15664	AT4G13992	3	19	15	10	1	13.6364	60	2.1375	46.3636	Cysteine/Histidine-rich C1 domain family protein
15978	AT4G17483	5	17	15	0	1	22.7273	100	2.1375	77.2727	alpha/beta-Hydrolases superfamily protein
161	AT1G03700	2	9	12	3	1	18.1818	80	2.1375	61.8182	Uncharacterised protein family (UPF0497)
13729	AT3G60800	4	19	13	4	1	17.3913	76.4706	2.13654	59.0793	DHHC-type zinc finger family protein
21167	AT5G46510	10	62	58	37	4	13.8889	61.0526	2.13612	47.1637	Disease resistance protein (TIR-NBS-LRR class) family
10173	AT3G13900	5	32	19	13	1	13.5135	59.375	2.13545	45.8615	ATPase E1-E2 type family protein / haloacid dehalogenase-like hydrolase family protein
22205	AT5G61740	5	27	35	16	2	15.625	68.6275	2.13493	53.0025	ATATH14, ATH14, ABC2 homolog 14
2174	AT1G33330	4	23	13	7	2	14.8148	65	2.1334	50.1852	Class I peptide chain release factor
5369	AT1G79100	5	22	26	6	2	18.5185	81.25	2.1334	62.7315	arginine/serine-rich protein-related
1506	AT1G24050	5	21	27	5	2	19.2308	84.375	2.1334	65.1442	RNA-processing, Lsm domain
6974	AT2G15320	9	57	49	33	4	13.6364	59.7561	2.13163	46.1197	Leucine-rich repeat (LRR) family protein
4679	AT1G67910	4	17	35	7	3	19.0476	83.3333	2.12928	64.2857	unknown protein; FUNCTIONS IN: molecular_function unknown; INVOLVED IN: biological_process unknown; LOCATED IN: chloroplast; EXPRESSED IN: 21 plant structures; EXPRESSED DURING: 12 growth stages; BEST Arabidopsis thaliana protein match is: unknown protein (TAIR:AT1G24577.1); Has 167 Blast hits to 167 proteins in 19 species: Archae - 0; Bacteria - 0; Metazoa - 0; Fungi - 0; Plants - 167; Viruses -…
3496	AT1G51890	3	18	20	12	1	14.2857	62.5	2.12928	48.2143	Leucine-rich repeat protein kinase family protein
9972	AT3G11020	11	62	23	12	2	15.0685	65.7143	2.12467	50.6458	DREB2, DREB2B, DRE/CRT-binding protein 2B
7996	AT2G26900	6	44	23	21	2	12	52.2727	2.12302	40.2727	Sodium Bile acid symporter family
2058	AT1G31960	7	37	18	8	1	15.9091	69.2308	2.12156	53.3217	unknown protein; Has 4 Blast hits to 4 proteins in 2 species: Archae - 0; Bacteria - 0; Metazoa - 0; Fungi - 0; Plants - 4; Viruses - 0; Other Eukaryotes - 0 (source: NCBI BLink).
8481	AT2G33815	4	19	28	9	2	17.3913	75.6757	2.12146	58.2844	other RNA
10416	AT3G17660	8	36	53	14	3	18.1818	79.1045	2.12126	60.9227	AGD15, ARF-GAP domain 15
4192	AT1G61940	5	24	24	8	2	17.2414	75	2.12102	57.7586	AtTLP4, TLP4, tubby like protein 4
21313	AT5G48430	5	24	24	8	2	17.2414	75	2.12102	57.7586	Eukaryotic aspartyl protease family protein
248	AT1G05061	4	21	16	7	1	16	69.5652	2.12029	53.5652	Pseudogene of AT2G32630; pentatricopeptide (PPR) repeat-containing protein
7399	AT2G19910	1	4	20	3	1	20	86.9565	2.12029	66.9565	RNA-dependent RNA polymerase family protein
10992	AT3G24860	3	10	22	0	2	23.0769	100	2.11548	76.9231	Homeodomain-like superfamily protein
5521	AT2G01420	2	11	8	4	1	15.3846	66.6667	2.11548	51.2821	ATPIN4, PIN4, Auxin efflux carrier family protein
15455	AT4G11860	3	10	13	0	1	23.0769	100	2.11548	76.9231	Protein of unknown function (DUF544)
13906	AT4G00114	17	108	73	51	4	13.6	58.871	2.11395	45.271	pseudogene of transketolase
15348	AT4G10740	12	67	90	47	8	15.1899	65.6934	2.11264	50.5036	F-box and associated interaction domains-containing protein
17930	AT5G07690	5	27	25	12	2	15.625	67.5676	2.11247	51.9426	ATMYB29, MYB29, PMG2, myb domain protein 29
14467	AT4G04985	12	72	42	26	6	14.2857	61.7647	2.11221	47.479	Eukaryotic aspartyl protease family protein
4110	AT1G61000	4	17	28	6	1	19.0476	82.3529	2.11221	63.3053	FUNCTIONS IN: molecular_function unknown; INVOLVED IN: mitosis; LOCATED IN: plasma membrane; EXPRESSED IN: cultured cell; CONTAINS InterPro DOMAIN/s: Kinetochore protein Nuf2 (InterPro:IPR005549); Has 50972 Blast hits to 29793 proteins in 2070 species: Archae - 902; Bacteria - 7404; Metazoa - 23628; Fungi - 4156; Plants - 2312; Viruses - 158; Other Eukaryotes - 12412 (source: NCBI BLink).
3136	AT1G47670	8	39	39	14	3	17.0213	73.5849	2.11207	56.5636	Transmembrane amino acid transporter family protein
16749	AT4G28260	3	13	17	4	1	18.75	80.9524	2.11018	62.2024	unknown protein; Has 50 Blast hits to 42 proteins in 12 species: Archae - 0; Bacteria - 0; Metazoa - 1; Fungi - 0; Plants - 49; Viruses - 0; Other Eukaryotes - 0 (source: NCBI BLink).
4773	AT1G69080	26	161	69	46	10	13.9037	60	2.10949	46.0963	Adenine nucleotide alpha hydrolases-like superfamily protein
7456	AT2G20597	6	30	23	9	1	16.6667	71.875	2.10852	55.2083	Plant thionin family protein
17129	AT4G33850	7	29	41	8	3	19.4444	83.6735	2.10541	64.229	glycosyl hydrolase family 10 protein
11530	AT3G29780	13	74	72	40	3	14.9425	64.2857	2.10507	49.3432	RALFL27, ralf-like 27
7211	AT2G17680	17	93	81	41	4	15.4545	66.3934	2.10301	50.9389	Arabidopsis protein of unknown function (DUF241)
17139	AT4G33990	4	24	27	17	2	14.2857	61.3636	2.10281	47.0779	EMB2758, Tetratricopeptide repeat (TPR)-like superfamily protein
8245	AT2G30650	12	73	40	26	2	14.1176	60.6061	2.10196	46.4884	ATP-dependent caseinolytic (Clp) protease/crotonase family protein
7902	AT2G25780	6	38	24	17	3	13.6364	58.5366	2.10188	44.9002	Protein of unknown function (DUF1677)
18726	AT5G20290	8	30	28	3	2	21.0526	90.3226	2.10109	69.2699	Ribosomal protein S8e family protein
8057	AT2G27680	7	33	39	13	2	17.5	75	2.09954	57.5	NAD(P)-linked oxidoreductase superfamily protein
867	AT1G14290	2	13	8	6	1	13.3333	57.1429	2.09954	43.8095	SBH2, sphingoid base hydroxylase 2
1112	AT1G18120	3	15	5	2	1	16.6667	71.4286	2.09954	54.7619	pseudogene, putative myrosinase-associated protein, blastp match of 46% identity and 1.7e-57 P-value to GP|6522943|emb|CAB62165.1||AJ223307 myrosinase-associated protein {Brassica napus}
11285	AT3G28210	2	14	15	13	1	12.5	53.5714	2.09954	41.0714	PMZ, SAP12, zinc finger (AN1-like) family protein
20692	AT5G41250	4	20	10	4	1	16.6667	71.4286	2.09954	54.7619	Exostosin family protein
12925	AT3G48960	3	16	23	11	2	15.7895	67.6471	2.09906	51.8576	Ribosomal protein L13e family protein
18531	AT5G17590	11	51	60	19	3	17.7419	75.9494	2.09787	58.2074	Putative membrane lipoprotein
18087	AT5G10460	10	35	58	3	3	22.2222	95.082	2.09717	72.8597	Haloacid dehalogenase-like hydrolase (HAD) superfamily protein
7541	AT2G21540	21	104	51	20	6	16.8	71.831	2.09615	55.031	ATSFH3, SFH3, SEC14-like 3
1161	AT1G18870	39	223	173	99	15	14.8855	63.6029	2.09519	48.7174	ATICS2, ICS2, isochorismate synthase 2
2206	AT1G33720	16	99	63	43	7	13.913	59.434	2.09485	45.5209	CYP76C6, cytochrome P450, family 76, subfamily C, polypeptide 6
676	AT1G11595	3	13	12	3	2	18.75	80	2.09311	61.25	pseudogene, putative glucose 6 phosphate/phosphate translocator, blastp match of 60% identity and 2.3e-78 P-value to GP|2997593|gb|AAC08526.1||AF020816 glucose-6-phosphate/phosphate-translocator precursor {Solanum tuberosum}
22303	AT5G63260	26	156	103	66	8	14.2857	60.9467	2.09298	46.661	Zinc finger C-x8-C-x5-C-x3-H type family protein
21374	AT5G49160	9	59	57	44	5	13.2353	56.4356	2.09222	43.2003	DDM2, DMT01, DMT1, MET1, MET2, METI, methyltransferase 1
21697	AT5G53640	4	21	15	7	1	16	68.1818	2.09132	52.1818	CONTAINS InterPro DOMAIN/s: F-box domain, cyclin-like (InterPro:IPR001810), FBD (InterPro:IPR013596), FBD-like (InterPro:IPR006566), F-box domain, Skp2-like (InterPro:IPR022364), Leucine-rich repeat 2 (InterPro:IPR013101); BEST Arabidopsis thaliana protein match is: F-box/RNI-like/FBD-like domains-containing protein (TAIR:AT5G53635.1); Has 1807 Blast hits to 1807 proteins in 277 species: Archae -…
14214	AT4G03330	3	18	14	9	1	14.2857	60.8696	2.09115	46.5839	ATSYP123, SYP123, syntaxin of plants 123
20144	AT5G35640	3	20	10	8	1	13.0435	55.5556	2.0906	42.5121	Putative endonuclease or glycosyl hydrolase
8575	AT2G35120	18	102	90	51	6	15	63.8298	2.08927	48.8298	Single hybrid motif superfamily protein
7074	AT2G16260	9	58	36	27	2	13.4328	57.1429	2.08881	43.71	GR-RBP1, pseudogene of glycine-rich RNA-binding protein
12304	AT3G43260	23	140	54	36	10	14.1104	60	2.0882	45.8896	BEST Arabidopsis thaliana protein match is: ARM repeat superfamily protein (TAIR:AT3G62530.1); Has 64 Blast hits to 58 proteins in 16 species: Archae - 0; Bacteria - 0; Metazoa - 8; Fungi - 0; Plants - 53; Viruses - 0; Other Eukaryotes - 3 (source: NCBI BLink).
7269	AT2G18320	4	13	13	0	2	23.5294	100	2.08746	76.4706	F-box associated ubiquitination effector family protein
5055	AT1G73880	4	13	12	0	1	23.5294	100	2.08746	76.4706	UGT89B1, UDP-glucosyl transferase 89B1
13972	AT4G00850	2	10	17	7	1	16.6667	70.8333	2.08746	54.1667	GIF3, GRF1-interacting factor 3
17989	AT5G08500	4	16	17	3	1	20	85	2.08746	65	Transmembrane CLPTM1 family protein
14478	AT4G05076	9	55	37	25	4	14.0625	59.6774	2.08533	45.6149	pseudogene of unknown protein
1824	AT1G29330	9	50	22	12	2	15.2542	64.7059	2.08469	49.4516	AERD2, ATERD2, ERD2, ER lumen protein retaining receptor family protein
7632	AT2G22680	36	201	83	46	10	15.1899	64.3411	2.08263	49.1512	Zinc finger (C3HC4-type RING finger) family protein
17384	AT4G37980	2	14	18	16	1	12.5	52.9412	2.08246	40.4412	ATCAD7, CAD7, ELI3, ELI3-1, elicitor-activated gene 3-1
781	AT1G13130	2	8	11	2	1	20	84.6154	2.08092	64.6154	Cellulase (glycosyl hydrolase family 5) protein
1609	AT1G26320	5	35	28	25	2	12.5	52.8302	2.07943	40.3302	Zinc-binding dehydrogenase family protein
12540	AT3G44740	7	27	40	6	2	20.5882	86.9565	2.07847	66.3683	Class II aaRS and biotin synthetases superfamily protein
10901	AT3G23820	15	80	56	28	7	15.7895	66.6667	2.078	50.8772	GAE6, UDP-D-glucuronate 4-epimerase 6
17034	AT4G32440	8	34	45	11	3	19.0476	80.3571	2.07682	61.3095	Plant Tudor-like RNA-binding protein
3319	AT1G49790	4	19	11	4	2	17.3913	73.3333	2.0761	55.942	F-box associated ubiquitination effector family protein
8073	AT2G27950	8	52	32	25	3	13.3333	56.1404	2.074	42.807	Ring/U-Box superfamily protein
9562	AT3G04250	10	50	47	20	4	16.6667	70.1493	2.07346	53.4826	F-box associated ubiquitination effector family protein
20913	AT5G43620	20	99	94	39	11	16.8067	70.6767	2.0722	53.87	Pre-mRNA cleavage complex II
18046	AT5G09730	13	69	58	29	6	15.8537	66.6667	2.07215	50.813	ATBX3, ATBXL3, BX3, BXL3, XYL3, beta-xylosidase 3
14981	AT4G08073	11	56	40	18	4	16.4179	68.9655	2.0706	52.5476	unknown protein; Has 30201 Blast hits to 17322 proteins in 780 species: Archae - 12; Bacteria - 1396; Metazoa - 17338; Fungi - 3422; Plants - 5037; Viruses - 0; Other Eukaryotes - 2996 (source: NCBI BLink).
519	AT1G09170	5	19	14	2	2	20.8333	87.5	2.07039	66.6667	P-loop nucleoside triphosphate hydrolases superfamily protein with CH (Calponin Homology) domain
15516	AT4G12510	5	25	14	6	1	16.6667	70	2.07039	53.3333	Bifunctional inhibitor/lipid-transfer protein/seed storage 2S albumin superfamily protein
21956	AT5G57490	2	10	14	6	1	16.6667	70	2.07039	53.3333	ATVDAC4, VDAC4, voltage dependent anion channel 4
12775	AT3G47170	21	138	66	53	8	13.2075	55.4622	2.07014	42.2546	HXXXD-type acyl-transferase family protein
19211	AT5G26731	6	38	20	15	2	13.6364	57.1429	2.06711	43.5065	unknown protein; Has 30201 Blast hits to 17322 proteins in 780 species: Archae - 12; Bacteria - 1396; Metazoa - 17338; Fungi - 3422; Plants - 5037; Viruses - 0; Other Eukaryotes - 2996 (source: NCBI BLink).
7150	AT2G17010	9	42	51	18	4	17.6471	73.913	2.0664	56.266	Mechanosensitive ion channel family protein
1989	AT1G31170	12	55	39	13	5	17.9104	75	2.06609	57.0896	ATSRX, SRX, sulfiredoxin
4447	AT1G65230	9	43	50	19	3	17.3077	72.4638	2.06585	55.1561	Uncharacterized conserved protein (DUF2358)
4183	AT1G61830	14	68	80	32	4	17.0732	71.4286	2.06477	54.3554	pseudogene, CHP-rich zinc finger protein, putative, similar to putative CHP-rich zinc finger protein GI:9293934 from (Arabidopsis thaliana)
3772	AT1G55270	4	19	8	3	1	17.3913	72.7273	2.06413	55.336	Galactose oxidase/kelch repeat superfamily protein
10693	AT3G21390	2	11	18	10	1	15.3846	64.2857	2.06301	48.9011	Mitochondrial substrate carrier family protein
17293	AT4G36420	2	11	9	5	1	15.3846	64.2857	2.06301	48.9011	Ribosomal protein L12 family protein
18959	AT5G23990	16	83	62	30	5	16.1616	67.3913	2.05999	51.2297	ATFRO5, FRO5, ferric reduction oxidase 5
21370	AT5G49120	8	39	44	18	3	17.0213	70.9677	2.05982	53.9465	Protein of unknown function (DUF581)
9994	AT3G11510	3	17	15	9	1	15	62.5	2.05889	47.5	Ribosomal protein S11 family protein
8228	AT2G30320	4	21	8	4	1	16	66.6667	2.05889	50.6667	Pseudouridine synthase family protein
11003	AT3G25060	8	34	46	12	2	19.0476	79.3103	2.0579	60.2627	Tetratricopeptide repeat (TPR)-like superfamily protein
4889	AT1G71000	11	57	35	17	2	16.1765	67.3077	2.05687	51.1312	Chaperone DnaJ-domain superfamily protein
5585	AT2G02120	5	34	16	14	2	12.8205	53.3333	2.05658	40.5128	LCR70, PDF2.1, Scorpion toxin-like knottin superfamily protein
15353	AT4G10780	7	38	33	18	4	15.5556	64.7059	2.05647	49.1503	LRR and NB-ARC domains-containing disease resistance protein
5520	AT2G01410	77	419	262	144	23	15.5242	64.532	2.0555	49.0078	NHL domain-containing protein
2089	AT1G32320	10	37	30	4	3	21.2766	88.2353	2.05209	66.9587	ATMKK10, MKK10, MAP kinase kinase 10
16558	AT4G25240	7	32	32	11	2	17.9487	74.4186	2.05178	56.4699	SKS1, SKU5 similar 1
19221	AT5G26800	6	23	18	3	1	20.6897	85.7143	2.05063	65.0246	FUNCTIONS IN: molecular_function unknown; INVOLVED IN: biological_process unknown; LOCATED IN: mitochondrion; CONTAINS InterPro DOMAIN/s: IGR protein motif (InterPro:IPR019083); BEST Arabidopsis thaliana protein match is: unknown protein (TAIR:AT3G05810.1); Has 1807 Blast hits to 1807 proteins in 277 species: Archae - 0; Bacteria - 0; Metazoa - 736; Fungi - 347; Plants - 385; Viruses - 0; Other E…
18205	AT5G12320	11	52	52	20	4	17.4603	72.2222	2.04836	54.7619	ankyrin repeat family protein
12682	AT3G46200	12	51	59	16	3	19.0476	78.6667	2.04614	59.619	aTNUDT9, NUDT9, nudix hydrolase homolog 9
18650	AT5G19160	6	24	33	7	3	20	82.5	2.04439	62.5	TBL11, TRICHOME BIREFRINGENCE-LIKE 11
13694	AT3G60190	5	28	30	18	2	15.1515	62.5	2.04439	47.3485	ADL1E, ADL4, ADLP2, DL1E, DRP1E, EDR3, DYNAMIN-like 1E
15061	AT4G08400	77	454	314	211	27	14.5009	59.8095	2.04423	45.3086	Proline-rich extensin-like family protein
657	AT1G11270	3	18	10	7	1	14.2857	58.8235	2.04182	44.5378	F-box and associated interaction domains-containing protein
8191	AT2G29840	56	280	181	83	12	16.6667	68.5606	2.04041	51.8939	RING/U-box superfamily protein
13855	AT3G62720	20	117	66	44	8	14.5985	60	2.03914	45.4015	ATXT1, XT1, XXT1, xylosyltransferase 1
7888	AT2G25630	8	35	55	17	5	18.6047	76.3889	2.0377	57.7842	BGLU14, beta glucosidase 14
19866	AT5G33258	6	28	21	8	3	17.6471	72.4138	2.03684	54.7667	pseudogene, hypothetical protein
11321	AT3G28520	15	93	53	40	5	13.8889	56.9892	2.03676	43.1004	P-loop containing nucleoside triphosphate hydrolases superfamily protein
15075	AT4G08510	17	107	63	49	8	13.7097	56.25	2.03666	42.5403	unknown protein; LOCATED IN: chloroplast; BEST Arabidopsis thaliana protein match is: unknown protein (TAIR:AT1G36990.1); Has 888 Blast hits to 321 proteins in 121 species: Archae - 0; Bacteria - 120; Metazoa - 86; Fungi - 24; Plants - 79; Viruses - 0; Other Eukaryotes - 579 (source: NCBI BLink).
4494	AT1G65740	22	133	85	61	5	14.1935	58.2192	2.03626	44.0256	Protein of unknown function (DUF295)
8381	AT2G32480	15	88	86	58	5	14.5631	59.7222	2.03595	45.1591	ARASP, ARABIDOPSIS SERIN PROTEASE
17025	AT4G32320	19	84	90	29	6	18.4466	75.6303	2.03561	57.1837	APX6, ascorbate peroxidase 6
7773	AT2G24395	2	11	17	10	1	15.3846	62.963	2.03302	47.5783	chaperone protein dnaJ-related
6178	AT2G07362	10	52	33	17	4	16.129	66	2.03281	49.871	unknown protein; Has 30201 Blast hits to 17322 proteins in 780 species: Archae - 12; Bacteria - 1396; Metazoa - 17338; Fungi - 3422; Plants - 5037; Viruses - 0; Other Eukaryotes - 2996 (source: NCBI BLink).
7226	AT2G17790	5	22	28	9	2	18.5185	75.6757	2.03086	57.1572	VPS35A, ZIP3, VPS35 homolog A
9904	AT3G09920	6	28	31	12	2	17.6471	72.093	2.03043	54.446	PIP5K9, phosphatidyl inositol monophosphate 5 kinase
12883	AT3G48400	27	133	133	60	11	16.875	68.9119	2.02987	52.0369	Cysteine/Histidine-rich C1 domain family protein
4188	AT1G61880	4	22	27	16	2	15.3846	62.7907	2.02906	47.4061	pre-tRNA
9988	AT3G11410	12	74	37	28	2	13.9535	56.9231	2.02839	42.9696	AHG3, ATPP2CA, PP2CA, protein phosphatase 2CA
10945	AT3G24360	11	42	55	10	4	20.7547	84.6154	2.02748	63.8607	ATP-dependent caseinolytic (Clp) protease/crotonase family protein
15902	AT4G16515	3	12	22	5	1	20	81.4815	2.02647	61.4815	RGF6, Encodes a root meristem growth factor (RGF). Belongs to a family of functionally redundant homologous peptides that are secreted, tyrosine-sulfated, and expressed mainly in the stem cell area and the innermost layer of central columella cells. RGFs are required for maintenance of the root stem cell niche and transit amplifying cell proliferation. Members of this family include: AT5G60810 (R…
7514	AT2G21237	7	27	26	5	2	20.5882	83.871	2.02635	63.2827	unknown protein; Has 10 Blast hits to 10 proteins in 2 species: Archae - 0; Bacteria - 0; Metazoa - 0; Fungi - 0; Plants - 10; Viruses - 0; Other Eukaryotes - 0 (source: NCBI BLink).
4523	AT1G66140	10	57	76	49	5	14.9254	60.8	2.0263	45.8746	ZFP4, zinc finger protein 4
21504	AT5G50915	5	23	24	9	2	17.8571	72.7273	2.026	54.8701	basic helix-loop-helix (bHLH) DNA-binding superfamily protein
13335	AT3G54990	5	23	16	6	1	17.8571	72.7273	2.026	54.8701	SMZ, Integrase-type DNA-binding superfamily protein
6158	AT2G07190	48	241	94	45	15	16.609	67.6259	2.02561	51.0169	Domain of unknown function (DUF1985)
11185	AT3G27180	56	260	201	78	15	17.7215	72.043	2.02336	54.3215	S-adenosyl-L-methionine-dependent methyltransferases superfamily protein
4248	AT1G62660	10	44	73	24	5	18.5185	75.2577	2.02287	56.7392	Glycosyl hydrolases family 32 protein
16009	AT4G17880	5	24	21	9	1	17.2414	70	2.02148	52.7586	Basic helix-loop-helix (bHLH) DNA-binding family protein
9621	AT3G05120	4	18	14	5	1	18.1818	73.6842	2.01886	55.5024	ATGID1A, GID1A, alpha/beta-Hydrolases superfamily protein
14306	AT4G03940	3	14	5	2	1	17.6471	71.4286	2.01707	53.7815	unknown protein; Has 8 Blast hits to 8 proteins in 3 species: Archae - 0; Bacteria - 0; Metazoa - 0; Fungi - 0; Plants - 6; Viruses - 0; Other Eukaryotes - 2 (source: NCBI BLink).
10530	AT3G19350	18	108	63	46	8	14.2857	57.7982	2.01645	43.5125	MPC, maternally expressed pab C-terminal
17516	AT5G01160	5	19	16	3	2	20.8333	84.2105	2.01511	63.3772	RING/U-box superfamily protein
631	AT1G10820	17	75	53	18	3	18.4783	74.6479	2.01427	56.1696	Protein of unknown function (DUF3755)
5470	AT1G80840	19	82	87	28	5	18.8119	75.6522	2.00774	56.8403	ATWRKY40, WRKY40, WRKY DNA-binding protein 40
21291	AT5G48200	9	54	35	26	5	14.2857	57.377	2.0059	43.0913	unknown protein; Has 1807 Blast hits to 1807 proteins in 277 species: Archae - 0; Bacteria - 0; Metazoa - 736; Fungi - 347; Plants - 385; Viruses - 0; Other Eukaryotes - 339 (source: NCBI BLink).
15286	AT4G10140	4	17	13	4	1	19.0476	76.4706	2.00529	57.423	unknown protein; FUNCTIONS IN: molecular_function unknown; INVOLVED IN: N-terminal protein myristoylation; EXPRESSED IN: 24 plant structures; EXPRESSED DURING: 15 growth stages; CONTAINS InterPro DOMAIN/s: Protein of unknown function DUF2062 (InterPro:IPR018639); BEST Arabidopsis thaliana protein match is: unknown protein (TAIR:AT1G33490.1); Has 30201 Blast hits to 17322 proteins in 780 species: …
9260	AT2G46495	17	99	70	49	7	14.6552	58.8235	2.00498	44.1684	RING/U-box superfamily protein
15503	AT4G12370	10	48	56	25	4	17.2414	69.1358	2.00356	51.8944	unknown protein; BEST Arabidopsis thaliana protein match is: unknown protein (TAIR:AT4G00893.1); Has 118 Blast hits to 113 proteins in 12 species: Archae - 0; Bacteria - 0; Metazoa - 0; Fungi - 0; Plants - 118; Viruses - 0; Other Eukaryotes - 0 (source: NCBI BLink).
5501	AT2G01150	16	98	54	42	6	14.0351	56.25	2.00282	42.2149	RHA2B, RING-H2 finger protein 2B
8647	AT2G36340	16	88	45	28	4	15.3846	61.6438	2.00247	46.2592	DNA-binding storekeeper protein-related transcriptional regulator
8392	AT2G32698	11	66	28	21	4	14.2857	57.1429	2	42.8571	MIR407, MIR407; miRNA
19546	AT5G28931	3	18	16	12	4	14.2857	57.1429	2	42.8571	unknown protein; LOCATED IN: endomembrane system; Has 30201 Blast hits to 17322 proteins in 780 species: Archae - 12; Bacteria - 1396; Metazoa - 17338; Fungi - 3422; Plants - 5037; Viruses - 0; Other Eukaryotes - 2996 (source: NCBI BLink).
8084	AT2G28110	8	32	20	5	3	20	80	2	60	FRA8, IRX7, Exostosin family protein
22426	AT5G65100	9	50	36	23	3	15.2542	61.0169	2	45.7627	Ethylene insensitive 3 family protein
5179	AT1G76150	5	17	20	2	1	22.7273	90.9091	2	68.1818	ATECH2, ECH2, enoyl-CoA hydratase 2
14223	AT4G03435	3	11	12	2	1	21.4286	85.7143	2	64.2857	pre-tRNA
16251	AT4G20870	4	12	17	0	1	25	100	2	75	ATFAH2, FAH2, fatty acid hydroxylase 2
17969	AT5G08270	2	10	14	7	1	16.6667	66.6667	2	50	unknown protein; BEST Arabidopsis thaliana protein match is: unknown protein (TAIR:AT5G23200.1); Has 89 Blast hits to 86 proteins in 45 species: Archae - 0; Bacteria - 0; Metazoa - 27; Fungi - 0; Plants - 48; Viruses - 0; Other Eukaryotes - 14 (source: NCBI BLink).
21709	AT5G53850	4	15	16	3	1	21.0526	84.2105	2	63.1579	haloacid dehalogenase-like hydrolase family protein
8141	AT2G28960	8	33	53	15	2	19.5122	77.9412	1.99801	58.429	Leucine-rich repeat protein kinase family protein
10815	AT3G22900	11	65	41	30	4	14.4737	57.7465	1.9963	43.2728	NRPD7, RNA polymerase Rpb7-like, N-terminal domain
16981	AT4G31660	6	35	21	15	3	14.6341	58.3333	1.99498	43.6992	AP2/B3-like transcriptional factor family protein
7245	AT2G18010	6	32	22	13	2	15.7895	62.8571	1.99311	47.0677	SAUR-like auxin-responsive protein family
3304	AT1G49620	14	52	59	11	3	21.2121	84.2857	1.9904	63.0736	ICK5, ICN6, KRP7, Cyclin-dependent kinase inhibitor family protein
12928	AT3G49010	2	7	15	2	1	22.2222	88.2353	1.98935	66.0131	ATBBC1, BBC1, RSU2, breast basic conserved 1
16329	AT4G21860	7	29	54	16	3	19.4444	77.1429	1.98817	57.6984	MSRB2, methionine sulfoxide reductase B 2
18500	AT5G17150	3	17	19	13	1	15	59.375	1.98489	44.375	Cystatin/monellin superfamily protein
18576	AT5G18250	3	16	15	9	1	15.7895	62.5	1.98489	46.7105	unknown protein; FUNCTIONS IN: molecular_function unknown; INVOLVED IN: biological_process unknown; LOCATED IN: mitochondrion; EXPRESSED IN: 23 plant structures; EXPRESSED DURING: 13 growth stages; BEST Arabidopsis thaliana protein match is: unknown protein (TAIR:AT3G04040.1); Has 1807 Blast hits to 1807 proteins in 277 species: Archae - 0; Bacteria - 0; Metazoa - 736; Fungi - 347; Plants - 385; …
16268	AT4G21080	12	60	29	15	4	16.6667	65.9091	1.98351	49.2424	Dof-type zinc finger domain-containing protein
8015	AT2G27130	10	57	46	32	3	14.9254	58.9744	1.98232	44.049	Bifunctional inhibitor/lipid-transfer protein/seed storage 2S albumin superfamily protein
5462	AT1G80690	3	11	11	2	1	21.4286	84.6154	1.98138	63.1868	PPPDE putative thiol peptidase family protein
6448	AT2G10921	40	250	129	108	13	13.7931	54.4304	1.98047	40.6373	other RNA
931	AT1G15480	13	51	72	18	4	20.3125	80	1.97763	59.6875	Tetratricopeptide repeat (TPR)-like superfamily protein
15266	AT4G09965	2	12	9	7	1	14.2857	56.25	1.97728	41.9643	unknown protein; BEST Arabidopsis thaliana protein match is: unknown protein (TAIR:AT2G47010.2); Has 30201 Blast hits to 17322 proteins in 780 species: Archae - 12; Bacteria - 1396; Metazoa - 17338; Fungi - 3422; Plants - 5037; Viruses - 0; Other Eukaryotes - 2996 (source: NCBI BLink).
2421	AT1G35700	2	7	7	1	1	22.2222	87.5	1.97728	65.2778	pseudogene, putative ubiquitin-conjugating enzyme, similar to ubiquitin-conjugating enzyme GB:CAB40394 GI:4583656 from (Guillardia theta); blastp match of 61% identity and 1.6e-34 P-value to GP|12580660|emb|CAC26977.1||AJ010592 ubiquitin conjugating enzyme {Guillardia theta}
22461	AT5G65670	2	7	14	2	1	22.2222	87.5	1.97728	65.2778	IAA9, indole-3-acetic acid inducible 9
3642	AT1G53590	11	69	46	39	5	13.75	54.1176	1.97667	40.3676	NTMC2T6.1, NTMC2TYPE6.1, Calcium-dependent lipid-binding (CaLB domain) family protein
3479	AT1G51740	3	11	16	3	1	21.4286	84.2105	1.97446	62.782	ATSYP81, ATUFE1, SYP81, UFE1, syntaxin of plants 81
6011	AT2G06025	60	345	207	149	14	14.8148	58.1461	1.97264	43.3313	Acyl-CoA N-acyltransferases (NAT) superfamily protein
4528	AT1G66190	12	55	52	22	3	17.9104	70.2703	1.97211	52.3598	unknown protein; BEST Arabidopsis thaliana protein match is: unknown protein (TAIR:AT5G37550.1); Has 30 Blast hits to 30 proteins in 10 species: Archae - 0; Bacteria - 0; Metazoa - 0; Fungi - 7; Plants - 19; Viruses - 0; Other Eukaryotes - 4 (source: NCBI BLink).
10745	AT3G22100	16	88	41	27	5	15.3846	60.2941	1.97053	44.9095	basic helix-loop-helix (bHLH) DNA-binding superfamily protein
4322	AT1G63535	31	136	72	27	7	18.5629	72.7273	1.97008	54.1644	Defensin-like (DEFL) family protein
20337	AT5G37352	7	32	45	19	3	17.9487	70.3125	1.9699	52.3638	Pseudogene of AT2G25010
5292	AT1G77840	18	62	74	10	4	22.5	88.0952	1.96914	65.5952	Translation initiation factor IF2/IF5
1392	AT1G22190	4	19	17	8	2	17.3913	68	1.96717	50.6087	Integrase-type DNA-binding superfamily protein
3396	AT1G50700	8	34	32	11	2	19.0476	74.4186	1.96605	55.371	CPK33, calcium-dependent protein kinase 33
14241	AT4G03566	36	190	153	93	14	15.9292	62.1951	1.96513	46.2659	unknown protein; FUNCTIONS IN: molecular_function unknown; INVOLVED IN: biological_process unknown; LOCATED IN: cellular_component unknown; BEST Arabidopsis thaliana protein match is: unknown protein (TAIR:AT5G19270.1); Has 30201 Blast hits to 17322 proteins in 780 species: Archae - 12; Bacteria - 1396; Metazoa - 17338; Fungi - 3422; Plants - 5037; Viruses - 0; Other Eukaryotes - 2996 (source: NC…
11319	AT3G28480	6	27	22	9	2	18.1818	70.9677	1.96467	52.7859	Oxoglutarate/iron-dependent oxygenase
11342	AT3G28710	34	186	114	75	8	15.4545	60.3175	1.96454	44.8629	ATPase, V0/A0 complex, subunit C/D
133	AT1G03250	13	50	49	12	4	20.6349	80.3279	1.96081	59.6929	unknown protein; Has 89 Blast hits to 89 proteins in 31 species: Archae - 0; Bacteria - 0; Metazoa - 31; Fungi - 0; Plants - 48; Viruses - 0; Other Eukaryotes - 10 (source: NCBI BLink).
12613	AT3G45410	13	59	47	20	4	18.0556	70.1493	1.95798	52.0937	Concanavalin A-like lectin protein kinase family protein
19365	AT5G28070	8	38	25	12	3	17.3913	67.5676	1.95796	50.1763	unknown protein; Has 1807 Blast hits to 1807 proteins in 277 species: Archae - 0; Bacteria - 0; Metazoa - 736; Fungi - 347; Plants - 385; Viruses - 0; Other Eukaryotes - 339 (source: NCBI BLink).
15125	AT4G08867	26	159	107	89	12	14.0541	54.5918	1.9577	40.5378	unknown protein; Has 35333 Blast hits to 34131 proteins in 2444 species: Archae - 798; Bacteria - 22429; Metazoa - 974; Fungi - 991; Plants - 531; Viruses - 0; Other Eukaryotes - 9610 (source: NCBI BLink).
16552	AT4G25130	12	44	59	12	4	21.4286	83.0986	1.95529	61.67	PMSR4, peptide met sulfoxide reductase 4
17130	AT4G33860	3	10	17	2	1	23.0769	89.4737	1.95501	66.3968	Glycosyl hydrolase family 10 protein
17886	AT5G06930	5	20	31	9	2	20	77.5	1.9542	57.5	LOCATED IN: chloroplast; EXPRESSED IN: 15 plant structures; EXPRESSED DURING: 7 growth stages; BEST Arabidopsis thaliana protein match is: nucleolar protein gar2-related (TAIR:AT2G42320.2); Has 3369 Blast hits to 1526 proteins in 313 species: Archae - 2; Bacteria - 910; Metazoa - 754; Fungi - 336; Plants - 137; Viruses - 11; Other Eukaryotes - 1219 (source: NCBI BLink).
15252	AT4G09810	55	308	162	114	17	15.1515	58.6957	1.95379	43.5441	Nucleotide-sugar transporter family protein
5440	AT1G80310	7	41	22	17	2	14.5833	56.4103	1.95164	41.8269	sulfate transmembrane transporters
16131	AT4G19240	14	54	39	10	6	20.5882	79.5918	1.9508	59.0036	unknown protein; BEST Arabidopsis thaliana protein match is: unknown protein (TAIR:AT3G43280.1); Has 19 Blast hits to 17 proteins in 2 species: Archae - 0; Bacteria - 0; Metazoa - 0; Fungi - 0; Plants - 19; Viruses - 0; Other Eukaryotes - 0 (source: NCBI BLink).
8749	AT2G37900	3	14	15	7	1	17.6471	68.1818	1.94996	50.5348	Major facilitator superfamily protein
8021	AT2G27190	38	198	107	65	8	16.1017	62.2093	1.94992	46.1076	ATPAP1, ATPAP12, PAP1, PAP12, purple acid phosphatase 12
13039	AT3G50420	8	31	19	5	2	20.5128	79.1667	1.94837	58.6538	Pentatricopeptide repeat (PPR) superfamily protein
15244	AT4G09750	13	47	56	11	3	21.6667	83.5821	1.94772	61.9154	NAD(P)-binding Rossmann-fold superfamily protein
7600	AT2G22335	4	20	18	10	1	16.6667	64.2857	1.94753	47.619	pseudogene of cytochrome P450 family protein
1418	AT1G22670	4	14	12	2	1	22.2222	85.7143	1.94753	63.4921	Protease-associated (PA) RING/U-box zinc finger family protein
6198	AT2G07505	16	93	52	40	10	14.6789	56.5217	1.94506	41.8428	zinc ion binding
8881	AT2G39900	6	27	21	9	2	18.1818	70	1.94486	51.8182	GATA type zinc finger transcription factor family protein
17138	AT4G33985	2	9	14	6	1	18.1818	70	1.94486	51.8182	Protein of unknown function (DUF1685)
14160	AT4G02800	12	53	76	31	4	18.4615	71.028	1.94387	52.5665	unknown protein; FUNCTIONS IN: molecular_function unknown; INVOLVED IN: biological_process unknown; LOCATED IN: chloroplast; EXPRESSED IN: 16 plant structures; EXPRESSED DURING: 9 growth stages; BEST Arabidopsis thaliana protein match is: unknown protein (TAIR:AT5G01970.1); Has 3209 Blast hits to 2720 proteins in 308 species: Archae - 13; Bacteria - 213; Metazoa - 1207; Fungi - 247; Plants - 183;…
15777	AT4G15075	5	15	25	1	2	25	96.1538	1.94342	71.1538	FBD-like domain family protein
3899	AT1G56700	4	16	10	3	1	20	76.9231	1.94342	56.9231	Peptidase C15, pyroglutamyl peptidase I-like
16140	AT4G19330	3	16	17	11	1	15.7895	60.7143	1.94307	44.9248	Galactose oxidase/kelch repeat superfamily protein
7610	AT2G22450	9	44	47	25	7	16.9811	65.2778	1.94266	48.2966	riboflavin biosynthesis protein, putative
21225	AT5G47240	13	51	53	15	3	20.3125	77.9412	1.94002	57.6287	atnudt8, NUDT8, nudix hydrolase homolog 8
3914	AT1G57590	11	37	51	7	2	22.9167	87.931	1.93998	65.0144	Pectinacetylesterase family protein
4522	AT1G66130	7	42	40	33	3	14.2857	54.7945	1.93946	40.5088	NAD(P)-binding Rossmann-fold superfamily protein
5015	AT1G73150	6	21	23	4	2	22.2222	85.1852	1.9386	62.963	GTE3, global transcription factor group E3
2185	AT1G33430	16	80	46	26	4	16.6667	63.8889	1.9386	47.2222	Galactosyltransferase family protein
21720	AT5G54040	10	58	31	24	4	14.7059	56.3636	1.93837	41.6578	Cysteine/Histidine-rich C1 domain family protein
16118	AT4G19090	18	96	78	51	9	15.7895	60.4651	1.93714	44.6756	Protein of unknown function (DUF594)
4675	AT1G67875	11	51	55	26	3	17.7419	67.9012	1.93627	50.1593	unknown protein; LOCATED IN: endomembrane system; Has 30201 Blast hits to 17322 proteins in 780 species: Archae - 12; Bacteria - 1396; Metazoa - 17338; Fungi - 3422; Plants - 5037; Viruses - 0; Other Eukaryotes - 2996 (source: NCBI BLink).
9007	AT2G41910	6	25	20	7	3	19.3548	74.0741	1.93627	54.7192	Protein kinase superfamily protein
7979	AT2G26700	24	140	70	55	7	14.6341	56	1.93609	41.3659	PID2, AGC (cAMP-dependent, cGMP-dependent and protein kinase C) kinase family protein
21781	AT5G54950	4	13	18	2	2	23.5294	90	1.93546	66.4706	Aconitase family protein
8070	AT2G27920	4	13	18	2	1	23.5294	90	1.93546	66.4706	SCPL51, serine carboxypeptidase-like 51
22537	AT5G67140	3	10	15	2	1	23.0769	88.2353	1.9349	65.1584	F-box/RNI-like superfamily protein
3894	AT1G56640	11	42	69	18	5	20.7547	79.3103	1.93407	58.5556	pseudogene, similar to An2 truncated protein, blastp match of 70% identity and 7.4e-11 P-value to GP|7673092|gb|AAF66731.1|AF146706_1|AF146706 An2 truncated protein {Petunia x hybrida}
10982	AT3G24715	11	66	24	20	3	14.2857	54.5455	1.93289	40.2597	Protein kinase superfamily protein with octicosapeptide/Phox/Bem1p domain
10879	AT3G23633	8	34	24	9	2	19.0476	72.7273	1.93289	53.6797	F-box associated ubiquitination effector family protein
4908	AT1G71240	5	26	24	15	2	16.129	61.5385	1.93183	45.4094	Plant protein of unknown function (DUF639)
1540	AT1G24440	18	81	86	38	4	18.1818	69.3548	1.9315	51.173	RING/U-box superfamily protein
4930	AT1G71710	19	76	45	14	4	20	76.2712	1.93114	56.2712	DNAse I-like superfamily protein
10391	AT3G17280	3	10	22	3	1	23.0769	88	1.93105	64.9231	F-box and associated interaction domains-containing protein
18156	AT5G11520	16	77	61	32	8	17.2043	65.5914	1.93074	48.3871	ASP3, YLS4, aspartate aminotransferase 3
21748	AT5G54420	10	59	37	30	4	14.4928	55.2239	1.92996	40.7311	Protein of unknown function (DUF295)
8338	AT2G31910	2	8	16	5	1	20	76.1905	1.92961	56.1905	ATCHX21, CHX21, cation/H+ exchanger 21
16398	AT4G22840	3	17	12	9	1	15	57.1429	1.92961	42.1429	Sodium Bile acid symporter family
15429	AT4G11570	8	34	37	14	3	19.0476	72.549	1.92935	53.5014	Haloacid dehalogenase-like hydrolase (HAD) superfamily protein
10514	AT3G19100	2	9	9	4	1	18.1818	69.2308	1.92892	51.049	Protein kinase superfamily protein
10719	AT3G21740	2	9	9	4	1	18.1818	69.2308	1.92892	51.049	APO4, Arabidopsis thaliana protein of unknown function (DUF794)
1298	AT1G20880	4	15	8	2	1	21.0526	80	1.926	58.9474	RNA-binding (RRM/RBD/RNP motifs) family protein
4229	AT1G62400	19	98	74	46	6	16.2393	61.6667	1.925	45.4274	HT1, Protein kinase superfamily protein
21703	AT5G53770	34	147	97	39	8	18.7845	71.3235	1.92483	52.539	Nucleotidyltransferase family protein
4573	AT1G66660	5	22	26	11	2	18.5185	70.2703	1.92395	51.7518	Protein with RING/U-box and TRAF-like domains
5142	AT1G75360	3	10	21	3	1	23.0769	87.5	1.92283	64.4231	unknown protein; Has 74 Blast hits to 71 proteins in 15 species: Archae - 0; Bacteria - 4; Metazoa - 4; Fungi - 0; Plants - 54; Viruses - 0; Other Eukaryotes - 12 (source: NCBI BLink).
12537	AT3G44720	62	297	214	113	14	17.2702	65.4434	1.92196	48.1732	ADT4, arogenate dehydratase 4
15339	AT4G10655	12	49	38	13	3	19.6721	74.5098	1.92128	54.8377	Encodes a defensin-like (DEFL) family protein.
13344	AT3G55070	10	38	41	11	2	20.8333	78.8462	1.92015	58.0128	LisH/CRA/RING-U-box domains-containing protein
12017	AT3G33187	12	64	43	29	8	15.7895	59.7222	1.9193	43.9327	Defensin-like (DEFL) family protein
18923	AT5G23460	20	100	68	40	9	16.6667	62.963	1.91754	46.2963	unknown protein; Has 30201 Blast hits to 17322 proteins in 780 species: Archae - 12; Bacteria - 1396; Metazoa - 17338; Fungi - 3422; Plants - 5037; Viruses - 0; Other Eukaryotes - 2996 (source: NCBI BLink).
7484	AT2G20850	6	28	22	11	2	17.6471	66.6667	1.91754	49.0196	SRF1, STRUBBELIG-receptor family 1
8394	AT2G32710	11	43	40	12	2	20.3704	76.9231	1.91694	56.5527	ACK2, ICK7, KRP4, KRP4, Cyclin-dependent kinase inhibitor family protein
3454	AT1G51450	15	65	70	29	5	18.75	70.7071	1.91496	51.9571	TRO, TRAUCO
20830	AT5G42780	9	31	28	5	2	22.5	84.8485	1.91496	62.3485	AtHB27, HB27, homeobox protein 27
20988	AT5G44450	5	18	9	2	1	21.7391	81.8182	1.91213	60.0791	methyltransferases
4933	AT1G71780	2	9	13	6	1	18.1818	68.4211	1.91194	50.2392	unknown protein; FUNCTIONS IN: molecular_function unknown; INVOLVED IN: biological_process unknown; LOCATED IN: endoplasmic reticulum; EXPRESSED IN: 25 plant structures; EXPRESSED DURING: 15 growth stages; Has 34 Blast hits to 34 proteins in 11 species: Archae - 0; Bacteria - 0; Metazoa - 0; Fungi - 0; Plants - 34; Viruses - 0; Other Eukaryotes - 0 (source: NCBI BLink).
10590	AT3G20030	40	211	115	77	17	15.9363	59.8958	1.91014	43.9596	F-box and associated interaction domains-containing protein
22115	AT5G60210	31	140	126	59	9	18.1287	68.1081	1.90955	49.9795	RIP5, ROP interactive partner 5
13425	AT3G56210	26	97	108	28	7	21.1382	79.4118	1.9095	58.2736	ARM repeat superfamily protein
11174	AT3G27050	5	25	25	15	2	16.6667	62.5	1.90689	45.8333	unknown protein; Has 43 Blast hits to 43 proteins in 17 species: Archae - 0; Bacteria - 0; Metazoa - 0; Fungi - 0; Plants - 40; Viruses - 0; Other Eukaryotes - 3 (source: NCBI BLink).
12902	AT3G48660	4	17	15	6	2	19.0476	71.4286	1.90689	52.381	Protein of unknown function (DUF 3339)
972	AT1G16260	3	12	6	2	1	20	75	1.90689	55	Wall-associated kinase family protein
9745	AT3G06950	2	7	15	3	1	22.2222	83.3333	1.90689	61.1111	Pseudouridine synthase family protein
13514	AT3G57700	2	7	15	3	1	22.2222	83.3333	1.90689	61.1111	Protein kinase superfamily protein
15444	AT4G11740	4	21	12	8	1	16	60	1.90689	44	SAY1, Ubiquitin-like superfamily protein
18735	AT5G20410	2	8	15	5	1	20	75	1.90689	55	ATMGD2, MGD2, monogalactosyldiacylglycerol synthase 2
16409	AT4G23010	14	63	45	21	5	18.1818	68.1818	1.90689	50	ATUTR2, UTR2, UDP-galactose transporter 2
2154	AT1G33080	24	132	72	53	12	15.3846	57.6	1.90458	42.2154	MATE efflux family protein
17366	AT4G37660	12	69	41	33	4	14.8148	55.4054	1.90299	40.5906	Ribosomal protein L12/ ATP-dependent Clp protease adaptor protein ClpS family protein
18939	AT5G23680	17	61	79	18	5	21.7949	81.4433	1.90181	59.6484	Sterile alpha motif (SAM) domain-containing protein
2505	AT1G36441	18	75	60	23	5	19.3548	72.2892	1.90108	52.9343	Pseudogene of AT1G66235
4769	AT1G69020	9	32	27	6	2	21.9512	81.8182	1.89812	59.867	Prolyl oligopeptidase family protein
3666	AT1G53850	8	27	46	8	3	22.8571	85.1852	1.89796	62.328	ATPAE1, PAE1, 20S proteasome alpha subunit E1
643	AT1G11030	9	49	37	27	3	15.5172	57.8125	1.89751	42.2953	pre-tRNA
3907	AT1G57030	10	54	39	28	2	15.625	58.209	1.89738	42.584	pre-tRNA
15951	AT4G17020	8	28	43	9	2	22.2222	82.6923	1.89575	60.4701	transcription factor-related
10181	AT3G14040	1	3	13	1	1	25	92.8571	1.89308	67.8571	Pectin lyase-like superfamily protein
15315	AT4G10440	34	186	145	108	11	15.4545	57.3123	1.89081	41.8577	S-adenosyl-L-methionine-dependent methyltransferases superfamily protein
262	AT1G05340	6	19	16	2	1	24	88.8889	1.88897	64.8889	unknown protein; FUNCTIONS IN: molecular_function unknown; INVOLVED IN: biological_process unknown; LOCATED IN: chloroplast; EXPRESSED IN: 14 plant structures; EXPRESSED DURING: 7 growth stages; BEST Arabidopsis thaliana protein match is: unknown protein (TAIR:AT2G32210.1); Has 189 Blast hits to 189 proteins in 27 species: Archae - 0; Bacteria - 0; Metazoa - 0; Fungi - 21; Plants - 168; Viruses -…
8974	AT2G41460	20	91	84	42	6	18.018	66.6667	1.88753	48.6486	ARP, apurinic endonuclease-redox protein
4945	AT1G71910	18	66	84	22	6	21.4286	79.2453	1.88679	57.8167	unknown protein; Has 28 Blast hits to 28 proteins in 10 species: Archae - 0; Bacteria - 0; Metazoa - 0; Fungi - 0; Plants - 28; Viruses - 0; Other Eukaryotes - 0 (source: NCBI BLink).
7505	AT2G21140	16	75	39	21	4	17.5824	65	1.88631	47.4176	ATPRP2, PRP2, proline-rich protein 2
42	AT1G01770	4	14	23	5	2	22.2222	82.1429	1.88613	59.9206	unknown protein; CONTAINS InterPro DOMAIN/s: Protein of unknown function DUF1446 (InterPro:IPR010839); Has 1597 Blast hits to 1509 proteins in 306 species: Archae - 4; Bacteria - 843; Metazoa - 22; Fungi - 131; Plants - 31; Viruses - 0; Other Eukaryotes - 566 (source: NCBI BLink).
19479	AT5G28650	13	68	35	24	3	16.0494	59.322	1.88605	43.2727	ATWRKY74, WRKY74, WRKY DNA-binding protein 74
13403	AT3G55920	3	14	15	8	1	17.6471	65.2174	1.88583	47.5703	Cyclophilin-like peptidyl-prolyl cis-trans isomerase family protein
13564	AT3G58430	55	278	188	120	14	16.5165	61.039	1.88582	44.5224	TRAF-like family protein
9084	AT2G43350	4	15	14	4	1	21.0526	77.7778	1.88536	56.7251	ATGPX3, GPX3, glutathione peroxidase 3
18365	AT5G15100	4	21	13	9	1	16	59.0909	1.88486	43.0909	ATPIN8, PIN8, Auxin efflux carrier family protein
8810	AT2G38910	5	27	30	22	2	15.625	57.6923	1.88452	42.0673	CPK20, calcium-dependent protein kinase 20
22176	AT5G61240	6	22	34	9	2	21.4286	79.0698	1.88359	57.6412	Leucine-rich repeat (LRR) family protein
16143	AT4G19360	3	14	13	7	1	17.6471	65	1.88101	47.3529	SCD6 protein-related
16770	AT4G28580	3	14	13	7	1	17.6471	65	1.88101	47.3529	ATMGT5, MGT5, MRS2-6, magnesium transport 5
9173	AT2G44860	5	15	23	2	1	25	92	1.87971	67	Ribosomal protein L24e family protein
13868	AT3G62980	6	30	19	12	3	16.6667	61.2903	1.87869	44.6237	TIR1, F-box/RNI-like superfamily protein
22451	AT5G65550	30	110	74	20	5	21.4286	78.7234	1.87726	57.2948	UDP-Glycosyltransferase superfamily protein
335	AT1G06475	25	109	104	48	10	18.6567	68.4211	1.87475	49.7643	unknown protein; Has 35333 Blast hits to 34131 proteins in 2444 species: Archae - 798; Bacteria - 22429; Metazoa - 974; Fungi - 991; Plants - 531; Viruses - 0; Other Eukaryotes - 9610 (source: NCBI BLink).
18942	AT5G23720	7	26	21	6	2	21.2121	77.7778	1.87447	56.5657	PHS1, dual specificity protein phosphatase family protein
8464	AT2G33585	5	17	15	3	1	22.7273	83.3333	1.87447	60.6061	unknown protein; Has 31 Blast hits to 31 proteins in 12 species: Archae - 0; Bacteria - 0; Metazoa - 0; Fungi - 0; Plants - 31; Viruses - 0; Other Eukaryotes - 0 (source: NCBI BLink).
15376	AT4G11020	9	44	33	20	2	16.9811	62.2642	1.87447	45.283	unknown protein; FUNCTIONS IN: molecular_function unknown; INVOLVED IN: N-terminal protein myristoylation; LOCATED IN: cellular_component unknown; BEST Arabidopsis thaliana protein match is: unknown protein (TAIR:AT4G23870.1); Has 1807 Blast hits to 1807 proteins in 277 species: Archae - 0; Bacteria - 0; Metazoa - 736; Fungi - 347; Plants - 385; Viruses - 0; Other Eukaryotes - 339 (source: NCBI B…
21975	AT5G57830	2	8	11	4	1	20	73.3333	1.87447	53.3333	Protein of unknown function, DUF593
7415	AT2G20130	4	12	22	2	1	25	91.6667	1.87447	66.6667	LCV1, like COV 1
17728	AT5G04550	4	12	22	2	1	25	91.6667	1.87447	66.6667	Protein of unknown function (DUF668)
10247	AT3G14960	7	32	25	13	2	17.9487	65.7895	1.87398	47.8408	Galactosyltransferase family protein
22302	AT5G63250	26	124	66	38	8	17.3333	63.4615	1.87233	46.1282	Carbohydrate-binding X8 domain superfamily protein
21418	AT5G49730	12	55	38	20	3	17.9104	65.5172	1.87107	47.6068	ATFRO6, FRO6, FRO6, ferric reduction oxidase 6
5202	AT1G76550	7	25	12	3	1	21.875	80	1.87072	58.125	Phosphofructokinase family protein
15502	AT4G12360	15	60	49	18	2	20	73.1343	1.87055	53.1343	Bifunctional inhibitor/lipid-transfer protein/seed storage 2S albumin superfamily protein
12583	AT3G45110	7	32	21	11	2	17.9487	65.625	1.87036	47.6763	unknown protein; Has 7 Blast hits to 7 proteins in 2 species: Archae - 0; Bacteria - 0; Metazoa - 0; Fungi - 0; Plants - 7; Viruses - 0; Other Eukaryotes - 0 (source: NCBI BLink).
7316	AT2G18917	7	20	18	1	1	25.9259	94.7368	1.86953	68.8109	other RNA
13198	AT3G52860	5	20	19	7	1	20	73.0769	1.86942	53.0769	unknown protein; Has 86 Blast hits to 86 proteins in 36 species: Archae - 0; Bacteria - 2; Metazoa - 41; Fungi - 13; Plants - 26; Viruses - 0; Other Eukaryotes - 4 (source: NCBI BLink).
20953	AT5G44050	31	123	61	22	8	20.1299	73.494	1.86829	53.3641	MATE efflux family protein
4260	AT1G62770	20	78	73	25	6	20.4082	74.4898	1.8679	54.0816	Plant invertase/pectin methylesterase inhibitor superfamily protein
8376	AT2G32430	8	29	37	10	2	21.6216	78.7234	1.86432	57.1018	Galactosyltransferase family protein
22038	AT5G58850	19	103	68	52	5	15.5738	56.6667	1.86338	41.0929	ATMYB119, MYB119, myb domain protein 119
7648	AT2G22880	2	8	8	3	1	20	72.7273	1.8625	52.7273	VQ motif-containing protein
7753	AT2G24170	18	98	75	58	6	15.5172	56.391	1.86159	40.8737	Endomembrane protein 70 protein family
2495	AT1G36370	23	112	73	45	8	17.037	61.8644	1.86044	44.8274	SHM7, serine hydroxymethyltransferase 7
3868	AT1G56380	13	66	43	29	3	16.4557	59.7222	1.85968	43.2665	Mitochondrial transcription termination factor family protein
8339	AT2G31920	10	42	30	13	2	19.2308	69.7674	1.85914	50.5367	Plant protein of unknown function (DUF936)
4087	AT1G60740	6	24	42	16	2	20	72.4138	1.85626	52.4138	Thioredoxin superfamily protein
16811	AT4G29140	13	69	51	38	3	15.8537	57.3034	1.8538	41.4497	MATE efflux family protein
20496	AT5G38900	4	16	13	5	1	20	72.2222	1.85244	52.2222	Thioredoxin superfamily protein
17242	AT4G35610	10	39	14	5	1	20.4082	73.6842	1.85221	53.276	zinc finger (C2H2 type) family protein
8851	AT2G39450	5	14	19	1	1	26.3158	95	1.852	68.6842	ATMTP11, MTP11, Cation efflux family protein
21066	AT5G45275	6	27	21	11	2	18.1818	65.625	1.85175	47.4432	Major facilitator superfamily protein
15019	AT4G08136	22	113	67	47	8	16.2963	58.7719	1.85058	42.4756	purple acid phosphatase. putative, similar to purple acid phosphatase (GI:20257485) (Arabidopsis thaliana)
11301	AT3G28340	22	112	90	62	8	16.4179	59.2105	1.85058	42.7926	GATL10, galacturonosyltransferase-like 10
3464	AT1G51570	26	80	61	8	4	24.5283	88.4058	1.84969	63.8775	Calcium-dependent lipid-binding (CaLB domain) plant phosphoribosyltransferase family protein
7220	AT2G17750	8	39	19	12	2	17.0213	61.2903	1.84832	44.269	NIP1, NEP-interacting protein 1
4763	AT1G68940	10	34	45	10	3	22.7273	81.8182	1.848	59.0909	Armadillo/beta-catenin-like repeat family protein
13827	AT3G62230	4	20	12	8	1	16.6667	60	1.848	43.3333	F-box family protein
18330	AT5G14480	2	7	12	3	1	22.2222	80	1.848	57.7778	beta-1,4-N-acetylglucosaminyltransferase family protein
22460	AT5G65650	4	14	20	5	1	22.2222	80	1.848	57.7778	Protein of unknown function (DUF1195)
21912	AT5G56850	11	36	48	9	2	23.4043	84.2105	1.84723	60.8063	unknown protein; EXPRESSED IN: 21 plant structures; EXPRESSED DURING: 13 growth stages; Has 35333 Blast hits to 34131 proteins in 2444 species: Archae - 798; Bacteria - 22429; Metazoa - 974; Fungi - 991; Plants - 531; Viruses - 0; Other Eukaryotes - 9610 (source: NCBI BLink).
20987	AT5G44440	9	40	37	19	3	18.3673	66.0714	1.84688	47.7041	FAD-binding Berberine family protein
16079	AT4G18720	23	106	105	59	8	17.8295	64.0244	1.84436	46.1949	Transcription factor IIS protein
21285	AT5G48130	3	11	10	3	1	21.4286	76.9231	1.84388	55.4945	Phototropic-responsive NPH3 family protein
1	AT1G01010	7	29	30	13	2	19.4444	69.7674	1.8432	50.323	ANAC001, NAC001, NAC domain containing protein 1
5041	AT1G73607	16	77	50	31	4	17.2043	61.7284	1.84316	44.5241	LCR65, low-molecular-weight cysteine-rich 65
22477	AT5G65925	13	40	44	6	2	24.5283	88	1.84306	63.4717	unknown protein; BEST Arabidopsis thaliana protein match is: unknown protein (TAIR:AT3G49820.1); Has 45 Blast hits to 45 proteins in 6 species: Archae - 0; Bacteria - 0; Metazoa - 0; Fungi - 0; Plants - 45; Viruses - 0; Other Eukaryotes - 0 (source: NCBI BLink).
13119	AT3G51610	15	74	32	21	2	16.8539	60.3774	1.84092	43.5234	unknown protein; FUNCTIONS IN: molecular_function unknown; INVOLVED IN: response to oxidative stress; LOCATED IN: endomembrane system; EXPRESSED IN: 25 plant structures; EXPRESSED DURING: 15 growth stages; Has 53 Blast hits to 53 proteins in 21 species: Archae - 0; Bacteria - 0; Metazoa - 0; Fungi - 0; Plants - 48; Viruses - 0; Other Eukaryotes - 5 (source: NCBI BLink).
17693	AT5G04080	6	20	19	4	1	23.0769	82.6087	1.83984	59.5318	unknown protein; FUNCTIONS IN: molecular_function unknown; INVOLVED IN: biological_process unknown; LOCATED IN: plasma membrane; EXPRESSED IN: 16 plant structures; EXPRESSED DURING: 9 growth stages; Has 115 Blast hits to 115 proteins in 16 species: Archae - 0; Bacteria - 0; Metazoa - 0; Fungi - 5; Plants - 110; Viruses - 0; Other Eukaryotes - 0 (source: NCBI BLink).
7878	AT2G25510	11	49	21	11	3	18.3333	65.625	1.83978	47.2917	unknown protein; Has 2 Blast hits to 2 proteins in 1 species: Archae - 0; Bacteria - 0; Metazoa - 0; Fungi - 0; Plants - 2; Viruses - 0; Other Eukaryotes - 0 (source: NCBI BLink).
17793	AT5G05530	2	6	17	2	1	25	89.4737	1.83954	64.4737	RING/U-box superfamily protein
13486	AT3G57230	5	16	23	4	1	23.8095	85.1852	1.83906	61.3757	AGL16, AGAMOUS-like 16
22498	AT5G66370	5	14	16	1	1	26.3158	94.1176	1.83854	67.8019	unknown protein; BEST Arabidopsis thaliana protein match is: unknown protein (TAIR:AT3G51020.1); Has 1807 Blast hits to 1807 proteins in 277 species: Archae - 0; Bacteria - 0; Metazoa - 736; Fungi - 347; Plants - 385; Viruses - 0; Other Eukaryotes - 339 (source: NCBI BLink).
682	AT1G11670	7	28	20	8	2	20	71.4286	1.8365	51.4286	MATE efflux family protein
10176	AT3G13980	8	34	36	17	2	19.0476	67.9245	1.83432	48.8769	unknown protein; BEST Arabidopsis thaliana protein match is: unknown protein (TAIR:AT1G54200.1); Has 1485 Blast hits to 418 proteins in 98 species: Archae - 0; Bacteria - 6; Metazoa - 246; Fungi - 61; Plants - 107; Viruses - 6; Other Eukaryotes - 1059 (source: NCBI BLink).
16438	AT4G23420	3	16	9	7	1	15.7895	56.25	1.83289	40.4605	NAD(P)-binding Rossmann-fold superfamily protein
5007	AT1G73020	17	48	68	5	3	26.1538	93.1507	1.83254	66.9968	unknown protein; CONTAINS InterPro DOMAIN/s: Protein of unknown function DUF590 (InterPro:IPR007632); Has 1198 Blast hits to 1128 proteins in 154 species: Archae - 0; Bacteria - 0; Metazoa - 809; Fungi - 158; Plants - 25; Viruses - 0; Other Eukaryotes - 206 (source: NCBI BLink).
17970	AT5G08280	11	51	24	14	3	17.7419	63.1579	1.8318	45.416	HEMC, hydroxymethylbilane synthase
8929	AT2G40690	12	40	46	10	3	23.0769	82.1429	1.83168	59.0659	GLY1, SFD1, NAD-dependent glycerol-3-phosphate dehydrogenase family protein
22374	AT5G64320	11	34	40	6	2	24.4444	86.9565	1.83079	62.5121	Pentatricopeptide repeat (PPR) superfamily protein
5189	AT1G76330	11	45	44	19	3	19.6429	69.8413	1.83007	50.1984	pre-tRNA
20495	AT5G38895	10	35	41	11	2	22.2222	78.8462	1.82704	56.6239	RING/U-box superfamily protein
1088	AT1G17810	3	10	9	2	1	23.0769	81.8182	1.82597	58.7413	BETA-TIP, beta-tonoplast intrinsic protein
4341	AT1G63840	29	146	121	85	6	16.5714	58.7379	1.82559	42.1664	RING/U-box superfamily protein
8305	AT2G31460	16	66	103	46	7	19.5122	69.1275	1.82488	49.6153	Domain of unknown function (DUF313)
17819	AT5G05930	6	19	34	6	2	24	85	1.82443	61	ATGC1, GC1, guanylyl cyclase 1
17482	AT4G39690	19	61	79	15	4	23.75	84.0426	1.82319	60.2926	FUNCTIONS IN: molecular_function unknown; INVOLVED IN: biological_process unknown; LOCATED IN: mitochondrion; EXPRESSED IN: 26 plant structures; EXPRESSED DURING: 14 growth stages; CONTAINS InterPro DOMAIN/s: Mitochondrial inner membrane protein Mitofilin (InterPro:IPR019133); Has 30201 Blast hits to 17322 proteins in 780 species: Archae - 12; Bacteria - 1396; Metazoa - 17338; Fungi - 3422; Plant…
7155	AT2G17055	18	75	63	29	6	19.3548	68.4783	1.82295	49.1234	Toll-Interleukin-Resistance (TIR) domain family protein
18666	AT5G19390	14	62	43	23	3	18.4211	65.1515	1.82244	46.7305	Rho GTPase activation protein (RhoGAP) with PH domain
16584	AT4G25680	9	25	44	3	4	26.4706	93.617	1.82238	67.1464	PPPDE putative thiol peptidase family protein
1707	AT1G27690	6	19	28	5	2	24	84.8485	1.82185	60.8485	Protein of unknown function (DUF620)
10800	AT3G22690	5	15	15	2	1	25	88.2353	1.81943	63.2353	CONTAINS InterPro DOMAIN/s: Protein of unknown function DUF1685 (InterPro:IPR012881), Pentatricopeptide repeat (InterPro:IPR002885); BEST Arabidopsis thaliana protein match is: Tetratricopeptide repeat (TPR)-like superfamily protein (TAIR:AT2G29760.1); Has 49784 Blast hits to 14716 proteins in 280 species: Archae - 2; Bacteria - 10; Metazoa - 107; Fungi - 167; Plants - 48594; Viruses - 0; Other E…
10221	AT3G14610	10	38	36	13	2	20.8333	73.4694	1.81825	52.6361	CYP72A7, cytochrome P450, family 72, subfamily A, polypeptide 7
15506	AT4G12420	29	144	78	54	8	16.763	59.0909	1.81766	42.3279	SKU5, Cupredoxin superfamily protein
314	AT1G06070	12	53	54	29	4	18.4615	65.0602	1.81725	46.5987	Basic-leucine zipper (bZIP) transcription factor family protein
12736	AT3G46740	10	34	44	11	2	22.7273	80	1.81558	57.2727	MAR1, TOC75-III, translocon at the outer envelope membrane of chloroplasts 75-III
21048	AT5G45095	8	42	36	28	5	16	56.25	1.81378	40.25	unknown protein; FUNCTIONS IN: molecular_function unknown; INVOLVED IN: biological_process unknown; LOCATED IN: endomembrane system; BEST Arabidopsis thaliana protein match is: unknown protein (TAIR:AT4G08593.1); Has 25 Blast hits to 25 proteins in 2 species: Archae - 0; Bacteria - 0; Metazoa - 0; Fungi - 0; Plants - 25; Viruses - 0; Other Eukaryotes - 0 (source: NCBI BLink).
527	AT1G09245	108	383	276	81	20	21.9959	77.3109	1.81344	55.315	Plant self-incompatibility protein S1 family
8717	AT2G37330	6	17	22	2	2	26.087	91.6667	1.81307	65.5797	ALS3, aluminum sensitive 3
[truncated: 4,058 more rows]
