# Supplementary material for: A microProtein repressor complex in the shoot meristem controls the transition to flowering
Source: Plant Physiol. 2021 May 20;187(1):187–202. doi: 10.1093/plphys/kiab235 (PMC8418433; doi:10.1093/plphys/kiab235)
Supplement: kiab235_Supplementary_Data [file kiab235_supplementary_data.zip › pp.00466.2021-s04.xlsx]

## Sheet: WT-IP rep 1
MSMSPEP_ID	RANK	ISBOLD	PEP_EXP_MZ	PEP_EXP_MR	PEP_EXP_Z	PEP_CALC_MR	PEP_DELTA	PEP_START	PEP_END	PEP_MISS	PEP_SCORE	PEP_HOMOL	PEP_IDENT	PEP_EXPECT	PEP_RES_BEFORE	PEP_SEQ	PEP_RES_AFTER	PEP_VAR_MOD	PEP_VAR_MOD_POS	PEP_NUM_MATCH	PEP_SCAN_TITLE	MSMSPROT_ID	QUERY	ISUNIQUE	PEP_FRAME	C13	MA	ADJ_MA	N_PEP_SEQ_C_MODS	PROTEIN_ID	PROTEIN_NAME	PEPTIDE_SEQUENCE	RETENTION_TIME	RN
320732007	1	1	923.355	1844.7	2	1844.7	-0.0026	154	176	0	138.81	0	13	1.3e-14	R	EGGGGYGGGEGGGYGGSGGGGGW	-			15	2560: Sum of 3 scans in range 10565 (rt=60.6241) to 10603 (rt=60.7972) [E:\Data\EOT16-4060_Athal.raw]	14700042	6210	1		0	-1.4	-1.4	R.EGGGGYGGGEGGGYGGSGGGGGW.-	RBG7_ARATH	Glycine-rich RNA-binding protein 7 OS=Arabidopsis thaliana GN=RBG7 PE=1 SV=1	R.EGGGGYGGGEGGGYGGSGGGGGW.-	60.7107	1
320732972	1	1	866.5	1730.98	2	1730.98	0.0032	138	153	0	116.97	0	18	6.5e-12	K	LIFGSVTAQDLVDIIK	S			13	11294: Scan 25502 (rt=131.123) [E:\Data\EOT16-4060_Athal.raw]	14700116	5680	1		0	1.8	1.8	K.LIFGSVTAQDLVDIIK.S	RK9_ARATH	50S ribosomal protein L9, chloroplastic OS=Arabidopsis thaliana GN=RPL9 PE=2 SV=1	K.LIFGSVTAQDLVDIIK.S	131.123	1
320733785	1	1	617.308	1232.6	2	1232.6	0.0008	272	283	0	116.6	0	21	1.6e-11	R	VADDNSVSVTAR	K			10	94: Scan 4807 (rt=30.9095) [E:\Data\EOT16-4060_Athal.raw]	14700214	2721	1		0	0.6	0.6	R.VADDNSVSVTAR.K	AMY3_ARATH	Alpha-amylase 3, chloroplastic OS=Arabidopsis thaliana GN=AMY3 PE=2 SV=1	R.VADDNSVSVTAR.K	30.9095	1
320733411	1	0	1008.95	2015.88	2	2015.89	-0.0094	98	115	0	113.57	0	14	6.8e-12	R	DTTLNGAVEQMYTEMASR	H			13	9235: Scan 22293 (rt=116.695) [E:\Data\EOT16-4060_Athal.raw]	14700163	6994	0		0	-4.7	-4.7	R.DTTLNGAVEQMYTEMASR.H	R18A1_ARATH	60S ribosomal protein L18a-1 OS=Arabidopsis thaliana GN=RPL18AA PE=2 SV=1	R.DTTLNGAVEQMYTEMASR.H	116.695	1
320734028	1	1	709.853	1417.69	2	1417.69	-0.0027	129	141	0	110.3	0	21	7.3e-11	K	TDAQADEIVTVEK	L			11	1591: Scan 8817 (rt=52.299) [E:\Data\EOT16-4060_Athal.raw]	14700248	3905	1		0	-1.9	-1.9	K.TDAQADEIVTVEK.L	RR20_ARATH	30S ribosomal protein S20, chloroplastic OS=Arabidopsis thaliana GN=RPS20 PE=2 SV=1	K.TDAQADEIVTVEK.L	52.299	1
320733333	1	1	798.898	1595.78	2	1595.78	0.0013	770	785	0	108.85	19	20	7.6e-11	R	DTIILAGAEYGSGSSR	D			12	3674: Scan 12369 (rt=69.0297) [E:\Data\EOT16-4060_Athal.raw]	14700155	4994	1		0	0.8	0.8	R.DTIILAGAEYGSGSSR.D	ACO1_ARATH	Aconitate hydratase 1 OS=Arabidopsis thaliana GN=ACO1 PE=1 SV=2	R.DTIILAGAEYGSGSSR.D	69.0297	1
320732105	1	1	761.398	1520.78	2	1520.78	-0.0022	331	343	1	107.73	19	22	1.5e-10	R	KAELLYNAIDESR	G			11	3380: Scan 11880 (rt=66.6859) [E:\Data\EOT16-4060_Athal.raw]	14700047	4561	1		0	-1.4	-1.4	R.KAELLYNAIDESR.G	SERB2_ARATH	Phosphoserine aminotransferase 2, chloroplastic OS=Arabidopsis thaliana GN=PSAT2 PE=1 SV=1	R.KAELLYNAIDESR.G	66.6859	1
320734241	1	1	750.917	1499.82	2	1499.82	-0.0008	254	268	0	107.59	0	21	1.4e-10	R	LTAEQTAALAAALEK	S			10	6050: Scan 16180 (rt=86.7305) [E:\Data\EOT16-4060_Athal.raw]	14700284	4454	1		0	-0.5	-0.5	R.LTAEQTAALAAALEK.S	U89C1_ARATH	UDP-glycosyltransferase 89C1 OS=Arabidopsis thaliana GN=UGT89C1 PE=2 SV=1	R.LTAEQTAALAAALEK.S	86.7305	1
320732501	1	1	746.889	1491.76	2	1491.77	-0.0045	338	351	0	107.07	0	22	1.6e-10	R	FTQANSEVSALLGR	I			11	5470: Scan 15202 (rt=82.0251) [E:\Data\EOT16-4060_Athal.raw]	14700071	4402	1		0	-3	-3	R.FTQANSEVSALLGR.I	ATPBM_ARATH	ATP synthase subunit beta-1, mitochondrial OS=Arabidopsis thaliana GN=At5g08670 PE=1 SV=1	R.FTQANSEVSALLGR.I	82.0251	1
320732435	1	1	909.435	1816.85	2	1816.85	0.0056	354	369	0	106.36	0	19	1.1e-10	K	HETASIDQFSWGVANR	G			13	4818: Scan 14171 (rt=77.3396) [E:\Data\EOT16-4060_Athal.raw]	14700067	6070	1		0	3.1	3.1	K.HETASIDQFSWGVANR.G	GLNA2_ARATH	Glutamine synthetase, chloroplastic/mitochondrial OS=Arabidopsis thaliana GN=GLN2 PE=1 SV=1	K.HETASIDQFSWGVANR.G	77.3396	1
320732017	1	0	1026.53	2051.05	2	2051.04	0.0048	27	45	0	104.78	19	21	2.4e-10	R	VTIVQSSTVYNDTPATLDK	A			12	3719: Scan 12439 (rt=69.3532) [E:\Data\EOT16-4060_Athal.raw]	14700043	7134	1		0	2.3	2.3	R.VTIVQSSTVYNDTPATLDK.A	NRL3_ARATH	Nitrilase 3 OS=Arabidopsis thaliana GN=NIT3 PE=1 SV=1	R.VTIVQSSTVYNDTPATLDK.A	69.3532	1
320731764	1	1	1026.53	2051.05	2	2051.04	0.0048	27	45	0	104.78	19	21	2.4e-10	R	VTIVQSSTVYNDTPATIDK	A			12	3719: Scan 12439 (rt=69.3532) [E:\Data\EOT16-4060_Athal.raw]	14700035	7134	1		0	2.3	2.3	R.VTIVQSSTVYNDTPATIDK.A	NRL1_ARATH	Nitrilase 1 OS=Arabidopsis thaliana GN=NIT1 PE=1 SV=2	R.VTIVQSSTVYNDTPATIDK.A	69.3532	1
320733601	1	1	821.908	1641.8	2	1641.8	0.0006	94	108	0	104.36	19	20	2.1e-10	K	TLATDGYDAVQIGYR	R			12	4503: Scan 13714 (rt=75.3314) [E:\Data\EOT16-4060_Athal.raw]	14700184	5244	1		0	0.4	0.4	K.TLATDGYDAVQIGYR.R	RK3A_ARATH	50S ribosomal protein L3-1, chloroplastic OS=Arabidopsis thaliana GN=RPL3A PE=2 SV=1	K.TLATDGYDAVQIGYR.R	75.3314	1
320731800	1	1	888.967	1775.92	2	1775.92	-0.0003	271	287	0	103.15	19	22	3.8e-10	K	AVGPIVDGDAVVTFNFR	A			12	8450: Scan 19977 (rt=103.998) [E:\Data\EOT16-4060_Athal.raw]	14700036	5872	0		0	-0.2	-0.2	K.AVGPIVDGDAVVTFNFR.A	PMG2_ARATH	Probable 2,3-bisphosphoglycerate-independent phosphoglycerate mutase 2 OS=Arabidopsis thaliana GN=At3g08590 PE=1 SV=1	K.AVGPIVDGDAVVTFNFR.A	103.998	1
320732297	1	1	736.385	1470.76	2	1470.75	0.0021	249	261	0	102.28	20	20	3.7e-10	R	VGLTALTMAEYFR	D			10	9597: Scan 22775 (rt=118.759) [E:\Data\EOT16-4060_Athal.raw]	14700058	4256	1		0	1.4	1.4	R.VGLTALTMAEYFR.D	ATPB_ARATH	ATP synthase subunit beta, chloroplastic OS=Arabidopsis thaliana GN=atpB PE=1 SV=2	R.VGLTALTMAEYFR.D	118.759	1
320733473	1	1	746.379	1490.74	2	1490.74	-0.0013	295	308	0	101.76	0	21	4.9e-10	R	FPNMSAGAVDLLEK	M			12	7157: Scan 17870 (rt=94.3946) [E:\Data\EOT16-4060_Athal.raw]	14700171	4390	1		0	-0.9	-0.9	R.FPNMSAGAVDLLEK.M	MPK4_ARATH	Mitogen-activated protein kinase 4 OS=Arabidopsis thaliana GN=MPK4 PE=1 SV=2	R.FPNMSAGAVDLLEK.M	94.3946	1
320732050	1	1	579.331	1156.65	2	1156.65	0.0021	316	326	0	101.59	0	21	4.9e-10	K	VGETVDLVGLR	E			10	4589: Scan 13822 (rt=75.7858) [E:\Data\EOT16-4060_Athal.raw]	14700045	2301	1		0	1.8	1.8	K.VGETVDLVGLR.E	EFTU_ARATH	Elongation factor Tu, chloroplastic OS=Arabidopsis thaliana GN=TUFA PE=1 SV=1	K.VGETVDLVGLR.E	75.7858	1
320731798	1	1	573.316	1716.92	3	1716.93	-0.0021	127	143	0	99.37	19	21	7.9e-10	K	GTVHLIGLLSDGGVHSR	L			12	5024: Scan 14474 (rt=78.7008) [E:\Data\EOT16-4060_Athal.raw]	14700036	5628	1		0	-1.2	-1.2	K.GTVHLIGLLSDGGVHSR.L	PMG2_ARATH	Probable 2,3-bisphosphoglycerate-independent phosphoglycerate mutase 2 OS=Arabidopsis thaliana GN=At3g08590 PE=1 SV=1	K.GTVHLIGLLSDGGVHSR.L	78.7008	1
320732400	1	1	805.837	1609.66	2	1609.66	-0.0011	461	473	0	99.29	0	13	1.2e-10	K	FTEDFDFTAMNEK	F	Oxidation (M)	0.0000000001000.0	10	4435: Scan 13609 (rt=74.8613) [E:\Data\EOT16-4060_Athal.raw]	14700065	5071	1		0	-0.7	-0.7	K.FTEDFDFTAMNEK.F + Oxidation (M)	DCP5_ARATH	Protein decapping 5 OS=Arabidopsis thaliana GN=DCP5 PE=1 SV=1	K.FTEDFDFTAMNEK.F + Oxidation (M)	74.8613	1
320732183	1	1	948.969	1895.92	2	1895.93	-0.0037	422	438	0	99.23	0	21	9.4e-10	R	IEEELGSEAIYAGVNFR	K			12	6703: Scan 17189 (rt=91.34) [E:\Data\EOT16-4060_Athal.raw]	14700051	6484	1		0	-2	-2	R.IEEELGSEAIYAGVNFR.K	ENO2_ARATH	Bifunctional enolase 2/transcriptional activator OS=Arabidopsis thaliana GN=ENO2 PE=1 SV=1	R.IEEELGSEAIYAGVNFR.K	91.34	1
320731882	1	1	721.917	1441.82	2	1441.81	0.0053	1135	1150	0	99.1	0	20	6.6e-10	K	LVAEAGIGTVASGVAK	G			10	3529: Scan 12132 (rt=67.9031) [E:\Data\EOT16-4060_Athal.raw]	14700038	4107	1		0	3.7	3.7	K.LVAEAGIGTVASGVAK.G	GLTB1_ARATH	Ferredoxin-dependent glutamate synthase 1, chloroplastic/mitochondrial OS=Arabidopsis thaliana GN=GLU1 PE=1 SV=3	K.LVAEAGIGTVASGVAK.G	67.9031	1
320733258	1	1	965.404	1928.79	2	1928.8	-0.0059	385	400	0	98.92	0	13	1.3e-10	K	TMISDSDYTEFDNFTK	W	Oxidation (M)	0.0100000000000000.0	12	5209: Sum of 2 scans in range 14743 (rt=79.8281) to 14758 (rt=79.8969) [E:\Data\EOT16-4060_Athal.raw]	14700146	6665	1		0	-3.1	-3.1	K.TMISDSDYTEFDNFTK.W + Oxidation (M)	RL4A_ARATH	60S ribosomal protein L4-1 OS=Arabidopsis thaliana GN=RPL4A PE=2 SV=1	K.TMISDSDYTEFDNFTK.W + Oxidation (M)	79.8625	1
320733306	1	1	729.871	1457.73	2	1457.73	-0.0014	35	48	0	98.4	0	21	9.4e-10	R	GGVIMDVVNAEQAR	I			17	4908: Scan 14306 (rt=77.9507) [E:\Data\EOT16-4060_Athal.raw]	14700152	4187	0		0	-1	-1	R.GGVIMDVVNAEQAR.I	PDX13_ARATH	Pyridoxal 5'-phosphate synthase subunit PDX1.3 OS=Arabidopsis thaliana GN=PDX13 PE=1 SV=2	R.GGVIMDVVNAEQAR.I	77.9507	1
320734353	1	1	911.999	1821.98	2	1821.98	0.0004	146	162	0	98.18	19	20	8.9e-10	K	LLADEDPGLVGNLLVER	L			12	8601: Scan 20191 (rt=104.929) [E:\Data\EOT16-4060_Athal.raw]	14700308	6105	1		0	0.2	0.2	K.LLADEDPGLVGNLLVER.L	DCYD1_ARATH	Bifunctional D-cysteine desulfhydrase/1-aminocyclopropane-1-carboxylate deaminase, mitochondrial OS=Arabidopsis thaliana GN=DCD PE=1 SV=1	K.LLADEDPGLVGNLLVER.L	104.929	1
320734418	1	0	801.448	1600.88	2	1600.88	0.0036	93	110	0	97.81	19	21	1.2e-09	K	GNVVVTGASSGLGLATAK	A			11	3960: Scan 12785 (rt=70.8484) [E:\Data\EOT16-4060_Athal.raw]	14700322	5020	0		0	2.2	2.2	K.GNVVVTGASSGLGLATAK.A	PORA_ARATH	Protochlorophyllide reductase A, chloroplastic OS=Arabidopsis thaliana GN=PORA PE=1 SV=2	K.GNVVVTGASSGLGLATAK.A	70.8484	1
320733178	1	1	952.161	2853.46	3	2853.45	0.0055	244	267	1	97.33	0	19	8e-10	K	LVLLGDEVYQQNIYQDERPFISSK	K			14	7972: Scan 19258 (rt=100.848) [E:\Data\EOT16-4060_Athal.raw]	14700138	9821	0		0	1.9	1.9	K.LVLLGDEVYQQNIYQDERPFISSK.K	GGT1_ARATH	Glutamate--glyoxylate aminotransferase 1 OS=Arabidopsis thaliana GN=GGAT1 PE=1 SV=1	K.LVLLGDEVYQQNIYQDERPFISSK.K	100.848	1
320733647	1	0	952.161	2853.46	3	2853.45	0.0055	244	267	1	97.33	0	19	8e-10	R	LVLLGDEVYQQNIYQDERPFISSK	K			14	7972: Scan 19258 (rt=100.848) [E:\Data\EOT16-4060_Athal.raw]	14700192	9821	0		0	1.9	1.9	R.LVLLGDEVYQQNIYQDERPFISSK.K	GGT2_ARATH	Glutamate--glyoxylate aminotransferase 2 OS=Arabidopsis thaliana GN=GGAT2 PE=1 SV=1	R.LVLLGDEVYQQNIYQDERPFISSK.K	100.848	1
320733027	1	1	896.483	1790.95	2	1790.95	-0.0007	250	267	0	97.07	0	21	1.5e-09	R	LYQLAQGGTAVGTGLNTK	K			21	3547: Scan 12162 (rt=68.042) [E:\Data\EOT16-4060_Athal.raw]	14700121	5951	1		0	-0.4	-0.4	R.LYQLAQGGTAVGTGLNTK.K	FUM1_ARATH	Fumarate hydratase 1, mitochondrial OS=Arabidopsis thaliana GN=FUM1 PE=2 SV=2	R.LYQLAQGGTAVGTGLNTK.K	68.042	1
320734136	1	0	896.483	1790.95	2	1790.95	-0.0007	257	274	0	97.07	0	21	1.5e-09	R	IYQLAQGGTAVGTGLNTK	K			21	3547: Scan 12162 (rt=68.042) [E:\Data\EOT16-4060_Athal.raw]	14700264	5951	1		0	-0.4	-0.4	R.IYQLAQGGTAVGTGLNTK.K	FUM2_ARATH	Fumarate hydratase 2, chloroplastic OS=Arabidopsis thaliana GN=FUM2 PE=2 SV=1	R.IYQLAQGGTAVGTGLNTK.K	68.042	1
320731959	1	1	783.068	2346.18	3	2346.18	0.0021	410	432	0	96.89	0	21	1.4e-09	R	VQLAETYLSQAALGDANADAIGR	G			21	6980: Scan 17610 (rt=93.2472) [E:\Data\EOT16-4060_Athal.raw]	14700040	8447	1		0	0.9	0.9	R.VQLAETYLSQAALGDANADAIGR.G	RCA_ARATH	Ribulose bisphosphate carboxylase/oxygenase activase, chloroplastic OS=Arabidopsis thaliana GN=RCA PE=1 SV=2	R.VQLAETYLSQAALGDANADAIGR.G	93.2472	1
320734568	1	1	739.355	1476.7	2	1476.69	0.0015	403	415	0	96.74	0	19	1e-09	R	SLTDEEVNDLQSK	V			10	1706: Scan 9069 (rt=53.5825) [E:\Data\EOT16-4060_Athal.raw]	14700354	4303	1		0	1	1	R.SLTDEEVNDLQSK.V	SYFM_ARATH	Phenylalanine--tRNA ligase, chloroplastic/mitochondrial OS=Arabidopsis thaliana GN=At3g58140 PE=1 SV=1	R.SLTDEEVNDLQSK.V	53.5825	1
320731913	1	1	751.843	1501.67	2	1501.67	-0.0012	593	606	0	96.66	0	17	5.6e-10	R	PMEEGLAEAIDDGR	I			11	4198: Scan 13237 (rt=73.116) [E:\Data\EOT16-4060_Athal.raw]	14700039	4464	1		0	-0.8	-0.8	R.PMEEGLAEAIDDGR.I	EF2_ARATH	Elongation factor 2 OS=Arabidopsis thaliana GN=LOS1 PE=1 SV=1	R.PMEEGLAEAIDDGR.I	73.116	1
320733257	1	1	957.408	1912.8	2	1912.8	-0.0016	385	400	0	96.3	0	13	2.3e-10	K	TMISDSDYTEFDNFTK	W			12	6078: Sum of 2 scans in range 16229 (rt=86.9741) to 16243 (rt=87.0432) [E:\Data\EOT16-4060_Athal.raw]	14700146	6582	1		0	-0.8	-0.8	K.TMISDSDYTEFDNFTK.W	RL4A_ARATH	60S ribosomal protein L4-1 OS=Arabidopsis thaliana GN=RPL4A PE=2 SV=1	K.TMISDSDYTEFDNFTK.W	87.0087	1
320733128	1	1	786.436	1570.86	2	1570.86	0.0011	161	175	0	96.07	0	20	1.4e-09	R	IALTDNSIVEQALGK	H			11	7132: Scan 17830 (rt=94.2251) [E:\Data\EOT16-4060_Athal.raw]	14700132	4847	1		0	0.7	0.7	R.IALTDNSIVEQALGK.H	RL72_ARATH	60S ribosomal protein L7-2 OS=Arabidopsis thaliana GN=RPL7B PE=2 SV=1	R.IALTDNSIVEQALGK.H	94.2251	1
320734251	1	1	672.359	1342.7	2	1342.71	-0.0065	17	31	0	95.3	0	21	2e-09	R	VTGGEVGAASSLAPK	I			12	1515: Sum of 2 scans in range 8651 (rt=51.4568) to 8657 (rt=51.4816) [E:\Data\EOT16-4060_Athal.raw]	14700286	3484	1		0	-4.8	-4.8	R.VTGGEVGAASSLAPK.I	RL121_ARATH	60S ribosomal protein L12-1 OS=Arabidopsis thaliana GN=RPL12A PE=2 SV=2	R.VTGGEVGAASSLAPK.I	51.4692	1
320733611	1	1	901.922	1801.83	2	1801.83	-0.0042	95	109	0	95.05	0	18	1.2e-09	R	NVLTQFWGMDFTTDK	L			11	10681: Scan 24383 (rt=125.743) [E:\Data\EOT16-4060_Athal.raw]	14700185	5990	1		0	-2.3	-2.3	R.NVLTQFWGMDFTTDK.L	RS3A2_ARATH	40S ribosomal protein S3a-2 OS=Arabidopsis thaliana GN=RPS3AB PE=2 SV=3	R.NVLTQFWGMDFTTDK.L	125.743	1
320734766	1	0	645.838	1289.66	2	1289.66	-0.0008	72	83	0	94.82	0	22	3.1e-09	K	IGNAFDNIIDAK	R			10	5610: Scan 15413 (rt=83.0018) [E:\Data\EOT16-4060_Athal.raw]	14700408	3108	0		0	-0.6	-0.6	K.IGNAFDNIIDAK.R	MPK12_ARATH	Mitogen-activated protein kinase 12 OS=Arabidopsis thaliana GN=MPK12 PE=1 SV=1	K.IGNAFDNIIDAK.R	83.0018	1
320731941	1	1	849.383	1696.75	2	1696.75	-0.0023	73	87	0	94.8	0	16	7.1e-10	R	GLAYDTSDDQQDITR	G			10	1428: Scan 8501 (rt=50.7994) [E:\Data\EOT16-4060_Athal.raw]	14700040	5546	1		0	-1.4	-1.4	R.GLAYDTSDDQQDITR.G	RCA_ARATH	Ribulose bisphosphate carboxylase/oxygenase activase, chloroplastic OS=Arabidopsis thaliana GN=RCA PE=1 SV=2	R.GLAYDTSDDQQDITR.G	50.7994	1
320732952	1	0	804.89	1607.77	2	1607.77	-0.0017	32	46	0	94.63	18	20	1.9e-09	R	LSQEVSGDALGEEFK	G			13	3649: Scan 12331 (rt=68.8464) [E:\Data\EOT16-4060_Athal.raw]	14700114	5064	1		0	-1.1	-1.1	R.LSQEVSGDALGEEFK.G	RS62_ARATH	40S ribosomal protein S6-2 OS=Arabidopsis thaliana GN=RPS6B PE=1 SV=3	R.LSQEVSGDALGEEFK.G	68.8464	1
320732742	1	1	804.89	1607.77	2	1607.77	-0.0017	32	46	0	94.63	18	20	1.9e-09	R	ISQEVSGDALGEEFK	G			13	3649: Scan 12331 (rt=68.8464) [E:\Data\EOT16-4060_Athal.raw]	14700094	5064	1		0	-1.1	-1.1	R.ISQEVSGDALGEEFK.G	RS61_ARATH	40S ribosomal protein S6-1 OS=Arabidopsis thaliana GN=RPS6A PE=1 SV=2	R.ISQEVSGDALGEEFK.G	68.8464	1
320732564	1	1	769.903	1537.79	2	1537.79	0.003	97	109	0	93.95	0	21	2.6e-09	K	TLFVINFDAQNTR	T			10	7795: Scan 18980 (rt=99.5973) [E:\Data\EOT16-4060_Athal.raw]	14700077	4660	1		0	2	2	K.TLFVINFDAQNTR.T	SRS41_ARATH	Serine/arginine-rich splicing factor RS41 OS=Arabidopsis thaliana GN=RS41 PE=1 SV=2	K.TLFVINFDAQNTR.T	99.5973	1
320732208	1	1	944.439	2830.3	3	2830.29	0.0005	243	268	0	93.5	0	16	1.1e-09	R	VGGTNHSHATQDLYDSIAAGNYPEWK	L			15	5724: Sum of 2 scans in range 15620 (rt=84.0052) to 15630 (rt=84.0606) [E:\Data\EOT16-4060_Athal.raw]	14700052	9700	1		0	0.2	0.2	R.VGGTNHSHATQDLYDSIAAGNYPEWK.L	CATA2_ARATH	Catalase-2 OS=Arabidopsis thaliana GN=CAT2 PE=2 SV=3	R.VGGTNHSHATQDLYDSIAAGNYPEWK.L	84.0329	1
320733835	1	1	859.74	2576.2	3	2576.2	-0.002	42	65	0	93.4	18	20	2.4e-09	K	AVELDTESDGSQIQSGLAEWTGQR	T			24	6995: Scan 17632 (rt=93.3521) [E:\Data\EOT16-4060_Athal.raw]	14700221	9145	1		0	-0.8	-0.8	K.AVELDTESDGSQIQSGLAEWTGQR.T	GRXC2_ARATH	Glutaredoxin-C2 OS=Arabidopsis thaliana GN=GRXC2 PE=2 SV=1	K.AVELDTESDGSQIQSGLAEWTGQR.T	93.3521	1
320732891	1	1	643.859	1285.7	2	1285.7	-0.0001	70	81	0	93.17	0	21	3.3e-09	K	GPLGELALTYPR	E			9	6398: Scan 16730 (rt=89.2432) [E:\Data\EOT16-4060_Athal.raw]	14700107	3078	1		0	-0.1	-0.1	K.GPLGELALTYPR.E	RK6_ARATH	50S ribosomal protein L6, chloroplastic OS=Arabidopsis thaliana GN=RPL6 PE=2 SV=1	K.GPLGELALTYPR.E	89.2432	1
320734236	1	1	629.374	1256.73	2	1256.73	-0.0002	84	95	0	93.11	0	19	2.4e-09	R	SIVGATLEVIQK	K			17	6361: Scan 16678 (rt=89.0153) [E:\Data\EOT16-4060_Athal.raw]	14700282	2888	1		0	-0.2	-0.2	R.SIVGATLEVIQK.K	RL241_ARATH	60S ribosomal protein L24-1 OS=Arabidopsis thaliana GN=RPL24A PE=1 SV=2	R.SIVGATLEVIQK.K	89.0153	1
320733221	1	0	891.457	2671.35	3	2671.36	-0.0108	136	159	0	93.03	19	21	3.3e-09	K	LNTEVLGVSVDSVFSHLAWVQTDR	K			17	11475: Sum of 2 scans in range 25949 (rt=133.52) to 25953 (rt=133.545) [E:\Data\EOT16-4060_Athal.raw]	14700142	9348	0		0	-4	-4	K.LNTEVLGVSVDSVFSHLAWVQTDR.K	BAS1A_ARATH	2-Cys peroxiredoxin BAS1, chloroplastic OS=Arabidopsis thaliana GN=BAS1 PE=1 SV=2	K.LNTEVLGVSVDSVFSHLAWVQTDR.K	133.532	1
320733701	1	1	878.434	1754.85	2	1754.85	0.0027	464	480	0	92.47	18	21	3.7e-09	R	AIFGSGSPFDPVVYDGK	T			12	7946: Scan 19211 (rt=100.626) [E:\Data\EOT16-4060_Athal.raw]	14700202	5765	1		0	1.5	1.5	R.AIFGSGSPFDPVVYDGK.T	MAOP2_ARATH	NADP-dependent malic enzyme 2 OS=Arabidopsis thaliana GN=NADP-ME2 PE=1 SV=1	R.AIFGSGSPFDPVVYDGK.T	100.626	1
320733918	1	1	567.349	1132.68	2	1132.69	-0.0013	124	134	0	92.02	0	13	6.3e-10	K	VSGVSLLALFK	E			17	10499: Scan 24069 (rt=124.352) [E:\Data\EOT16-4060_Athal.raw]	14700233	2195	1		0	-1.1	-1.1	K.VSGVSLLALFK.E	RS231_ARATH	40S ribosomal protein S23-1 OS=Arabidopsis thaliana GN=RPS23A PE=2 SV=2	K.VSGVSLLALFK.E	124.352	1
320734094	1	1	750.89	1499.77	2	1499.76	0.0032	107	120	0	92	0	20	3.7e-09	K	DALGNDVVAAEWLK	T			19	7598: Sum of 2 scans in range 18672 (rt=98.2485) to 18676 (rt=98.2697) [E:\Data\EOT16-4060_Athal.raw]	14700258	4453	1		0	2.1	2.1	K.DALGNDVVAAEWLK.T	UCRIA_ARATH	Cytochrome b6-f complex iron-sulfur subunit, chloroplastic OS=Arabidopsis thaliana GN=petC PE=1 SV=1	K.DALGNDVVAAEWLK.T	98.2591	1
320733791	1	1	1080.04	2158.07	2	2158.07	-0.0046	109	126	0	91.16	20	22	6.6e-09	K	NLNVPFEDVNILENEMLR	Q			12	11278: Sum of 2 scans in range 25453 (rt=130.843) to 25456 (rt=130.86) [E:\Data\EOT16-4060_Athal.raw]	14700215	7672	1		0	-2.1	-2.1	K.NLNVPFEDVNILENEMLR.Q	GRS14_ARATH	Monothiol glutaredoxin-S14, chloroplastic OS=Arabidopsis thaliana GN=GRXS14 PE=1 SV=2	K.NLNVPFEDVNILENEMLR.Q	130.851	1
320732607	1	1	818.39	1634.77	2	1634.76	0.004	187	201	0	91.06	0	19	3.6e-09	R	MDEWGVDVALTGSQK	A			10	5852: Scan 15860 (rt=85.2066) [E:\Data\EOT16-4060_Athal.raw]	14700080	5212	1		0	2.4	2.4	R.MDEWGVDVALTGSQK.A	SGAT_ARATH	Serine--glyoxylate aminotransferase OS=Arabidopsis thaliana GN=AGT1 PE=1 SV=2	R.MDEWGVDVALTGSQK.A	85.2066	1
320732776	1	1	1077.04	2152.07	2	2152.08	-0.0088	142	161	0	90.86	18	21	5.7e-09	R	GINEDGINYYSGLIDGLIAR	N			11	11025: Scan 24965 (rt=128.421) [E:\Data\EOT16-4060_Athal.raw]	14700097	7662	1		0	-4.1	-4.1	R.GINEDGINYYSGLIDGLIAR.N	BGL37_ARATH	Myrosinase 2 OS=Arabidopsis thaliana GN=TGG2 PE=1 SV=1	R.GINEDGINYYSGLIDGLIAR.N	128.421	1
320732364	1	1	936.432	1870.85	2	1870.85	-0.0019	236	251	0	90.78	0	18	3.3e-09	K	SAENNLYVVEGMQFDR	G			11	6181: Scan 16397 (rt=87.7531) [E:\Data\EOT16-4060_Athal.raw]	14700062	6364	0		0	-1	-1	K.SAENNLYVVEGMQFDR.G	CPNB1_ARATH	Chaperonin 60 subunit beta 1, chloroplastic OS=Arabidopsis thaliana GN=CPN60B1 PE=1 SV=3	K.SAENNLYVVEGMQFDR.G	87.7531	1
320734535	1	1	772.396	1542.78	2	1542.78	0.0004	455	467	0	90.36	18	21	6.7e-09	R	VNELDNLVEELEK	I			10	9682: Scan 22898 (rt=119.298) [E:\Data\EOT16-4060_Athal.raw]	14700347	4683	1		0	0.3	0.3	R.VNELDNLVEELEK.I	AK2_ARATH	Aspartokinase 2, chloroplastic OS=Arabidopsis thaliana GN=AK2 PE=1 SV=2	R.VNELDNLVEELEK.I	119.298	1
320732001	1	1	745.83	1489.64	2	1489.65	-0.0022	64	77	0	90.26	0	14	1.4e-09	K	DAIEGMNGQDLDGR	S			10	1893: Scan 9399 (rt=55.1639) [E:\Data\EOT16-4060_Athal.raw]	14700042	4373	1		0	-1.5	-1.5	K.DAIEGMNGQDLDGR.S	RBG7_ARATH	Glycine-rich RNA-binding protein 7 OS=Arabidopsis thaliana GN=RBG7 PE=1 SV=1	K.DAIEGMNGQDLDGR.S	55.1639	1
320732056	1	1	841.475	1680.94	2	1680.94	-0.0053	342	357	0	89.7	0	18	4.2e-09	K	ILDEALAGDNVGLLLR	G			11	8859: Scan 21763 (rt=114.403) [E:\Data\EOT16-4060_Athal.raw]	14700045	5471	1		0	-3.2	-3.2	K.ILDEALAGDNVGLLLR.G	EFTU_ARATH	Elongation factor Tu, chloroplastic OS=Arabidopsis thaliana GN=TUFA PE=1 SV=1	K.ILDEALAGDNVGLLLR.G	114.403	1
320734367	1	1	773.929	1545.84	2	1545.85	-0.0049	113	126	0	89.61	0	21	7.3e-09	R	FAGLSEIMEIPVLK	G			18	11019: Scan 24954 (rt=128.367) [E:\Data\EOT16-4060_Athal.raw]	14700311	4707	1		0	-3.2	-3.2	R.FAGLSEIMEIPVLK.G	RK31_ARATH	50S ribosomal protein L31, chloroplastic OS=Arabidopsis thaliana GN=RPL31 PE=2 SV=1	R.FAGLSEIMEIPVLK.G	128.367	1
320734566	1	1	765.406	1528.8	2	1528.8	-0.0024	32	47	0	89.58	18	22	9.7e-09	K	SPASSNPLFLGGAGVR	G			11	5273: Scan 14853 (rt=80.3566) [E:\Data\EOT16-4060_Athal.raw]	14700353	4609	1		0	-1.6	-1.6	K.SPASSNPLFLGGAGVR.G	CFI1_ARATH	Chalcone--flavonone isomerase 1 OS=Arabidopsis thaliana GN=CHI1 PE=1 SV=2	K.SPASSNPLFLGGAGVR.G	80.3566	1
320734858	1	1	821.4	1640.79	2	1640.79	-0.0039	435	450	0	89.52	18	20	6.2e-09	K	TYNTAADSLLGETSAK	S			10	3608: Scan 12266 (rt=68.5402) [E:\Data\EOT16-4060_Athal.raw]	14700437	5237	1		0	-2.4	-2.4	K.TYNTAADSLLGETSAK.S	NOP5B_ARATH	Probable nucleolar protein 5-2 OS=Arabidopsis thaliana GN=NOP5-2 PE=2 SV=1	K.TYNTAADSLLGETSAK.S	68.5402	1
320734466	1	1	716.855	1431.69	2	1431.7	-0.0046	92	103	0	89.48	0	21	7.9e-09	K	IVDTNDEWIATR	T			10	3271: Scan 11717 (rt=65.9483) [E:\Data\EOT16-4060_Athal.raw]	14700333	4027	1		0	-3.2	-3.2	K.IVDTNDEWIATR.T	FABH_ARATH	3-oxoacyl-[acyl-carrier-protein] synthase III, chloroplastic OS=Arabidopsis thaliana GN=At1g62640 PE=2 SV=2	K.IVDTNDEWIATR.T	65.9483	1
320733164	1	1	1024.55	2047.09	2	2047.08	0.0023	89	107	0	89.33	18	21	8.8e-09	R	NMIIVPEMIGSIIGVYNGK	T			22	11929: Scan 27607 (rt=143.111) [E:\Data\EOT16-4060_Athal.raw]	14700136	7116	1		0	1.1	1.1	R.NMIIVPEMIGSIIGVYNGK.T	RS151_ARATH	40S ribosomal protein S15-1 OS=Arabidopsis thaliana GN=RPS15A PE=2 SV=1	R.NMIIVPEMIGSIIGVYNGK.T	143.111	1
320734782	1	1	688.402	1374.79	2	1374.79	0.002	92	104	0	89.27	0	19	5.3e-09	K	NVSTFLVQAGLVK	K			10	7784: Scan 18964 (rt=99.5269) [E:\Data\EOT16-4060_Athal.raw]	14700412	3676	1		0	1.5	1.5	K.NVSTFLVQAGLVK.K	SUI11_ARATH	Protein translation factor SUI1 homolog 1 OS=Arabidopsis thaliana GN=At4g27130 PE=1 SV=2	K.NVSTFLVQAGLVK.K	99.5269	1
320733515	1	1	852.464	1702.91	2	1702.91	-0.0006	75	90	0	89.26	0	20	6.5e-09	K	AGEVIALDFIESAIQK	N			12	11240: Scan 25383 (rt=130.497) [E:\Data\EOT16-4060_Athal.raw]	14700175	5580	1		0	-0.4	-0.4	K.AGEVIALDFIESAIQK.N	PEAM2_ARATH	Phosphomethylethanolamine N-methyltransferase OS=Arabidopsis thaliana GN=NMT2 PE=2 SV=2	K.AGEVIALDFIESAIQK.N	130.497	1
320732401	1	1	886.949	1771.88	2	1771.88	0.0002	10	27	0	89.22	18	21	9.3e-09	K	SSSAADSYVGSLISLTSK	S			10	8111: Scan 19476 (rt=101.842) [E:\Data\EOT16-4060_Athal.raw]	14700065	5853	1		0	0.1	0.1	K.SSSAADSYVGSLISLTSK.S	DCP5_ARATH	Protein decapping 5 OS=Arabidopsis thaliana GN=DCP5 PE=1 SV=1	K.SSSAADSYVGSLISLTSK.S	101.842	1
320732701	1	1	829.375	1656.73	2	1656.74	-0.003	61	75	0	89.21	0	17	3.2e-09	R	LDTGNYSWGSEATTR	K			11	2752: Scan 10879 (rt=62.0154) [E:\Data\EOT16-4060_Athal.raw]	14700089	5325	1		0	-1.8	-1.8	R.LDTGNYSWGSEATTR.K	RS81_ARATH	40S ribosomal protein S8-1 OS=Arabidopsis thaliana GN=RPS8A PE=2 SV=1	R.LDTGNYSWGSEATTR.K	62.0154	1
320732992	1	1	749.928	1497.84	2	1497.84	0.0017	239	252	0	89.21	0	18	4.6e-09	R	VPTVDVSVVDLTVR	L			11	7108: Scan 17797 (rt=94.0877) [E:\Data\EOT16-4060_Athal.raw]	14700118	4448	1		0	1.1	1.1	R.VPTVDVSVVDLTVR.L	G3PC1_ARATH	Glyceraldehyde-3-phosphate dehydrogenase GAPC1, cytosolic OS=Arabidopsis thaliana GN=GAPC1 PE=1 SV=2	R.VPTVDVSVVDLTVR.L	94.0877	1
320734303	1	1	793.384	1584.75	2	1584.76	-0.0025	65	80	0	89.19	18	21	7.7e-09	K	AGGAYTMNTASAVTVR	S	Oxidation (M)	0.0000001000000000.0	10	815: Scan 7249 (rt=44.7265) [E:\Data\EOT16-4060_Athal.raw]	14700297	4927	1		0	-1.6	-1.6	K.AGGAYTMNTASAVTVR.S + Oxidation (M)	R37A1_ARATH	Putative 60S ribosomal protein L37a-1 OS=Arabidopsis thaliana GN=RPL37AB PE=3 SV=1	K.AGGAYTMNTASAVTVR.S + Oxidation (M)	44.7265	1
320734279	1	1	794.871	1587.73	2	1587.73	0.0009	157	171	0	89.07	0	17	3.5e-09	K	LQEEEAAEEAAEAAK	S			17	2005: Scan 9604 (rt=56.1474) [E:\Data\EOT16-4060_Athal.raw]	14700293	4938	1		0	0.6	0.6	K.LQEEEAAEEAAEAAK.S	RK29_ARATH	50S ribosomal protein L29, chloroplastic OS=Arabidopsis thaliana GN=RPL29 PE=1 SV=1	K.LQEEEAAEEAAEAAK.S	56.1474	1
320732499	1	1	713.391	1424.77	2	1424.77	0.0003	309	321	0	88.73	0	21	9.8e-09	R	VGLTGLTVAEYFR	D			10	8875: Scan 21790 (rt=114.532) [E:\Data\EOT16-4060_Athal.raw]	14700071	3975	1		0	0.2	0.2	R.VGLTGLTVAEYFR.D	ATPBM_ARATH	ATP synthase subunit beta-1, mitochondrial OS=Arabidopsis thaliana GN=At5g08670 PE=1 SV=1	R.VGLTGLTVAEYFR.D	114.532	1
320734310	1	1	945.488	1888.96	2	1888.96	0.0043	285	301	0	88.71	18	22	1.2e-08	K	IGWIALNDPEGVFETTK	V			18	9556: Sum of 2 scans in range 22723 (rt=118.542) to 22732 (rt=118.579) [E:\Data\EOT16-4060_Athal.raw]	14700300	6458	1		0	2.3	2.3	K.IGWIALNDPEGVFETTK.V	SUR1_ARATH	S-alkyl-thiohydroximate lyase SUR1 OS=Arabidopsis thaliana GN=SUR1 PE=1 SV=1	K.IGWIALNDPEGVFETTK.V	118.561	1
320733810	1	0	895.983	1789.95	2	1789.95	-0.0029	604	619	0	87.92	18	21	1.1e-08	K	GMLTGPVTILNWSFVR	N			10	11546: Scan 26103 (rt=134.338) [E:\Data\EOT16-4060_Athal.raw]	14700217	5947	0		0	-1.6	-1.6	K.GMLTGPVTILNWSFVR.N	METE3_ARATH	5-methyltetrahydropteroyltriglutamate--homocysteine methyltransferase 3, chloroplastic OS=Arabidopsis thaliana GN=MS3 PE=1 SV=1	K.GMLTGPVTILNWSFVR.N	134.338	1
320732236	1	1	645.332	1288.65	2	1288.65	-0.0027	141	152	0	87.79	18	21	1.3e-08	K	IVDNETISVDGK	L			10	1189: Scan 8086 (rt=48.9799) [E:\Data\EOT16-4060_Athal.raw]	14700054	3100	1		0	-2.1	-2.1	K.IVDNETISVDGK.L	G3PB_ARATH	Glyceraldehyde-3-phosphate dehydrogenase GAPB, chloroplastic OS=Arabidopsis thaliana GN=GAPB PE=1 SV=2	K.IVDNETISVDGK.L	48.9799	1
320734043	1	1	995.482	1988.95	2	1988.95	0.0014	246	263	0	87.77	18	21	1.1e-08	K	GFGFVTYDSSQEVQNAIK	S			19	6519: Scan 16918 (rt=90.1153) [E:\Data\EOT16-4060_Athal.raw]	14700250	6896	1		0	0.7	0.7	K.GFGFVTYDSSQEVQNAIK.S	CP29B_ARATH	RNA-binding protein CP29B, chloroplastic OS=Arabidopsis thaliana GN=CP29B PE=1 SV=1	K.GFGFVTYDSSQEVQNAIK.S	90.1153	1
320732164	1	1	827.923	1653.83	2	1653.83	0.0055	1115	1129	0	87.64	21	22	1.4e-08	K	FNEEAVLALYSGDVK	S			18	7393: Scan 18243 (rt=96.0682) [E:\Data\EOT16-4060_Athal.raw]	14700050	5316	1		0	3.3	3.3	K.FNEEAVLALYSGDVK.S	SYIC_ARATH	Isoleucine--tRNA ligase, cytoplasmic OS=Arabidopsis thaliana GN=At4g10320 PE=2 SV=1	K.FNEEAVLALYSGDVK.S	96.0682	1
320732411	1	1	708.896	1415.78	2	1415.78	0.0002	95	107	0	87.53	18	20	1.1e-08	K	IAQIPVSEAYLGR	V			9	4816: Scan 14167 (rt=77.3217) [E:\Data\EOT16-4060_Athal.raw]	14700066	3896	1		0	0.1	0.1	K.IAQIPVSEAYLGR.V	ATPA_ARATH	ATP synthase subunit alpha, chloroplastic OS=Arabidopsis thaliana GN=atpA PE=1 SV=1	K.IAQIPVSEAYLGR.V	77.3217	1
320734220	1	1	752.901	1503.79	2	1503.79	-0.0053	252	265	0	87.18	18	21	1.5e-08	K	DLATAFLNVLGNEK	A			10	11052: Scan 25017 (rt=128.688) [E:\Data\EOT16-4060_Athal.raw]	14700278	4478	1		0	-3.5	-3.5	K.DLATAFLNVLGNEK.A	CP41B_ARATH	Chloroplast stem-loop binding protein of 41 kDa b, chloroplastic OS=Arabidopsis thaliana GN=CSP41B PE=1 SV=1	K.DLATAFLNVLGNEK.A	128.688	1
320733490	1	1	694.361	1386.71	2	1386.71	-0.002	84	96	0	87.16	0	21	1.4e-08	R	LASIGLENTEANR	Q			10	2130: Scan 9838 (rt=57.2674) [E:\Data\EOT16-4060_Athal.raw]	14700173	3737	1		0	-1.4	-1.4	R.LASIGLENTEANR.Q	ALFC1_ARATH	Probable fructose-bisphosphate aldolase 1, chloroplastic OS=Arabidopsis thaliana GN=FBA1 PE=1 SV=2	R.LASIGLENTEANR.Q	57.2674	1
320731915	1	1	759.84	1517.67	2	1517.67	-0.0012	593	606	0	86.93	0	14	2.9e-09	R	PMEEGLAEAIDDGR	I	Oxidation (M)	0.01000000000000.0	10	2968: Scan 11239 (rt=63.7249) [E:\Data\EOT16-4060_Athal.raw]	14700039	4545	1		0	-0.8	-0.8	R.PMEEGLAEAIDDGR.I + Oxidation (M)	EF2_ARATH	Elongation factor 2 OS=Arabidopsis thaliana GN=LOS1 PE=1 SV=1	R.PMEEGLAEAIDDGR.I + Oxidation (M)	63.7249	1
320732640	1	1	554.307	1659.9	3	1659.9	0.0019	203	218	0	86.85	0	21	1.4e-08	K	YGGVGAAIEYAVLHLK	V			16	10424: Scan 23951 (rt=123.828) [E:\Data\EOT16-4060_Athal.raw]	14700082	5354	1		0	1.1	1.1	K.YGGVGAAIEYAVLHLK.V	BCA1_ARATH	Beta carbonic anhydrase 1, chloroplastic OS=Arabidopsis thaliana GN=BCA1 PE=1 SV=2	K.YGGVGAAIEYAVLHLK.V	123.828	1
320733429	1	1	822.389	1642.76	2	1642.77	-0.002	53	67	0	86.53	0	19	9.2e-09	R	FLSEACDLVFDAASR	G			11	9588: Scan 22762 (rt=118.703) [E:\Data\EOT16-4060_Athal.raw]	14700165	5250	1		0	-1.2	-1.2	R.FLSEACDLVFDAASR.G	RR2_ARATH	30S ribosomal protein S2, chloroplastic OS=Arabidopsis thaliana GN=rps2 PE=3 SV=1	R.FLSEACDLVFDAASR.G	118.703	1
320732084	1	1	1128.61	2255.21	2	2255.22	-0.0047	192	215	0	85.98	0	19	1.2e-08	K	VEPGSNVAIFGLGTVGLAVAEGAK	T			12	10615: Scan 24256 (rt=125.174) [E:\Data\EOT16-4060_Athal.raw]	14700046	8095	1		0	-2.1	-2.1	K.VEPGSNVAIFGLGTVGLAVAEGAK.T	ADHX_ARATH	Alcohol dehydrogenase class-3 OS=Arabidopsis thaliana GN=ADH2 PE=1 SV=2	K.VEPGSNVAIFGLGTVGLAVAEGAK.T	125.174	1
320732316	1	1	825.903	1649.79	2	1649.79	0.0053	125	141	0	85.86	0	20	1.5e-08	K	TNDSAGDGTTTASILAR	E			13	1825: Scan 9271 (rt=54.5304) [E:\Data\EOT16-4060_Athal.raw]	14700059	5296	1		0	3.2	3.2	K.TNDSAGDGTTTASILAR.E	CPNA1_ARATH	Chaperonin 60 subunit alpha 1, chloroplastic OS=Arabidopsis thaliana GN=CPN60A1 PE=1 SV=2	K.TNDSAGDGTTTASILAR.E	54.5304	1
320734602	1	1	669.344	1336.67	2	1336.67	0.0006	246	259	0	85.21	20	21	2.2e-08	K	TSGASYNALGLAGR	K			10	2757: Scan 10884 (rt=62.0338) [E:\Data\EOT16-4060_Athal.raw]	14700363	3456	1		0	0.4	0.4	K.TSGASYNALGLAGR.K	EXOL4_ARATH	Protein EXORDIUM-like 4 OS=Arabidopsis thaliana GN=EXL4 PE=2 SV=1	K.TSGASYNALGLAGR.K	62.0338	1
320734579	1	1	799.46	1596.91	2	1596.91	-0.0024	345	359	0	85.09	0	18	1e-08	K	APIEQSLIQTVGITK	M			10	6454: Scan 16818 (rt=89.649) [E:\Data\EOT16-4060_Athal.raw]	14700357	5003	1		0	-1.5	-1.5	K.APIEQSLIQTVGITK.M	HTH_ARATH	Protein HOTHEAD OS=Arabidopsis thaliana GN=HTH PE=1 SV=1	K.APIEQSLIQTVGITK.M	89.649	1
320734270	1	1	673.37	1344.73	2	1344.73	-0.0036	181	193	0	85.03	0	21	2.4e-08	R	AFGAELVLTEPAK	G			8	5658: Scan 15496 (rt=83.3895) [E:\Data\EOT16-4060_Athal.raw]	14700291	3501	1		0	-2.7	-2.7	R.AFGAELVLTEPAK.G	CYSKP_ARATH	Cysteine synthase, chloroplastic/chromoplastic OS=Arabidopsis thaliana GN=OASB PE=1 SV=2	R.AFGAELVLTEPAK.G	83.3895	1
320732004	1	1	864.428	1726.84	2	1726.84	0.0007	23	38	0	84.82	18	20	2e-08	R	ALETAFAQYGDVIDSK	I			12	6315: Scan 16614 (rt=88.7392) [E:\Data\EOT16-4060_Athal.raw]	14700042	5659	1		0	0.4	0.4	R.ALETAFAQYGDVIDSK.I	RBG7_ARATH	Glycine-rich RNA-binding protein 7 OS=Arabidopsis thaliana GN=RBG7 PE=1 SV=1	R.ALETAFAQYGDVIDSK.I	88.7392	1
320733060	1	1	778.353	1554.69	2	1554.71	-0.0143	184	196	0	84.81	0	17	9.7e-09	K	MFVLDEADEMLSR	G			10	9094: Scan 22114 (rt=115.953) [E:\Data\EOT16-4060_Athal.raw]	14700124	4744	1		0	-9.2	-9.2	K.MFVLDEADEMLSR.G	IF4A1_ARATH	Eukaryotic initiation factor 4A-1 OS=Arabidopsis thaliana GN=TIF4A-1 PE=1 SV=1	K.MFVLDEADEMLSR.G	115.953	1
320732033	1	1	732.382	1462.75	2	1462.75	0	404	417	0	84.81	21	22	3.1e-08	R	ASIYNAMPLAGVEK	L			9	5547: Scan 15323 (rt=82.5905) [E:\Data\EOT16-4060_Athal.raw]	14700044	4213	0		0	0	0	R.ASIYNAMPLAGVEK.L	SERB1_ARATH	Phosphoserine aminotransferase 1, chloroplastic OS=Arabidopsis thaliana GN=PSAT1 PE=1 SV=1	R.ASIYNAMPLAGVEK.L	82.5905	1
320731791	1	1	704.353	1406.69	2	1406.69	-0.0021	225	237	0	84.8	0	22	2.6e-08	R	GWDAQVLGEAPHK	F			16	3025: Scan 11343 (rt=64.2347) [E:\Data\EOT16-4060_Athal.raw]	14700036	3843	0		0	-1.5	-1.5	R.GWDAQVLGEAPHK.F	PMG2_ARATH	Probable 2,3-bisphosphoglycerate-independent phosphoglycerate mutase 2 OS=Arabidopsis thaliana GN=At3g08590 PE=1 SV=1	R.GWDAQVLGEAPHK.F	64.2347	1
320733626	1	1	821.966	1641.92	2	1641.92	-0.0015	46	61	0	84.52	0	19	1.6e-08	R	VGTLDSLLALGDDLLK	S			11	11919: Scan 27544 (rt=142.725) [E:\Data\EOT16-4060_Athal.raw]	14700187	5248	1		0	-0.9	-0.9	R.VGTLDSLLALGDDLLK.S	VATC_ARATH	V-type proton ATPase subunit C OS=Arabidopsis thaliana GN=VHA-C PE=1 SV=1	R.VGTLDSLLALGDDLLK.S	142.725	1
320733110	1	1	617.322	1232.63	2	1232.63	-0.0034	215	225	0	84.43	0	22	3.4e-08	K	DEMIDIIGVTK	G			9	6434: Scan 16787 (rt=89.5031) [E:\Data\EOT16-4060_Athal.raw]	14700131	2724	1		0	-2.8	-2.8	K.DEMIDIIGVTK.G	RL31_ARATH	60S ribosomal protein L3-1 OS=Arabidopsis thaliana GN=ARP1 PE=2 SV=5	K.DEMIDIIGVTK.G	89.5031	1
320733003	1	1	819.954	1637.89	2	1637.9	-0.0056	125	140	1	84.38	0	18	1.3e-08	K	KPAEDGQLIILAAGDK	A			13	4183: Scan 13216 (rt=73.0256) [E:\Data\EOT16-4060_Athal.raw]	14700119	5224	1		0	-3.4	-3.4	K.KPAEDGQLIILAAGDK.A	GLYR1_ARATH	Glyoxylate/succinic semialdehyde reductase 1 OS=Arabidopsis thaliana GN=GLYR1 PE=1 SV=1	K.KPAEDGQLIILAAGDK.A	73.0256	1
320732530	1	1	928.469	1854.92	2	1854.93	-0.0017	218	233	0	84.3	0	20	2.3e-08	K	LAYVALDYEQELETAK	S			19	6695: Scan 17173 (rt=91.2599) [E:\Data\EOT16-4060_Athal.raw]	14700075	6277	1		0	-0.9	-0.9	K.LAYVALDYEQELETAK.S	ACT7_ARATH	Actin-7 OS=Arabidopsis thaliana GN=ACT7 PE=1 SV=1	K.LAYVALDYEQELETAK.S	91.2599	1
320733058	1	1	701.375	1400.73	2	1400.73	0.0087	76	89	0	84.09	0	21	3.1e-08	K	GLDVIQQAQSGTGK	T			9	2080: Scan 9730 (rt=56.7244) [E:\Data\EOT16-4060_Athal.raw]	14700124	3795	1		0	6.2	6.2	K.GLDVIQQAQSGTGK.T	IF4A1_ARATH	Eukaryotic initiation factor 4A-1 OS=Arabidopsis thaliana GN=TIF4A-1 PE=1 SV=1	K.GLDVIQQAQSGTGK.T	56.7244	1
320733051	1	1	749.402	1496.79	2	1496.79	0.002	188	199	0	84.05	0	20	2.3e-08	K	INELLVVEYYSR	Q			8	7320: Scan 18134 (rt=95.5934) [E:\Data\EOT16-4060_Athal.raw]	14700123	4439	1		0	1.3	1.3	K.INELLVVEYYSR.Q	RR4_ARATH	30S ribosomal protein S4, chloroplastic OS=Arabidopsis thaliana GN=rps4 PE=3 SV=1	K.INELLVVEYYSR.Q	95.5934	1
320732296	1	1	717.39	1432.77	2	1432.77	-0.0022	278	291	0	84.02	0	22	3.3e-08	R	FVQAGSEVSALLGR	M			9	6342: Scan 16652 (rt=88.904) [E:\Data\EOT16-4060_Athal.raw]	14700058	4038	1		0	-1.5	-1.5	R.FVQAGSEVSALLGR.M	ATPB_ARATH	ATP synthase subunit beta, chloroplastic OS=Arabidopsis thaliana GN=atpB PE=1 SV=2	R.FVQAGSEVSALLGR.M	88.904	1
320734379	1	1	704.341	1406.67	2	1406.67	-0.0038	136	149	0	83.83	0	20	2.1e-08	R	EAGSTMDVVAAQTK	A			9	1103: Scan 7888 (rt=47.967) [E:\Data\EOT16-4060_Athal.raw]	14700314	3838	1		0	-2.7	-2.7	R.EAGSTMDVVAAQTK.A	TPIS_ARATH	Triosephosphate isomerase, cytosolic OS=Arabidopsis thaliana GN=CTIMC PE=1 SV=2	R.EAGSTMDVVAAQTK.A	47.967	1
320733621	1	1	693.402	1384.79	2	1384.79	-0.0024	78	90	0	83.75	0	20	2.5e-08	K	IAVLVGTITDDLR	V			17	7624: Scan 18721 (rt=98.4699) [E:\Data\EOT16-4060_Athal.raw]	14700186	3731	1		0	-1.7	-1.7	K.IAVLVGTITDDLR.V	RL183_ARATH	60S ribosomal protein L18-3 OS=Arabidopsis thaliana GN=RPL18C PE=2 SV=1	K.IAVLVGTITDDLR.V	98.4699	1
320734405	1	1	758.36	1514.71	2	1514.71	-0.0044	354	368	0	83.56	0	18	1.7e-08	R	TADLGGSSTTTEFTK	A			11	1405: Scan 8465 (rt=50.6496) [E:\Data\EOT16-4060_Athal.raw]	14700320	4523	1		0	-2.9	-2.9	R.TADLGGSSTTTEFTK.A	IDH5_ARATH	Isocitrate dehydrogenase [NAD] catalytic subunit 5, mitochondrial OS=Arabidopsis thaliana GN=IDH5 PE=2 SV=1	R.TADLGGSSTTTEFTK.A	50.6496	1
320731758	1	1	802.421	1602.83	2	1602.83	0.0004	95	109	0	83.23	19	22	3.8e-08	K	YHASAIHVPGPEVAR	L			9	1699: Sum of 5 scans in range 9058 (rt=53.5334) to 9123 (rt=53.8214) [E:\Data\EOT16-4060_Athal.raw]	14700035	5038	1		0	0.2	0.2	K.YHASAIHVPGPEVAR.L	NRL1_ARATH	Nitrilase 1 OS=Arabidopsis thaliana GN=NIT1 PE=1 SV=2	K.YHASAIHVPGPEVAR.L	53.6774	1
320732859	1	1	736.84	1471.66	2	1471.67	-0.0003	124	135	0	83.19	0	17	1.4e-08	R	ANDFDLMYEQVK	A			8	5540: Scan 15315 (rt=82.5579) [E:\Data\EOT16-4060_Athal.raw]	14700105	4260	1		0	-0.2	-0.2	R.ANDFDLMYEQVK.A	KPPR_ARATH	Phosphoribulokinase, chloroplastic OS=Arabidopsis thaliana GN=At1g32060 PE=2 SV=1	R.ANDFDLMYEQVK.A	82.5579	1
320733913	1	1	668.318	2001.93	3	2001.94	-0.0063	129	147	0	83.02	0	18	1.8e-08	R	ASGDYAIVIAHNPDSDTTR	I			11	2417: Scan 10345 (rt=59.7039) [E:\Data\EOT16-4060_Athal.raw]	14700232	6948	1		0	-3.1	-3.1	R.ASGDYAIVIAHNPDSDTTR.I	RL81_ARATH	60S ribosomal protein L8-1 OS=Arabidopsis thaliana GN=RPL8A PE=1 SV=2	R.ASGDYAIVIAHNPDSDTTR.I	59.7039	1
320734214	1	1	611.311	1220.61	2	1220.6	0.0029	118	128	0	82.98	0	21	3.9e-08	R	NAEALAEYVNK	E			9	2296: Scan 10160 (rt=58.8683) [E:\Data\EOT16-4060_Athal.raw]	14700277	2648	1		0	2.4	2.4	R.NAEALAEYVNK.E	PDI21_ARATH	Protein disulfide-isomerase like 2-1 OS=Arabidopsis thaliana GN=PDIL2-1 PE=2 SV=1	R.NAEALAEYVNK.E	58.8683	1
320734431	1	1	672.872	1343.73	2	1343.73	0.0004	412	423	0	82.79	0	22	4.5e-08	R	GVLDLTEEILSR	F			9	10061: Scan 23409 (rt=121.521) [E:\Data\EOT16-4060_Athal.raw]	14700325	3494	1		0	0.3	0.3	R.GVLDLTEEILSR.F	SYTM2_ARATH	Threonine--tRNA ligase, chloroplastic/mitochondrial 2 OS=Arabidopsis thaliana GN=EMB2761 PE=2 SV=1	R.GVLDLTEEILSR.F	121.521	1
320733707	1	0	567.331	1132.65	2	1132.65	-0.0022	88	97	0	82.63	0	19	2.5e-08	K	SAQFVLDLLK	N			13	9221: Scan 22277 (rt=116.632) [E:\Data\EOT16-4060_Athal.raw]	14700203	2193	0		0	-1.9	-1.9	K.SAQFVLDLLK.N	RL172_ARATH	60S ribosomal protein L17-2 OS=Arabidopsis thaliana GN=RPL17B PE=2 SV=2	K.SAQFVLDLLK.N	116.632	1
320733099	1	1	791.931	1581.85	2	1581.85	-0.0003	75	89	0	82.59	0	19	2.7e-08	R	TALSHVDNLISGVTR	G			9	5291: Scan 14881 (rt=80.4838) [E:\Data\EOT16-4060_Athal.raw]	14700130	4916	1		0	-0.2	-0.2	R.TALSHVDNLISGVTR.G	RL91_ARATH	60S ribosomal protein L9-1 OS=Arabidopsis thaliana GN=RPL9B PE=1 SV=3	R.TALSHVDNLISGVTR.G	80.4838	1
320732317	1	1	877.468	1752.92	2	1752.92	0.0028	103	119	0	82.55	0	21	4e-08	R	AIELPNAMENAGAALIR	E			12	8342: Scan 19815 (rt=103.286) [E:\Data\EOT16-4060_Athal.raw]	14700059	5762	1		0	1.6	1.6	R.AIELPNAMENAGAALIR.E	CPNA1_ARATH	Chaperonin 60 subunit alpha 1, chloroplastic OS=Arabidopsis thaliana GN=CPN60A1 PE=1 SV=2	R.AIELPNAMENAGAALIR.E	103.286	1
320733227	1	1	770.393	1538.77	2	1538.77	-0.0017	192	204	0	82.52	0	21	4.4e-08	K	LFQTIDNLDYAAR	S			10	5697: Scan 15569 (rt=83.7585) [E:\Data\EOT16-4060_Athal.raw]	14700143	4663	1		0	-1.1	-1.1	K.LFQTIDNLDYAAR.S	PSBQ2_ARATH	Oxygen-evolving enhancer protein 3-2, chloroplastic OS=Arabidopsis thaliana GN=PSBQ2 PE=1 SV=2	K.LFQTIDNLDYAAR.S	83.7585	1
320734991	1	1	789.37	1576.72	2	1576.72	0.0031	286	299	0	82.48	0	19	2.4e-08	R	ITEDSNQNLSAEEK	S			11	75: Scan 4685 (rt=30.1707) [E:\Data\EOT16-4060_Athal.raw]	14700469	4886	1		0	2	2	R.ITEDSNQNLSAEEK.S	PCS1_ARATH	Glutathione gamma-glutamylcysteinyltransferase 1 OS=Arabidopsis thaliana GN=PCS1 PE=1 SV=1	R.ITEDSNQNLSAEEK.S	30.1707	1
320732021	1	0	794.078	2379.21	3	2379.22	-0.0043	27	48	1	82.11	0	21	4.4e-08	R	VTIVQSSTVYNDTPATLDKAEK	F			11	8772: Scan 21311 (rt=111.705) [E:\Data\EOT16-4060_Athal.raw]	14700043	8609	1		0	-1.8	-1.8	R.VTIVQSSTVYNDTPATLDKAEK.F	NRL3_ARATH	Nitrilase 3 OS=Arabidopsis thaliana GN=NIT3 PE=1 SV=1	R.VTIVQSSTVYNDTPATLDKAEK.F	111.705	1
320731773	1	1	794.078	2379.21	3	2379.22	-0.0043	27	48	1	82.11	0	21	4.4e-08	R	VTIVQSSTVYNDTPATIDKAEK	Y			11	8772: Scan 21311 (rt=111.705) [E:\Data\EOT16-4060_Athal.raw]	14700035	8609	1		0	-1.8	-1.8	R.VTIVQSSTVYNDTPATIDKAEK.Y	NRL1_ARATH	Nitrilase 1 OS=Arabidopsis thaliana GN=NIT1 PE=1 SV=2	R.VTIVQSSTVYNDTPATIDKAEK.Y	111.705	1
320732625	1	1	708.386	1414.76	2	1414.76	-0.0018	330	343	0	82.08	0	22	5.1e-08	R	EGMATLAALNVLGR	V			10	8497: Scan 20040 (rt=104.267) [E:\Data\EOT16-4060_Athal.raw]	14700081	3887	1		0	-1.3	-1.3	R.EGMATLAALNVLGR.V	HPR1_ARATH	Glycerate dehydrogenase HPR, peroxisomal OS=Arabidopsis thaliana GN=HPR PE=1 SV=1	R.EGMATLAALNVLGR.V	104.267	1
320734403	1	1	814.913	1627.81	2	1627.82	-0.0059	482	496	0	81.98	0	21	4.4e-08	K	NVIIANSEGIQEADR	S			10	2345: Scan 10240 (rt=59.2381) [E:\Data\EOT16-4060_Athal.raw]	14700319	5175	1		0	-3.6	-3.6	K.NVIIANSEGIQEADR.S	GLGL1_ARATH	Glucose-1-phosphate adenylyltransferase large subunit 1, chloroplastic OS=Arabidopsis thaliana GN=ADG2 PE=1 SV=3	K.NVIIANSEGIQEADR.S	59.2381	1
320732795	1	1	915.894	1829.77	2	1829.79	-0.0109	243	257	0	81.95	0	13	6.7e-09	K	FMQDPMEIYVDDEAK	L			11	6741: Scan 17247 (rt=91.5999) [E:\Data\EOT16-4060_Athal.raw]	14700099	6142	1		0	-6	-6	K.FMQDPMEIYVDDEAK.L	RH15_ARATH	DEAD-box ATP-dependent RNA helicase 15 OS=Arabidopsis thaliana GN=RH15 PE=1 SV=3	K.FMQDPMEIYVDDEAK.L	91.5999	1
320733771	1	1	865.417	1728.82	2	1728.82	-0.0023	82	96	0	81.72	0	20	3.6e-08	K	AMGIMNSFINDIFEK	L			16	11516: Scan 26039 (rt=134.002) [E:\Data\EOT16-4060_Athal.raw]	14700212	5670	0		0	-1.3	-1.3	K.AMGIMNSFINDIFEK.L	H2B1_ARATH	Histone H2B.1 OS=Arabidopsis thaliana GN=At1g07790 PE=1 SV=3	K.AMGIMNSFINDIFEK.L	134.002	1
320734530	1	1	784.404	1566.79	2	1566.79	0	126	139	0	81.7	0	22	5.7e-08	R	SDYDNVIGALPYLK	V			10	8153: Scan 19530 (rt=102.062) [E:\Data\EOT16-4060_Athal.raw]	14700346	4814	1		0	0	0	R.SDYDNVIGALPYLK.V	RK35_ARATH	50S ribosomal protein L35, chloroplastic OS=Arabidopsis thaliana GN=RPL35 PE=2 SV=1	R.SDYDNVIGALPYLK.V	102.062	1
320731921	1	1	900.469	1798.92	2	1798.93	-0.0017	771	786	0	81.56	18	20	4.4e-08	K	AYLPVVESFGFSSQLR	A			18	9637: Scan 22836 (rt=119.031) [E:\Data\EOT16-4060_Athal.raw]	14700039	5983	1		0	-0.9	-0.9	K.AYLPVVESFGFSSQLR.A	EF2_ARATH	Elongation factor 2 OS=Arabidopsis thaliana GN=LOS1 PE=1 SV=1	K.AYLPVVESFGFSSQLR.A	119.031	1
320735000	1	1	655.838	1309.66	2	1309.66	-0.0007	238	250	0	81.52	0	21	5.2e-08	R	SSQTILATGGYGR	A			10	1728: Scan 9106 (rt=53.7437) [E:\Data\EOT16-4060_Athal.raw]	14700472	3259	1		0	-0.5	-0.5	R.SSQTILATGGYGR.A	SDHA1_ARATH	Succinate dehydrogenase [ubiquinone] flavoprotein subunit 1, mitochondrial OS=Arabidopsis thaliana GN=SDH1-1 PE=1 SV=1	R.SSQTILATGGYGR.A	53.7437	1
320732417	1	1	971.537	1941.06	2	1941.05	0.0053	23	41	0	81.39	0	19	3.2e-08	R	EVTIVNTGTVLQVGDGIAR	I			10	6895: Scan 17480 (rt=92.6523) [E:\Data\EOT16-4060_Athal.raw]	14700066	6737	1		0	2.7	2.7	R.EVTIVNTGTVLQVGDGIAR.I	ATPA_ARATH	ATP synthase subunit alpha, chloroplastic OS=Arabidopsis thaliana GN=atpA PE=1 SV=1	R.EVTIVNTGTVLQVGDGIAR.I	92.6523	1
320733663	1	1	766.918	1531.82	2	1531.82	-0.0036	38	51	0	81.21	0	21	5.4e-08	K	VLEQLSGQTPVFSK	A			9	4217: Scan 13263 (rt=73.2336) [E:\Data\EOT16-4060_Athal.raw]	14700196	4633	1		0	-2.4	-2.4	K.VLEQLSGQTPVFSK.A	RL111_ARATH	60S ribosomal protein L11-1 OS=Arabidopsis thaliana GN=RPL11A PE=2 SV=2	K.VLEQLSGQTPVFSK.A	73.2336	1
320732939	1	1	831.869	1661.72	2	1661.73	-0.0037	269	283	0	81.13	0	14	1.2e-08	R	DENVSAEDLDAELDK	Y			20	3790: Sum of 2 scans in range 12529 (rt=69.7294) to 12552 (rt=69.8204) [E:\Data\EOT16-4060_Athal.raw]	14700113	5362	1		0	-2.2	-2.2	R.DENVSAEDLDAELDK.Y	THO4B_ARATH	THO complex subunit 4B OS=Arabidopsis thaliana GN=ALY2 PE=1 SV=1	R.DENVSAEDLDAELDK.Y	69.7749	1
320734311	1	1	848.383	1694.75	2	1694.75	-0.0023	12	26	0	81.1	0	16	1.7e-08	R	SPGEGDTSWVDIYNR	L			11	5030: Scan 14481 (rt=78.7305) [E:\Data\EOT16-4060_Athal.raw]	14700301	5538	1		0	-1.4	-1.4	R.SPGEGDTSWVDIYNR.L	CLPP1_ARATH	Chloroplastic ATP-dependent Clp protease proteolytic subunit 1 OS=Arabidopsis thaliana GN=clpP1 PE=1 SV=2	R.SPGEGDTSWVDIYNR.L	78.7305	1
320733426	1	1	750.332	1498.65	2	1498.66	-0.0088	5	15	0	81.08	0	15	1.5e-08	R	YWNIDLEEMMR	A			17	9474: Scan 22598 (rt=117.978) [E:\Data\EOT16-4060_Athal.raw]	14700165	4450	1		0	-5.9	-5.9	R.YWNIDLEEMMR.A	RR2_ARATH	30S ribosomal protein S2, chloroplastic OS=Arabidopsis thaliana GN=rps2 PE=3 SV=1	R.YWNIDLEEMMR.A	117.978	1
320732115	1	1	571.293	1710.86	3	1710.86	-0.0013	57	72	0	80.99	0	21	5.9e-08	K	FNVEYIAGGATQNSIK	V			16	4907: Scan 14304 (rt=77.9405) [E:\Data\EOT16-4060_Athal.raw]	14700048	5599	0		0	-0.8	-0.8	K.FNVEYIAGGATQNSIK.V	ADK1_ARATH	Adenosine kinase 1 OS=Arabidopsis thaliana GN=ADK1 PE=1 SV=1	K.FNVEYIAGGATQNSIK.V	77.9405	1
320733435	1	1	665.88	1329.75	2	1329.75	-0.0039	178	189	0	80.98	0	20	4.4e-08	K	TTIAIDTILNQK	Q			9	6153: Scan 16350 (rt=87.5382) [E:\Data\EOT16-4060_Athal.raw]	14700166	3402	1		0	-2.9	-2.9	K.TTIAIDTILNQK.Q	ATPAM_ARATH	ATP synthase subunit alpha, mitochondrial OS=Arabidopsis thaliana GN=ATPA PE=1 SV=2	K.TTIAIDTILNQK.Q	87.5382	1
320732395	1	1	651.305	1300.6	2	1300.59	0.0022	545	555	0	80.72	0	17	2.2e-08	K	LDTETFGEFSR	F			8	4040: Scan 12930 (rt=71.5521) [E:\Data\EOT16-4060_Athal.raw]	14700065	3171	1		0	1.7	1.7	K.LDTETFGEFSR.F	DCP5_ARATH	Protein decapping 5 OS=Arabidopsis thaliana GN=DCP5 PE=1 SV=1	K.LDTETFGEFSR.F	71.5521	1
320733297	1	1	799.431	1596.85	2	1596.85	0.0009	179	194	0	80.65	20	21	5.5e-08	K	LEILGGNTESAPVAAR	V			9	3914: Scan 12716 (rt=70.5269) [E:\Data\EOT16-4060_Athal.raw]	14700151	5002	1		0	0.6	0.6	K.LEILGGNTESAPVAAR.V	THO4C_ARATH	THO complex subunit 4C OS=Arabidopsis thaliana GN=ALY3 PE=1 SV=1	K.LEILGGNTESAPVAAR.V	70.5269	1
320731980	1	1	741.363	1480.71	2	1480.71	0.0013	465	476	0	80.63	18	20	5e-08	R	GIWISYWSQADR	S			9	7710: Scan 18851 (rt=99.0441) [E:\Data\EOT16-4060_Athal.raw]	14700041	4333	1		0	0.9	0.9	R.GIWISYWSQADR.S	CATA3_ARATH	Catalase-3 OS=Arabidopsis thaliana GN=CAT3 PE=1 SV=3	R.GIWISYWSQADR.S	99.0441	1
320733951	1	1	672.654	2014.94	3	2014.93	0.0062	129	147	0	80.6	0	19	4.2e-08	R	ASGDYAIVIAHNPDNDTSR	I			9	2250: Scan 10076 (rt=58.4529) [E:\Data\EOT16-4060_Athal.raw]	14700237	6992	1		0	3.1	3.1	R.ASGDYAIVIAHNPDNDTSR.I	RL83_ARATH	60S ribosomal protein L8-3 OS=Arabidopsis thaliana GN=RPL8C PE=1 SV=2	R.ASGDYAIVIAHNPDNDTSR.I	58.4529	1
320735020	1	1	714.405	1426.79	2	1426.79	0.0028	260	272	0	80.59	0	20	5.3e-08	K	LVAEVLLDEVAEK	S			17	8478: Scan 20016 (rt=104.164) [E:\Data\EOT16-4060_Athal.raw]	14700479	4002	1		0	2	2	K.LVAEVLLDEVAEK.S	DJ1A_ARATH	Protein DJ-1 homolog A OS=Arabidopsis thaliana GN=DJ1A PE=1 SV=1	K.LVAEVLLDEVAEK.S	104.164	1
320735023	1	1	922.448	1842.88	2	1842.89	-0.0074	335	351	0	80.55	18	20	4.8e-08	K	SYGLSDEDFSAVIEALK	A			11	10540: Scan 24131 (rt=124.615) [E:\Data\EOT16-4060_Athal.raw]	14700480	6201	1		0	-4	-4	K.SYGLSDEDFSAVIEALK.A	GLYR2_ARATH	Glyoxylate/succinic semialdehyde reductase 2, chloroplastic OS=Arabidopsis thaliana GN=GLYR2 PE=1 SV=1	K.SYGLSDEDFSAVIEALK.A	124.615	1
320731878	1	1	701.866	1401.72	2	1401.72	0.0008	1436	1449	0	80.53	18	21	6.3e-08	K	GMAGGEIVVTPVEK	I	Oxidation (M)	0.01000000000000.0	9	1955: Scan 9516 (rt=55.7276) [E:\Data\EOT16-4060_Athal.raw]	14700038	3800	1		0	0.6	0.6	K.GMAGGEIVVTPVEK.I + Oxidation (M)	GLTB1_ARATH	Ferredoxin-dependent glutamate synthase 1, chloroplastic/mitochondrial OS=Arabidopsis thaliana GN=GLU1 PE=1 SV=3	K.GMAGGEIVVTPVEK.I + Oxidation (M)	55.7276	1
320732513	1	1	758.387	1514.76	2	1514.76	-0.0025	22	34	0	80.5	18	21	5.9e-08	K	EIENGILWEVEGK	W			9	6763: Scan 17280 (rt=91.746) [E:\Data\EOT16-4060_Athal.raw]	14700074	4527	1		0	-1.7	-1.7	K.EIENGILWEVEGK.W	TCTP1_ARATH	Translationally-controlled tumor protein 1 OS=Arabidopsis thaliana GN=TCTP1 PE=1 SV=2	K.EIENGILWEVEGK.W	91.746	1
320734632	1	1	1021.52	2041.02	2	2041.02	0.0042	26	44	0	80.28	18	21	6.8e-08	R	VGLAGLYQEASMLTFEGQK	I			10	10254: Scan 23681 (rt=122.66) [E:\Data\EOT16-4060_Athal.raw]	14700370	7089	1		0	2.1	2.1	R.VGLAGLYQEASMLTFEGQK.I	NTF2_ARATH	Nuclear transport factor 2 OS=Arabidopsis thaliana GN=NTF2 PE=1 SV=1	R.VGLAGLYQEASMLTFEGQK.I	122.66	1
320733235	1	0	901.92	1801.83	2	1801.83	-0.0006	132	146	0	80.2	0	18	3.4e-08	R	NFAFIQYEAQEDATR	A			10	5801: Scan 15757 (rt=84.678) [E:\Data\EOT16-4060_Athal.raw]	14700144	5989	0		0	-0.3	-0.3	R.NFAFIQYEAQEDATR.A	RS40_ARATH	Serine/arginine-rich splicing factor RS40 OS=Arabidopsis thaliana GN=RS40 PE=1 SV=2	R.NFAFIQYEAQEDATR.A	84.678	1
320734113	1	1	625.317	1248.62	2	1248.62	0.0007	697	709	0	80.14	18	21	7.1e-08	K	EAASVVSSVSEGK	M			10	642: Scan 6800 (rt=42.3002) [E:\Data\EOT16-4060_Athal.raw]	14700261	2833	1		0	0.6	0.6	K.EAASVVSSVSEGK.M	SYGM1_ARATH	Glycine--tRNA ligase, mitochondrial 1 OS=Arabidopsis thaliana GN=At1g29880 PE=1 SV=1	K.EAASVVSSVSEGK.M	42.3002	1
320733412	1	0	672.969	2015.88	3	2015.89	-0.0083	98	115	0	80.09	0	14	1.5e-08	R	DTTLNGAVEQMYTEMASR	H			17	9232: Scan 22290 (rt=116.683) [E:\Data\EOT16-4060_Athal.raw]	14700163	6995	0		0	-4.1	-4.1	R.DTTLNGAVEQMYTEMASR.H	R18A1_ARATH	60S ribosomal protein L18a-1 OS=Arabidopsis thaliana GN=RPL18AA PE=2 SV=1	R.DTTLNGAVEQMYTEMASR.H	116.683	1
320734200	1	1	1020.98	2039.95	2	2039.94	0.006	65	82	0	79.99	0	19	4.1e-08	R	VFEVSLADLQGDEDNAYR	K			13	7329: Scan 18148 (rt=95.6564) [E:\Data\EOT16-4060_Athal.raw]	14700275	7081	1		0	2.9	2.9	R.VFEVSLADLQGDEDNAYR.K	RS3A1_ARATH	40S ribosomal protein S3a-1 OS=Arabidopsis thaliana GN=RPS3AA PE=1 SV=3	R.VFEVSLADLQGDEDNAYR.K	95.6564	1
320731983	1	1	763.419	1524.82	2	1524.82	0.0041	38	50	0	79.96	17	21	6.4e-08	R	GPVLLEDYHLIEK	V			20	5936: Scan 16013 (rt=85.9724) [E:\Data\EOT16-4060_Athal.raw]	14700041	4588	1		0	2.7	2.7	R.GPVLLEDYHLIEK.V	CATA3_ARATH	Catalase-3 OS=Arabidopsis thaliana GN=CAT3 PE=1 SV=3	R.GPVLLEDYHLIEK.V	85.9724	1
320734440	1	0	816.406	2446.2	3	2446.2	-0.0021	1	21	0	79.92	17	21	7.1e-08	-	MLVYQDILTGDELLSDSFPYK	E			22	11454: Scan 25889 (rt=133.186) [E:\Data\EOT16-4060_Athal.raw]	14700327	8874	1		0	-0.9	-0.9	-.MLVYQDILTGDELLSDSFPYK.E	TCTP2_ARATH	Translationally controlled tumor protein 2 OS=Arabidopsis thaliana GN=TCTP2 PE=1 SV=1	-.MLVYQDILTGDELLSDSFPYK.E	133.186	1
320732515	1	1	816.406	2446.2	3	2446.2	-0.0021	1	21	0	79.92	17	21	7.1e-08	-	MLVYQDLLTGDELLSDSFPYK	E			22	11454: Scan 25889 (rt=133.186) [E:\Data\EOT16-4060_Athal.raw]	14700074	8874	1		0	-0.9	-0.9	-.MLVYQDLLTGDELLSDSFPYK.E	TCTP1_ARATH	Translationally-controlled tumor protein 1 OS=Arabidopsis thaliana GN=TCTP1 PE=1 SV=2	-.MLVYQDLLTGDELLSDSFPYK.E	133.186	1
320733193	1	1	587.824	1173.63	2	1173.64	-0.0015	379	389	0	79.84	0	22	9.2e-08	R	VGSSTDLIVQR	V			10	1468: Scan 8576 (rt=51.1164) [E:\Data\EOT16-4060_Athal.raw]	14700140	2387	0		0	-1.3	-1.3	R.VGSSTDLIVQR.V	RH37_ARATH	DEAD-box ATP-dependent RNA helicase 37 OS=Arabidopsis thaliana GN=RH37 PE=2 SV=2	R.VGSSTDLIVQR.V	51.1164	1
320734334	1	1	573.292	1144.57	2	1144.57	-0.0033	417	427	0	79.64	0	21	7e-08	R	AEVADVSEAVR	Q			10	1050: Scan 7796 (rt=47.5262) [E:\Data\EOT16-4060_Athal.raw]	14700304	2257	1		0	-2.9	-2.9	R.AEVADVSEAVR.Q	PKP1_ARATH	Plastidial pyruvate kinase 1, chloroplastic OS=Arabidopsis thaliana GN=PKP1 PE=1 SV=1	R.AEVADVSEAVR.Q	47.5262	1
320732357	1	1	600.333	1198.65	2	1198.66	-0.0043	286	296	0	79.59	0	20	6.5e-08	R	DLVGVLEDAIR	G			16	10478: Scan 24032 (rt=124.19) [E:\Data\EOT16-4060_Athal.raw]	14700062	2532	0		0	-3.6	-3.6	R.DLVGVLEDAIR.G	CPNB1_ARATH	Chaperonin 60 subunit beta 1, chloroplastic OS=Arabidopsis thaliana GN=CPN60B1 PE=1 SV=3	R.DLVGVLEDAIR.G	124.19	1
320733873	1	1	631.352	1260.69	2	1260.69	-0.0028	26	37	0	79.54	0	21	8.1e-08	R	IGSTNITESIVK	I			9	3031: Scan 11351 (rt=64.2709) [E:\Data\EOT16-4060_Athal.raw]	14700226	2927	1		0	-2.2	-2.2	R.IGSTNITESIVK.I	RR8_ARATH	30S ribosomal protein S8, chloroplastic OS=Arabidopsis thaliana GN=rps8 PE=3 SV=1	R.IGSTNITESIVK.I	64.2709	1
320731816	1	1	958.81	2873.41	3	2873.41	-0.0043	455	481	0	79.45	0	20	6.8e-08	R	TILDAIEQVGGIYVVTADHGNAEDMVK	R	Oxidation (M)	0.000000000000000000000000100.0	12	10659: Scan 24338 (rt=125.53) [E:\Data\EOT16-4060_Athal.raw]	14700036	9877	1		0	-1.5	-1.5	R.TILDAIEQVGGIYVVTADHGNAEDMVK.R + Oxidation (M)	PMG2_ARATH	Probable 2,3-bisphosphoglycerate-independent phosphoglycerate mutase 2 OS=Arabidopsis thaliana GN=At3g08590 PE=1 SV=1	R.TILDAIEQVGGIYVVTADHGNAEDMVK.R + Oxidation (M)	125.53	1
320731828	1	1	511.269	1020.52	2	1020.52	-0.0005	33	41	0	79.44	18	22	9.4e-08	K	DTDILAAFR	V			7	6863: Scan 17432 (rt=92.4318) [E:\Data\EOT16-4060_Athal.raw]	14700037	1656	1		0	-0.5	-0.5	K.DTDILAAFR.V	RBL_ARATH	Ribulose bisphosphate carboxylase large chain OS=Arabidopsis thaliana GN=rbcL PE=1 SV=1	K.DTDILAAFR.V	92.4318	1
320734121	1	1	744.419	1486.82	2	1486.82	-0.0012	201	215	0	79.27	17	21	7.7e-08	K	IVSSTGALSLSEVPK	K			10	4345: Scan 13483 (rt=74.293) [E:\Data\EOT16-4060_Athal.raw]	14700262	4361	1		0	-0.8	-0.8	K.IVSSTGALSLSEVPK.K	DLDH1_ARATH	Dihydrolipoyl dehydrogenase 1, mitochondrial OS=Arabidopsis thaliana GN=LPD1 PE=1 SV=2	K.IVSSTGALSLSEVPK.K	74.293	1
320731883	1	1	800.864	1599.71	2	1599.71	0.0008	419	430	0	79.18	0	16	2.8e-08	K	YPEVVDFYDYYK	G			9	7605: Scan 18688 (rt=98.3242) [E:\Data\EOT16-4060_Athal.raw]	14700038	5014	1		0	0.5	0.5	K.YPEVVDFYDYYK.G	GLTB1_ARATH	Ferredoxin-dependent glutamate synthase 1, chloroplastic/mitochondrial OS=Arabidopsis thaliana GN=GLU1 PE=1 SV=3	K.YPEVVDFYDYYK.G	98.3242	1
320735044	1	1	784.913	1567.81	2	1567.81	0.003	265	278	0	79	17	20	7e-08	K	IVTSNENYSTILSK	L			11	3311: Scan 11781 (rt=66.2442) [E:\Data\EOT16-4060_Athal.raw]	14700486	4827	1		0	1.9	1.9	K.IVTSNENYSTILSK.L	U082_ARATH	Probable transcriptional regulatory protein At2g25830 OS=Arabidopsis thaliana GN=At2g25830 PE=2 SV=2	K.IVTSNENYSTILSK.L	66.2442	1
320733735	1	1	825.427	1648.84	2	1648.84	-0.0019	209	223	0	78.95	21	22	1.1e-07	K	SSGIIINTFDALENR	A			10	8650: Scan 20266 (rt=105.273) [E:\Data\EOT16-4060_Athal.raw]	14700207	5288	1		0	-1.2	-1.2	K.SSGIIINTFDALENR.A	U88A1_ARATH	UDP-glycosyltransferase 88A1 OS=Arabidopsis thaliana GN=UGT88A1 PE=2 SV=1	K.SSGIIINTFDALENR.A	105.273	1
320732002	1	1	753.825	1505.64	2	1505.64	-0.0056	64	77	0	78.95	0	13	1.3e-08	K	DAIEGMNGQDLDGR	S	Oxidation (M)	0.00000100000000.0	9	1915: Scan 9433 (rt=55.3209) [E:\Data\EOT16-4060_Athal.raw]	14700042	4485	1		0	-3.7	-3.7	K.DAIEGMNGQDLDGR.S + Oxidation (M)	RBG7_ARATH	Glycine-rich RNA-binding protein 7 OS=Arabidopsis thaliana GN=RBG7 PE=1 SV=1	K.DAIEGMNGQDLDGR.S + Oxidation (M)	55.3209	1
320732486	1	1	702.873	1403.73	2	1403.73	0.001	254	266	0	78.79	17	22	1.2e-07	K	ELDYLVGAVSNPK	R			9	4969: Sum of 2 scans in range 14396 (rt=78.3567) to 14398 (rt=78.3675) [E:\Data\EOT16-4060_Athal.raw]	14700070	3819	1		0	0.7	0.7	K.ELDYLVGAVSNPK.R	PGKH1_ARATH	Phosphoglycerate kinase 1, chloroplastic OS=Arabidopsis thaliana GN=PGK1 PE=1 SV=1	K.ELDYLVGAVSNPK.R	78.3621	1
320732116	1	1	856.437	1710.86	2	1710.86	0.001	57	72	0	78.74	17	21	9.6e-08	K	FNVEYIAGGATQNSIK	V			13	4885: Scan 14275 (rt=77.8122) [E:\Data\EOT16-4060_Athal.raw]	14700048	5600	0		0	0.6	0.6	K.FNVEYIAGGATQNSIK.V	ADK1_ARATH	Adenosine kinase 1 OS=Arabidopsis thaliana GN=ADK1 PE=1 SV=1	K.FNVEYIAGGATQNSIK.V	77.8122	1
320732726	1	1	704.349	1406.68	2	1406.69	-0.0048	106	119	0	78.74	17	21	9.6e-08	K	ITAELQAASSSDSK	S			10	495: Scan 6362 (rt=39.8573) [E:\Data\EOT16-4060_Athal.raw]	14700093	3840	1		0	-3.4	-3.4	K.ITAELQAASSSDSK.S	BCA2_ARATH	Beta carbonic anhydrase 2, chloroplastic OS=Arabidopsis thaliana GN=BCA2 PE=1 SV=3	K.ITAELQAASSSDSK.S	39.8573	1
320733859	1	1	735.881	1469.75	2	1469.75	-0.0003	269	282	0	78.66	20	21	9.8e-08	R	INLLDEEVGAGGQR	R			10	4188: Scan 13222 (rt=73.0511) [E:\Data\EOT16-4060_Athal.raw]	14700224	4253	1		0	-0.2	-0.2	R.INLLDEEVGAGGQR.R	AGO1_ARATH	Protein argonaute 1 OS=Arabidopsis thaliana GN=AGO1 PE=1 SV=1	R.INLLDEEVGAGGQR.R	73.0511	1
320732370	1	1	680.88	1359.75	2	1359.75	-0.001	56	67	0	78.62	0	21	9.8e-08	K	MELIDAAFPLLK	G			15	10808: Scan 24582 (rt=126.617) [E:\Data\EOT16-4060_Athal.raw]	14700063	3581	1		0	-0.7	-0.7	K.MELIDAAFPLLK.G	MDHC1_ARATH	Malate dehydrogenase, cytoplasmic 1 OS=Arabidopsis thaliana GN=MDH1 PE=1 SV=2	K.MELIDAAFPLLK.G	126.617	1
320734325	1	1	751.403	1500.79	2	1500.79	-0.0021	195	208	0	78.58	0	21	1.1e-07	R	ANTFVAEVLGLDPR	E			10	9894: Scan 23186 (rt=120.569) [E:\Data\EOT16-4060_Athal.raw]	14700303	4462	1		0	-1.4	-1.4	R.ANTFVAEVLGLDPR.E	MDHG1_ARATH	Malate dehydrogenase, glyoxysomal OS=Arabidopsis thaliana GN=At5g09660 PE=2 SV=1	R.ANTFVAEVLGLDPR.E	120.569	1
320733567	1	1	676.026	2025.06	3	2025.06	0.0006	103	119	0	78.55	17	21	9.8e-08	R	HILQQLQTMNIVDLDTK	G	Oxidation (M)	0.00000000100000000.0	19	5474: Scan 15207 (rt=82.047) [E:\Data\EOT16-4060_Athal.raw]	14700180	7035	1		0	0.3	0.3	R.HILQQLQTMNIVDLDTK.G + Oxidation (M)	RS193_ARATH	40S ribosomal protein S19-3 OS=Arabidopsis thaliana GN=RPS19C PE=2 SV=1	R.HILQQLQTMNIVDLDTK.G + Oxidation (M)	82.047	1
320731875	1	1	587.826	1173.64	2	1173.64	0.0028	705	715	0	78.47	0	21	1.1e-07	R	SGSQLLVLSDR	S			8	3840: Scan 12604 (rt=70.0304) [E:\Data\EOT16-4060_Athal.raw]	14700038	2388	1		0	2.4	2.4	R.SGSQLLVLSDR.S	GLTB1_ARATH	Ferredoxin-dependent glutamate synthase 1, chloroplastic/mitochondrial OS=Arabidopsis thaliana GN=GLU1 PE=1 SV=3	R.SGSQLLVLSDR.S	70.0304	1
320734142	1	1	702.844	1403.67	2	1403.68	-0.0043	33	44	0	78.37	0	20	7.8e-08	K	TVDVEELSVEER	N			9	3214: Scan 11631 (rt=65.5601) [E:\Data\EOT16-4060_Athal.raw]	14700265	3816	1		0	-3.1	-3.1	K.TVDVEELSVEER.N	14333_ARATH	14-3-3-like protein GF14 psi OS=Arabidopsis thaliana GN=GRF3 PE=1 SV=2	K.TVDVEELSVEER.N	65.5601	1
320733053	1	1	780.925	1559.84	2	1559.83	0.0022	77	90	0	78.3	0	21	1e-07	K	GSTGQVLLQLLEMR	L	Oxidation (M)	0.00000000000010.0	9	9778: Scan 23035 (rt=119.899) [E:\Data\EOT16-4060_Athal.raw]	14700123	4770	1		0	1.4	1.4	K.GSTGQVLLQLLEMR.L + Oxidation (M)	RR4_ARATH	30S ribosomal protein S4, chloroplastic OS=Arabidopsis thaliana GN=rps4 PE=3 SV=1	K.GSTGQVLLQLLEMR.L + Oxidation (M)	119.899	1
320732399	1	1	797.838	1593.66	2	1593.67	-0.0043	461	473	0	78.16	0	13	1.5e-08	K	FTEDFDFTAMNEK	F			9	5920: Scan 15990 (rt=85.8697) [E:\Data\EOT16-4060_Athal.raw]	14700065	4974	1		0	-2.7	-2.7	K.FTEDFDFTAMNEK.F	DCP5_ARATH	Protein decapping 5 OS=Arabidopsis thaliana GN=DCP5 PE=1 SV=1	K.FTEDFDFTAMNEK.F	85.8697	1
320732282	1	1	627.808	1253.6	2	1253.6	-0.0026	313	323	0	78.11	0	20	8.1e-08	K	TFAEEVNAAFR	D			9	5567: Scan 15350 (rt=82.709) [E:\Data\EOT16-4060_Athal.raw]	14700057	2870	0		0	-2.1	-2.1	K.TFAEEVNAAFR.D	G3PA1_ARATH	Glyceraldehyde-3-phosphate dehydrogenase GAPA1, chloroplastic OS=Arabidopsis thaliana GN=GAPA1 PE=1 SV=3	K.TFAEEVNAAFR.D	82.709	1
320732737	1	1	551.809	1101.6	2	1101.6	0.0005	239	250	1	77.78	0	23	1.9e-07	R	LSSAAAKPSVTA	-			8	261: Scan 5467 (rt=34.7144) [E:\Data\EOT16-4060_Athal.raw]	14700094	2066	1		0	0.5	0.5	R.LSSAAAKPSVTA.-	RS61_ARATH	40S ribosomal protein S6-1 OS=Arabidopsis thaliana GN=RPS6A PE=1 SV=2	R.LSSAAAKPSVTA.-	34.7144	1
320734276	1	1	577.866	1153.72	2	1153.72	-0.0012	129	139	0	77.71	0	13	2.1e-08	R	VAIGQVLLSVR	C			9	7259: Scan 18039 (rt=95.1583) [E:\Data\EOT16-4060_Athal.raw]	14700292	2292	1		0	-1	-1	R.VAIGQVLLSVR.C	RL101_ARATH	60S ribosomal protein L10-1 OS=Arabidopsis thaliana GN=RPL10A PE=1 SV=1	R.VAIGQVLLSVR.C	95.1583	1
320733229	1	1	844.428	1686.84	2	1686.85	-0.0058	214	228	0	77.64	17	21	1.2e-07	K	YYSETVSSLNNVLAK	L			10	5193: Scan 14721 (rt=79.7292) [E:\Data\EOT16-4060_Athal.raw]	14700143	5506	1		0	-3.4	-3.4	K.YYSETVSSLNNVLAK.L	PSBQ2_ARATH	Oxygen-evolving enhancer protein 3-2, chloroplastic OS=Arabidopsis thaliana GN=PSBQ2 PE=1 SV=2	K.YYSETVSSLNNVLAK.L	79.7292	1
320732284	1	1	728.891	1455.77	2	1455.77	-0.0049	384	396	0	77.6	17	21	1.2e-07	R	VVDLADIVANNWK	-			18	9260: Scan 22324 (rt=116.821) [E:\Data\EOT16-4060_Athal.raw]	14700057	4177	0		0	-3.4	-3.4	R.VVDLADIVANNWK.-	G3PA1_ARATH	Glyceraldehyde-3-phosphate dehydrogenase GAPA1, chloroplastic OS=Arabidopsis thaliana GN=GAPA1 PE=1 SV=3	R.VVDLADIVANNWK.-	116.821	1
320732801	1	1	987.088	2958.24	3	2958.24	0.0014	6	30	1	77.5	0	13	1.8e-08	R	DNEAYEEELLDYEEEDEKVPDSGNK	V			13	5357: Scan 14991 (rt=81.0163) [E:\Data\EOT16-4060_Athal.raw]	14700099	10129	1		0	0.5	0.5	R.DNEAYEEELLDYEEEDEKVPDSGNK.V	RH15_ARATH	DEAD-box ATP-dependent RNA helicase 15 OS=Arabidopsis thaliana GN=RH15 PE=1 SV=3	R.DNEAYEEELLDYEEEDEKVPDSGNK.V	81.0163	1
320734974	1	1	743.382	1484.75	2	1484.75	0.0028	428	441	0	77.46	0	21	1.2e-07	K	GVVDSDDLPLNVSR	E			8	4385: Scan 13543 (rt=74.5683) [E:\Data\EOT16-4060_Athal.raw]	14700464	4349	1		0	1.9	1.9	K.GVVDSDDLPLNVSR.E	HS905_ARATH	Heat shock protein 90-5, chloroplastic OS=Arabidopsis thaliana GN=HSP90-5 PE=1 SV=1	K.GVVDSDDLPLNVSR.E	74.5683	1
320733042	1	1	937.493	1872.97	2	1872.97	-0.0024	378	394	0	77.44	17	21	1.2e-07	R	WVFPDTNSGIIVLAEGR	L			10	9949: Scan 23259 (rt=120.875) [E:\Data\EOT16-4060_Athal.raw]	14700122	6376	1		0	-1.3	-1.3	R.WVFPDTNSGIIVLAEGR.L	SAHH2_ARATH	Adenosylhomocysteinase 2 OS=Arabidopsis thaliana GN=SAHH2 PE=1 SV=1	R.WVFPDTNSGIIVLAEGR.L	120.875	1
320732759	1	1	746.372	1490.73	2	1490.73	-0.0002	92	104	0	77.43	0	21	1.3e-07	R	MVAAHSSQQIYTR	A			11	190: Sum of 3 scans in range 5268 (rt=33.6257) to 5283 (rt=33.7004) [E:\Data\EOT16-4060_Athal.raw]	14700096	4385	1		0	-0.1	-0.1	R.MVAAHSSQQIYTR.A	RS254_ARATH	40S ribosomal protein S25-4 OS=Arabidopsis thaliana GN=RPS25E PE=2 SV=1	R.MVAAHSSQQIYTR.A	33.663	1
320734714	1	0	770.382	1538.75	2	1538.75	0.0024	25	38	0	77.42	0	21	1.3e-07	K	TYISGDQLSVDDVK	V			17	3332: Scan 11810 (rt=66.376) [E:\Data\EOT16-4060_Athal.raw]	14700392	4661	0		0	1.6	1.6	K.TYISGDQLSVDDVK.V	EF1B1_ARATH	Elongation factor 1-beta 1 OS=Arabidopsis thaliana GN=At5g12110 PE=2 SV=2	K.TYISGDQLSVDDVK.V	66.376	1
320734442	1	1	661.304	1320.59	2	1320.59	-0.0017	379	390	0	77.41	0	18	6.3e-08	R	GGADQFIEEAER	S			8	3277: Scan 11728 (rt=66.0021) [E:\Data\EOT16-4060_Athal.raw]	14700328	3345	1		0	-1.3	-1.3	R.GGADQFIEEAER.S	TCPH_ARATH	T-complex protein 1 subunit eta OS=Arabidopsis thaliana GN=CCT7 PE=1 SV=1	R.GGADQFIEEAER.S	66.0021	1
320732119	1	1	600.652	1798.93	3	1798.93	0.0013	260	277	0	77.37	0	21	1.2e-07	R	TTVITQGADPVVVAEDGK	V			25	3473: Scan 12038 (rt=67.4542) [E:\Data\EOT16-4060_Athal.raw]	14700048	5984	0		0	0.7	0.7	R.TTVITQGADPVVVAEDGK.V	ADK1_ARATH	Adenosine kinase 1 OS=Arabidopsis thaliana GN=ADK1 PE=1 SV=1	R.TTVITQGADPVVVAEDGK.V	67.4542	1
320732000	1	1	705.827	1409.64	2	1409.64	0.0002	10	22	0	77.23	0	19	8.1e-08	R	CFVGGLAWATDDR	A			10	8441: Scan 19961 (rt=103.922) [E:\Data\EOT16-4060_Athal.raw]	14700042	3866	1		0	0.1	0.1	R.CFVGGLAWATDDR.A	RBG7_ARATH	Glycine-rich RNA-binding protein 7 OS=Arabidopsis thaliana GN=RBG7 PE=1 SV=1	R.CFVGGLAWATDDR.A	103.922	1
320733025	1	1	673.341	1344.67	2	1344.67	-0.0032	101	113	0	77.16	20	20	1.1e-07	K	AIMQAAQEVAEGK	L			18	3152: Scan 11539 (rt=65.1439) [E:\Data\EOT16-4060_Athal.raw]	14700121	3497	1		0	-2.4	-2.4	K.AIMQAAQEVAEGK.L	FUM1_ARATH	Fumarate hydratase 1, mitochondrial OS=Arabidopsis thaliana GN=FUM1 PE=2 SV=2	K.AIMQAAQEVAEGK.L	65.1439	1
320732137	1	1	591.318	1180.62	2	1180.62	-0.003	260	270	0	76.71	0	20	1.3e-07	K	GVTAFGFDLVR	G			9	8071: Scan 19407 (rt=101.539) [E:\Data\EOT16-4060_Athal.raw]	14700049	2421	0		0	-2.5	-2.5	K.GVTAFGFDLVR.G	METE1_ARATH	5-methyltetrahydropteroyltriglutamate--homocysteine methyltransferase 1 OS=Arabidopsis thaliana GN=MS1 PE=1 SV=1	K.GVTAFGFDLVR.G	101.539	1
320734280	1	1	793.413	2377.22	3	2377.22	-0.0025	74	93	1	76.56	17	21	1.7e-07	K	TTEQLQEEVVDLKGELFMLR	L			12	10302: Scan 23756 (rt=122.966) [E:\Data\EOT16-4060_Athal.raw]	14700293	8600	1		0	-1.1	-1.1	K.TTEQLQEEVVDLKGELFMLR.L	RK29_ARATH	50S ribosomal protein L29, chloroplastic OS=Arabidopsis thaliana GN=RPL29 PE=1 SV=1	K.TTEQLQEEVVDLKGELFMLR.L	122.966	1
320734053	1	1	607.307	1212.6	2	1212.6	-0.0025	447	457	0	76.49	18	20	1.2e-07	K	GIAYLEFSEGK	E			8	5190: Scan 14715 (rt=79.7041) [E:\Data\EOT16-4060_Athal.raw]	14700252	2608	1		0	-2.1	-2.1	K.GIAYLEFSEGK.E	NUCL1_ARATH	Nucleolin 1 OS=Arabidopsis thaliana GN=NUCL1 PE=1 SV=1	K.GIAYLEFSEGK.E	79.7041	1
320732393	1	1	853.081	2556.22	3	2556.22	-0.0026	111	135	1	76.48	17	20	1.1e-07	K	YDSTLGIFDADVKPSGDSALSVDGK	I			12	6767: Scan 17286 (rt=91.7716) [E:\Data\EOT16-4060_Athal.raw]	14700064	9091	1		0	-1	-1	K.YDSTLGIFDADVKPSGDSALSVDGK.I	G3PA2_ARATH	Glyceraldehyde-3-phosphate dehydrogenase GAPA2, chloroplastic OS=Arabidopsis thaliana GN=GAPA2 PE=2 SV=1	K.YDSTLGIFDADVKPSGDSALSVDGK.I	91.7716	1
320732797	1	1	746.028	2235.06	3	2235.06	-0.0007	357	375	0	76.44	0	19	1e-07	R	VNIVINYDMPDSADTYLHR	V			10	6365: Scan 16683 (rt=89.0369) [E:\Data\EOT16-4060_Athal.raw]	14700099	7992	1		0	-0.3	-0.3	R.VNIVINYDMPDSADTYLHR.V	RH15_ARATH	DEAD-box ATP-dependent RNA helicase 15 OS=Arabidopsis thaliana GN=RH15 PE=1 SV=3	R.VNIVINYDMPDSADTYLHR.V	89.0369	1
320734636	1	1	667.377	1332.74	2	1332.74	-0.0005	39	52	0	76.43	0	21	1.8e-07	R	FLVSNAAAGSVIGK	G			10	4192: Scan 13228 (rt=73.0761) [E:\Data\EOT16-4060_Athal.raw]	14700371	3427	1		0	-0.4	-0.4	R.FLVSNAAAGSVIGK.G	BTR1_ARATH	Protein BTR1 OS=Arabidopsis thaliana GN=BTR1 PE=1 SV=1	R.FLVSNAAAGSVIGK.G	73.0761	1
320732377	1	1	667.383	1999.13	3	1999.13	-0.0025	8	27	0	76.27	0	16	5.3e-08	R	VLVTGAAGQIGYALVPMIAR	G			9	10161: Scan 23554 (rt=122.128) [E:\Data\EOT16-4060_Athal.raw]	14700063	6942	1		0	-1.3	-1.3	R.VLVTGAAGQIGYALVPMIAR.G	MDHC1_ARATH	Malate dehydrogenase, cytoplasmic 1 OS=Arabidopsis thaliana GN=MDH1 PE=1 SV=2	R.VLVTGAAGQIGYALVPMIAR.G	122.128	1
320733637	1	0	735.871	1469.73	2	1469.73	0.0013	48	60	0	76.24	0	21	1.7e-07	K	TNMVMVFGEITTK	A			12	7927: Scan 19174 (rt=100.454) [E:\Data\EOT16-4060_Athal.raw]	14700190	4252	0		0	0.9	0.9	K.TNMVMVFGEITTK.A	METK1_ARATH	S-adenosylmethionine synthase 1 OS=Arabidopsis thaliana GN=SAM1 PE=1 SV=2	K.TNMVMVFGEITTK.A	100.454	1
320732872	1	1	499.802	997.59	2	997.592	-0.0022	385	394	0	76.22	0	18	8e-08	K	AGIIVLAEGR	L			14	4018: Scan 12895 (rt=71.3869) [E:\Data\EOT16-4060_Athal.raw]	14700106	1556	1		0	-2.2	-2.2	K.AGIIVLAEGR.L	SAHH1_ARATH	Adenosylhomocysteinase 1 OS=Arabidopsis thaliana GN=SAHH1 PE=1 SV=1	K.AGIIVLAEGR.L	71.3869	1
320733305	1	1	724.308	1446.6	2	1446.6	0.0031	192	203	0	76.14	0	13	2.4e-08	R	NMDDDEVFTFAK	K	Oxidation (M)	0.010000000000.0	8	4545: Scan 13764 (rt=75.5377) [E:\Data\EOT16-4060_Athal.raw]	14700152	4126	1		0	2.1	2.1	R.NMDDDEVFTFAK.K + Oxidation (M)	PDX13_ARATH	Pyridoxal 5'-phosphate synthase subunit PDX1.3 OS=Arabidopsis thaliana GN=PDX13 PE=1 SV=2	R.NMDDDEVFTFAK.K + Oxidation (M)	75.5377	1
320733440	1	1	599.795	1197.58	2	1197.58	-0.002	129	139	0	76.07	0	19	1.1e-07	R	GFEGGQTALYR	R			9	1705: Scan 9068 (rt=53.5791) [E:\Data\EOT16-4060_Athal.raw]	14700167	2523	1		0	-1.7	-1.7	R.GFEGGQTALYR.R	RK15_ARATH	50S ribosomal protein L15, chloroplastic OS=Arabidopsis thaliana GN=RPL15 PE=1 SV=2	R.GFEGGQTALYR.R	53.5791	1
320732566	1	1	798.4	1594.79	2	1594.78	0.0018	159	172	1	76.04	0	21	1.6e-07	K	VISVEYAVKDDDSR	G			10	1894: Scan 9401 (rt=55.1743) [E:\Data\EOT16-4060_Athal.raw]	14700077	4988	1		0	1.1	1.1	K.VISVEYAVKDDDSR.G	SRS41_ARATH	Serine/arginine-rich splicing factor RS41 OS=Arabidopsis thaliana GN=RS41 PE=1 SV=2	K.VISVEYAVKDDDSR.G	55.1743	1
320735075	1	1	722.856	1443.7	2	1443.7	0.001	170	184	0	75.99	0	19	1.2e-07	K	GNLSQLEGGGENAAK	D			11	840: Scan 7299 (rt=44.9729) [E:\Data\EOT16-4060_Athal.raw]	14700498	4118	1		0	0.7	0.7	K.GNLSQLEGGGENAAK.D	WLIM1_ARATH	LIM domain-containing protein WLIM1 OS=Arabidopsis thaliana GN=WLIM1 PE=1 SV=1	K.GNLSQLEGGGENAAK.D	44.9729	1
320734302	1	1	785.386	1568.76	2	1568.76	-0.0037	65	80	0	75.98	0	21	1.7e-07	K	AGGAYTMNTASAVTVR	S			10	2127: Scan 9831 (rt=57.2294) [E:\Data\EOT16-4060_Athal.raw]	14700297	4832	1		0	-2.4	-2.4	K.AGGAYTMNTASAVTVR.S	R37A1_ARATH	Putative 60S ribosomal protein L37a-1 OS=Arabidopsis thaliana GN=RPL37AB PE=3 SV=1	K.AGGAYTMNTASAVTVR.S	57.2294	1
320733307	1	1	758.409	1514.8	2	1514.81	-0.0019	164	178	1	75.96	0	21	1.6e-07	R	TKGEAGTGNIIEAVR	H			10	1914: Scan 9432 (rt=55.3173) [E:\Data\EOT16-4060_Athal.raw]	14700152	4528	1		0	-1.3	-1.3	R.TKGEAGTGNIIEAVR.H	PDX13_ARATH	Pyridoxal 5'-phosphate synthase subunit PDX1.3 OS=Arabidopsis thaliana GN=PDX13 PE=1 SV=2	R.TKGEAGTGNIIEAVR.H	55.3173	1
320735071	1	1	712.334	1422.65	2	1422.66	-0.0085	16	28	0	75.93	0	19	1e-07	K	DIGGNDVSLDQYK	G			9	2549: Scan 10545 (rt=60.5321) [E:\Data\EOT16-4060_Athal.raw]	14700497	3937	1		0	-6	-6	K.DIGGNDVSLDQYK.G	GPX2_ARATH	Probable glutathione peroxidase 2 OS=Arabidopsis thaliana GN=GPX2 PE=1 SV=1	K.DIGGNDVSLDQYK.G	60.5321	1
320732528	1	1	887.954	1773.89	2	1773.89	0.0044	241	256	0	75.93	19	21	1.9e-07	K	NYELPDGQVITIGAER	F			9	6196: Scan 16417 (rt=87.839) [E:\Data\EOT16-4060_Athal.raw]	14700075	5860	0		0	2.5	2.5	K.NYELPDGQVITIGAER.F	ACT7_ARATH	Actin-7 OS=Arabidopsis thaliana GN=ACT7 PE=1 SV=1	K.NYELPDGQVITIGAER.F	87.839	1
320731978	1	1	629.285	1256.56	2	1256.56	0.0004	387	396	0	75.7	0	18	9e-08	R	DEEINYYPSK	F			8	1180: Scan 8064 (rt=48.8679) [E:\Data\EOT16-4060_Athal.raw]	14700041	2882	1		0	0.3	0.3	R.DEEINYYPSK.F	CATA3_ARATH	Catalase-3 OS=Arabidopsis thaliana GN=CAT3 PE=1 SV=3	R.DEEINYYPSK.F	48.8679	1
320732927	1	1	581.779	1161.54	2	1161.54	0.0028	701	711	0	75.59	0	19	1.2e-07	R	GSSDDWLIGGR	S			9	4363: Scan 13512 (rt=74.4309) [E:\Data\EOT16-4060_Athal.raw]	14700112	2321	1		0	2.4	2.4	R.GSSDDWLIGGR.S	RH3_ARATH	DEAD-box ATP-dependent RNA helicase 3, chloroplastic OS=Arabidopsis thaliana GN=RH3 PE=1 SV=2	R.GSSDDWLIGGR.S	74.4309	1
320733876	1	1	762.415	1522.82	2	1522.81	0.0019	53	64	0	75.51	0	21	1.8e-07	R	ENNQYFLILTLR	H			9	9738: Scan 22976 (rt=119.641) [E:\Data\EOT16-4060_Athal.raw]	14700226	4571	1		0	1.2	1.2	R.ENNQYFLILTLR.H	RR8_ARATH	30S ribosomal protein S8, chloroplastic OS=Arabidopsis thaliana GN=rps8 PE=3 SV=1	R.ENNQYFLILTLR.H	119.641	1
320732793	1	1	528.826	1055.64	2	1055.63	0.0035	341	350	0	75.43	0	19	1.2e-07	R	ILVATDLVGR	G			9	4547: Scan 13766 (rt=75.5451) [E:\Data\EOT16-4060_Athal.raw]	14700099	1833	1		0	3.3	3.3	R.ILVATDLVGR.G	RH15_ARATH	DEAD-box ATP-dependent RNA helicase 15 OS=Arabidopsis thaliana GN=RH15 PE=1 SV=3	R.ILVATDLVGR.G	75.5451	1
320734245	1	1	658.335	1314.66	2	1314.65	0.0027	314	326	0	75.32	17	21	2.1e-07	K	AINSLNGADLDGR	Q			10	1881: Scan 9371 (rt=55.0187) [E:\Data\EOT16-4060_Athal.raw]	14700285	3288	1		0	2.1	2.1	K.AINSLNGADLDGR.Q	CP29A_ARATH	29 kDa ribonucleoprotein, chloroplastic OS=Arabidopsis thaliana GN=CP29A PE=2 SV=2	K.AINSLNGADLDGR.Q	55.0187	1
320732267	1	1	585.298	1752.87	3	1752.87	0.0046	233	247	0	75.32	0	21	2.2e-07	R	VHGWETEDVEQIAIK	I			12	4635: Sum of 2 scans in range 13882 (rt=76.0385) to 13916 (rt=76.1722) [E:\Data\EOT16-4060_Athal.raw]	14700056	5761	1		0	2.6	2.6	R.VHGWETEDVEQIAIK.I	ADK2_ARATH	Adenosine kinase 2 OS=Arabidopsis thaliana GN=ADK2 PE=1 SV=1	R.VHGWETEDVEQIAIK.I	76.1054	1
320732459	1	1	1039.05	2076.08	2	2076.09	-0.0097	447	467	0	75.24	21	21	2.3e-07	K	VVPGFLGGSADLASSNMTLLK	A			15	9308: Scan 22387 (rt=117.082) [E:\Data\EOT16-4060_Athal.raw]	14700068	7287	1		0	-4.7	-4.7	K.VVPGFLGGSADLASSNMTLLK.A	TKTC1_ARATH	Transketolase-1, chloroplastic OS=Arabidopsis thaliana GN=TKL-1 PE=1 SV=1	K.VVPGFLGGSADLASSNMTLLK.A	117.082	1
320732722	1	1	711.669	2131.99	3	2131.99	-0.006	203	221	0	75.13	0	18	1.2e-07	K	GSFETIHIQDSTGHEFATR	L			13	3345: Scan 11828 (rt=66.4555) [E:\Data\EOT16-4060_Athal.raw]	14700090	7569	1		0	-2.8	-2.8	K.GSFETIHIQDSTGHEFATR.L	RS41_ARATH	40S ribosomal protein S4-1 OS=Arabidopsis thaliana GN=RPS4A PE=2 SV=1	K.GSFETIHIQDSTGHEFATR.L	66.4555	1
320733772	1	1	873.413	1744.81	2	1744.82	-0.0055	82	96	0	75.12	17	20	1.8e-07	K	AMGIMNSFINDIFEK	L	Oxidation (M)	0.010000000000000.0	10	10977: Scan 24881 (rt=128.021) [E:\Data\EOT16-4060_Athal.raw]	14700212	5733	0		0	-3.2	-3.2	K.AMGIMNSFINDIFEK.L + Oxidation (M)	H2B1_ARATH	Histone H2B.1 OS=Arabidopsis thaliana GN=At1g07790 PE=1 SV=3	K.AMGIMNSFINDIFEK.L + Oxidation (M)	128.021	1
320734690	1	1	723.377	1444.74	2	1444.74	-0.003	67	81	0	75.09	0	21	2.4e-07	R	GTPFAAQTAAGNAIR	A			11	2344: Scan 10238 (rt=59.2277) [E:\Data\EOT16-4060_Athal.raw]	14700385	4124	1		0	-2.1	-2.1	R.GTPFAAQTAAGNAIR.A	RR11_ARATH	30S ribosomal protein S11, chloroplastic OS=Arabidopsis thaliana GN=rps11 PE=3 SV=1	R.GTPFAAQTAAGNAIR.A	59.2277	1
320732412	1	1	737.896	1473.78	2	1473.78	-0.0006	203	216	0	75.08	17	21	2.2e-07	K	ASSVAQVVTSLQER	G			9	4971: Scan 14400 (rt=78.3748) [E:\Data\EOT16-4060_Athal.raw]	14700066	4280	1		0	-0.4	-0.4	K.ASSVAQVVTSLQER.G	ATPA_ARATH	ATP synthase subunit alpha, chloroplastic OS=Arabidopsis thaliana GN=atpA PE=1 SV=1	K.ASSVAQVVTSLQER.G	78.3748	1
320733887	1	1	773.404	1544.79	2	1544.8	-0.0044	312	326	0	75.06	19	22	2.5e-07	R	TTLVANTSNMPVAAR	E			9	2391: Scan 10307 (rt=59.5447) [E:\Data\EOT16-4060_Athal.raw]	14700228	4697	1		0	-2.8	-2.8	R.TTLVANTSNMPVAAR.E	VATA_ARATH	V-type proton ATPase catalytic subunit A OS=Arabidopsis thaliana GN=VHA-A PE=1 SV=1	R.TTLVANTSNMPVAAR.E	59.5447	1
320732655	1	1	513.308	1024.6	2	1024.6	-0.0012	244	254	0	75.01	0	17	9.5e-08	K	IGGIGTVPVGR	V			8	2262: Scan 10100 (rt=58.5773) [E:\Data\EOT16-4060_Athal.raw]	14700083	1675	1		0	-1.2	-1.2	K.IGGIGTVPVGR.V	EF1A1_ARATH	Elongation factor 1-alpha 1 OS=Arabidopsis thaliana GN=A1 PE=1 SV=1	K.IGGIGTVPVGR.V	58.5773	1
320734708	1	1	630.346	1888.01	3	1888.02	-0.0007	52	68	2	74.92	17	20	1.9e-07	R	KNEDKVVDSVVVTELSK	N			10	3536: Scan 12144 (rt=67.9601) [E:\Data\EOT16-4060_Athal.raw]	14700390	6453	1		0	-0.4	-0.4	R.KNEDKVVDSVVVTELSK.N	NEET_ARATH	CDGSH iron-sulfur domain-containing protein NEET OS=Arabidopsis thaliana GN=NEET PE=1 SV=1	R.KNEDKVVDSVVVTELSK.N	67.9601	1
320732299	1	1	744.431	1486.85	2	1486.84	0.0052	179	191	0	74.83	0	18	1.3e-07	K	TVLIMELINNIAK	A	Oxidation (M)	0.0000100000000.0	10	10836: Scan 24627 (rt=126.828) [E:\Data\EOT16-4060_Athal.raw]	14700058	4363	1		0	3.5	3.5	K.TVLIMELINNIAK.A + Oxidation (M)	ATPB_ARATH	ATP synthase subunit beta, chloroplastic OS=Arabidopsis thaliana GN=atpB PE=1 SV=2	K.TVLIMELINNIAK.A + Oxidation (M)	126.828	1
320734830	1	1	745.84	1489.67	2	1489.66	0.0018	156	171	0	74.81	0	16	7.9e-08	R	GLNEGGDNVDAASSGK	E			11	39: Scan 4357 (rt=28.1295) [E:\Data\EOT16-4060_Athal.raw]	14700427	4374	1		0	1.2	1.2	R.GLNEGGDNVDAASSGK.E	DOT2_ARATH	SART-1 family protein DOT2 OS=Arabidopsis thaliana GN=DOT2 PE=1 SV=1	R.GLNEGGDNVDAASSGK.E	28.1295	1
320734486	1	1	622.832	1243.65	2	1243.65	-0.0028	104	114	0	74.73	0	22	2.7e-07	R	SLEGLQTNVQR	L			9	1355: Scan 8384 (rt=50.3313) [E:\Data\EOT16-4060_Athal.raw]	14700337	2798	1		0	-2.3	-2.3	R.SLEGLQTNVQR.L	RL131_ARATH	60S ribosomal protein L13-1 OS=Arabidopsis thaliana GN=RPL13B PE=1 SV=1	R.SLEGLQTNVQR.L	50.3313	1
320733292	1	1	700.989	2099.94	3	2099.95	-0.0031	419	436	1	74.68	0	17	9.9e-08	R	DAGFEEVIAEDRTDQFMK	V			10	6237: Scan 16486 (rt=88.1518) [E:\Data\EOT16-4060_Athal.raw]	14700150	7392	1		0	-1.5	-1.5	R.DAGFEEVIAEDRTDQFMK.V	PEAM3_ARATH	Phosphoethanolamine N-methyltransferase 3 OS=Arabidopsis thaliana GN=NMT3 PE=2 SV=2	R.DAGFEEVIAEDRTDQFMK.V	88.1518	1
320733421	1	1	744.393	1486.77	2	1486.77	-0.0025	165	179	1	74.67	0	22	2.8e-07	R	TKGEAGTGNVVEAVR	H			17	434: Scan 6144 (rt=38.6244) [E:\Data\EOT16-4060_Athal.raw]	14700164	4359	1		0	-1.7	-1.7	R.TKGEAGTGNVVEAVR.H	PDX11_ARATH	Pyridoxal 5'-phosphate synthase subunit PDX1.1 OS=Arabidopsis thaliana GN=PDX11 PE=1 SV=1	R.TKGEAGTGNVVEAVR.H	38.6244	1
320731945	1	1	898.905	1795.79	2	1795.8	-0.0027	378	392	0	74.66	0	16	7.9e-08	R	EGPPVFEQPEMTYEK	L	Oxidation (M)	0.000000000010000.0	16	3050: Scan 11384 (rt=64.4361) [E:\Data\EOT16-4060_Athal.raw]	14700040	5967	1		0	-1.5	-1.5	R.EGPPVFEQPEMTYEK.L + Oxidation (M)	RCA_ARATH	Ribulose bisphosphate carboxylase/oxygenase activase, chloroplastic OS=Arabidopsis thaliana GN=RCA PE=1 SV=2	R.EGPPVFEQPEMTYEK.L + Oxidation (M)	64.4361	1
320733643	1	0	881.472	1760.93	2	1760.93	-0.001	420	437	0	74.27	17	21	2.8e-07	K	LLEATGISTVPGSGFGQK	E			11	5093: Scan 14566 (rt=79.072) [E:\Data\EOT16-4060_Athal.raw]	14700192	5800	0		0	-0.6	-0.6	K.LLEATGISTVPGSGFGQK.E	GGT2_ARATH	Glutamate--glyoxylate aminotransferase 2 OS=Arabidopsis thaliana GN=GGAT2 PE=1 SV=1	K.LLEATGISTVPGSGFGQK.E	79.072	1
320734449	1	1	606.839	1211.66	2	1211.66	0.002	116	126	0	74.27	0	20	2.2e-07	K	VTLSGNQQPIR	T			9	679: Scan 6930 (rt=43.0451) [E:\Data\EOT16-4060_Athal.raw]	14700329	2603	0		0	1.7	1.7	K.VTLSGNQQPIR.T	EBFC2_ARATH	Nucleoid-associated protein At2g24020, chloroplastic OS=Arabidopsis thaliana GN=At2g24020 PE=2 SV=2	K.VTLSGNQQPIR.T	43.0451	1
320733249	1	1	690.68	2069.02	3	2069.02	-0.0012	75	91	0	74.12	0	21	2.7e-07	K	FVVHNTSELELLMMHNR	T			25	6199: Sum of 2 scans in range 16422 (rt=87.8612) to 16440 (rt=87.9428) [E:\Data\EOT16-4060_Athal.raw]	14700145	7257	1		0	-0.6	-0.6	K.FVVHNTSELELLMMHNR.T	RL321_ARATH	60S ribosomal protein L32-1 OS=Arabidopsis thaliana GN=RPL32A PE=2 SV=2	K.FVVHNTSELELLMMHNR.T	87.902	1
320733924	1	1	588.812	1175.61	2	1175.61	-0.0062	371	381	0	73.95	0	22	3.9e-07	R	VGSSTDLITQR	V			9	974: Scan 7618 (rt=46.5851) [E:\Data\EOT16-4060_Athal.raw]	14700234	2399	1		0	-5.3	-5.3	R.VGSSTDLITQR.V	RH11_ARATH	DEAD-box ATP-dependent RNA helicase 11 OS=Arabidopsis thaliana GN=RH11 PE=1 SV=1	R.VGSSTDLITQR.V	46.5851	1
320732785	1	1	889.049	1776.08	2	1776.09	-0.0047	85	103	0	73.9	0	13	4.1e-08	K	VAVLGAAGGIGQPLSLLIK	M			10	10682: Scan 24384 (rt=125.747) [E:\Data\EOT16-4060_Athal.raw]	14700098	5874	1		0	-2.6	-2.6	K.VAVLGAAGGIGQPLSLLIK.M	MDHP_ARATH	Malate dehydrogenase, chloroplastic OS=Arabidopsis thaliana GN=At3g47520 PE=1 SV=1	K.VAVLGAAGGIGQPLSLLIK.M	125.747	1
320735103	1	1	512.796	1023.58	2	1023.58	0.0025	44	53	0	73.72	0	19	1.9e-07	R	FVTAVVGFGK	K			14	4704: Scan 13981 (rt=76.4484) [E:\Data\EOT16-4060_Athal.raw]	14700506	1670	1		0	2.4	2.4	R.FVTAVVGFGK.K	RS30_ARATH	40S ribosomal protein S30 OS=Arabidopsis thaliana GN=RPS30A PE=3 SV=3	R.FVTAVVGFGK.K	76.4484	1
320731947	1	1	964.452	1926.89	2	1926.89	0.0015	393	408	0	73.58	0	18	1.6e-07	K	LMEYGNMLVMEQENVK	R			11	6467: Sum of 2 scans in range 16838 (rt=89.7437) to 16854 (rt=89.8172) [E:\Data\EOT16-4060_Athal.raw]	14700040	6659	1		0	0.8	0.8	K.LMEYGNMLVMEQENVK.R	RCA_ARATH	Ribulose bisphosphate carboxylase/oxygenase activase, chloroplastic OS=Arabidopsis thaliana GN=RCA PE=1 SV=2	K.LMEYGNMLVMEQENVK.R	89.7805	1
320732619	1	1	507.787	1013.56	2	1013.56	-0.0017	165	175	0	73.51	0	21	3.5e-07	K	GQTVGVIGAGR	I			8	521: Scan 6452 (rt=40.3705) [E:\Data\EOT16-4060_Athal.raw]	14700081	1627	1		0	-1.7	-1.7	K.GQTVGVIGAGR.I	HPR1_ARATH	Glycerate dehydrogenase HPR, peroxisomal OS=Arabidopsis thaliana GN=HPR PE=1 SV=1	K.GQTVGVIGAGR.I	40.3705	1
320732052	1	1	695.34	1388.67	2	1388.66	0.0014	330	341	0	73.48	19	20	2.4e-07	R	SYTVTGVEMFQK	I			8	4650: Scan 13899 (rt=76.1068) [E:\Data\EOT16-4060_Athal.raw]	14700045	3745	1		0	1	1	R.SYTVTGVEMFQK.I	EFTU_ARATH	Elongation factor Tu, chloroplastic OS=Arabidopsis thaliana GN=TUFA PE=1 SV=1	R.SYTVTGVEMFQK.I	76.1068	1
320734291	1	0	830.445	1658.87	2	1658.89	-0.0131	175	190	0	73.42	17	22	4e-07	R	IINEPTAAAIAYGLDK	K			11	6006: Scan 16115 (rt=86.4319) [E:\Data\EOT16-4060_Athal.raw]	14700295	5349	0		0	-7.9	-7.9	R.IINEPTAAAIAYGLDK.K	HSP7E_ARATH	Heat shock 70 kDa protein 5 OS=Arabidopsis thaliana GN=HSP70-5 PE=2 SV=1	R.IINEPTAAAIAYGLDK.K	86.4319	1
320732112	1	1	607.332	1212.65	2	1212.65	-0.0006	151	160	1	73.42	0	21	3.2e-07	K	KPENWALVEK	A			8	1669: Scan 8998 (rt=53.2303) [E:\Data\EOT16-4060_Athal.raw]	14700048	2610	0		0	-0.5	-0.5	K.KPENWALVEK.A	ADK1_ARATH	Adenosine kinase 1 OS=Arabidopsis thaliana GN=ADK1 PE=1 SV=1	K.KPENWALVEK.A	53.2303	1
320733382	1	1	835.47	1668.93	2	1668.93	-0.004	107	123	0	73.27	0	18	1.8e-07	R	GAIIGDTIVSGTEVPIK	M			9	6138: Scan 16329 (rt=87.4466) [E:\Data\EOT16-4060_Athal.raw]	14700160	5403	1		0	-2.4	-2.4	R.GAIIGDTIVSGTEVPIK.M	RK2_ARATH	50S ribosomal protein L2, chloroplastic OS=Arabidopsis thaliana GN=rpl2-A PE=3 SV=1	R.GAIIGDTIVSGTEVPIK.M	87.4466	1
320734342	1	1	567.319	1132.62	2	1132.62	0	188	199	0	73.14	0	22	4.7e-07	K	SNAGGFLGGLIK	W			9	7241: Scan 18004 (rt=94.9938) [E:\Data\EOT16-4060_Athal.raw]	14700306	2192	1		0	0	0	K.SNAGGFLGGLIK.W	GPX1_ARATH	Phospholipid hydroperoxide glutathione peroxidase 1, chloroplastic OS=Arabidopsis thaliana GN=GPX1 PE=2 SV=2	K.SNAGGFLGGLIK.W	94.9938	1
320732485	1	1	601.355	1200.7	2	1200.7	-0.0012	159	169	0	73.06	0	19	2.2e-07	R	LSELLGIEVTK	A			15	5955: Scan 16044 (rt=86.1106) [E:\Data\EOT16-4060_Athal.raw]	14700070	2543	1		0	-1	-1	R.LSELLGIEVTK.A	PGKH1_ARATH	Phosphoglycerate kinase 1, chloroplastic OS=Arabidopsis thaliana GN=PGK1 PE=1 SV=1	R.LSELLGIEVTK.A	86.1106	1
320733213	1	0	620.831	1239.65	2	1239.65	0.0016	67	78	0	73.03	17	20	2.6e-07	K	AQADDLPLVGNK	A			7	2926: Sum of 2 scans in range 11170 (rt=63.4066) to 11176 (rt=63.4386) [E:\Data\EOT16-4060_Athal.raw]	14700142	2752	0		0	1.3	1.3	K.AQADDLPLVGNK.A	BAS1A_ARATH	2-Cys peroxiredoxin BAS1, chloroplastic OS=Arabidopsis thaliana GN=BAS1 PE=1 SV=2	K.AQADDLPLVGNK.A	63.4226	1
320734341	1	1	686.397	1370.78	2	1370.78	0.0017	53	64	0	72.96	17	20	2.6e-07	R	LSLTDIVIDINR	V			9	9735: Scan 22970 (rt=119.615) [E:\Data\EOT16-4060_Athal.raw]	14700305	3655	1		0	1.2	1.2	R.LSLTDIVIDINR.V	RL142_ARATH	60S ribosomal protein L14-2 OS=Arabidopsis thaliana GN=RPL14B PE=2 SV=1	R.LSLTDIVIDINR.V	119.615	1
320733326	1	1	675.694	2024.06	3	2024.06	0.0004	103	119	0	72.86	0	21	3.4e-07	R	HILQQLETMNIVELDTK	G			12	8035: Scan 19364 (rt=101.357) [E:\Data\EOT16-4060_Athal.raw]	14700154	7029	1		0	0.2	0.2	R.HILQQLETMNIVELDTK.G	RS191_ARATH	40S ribosomal protein S19-1 OS=Arabidopsis thaliana GN=RPS19A PE=2 SV=1	R.HILQQLETMNIVELDTK.G	101.357	1
320733364	1	0	746.397	1490.78	2	1490.78	-0.0001	127	140	0	72.83	0	22	4.5e-07	K	LPLFGCTDSAQVLK	E			11	8508: Scan 20056 (rt=104.337) [E:\Data\EOT16-4060_Athal.raw]	14700158	4397	0		0	-0.1	-0.1	K.LPLFGCTDSAQVLK.E	RBS1B_ARATH	Ribulose bisphosphate carboxylase small chain 1B, chloroplastic OS=Arabidopsis thaliana GN=RBCS-1B PE=2 SV=1	K.LPLFGCTDSAQVLK.E	104.337	1
320732212	1	1	608.329	1214.64	2	1214.64	-0.0007	164	175	0	72.82	20	21	3.9e-07	K	DAGVIAGLNVMR	I			17	5742: Scan 15656 (rt=84.1886) [E:\Data\EOT16-4060_Athal.raw]	14700053	2628	0		0	-0.6	-0.6	K.DAGVIAGLNVMR.I	MD37E_ARATH	Probable mediator of RNA polymerase II transcription subunit 37e OS=Arabidopsis thaliana GN=MED37E PE=1 SV=3	K.DAGVIAGLNVMR.I	84.1886	1
320732300	1	1	759.374	1516.73	2	1516.74	-0.0043	218	231	0	72.67	0	20	2.7e-07	K	ESGVINEQNLAESK	V			9	1232: Scan 8180 (rt=49.458) [E:\Data\EOT16-4060_Athal.raw]	14700058	4536	1		0	-2.8	-2.8	K.ESGVINEQNLAESK.V	ATPB_ARATH	ATP synthase subunit beta, chloroplastic OS=Arabidopsis thaliana GN=atpB PE=1 SV=2	K.ESGVINEQNLAESK.V	49.458	1
320734392	1	1	710.346	1418.68	2	1418.68	-0.001	36	47	0	72.65	0	20	3.1e-07	K	ETNNLTNVHSYK	H			8	278: Scan 5585 (rt=35.4354) [E:\Data\EOT16-4060_Athal.raw]	14700317	3917	1		0	-0.7	-0.7	K.ETNNLTNVHSYK.H	RL281_ARATH	60S ribosomal protein L28-1 OS=Arabidopsis thaliana GN=RPL28A PE=2 SV=1	K.ETNNLTNVHSYK.H	35.4354	1
320732318	1	1	760.09	2277.25	3	2277.26	-0.0112	492	514	0	72.5	0	17	1.8e-07	K	ALLSPAALIAQNAGVEGEVVVEK	I			17	9440: Scan 22554 (rt=117.789) [E:\Data\EOT16-4060_Athal.raw]	14700059	8207	1		0	-4.9	-4.9	K.ALLSPAALIAQNAGVEGEVVVEK.I	CPNA1_ARATH	Chaperonin 60 subunit alpha 1, chloroplastic OS=Arabidopsis thaliana GN=CPN60A1 PE=1 SV=2	K.ALLSPAALIAQNAGVEGEVVVEK.I	117.789	1
320733396	1	1	605.676	1814.01	3	1814.01	0.0006	302	318	1	72.46	0	19	2.4e-07	R	RAEGGFLGADVILQQLK	D			18	8918: Scan 21867 (rt=114.904) [E:\Data\EOT16-4060_Athal.raw]	14700161	6058	1		0	0.3	0.3	R.RAEGGFLGADVILQQLK.D	GCST_ARATH	Aminomethyltransferase, mitochondrial OS=Arabidopsis thaliana GN=GDCST PE=2 SV=1	R.RAEGGFLGADVILQQLK.D	114.904	1
320731761	1	1	911.48	1820.95	2	1820.95	-0.0001	57	73	0	72.37	0	22	5e-07	K	GAELVLFPEGFIGGYPR	G			16	12218: Scan 32682 (rt=174.27) [E:\Data\EOT16-4060_Athal.raw]	14700035	6093	1		0	-0.1	-0.1	K.GAELVLFPEGFIGGYPR.G	NRL1_ARATH	Nitrilase 1 OS=Arabidopsis thaliana GN=NIT1 PE=1 SV=2	K.GAELVLFPEGFIGGYPR.G	174.27	1
320734832	1	1	751.351	1500.69	2	1500.69	-0.0072	354	368	0	72.31	0	18	2.2e-07	R	TADLGGSSTTTDFTK	A			9	1286: Scan 8268 (rt=49.8547) [E:\Data\EOT16-4060_Athal.raw]	14700428	4459	1		0	-4.8	-4.8	R.TADLGGSSTTTDFTK.A	IDH6_ARATH	Isocitrate dehydrogenase [NAD] catalytic subunit 6, mitochondrial OS=Arabidopsis thaliana GN=IDH6 PE=2 SV=2	R.TADLGGSSTTTDFTK.A	49.8547	1
320732194	1	1	536.775	1071.54	2	1071.53	0.001	450	458	0	72.31	0	20	3.3e-07	R	WIDALSDPR	I			8	3827: Scan 12584 (rt=69.9476) [E:\Data\EOT16-4060_Athal.raw]	14700052	1916	1		0	0.9	0.9	R.WIDALSDPR.I	CATA2_ARATH	Catalase-2 OS=Arabidopsis thaliana GN=CAT2 PE=2 SV=3	R.WIDALSDPR.I	69.9476	1
320734845	1	1	737.922	1473.83	2	1473.83	-0.0006	331	344	0	72.19	0	20	3e-07	K	SELITALSTLLGEK	G			17	11396: Scan 25729 (rt=132.313) [E:\Data\EOT16-4060_Athal.raw]	14700433	4282	1		0	-0.4	-0.4	K.SELITALSTLLGEK.G	AMI1_ARATH	Amidase 1 OS=Arabidopsis thaliana GN=AMI1 PE=1 SV=1	K.SELITALSTLLGEK.G	132.313	1
320734740	1	1	666.329	1330.64	2	1330.64	0.0022	376	388	0	72.17	0	19	2.7e-07	R	VSYGEGTFGTVSK	Q			10	1880: Sum of 3 scans in range 9369 (rt=55.0084) to 9383 (rt=55.0844) [E:\Data\EOT16-4060_Athal.raw]	14700401	3408	1		0	1.7	1.7	R.VSYGEGTFGTVSK.Q	BCAT3_ARATH	Branched-chain-amino-acid aminotransferase 3, chloroplastic OS=Arabidopsis thaliana GN=BCAT3 PE=1 SV=1	R.VSYGEGTFGTVSK.Q	55.0464	1
320732919	1	1	722.429	1442.84	2	1442.85	-0.0057	112	125	0	72.17	0	17	1.9e-07	K	QLASGLLLVTGPFK	I			9	9360: Scan 22452 (rt=117.36) [E:\Data\EOT16-4060_Athal.raw]	14700110	4113	1		0	-4	-4	K.QLASGLLLVTGPFK.I	RL63_ARATH	60S ribosomal protein L6-3 OS=Arabidopsis thaliana GN=RPL6C PE=2 SV=1	K.QLASGLLLVTGPFK.I	117.36	1
320734401	1	1	636.866	1271.72	2	1271.72	-0.0025	89	102	0	72.04	21	21	4.5e-07	R	TVASIILGGGAGTR	L			9	5198: Scan 14726 (rt=79.7476) [E:\Data\EOT16-4060_Athal.raw]	14700319	2990	1		0	-2	-2	R.TVASIILGGGAGTR.L	GLGL1_ARATH	Glucose-1-phosphate adenylyltransferase large subunit 1, chloroplastic OS=Arabidopsis thaliana GN=ADG2 PE=1 SV=3	R.TVASIILGGGAGTR.L	79.7476	1
320734181	1	1	703.837	1405.66	2	1405.66	0.0023	34	45	0	71.94	17	20	3.3e-07	K	TVDTDELTVEER	N			10	1665: Scan 8987 (rt=53.1687) [E:\Data\EOT16-4060_Athal.raw]	14700272	3827	1		0	1.6	1.6	K.TVDTDELTVEER.N	14337_ARATH	14-3-3-like protein GF14 nu OS=Arabidopsis thaliana GN=GRF7 PE=1 SV=1	K.TVDTDELTVEER.N	53.1687	1
320733972	1	0	494.275	986.536	2	986.54	-0.004	327	336	0	71.89	0	22	6.2e-07	K	DVNAAVGTIK	T			8	902: Scan 7432 (rt=45.6697) [E:\Data\EOT16-4060_Athal.raw]	14700240	1488	0		0	-4.1	-4.1	K.DVNAAVGTIK.T	TBA3_ARATH	Tubulin alpha-3 chain OS=Arabidopsis thaliana GN=TUBA3 PE=1 SV=2	K.DVNAAVGTIK.T	45.6697	1
320732479	1	1	918.195	3668.75	4	3668.75	0.0025	114	147	1	71.88	0	19	3.1e-07	K	KPEEVGAGDQGHMFGYATDETPELMPLTHVLATK	L			38	8282: Sum of 2 scans in range 19733 (rt=102.931) to 19765 (rt=103.071) [E:\Data\EOT16-4060_Athal.raw]	14700069	10737	1		0	0.7	0.7	K.KPEEVGAGDQGHMFGYATDETPELMPLTHVLATK.L	METK4_ARATH	S-adenosylmethionine synthase 4 OS=Arabidopsis thaliana GN=METK4 PE=1 SV=1	K.KPEEVGAGDQGHMFGYATDETPELMPLTHVLATK.L	103.001	1
320735143	1	1	832.731	2495.17	3	2495.18	-0.0054	115	136	1	71.88	18	20	3.8e-07	K	MMEGIVATSYSPGDKFFIDPYK	L			11	8280: Scan 19729 (rt=102.913) [E:\Data\EOT16-4060_Athal.raw]	14700520	8987	1		0	-2.2	-2.2	K.MMEGIVATSYSPGDKFFIDPYK.L	NLAL1_ARATH	Putative H/ACA ribonucleoprotein complex subunit 1-like protein 1 OS=Arabidopsis thaliana GN=At3g03920 PE=2 SV=1	K.MMEGIVATSYSPGDKFFIDPYK.L	102.913	1
320734006	1	1	749.456	1496.9	2	1496.9	0.0001	330	343	0	71.76	0	15	1.2e-07	K	VASVQVVVIPVPYK	D			8	6969: Scan 17594 (rt=93.1745) [E:\Data\EOT16-4060_Athal.raw]	14700245	4441	1		0	0.1	0.1	K.VASVQVVVIPVPYK.D	SYPC_ARATH	Proline--tRNA ligase, cytoplasmic OS=Arabidopsis thaliana GN=At3g62120 PE=2 SV=1	K.VASVQVVVIPVPYK.D	93.1745	1
320732888	1	1	589.816	1177.62	2	1177.61	0.009	182	192	0	71.72	0	22	5.7e-07	K	SEIGQFAATVR	K			9	3382: Scan 11883 (rt=66.6999) [E:\Data\EOT16-4060_Athal.raw]	14700107	2406	1		0	7.6	7.6	K.SEIGQFAATVR.K	RK6_ARATH	50S ribosomal protein L6, chloroplastic OS=Arabidopsis thaliana GN=RPL6 PE=2 SV=1	K.SEIGQFAATVR.K	66.6999	1
320732782	1	1	622.828	1243.64	2	1243.64	0.0003	288	299	0	71.72	0	21	5.3e-07	R	IQNAGTEVVDAK	A			10	317: Scan 5758 (rt=36.4536) [E:\Data\EOT16-4060_Athal.raw]	14700098	2795	1		0	0.2	0.2	R.IQNAGTEVVDAK.A	MDHP_ARATH	Malate dehydrogenase, chloroplastic OS=Arabidopsis thaliana GN=At3g47520 PE=1 SV=1	R.IQNAGTEVVDAK.A	36.4536	1
320734737	1	1	494.296	986.577	2	986.576	0.0007	103	111	0	71.71	0	20	3.4e-07	R	GLISEIISR	F			7	6241: Scan 16494 (rt=88.1918) [E:\Data\EOT16-4060_Athal.raw]	14700400	1489	1		0	0.7	0.7	R.GLISEIISR.F	NDK3_ARATH	Nucleoside diphosphate kinase III, chloroplastic/mitochondrial OS=Arabidopsis thaliana GN=NDPK3 PE=1 SV=1	R.GLISEIISR.F	88.1918	1
320732240	1	1	814.426	1626.84	2	1626.85	-0.0088	105	120	0	71.67	0	21	4.3e-07	K	DSPLEVVVLNDSGGVK	N			18	6711: Scan 17204 (rt=91.4123) [E:\Data\EOT16-4060_Athal.raw]	14700054	5166	1		0	-5.4	-5.4	K.DSPLEVVVLNDSGGVK.N	G3PB_ARATH	Glyceraldehyde-3-phosphate dehydrogenase GAPB, chloroplastic OS=Arabidopsis thaliana GN=GAPB PE=1 SV=2	K.DSPLEVVVLNDSGGVK.N	91.4123	1
320733700	1	1	718.831	1435.65	2	1435.64	0.0023	574	585	0	71.63	0	18	2.3e-07	K	FAESSMYSPVYR	N			7	3343: Scan 11825 (rt=66.4413) [E:\Data\EOT16-4060_Athal.raw]	14700202	4055	1		0	1.6	1.6	K.FAESSMYSPVYR.N	MAOP2_ARATH	NADP-dependent malic enzyme 2 OS=Arabidopsis thaliana GN=NADP-ME2 PE=1 SV=1	K.FAESSMYSPVYR.N	66.4413	1
320733375	1	1	672.328	1342.64	2	1342.64	0.0001	25	36	0	71.59	0	20	3.6e-07	R	TFSQFGDVIDSK	I			15	4670: Scan 13930 (rt=76.2261) [E:\Data\EOT16-4060_Athal.raw]	14700159	3479	1		0	0.1	0.1	R.TFSQFGDVIDSK.I	RBG8_ARATH	Glycine-rich RNA-binding protein 8 OS=Arabidopsis thaliana GN=RBG8 PE=1 SV=1	R.TFSQFGDVIDSK.I	76.2261	1
320734087	1	1	574.29	1146.57	2	1146.57	-0.0009	829	839	0	71.56	17	21	4.8e-07	K	GDPGIAALYDR	L			9	3582: Scan 12220 (rt=68.3156) [E:\Data\EOT16-4060_Athal.raw]	14700257	2262	1		0	-0.8	-0.8	K.GDPGIAALYDR.L	CAPP2_ARATH	Phosphoenolpyruvate carboxylase 2 OS=Arabidopsis thaliana GN=PPC2 PE=1 SV=2	K.GDPGIAALYDR.L	68.3156	1
320732215	1	1	616.328	1230.64	2	1230.64	0.0025	164	175	0	71.55	0	21	4.5e-07	K	DAGVIAGLNVMR	I	Oxidation (M)	0.000000000010.0	10	3581: Scan 12219 (rt=68.3121) [E:\Data\EOT16-4060_Athal.raw]	14700053	2710	0		0	2	2	K.DAGVIAGLNVMR.I + Oxidation (M)	MD37E_ARATH	Probable mediator of RNA polymerase II transcription subunit 37e OS=Arabidopsis thaliana GN=MED37E PE=1 SV=3	K.DAGVIAGLNVMR.I + Oxidation (M)	68.3121	1
320732200	1	1	763.418	1524.82	2	1524.82	0.0021	38	50	0	71.42	17	20	4.3e-07	R	GPILLEDYHLVEK	L			10	5855: Scan 15866 (rt=85.2349) [E:\Data\EOT16-4060_Athal.raw]	14700052	4586	1		0	1.4	1.4	R.GPILLEDYHLVEK.L	CATA2_ARATH	Catalase-2 OS=Arabidopsis thaliana GN=CAT2 PE=2 SV=3	R.GPILLEDYHLVEK.L	85.2349	1
320733524	1	1	689.319	2064.93	3	2064.93	0.0019	107	124	0	71.32	0	18	2.7e-07	R	HTPGTFTNQMQTSFSEPR	L			9	2982: Scan 11264 (rt=63.8442) [E:\Data\EOT16-4060_Athal.raw]	14700176	7231	1		0	0.9	0.9	R.HTPGTFTNQMQTSFSEPR.L	RSSA1_ARATH	40S ribosomal protein Sa-1 OS=Arabidopsis thaliana GN=RPSaA PE=1 SV=3	R.HTPGTFTNQMQTSFSEPR.L	63.8442	1
320731782	1	1	493.797	985.579	2	985.581	-0.0018	101	110	0	71.23	0	20	4e-07	K	LVDLALASGK	I			9	3493: Scan 12070 (rt=67.6064) [E:\Data\EOT16-4060_Athal.raw]	14700036	1481	1		0	-1.8	-1.8	K.LVDLALASGK.I	PMG2_ARATH	Probable 2,3-bisphosphoglycerate-independent phosphoglycerate mutase 2 OS=Arabidopsis thaliana GN=At3g08590 PE=1 SV=1	K.LVDLALASGK.I	67.6064	1
320732900	1	1	737.434	1472.85	2	1472.86	-0.0025	230	243	0	71.09	0	17	2.1e-07	R	LVSQVISSLTASLR	F			8	9792: Scan 23055 (rt=119.987) [E:\Data\EOT16-4060_Athal.raw]	14700108	4273	1		0	-1.7	-1.7	R.LVSQVISSLTASLR.F	TBA2_ARATH	Tubulin alpha-2 chain OS=Arabidopsis thaliana GN=TUBA2 PE=2 SV=2	R.LVSQVISSLTASLR.F	119.987	1
320734815	1	1	591.65	1771.93	3	1771.93	0.0019	129	143	0	71.02	20	21	5.9e-07	K	YYEIILVDPAHNAVR	N			9	6015: Scan 16129 (rt=86.4933) [E:\Data\EOT16-4060_Athal.raw]	14700424	5854	0		0	1.1	1.1	K.YYEIILVDPAHNAVR.N	RL151_ARATH	60S ribosomal protein L15-1 OS=Arabidopsis thaliana GN=RPL15A PE=2 SV=1	K.YYEIILVDPAHNAVR.N	86.4933	1
320732167	1	1	978.965	1955.92	2	1955.92	0	15	30	0	71	0	19	3.6e-07	R	QEEDVLSFWTEIDAFK	T			10	11615: Scan 26320 (rt=135.565) [E:\Data\EOT16-4060_Athal.raw]	14700050	6788	1		0	0	0	R.QEEDVLSFWTEIDAFK.T	SYIC_ARATH	Isoleucine--tRNA ligase, cytoplasmic OS=Arabidopsis thaliana GN=At4g10320 PE=2 SV=1	R.QEEDVLSFWTEIDAFK.T	135.565	1
320733402	1	1	712.338	1422.66	2	1422.66	-0.0007	28	40	0	70.99	0	19	3.9e-07	R	ELAEDGYSGVEVR	V			10	1936: Scan 9472 (rt=55.5065) [E:\Data\EOT16-4060_Athal.raw]	14700162	3939	0		0	-0.5	-0.5	R.ELAEDGYSGVEVR.V	RS32_ARATH	40S ribosomal protein S3-2 OS=Arabidopsis thaliana GN=RPS3B PE=1 SV=1	R.ELAEDGYSGVEVR.V	55.5065	1
320732718	1	1	683.844	1365.67	2	1365.67	0.0028	175	187	0	70.84	21	21	5.9e-07	K	FDVGNVVMVTGGR	N	Oxidation (M)	0.0000000100000.0	10	4709: Scan 13991 (rt=76.4942) [E:\Data\EOT16-4060_Athal.raw]	14700090	3620	1		0	2.1	2.1	K.FDVGNVVMVTGGR.N + Oxidation (M)	RS41_ARATH	40S ribosomal protein S4-1 OS=Arabidopsis thaliana GN=RPS4A PE=2 SV=1	K.FDVGNVVMVTGGR.N + Oxidation (M)	76.4942	1
320732582	1	1	758.746	2273.22	3	2273.22	-0.0075	247	268	0	70.84	0	19	3.6e-07	K	FQGVVEHGLFLGMATSVIIAGK	N			11	10306: Scan 23763 (rt=122.996) [E:\Data\EOT16-4060_Athal.raw]	14700078	8186	1		0	-3.3	-3.3	K.FQGVVEHGLFLGMATSVIIAGK.N	RPI3_ARATH	Probable ribose-5-phosphate isomerase 3, chloroplastic OS=Arabidopsis thaliana GN=RPI3 PE=1 SV=1	K.FQGVVEHGLFLGMATSVIIAGK.N	122.996	1
320733801	1	1	722.397	1442.78	2	1442.78	-0.0012	250	263	0	70.78	17	20	5.1e-07	R	IVLEMAGVENALGK	Q			18	6848: Scan 17409 (rt=92.3232) [E:\Data\EOT16-4060_Athal.raw]	14700216	4112	1		0	-0.8	-0.8	R.IVLEMAGVENALGK.Q	RR5_ARATH	30S ribosomal protein S5, chloroplastic OS=Arabidopsis thaliana GN=rps5 PE=2 SV=1	R.IVLEMAGVENALGK.Q	92.3232	1
320734041	1	1	953.898	1905.78	2	1905.78	-0.0032	183	205	0	70.72	0	13	8.5e-08	R	SSFGSSGSGYGGGGGSGAGSGNR	V			13	58: Scan 4505 (rt=29.0486) [E:\Data\EOT16-4060_Athal.raw]	14700250	6554	1		0	-1.7	-1.7	R.SSFGSSGSGYGGGGGSGAGSGNR.V	CP29B_ARATH	RNA-binding protein CP29B, chloroplastic OS=Arabidopsis thaliana GN=CP29B PE=1 SV=1	R.SSFGSSGSGYGGGGGSGAGSGNR.V	29.0486	1
320733522	1	1	933.025	1864.04	2	1864.04	-0.0054	68	84	0	70.71	0	18	3.1e-07	R	VIVAIENPQDIIVQSAR	P			18	7216: Scan 17968 (rt=94.8328) [E:\Data\EOT16-4060_Athal.raw]	14700176	6314	1		0	-2.9	-2.9	R.VIVAIENPQDIIVQSAR.P	RSSA1_ARATH	40S ribosomal protein Sa-1 OS=Arabidopsis thaliana GN=RPSaA PE=1 SV=3	R.VIVAIENPQDIIVQSAR.P	94.8328	1
320734492	1	1	656.88	1311.75	2	1311.75	-0.005	31	42	0	70.56	0	19	3.7e-07	K	ELLNGQSVVVVR	C			8	4023: Scan 12904 (rt=71.4328) [E:\Data\EOT16-4060_Athal.raw]	14700338	3267	1		0	-3.8	-3.8	K.ELLNGQSVVVVR.C	R13A2_ARATH	60S ribosomal protein L13a-2 OS=Arabidopsis thaliana GN=RPL13AB PE=2 SV=1	K.ELLNGQSVVVVR.C	71.4328	1
320732059	1	1	905.945	1809.87	2	1809.87	0.0003	127	142	0	70.5	17	21	6.1e-07	R	GITINTATVEYETENR	H			9	4000: Scan 12865 (rt=71.2442) [E:\Data\EOT16-4060_Athal.raw]	14700045	6028	1		0	0.2	0.2	R.GITINTATVEYETENR.H	EFTU_ARATH	Elongation factor Tu, chloroplastic OS=Arabidopsis thaliana GN=TUFA PE=1 SV=1	R.GITINTATVEYETENR.H	71.2442	1
320735145	1	0	724.375	1446.73	2	1446.74	-0.004	326	339	0	70.48	0	22	8.6e-07	R	SGNASLEEVVMALK	C			9	8470: Scan 20006 (rt=104.123) [E:\Data\EOT16-4060_Athal.raw]	14700521	4129	0		0	-2.8	-2.8	R.SGNASLEEVVMALK.C	MAM2_ARATH	Methylthioalkylmalate synthase 2, chloroplastic OS=Arabidopsis thaliana GN=MAM2 PE=2 SV=1	R.SGNASLEEVVMALK.C	104.123	1
320734450	1	1	747.85	1493.68	2	1493.69	-0.0073	127	140	0	70.47	0	18	3.3e-07	R	TDITEAAMELGSEK	L			9	4944: Scan 14361 (rt=78.203) [E:\Data\EOT16-4060_Athal.raw]	14700329	4411	1		0	-4.9	-4.9	R.TDITEAAMELGSEK.L	EBFC2_ARATH	Nucleoid-associated protein At2g24020, chloroplastic OS=Arabidopsis thaliana GN=At2g24020 PE=2 SV=2	R.TDITEAAMELGSEK.L	78.203	1
320735148	1	0	607.348	1212.68	2	1212.68	-0.002	48	59	1	70.44	0	20	5.2e-07	K	GKDLAELIAAGR	E			9	4184: Scan 13217 (rt=73.0293) [E:\Data\EOT16-4060_Athal.raw]	14700522	2615	1		0	-1.6	-1.6	K.GKDLAELIAAGR.E	RLA21_ARATH	60S acidic ribosomal protein P2-1 OS=Arabidopsis thaliana GN=RPP2A PE=2 SV=2	K.GKDLAELIAAGR.E	73.0293	1
320733639	1	1	793.402	2377.18	3	2377.19	-0.0023	188	208	0	70.44	18	22	7.7e-07	R	VHTVLISTQHDETVTNDEIAR	D			19	2214: Scan 9990 (rt=58) [E:\Data\EOT16-4060_Athal.raw]	14700190	8597	1		0	-1	-1	R.VHTVLISTQHDETVTNDEIAR.D	METK1_ARATH	S-adenosylmethionine synthase 1 OS=Arabidopsis thaliana GN=SAM1 PE=1 SV=2	R.VHTVLISTQHDETVTNDEIAR.D		1
320732287	1	1	890.513	1779.01	2	1779.01	-0.0019	295	311	0	70.43	0	16	2.2e-07	R	VPTPNVSVVDLVVQVSK	K			11	9653: Scan 22856 (rt=119.114) [E:\Data\EOT16-4060_Athal.raw]	14700057	5883	0		0	-1.1	-1.1	R.VPTPNVSVVDLVVQVSK.K	G3PA1_ARATH	Glyceraldehyde-3-phosphate dehydrogenase GAPA1, chloroplastic OS=Arabidopsis thaliana GN=GAPA1 PE=1 SV=3	R.VPTPNVSVVDLVVQVSK.K	119.114	1
320733696	1	1	1020.04	2038.07	2	2038.07	-0.0054	54	72	0	70.43	17	21	5.8e-07	K	VPVLETPEGPIFESNAIAR	Y			16	7432: Sum of 2 scans in range 18295 (rt=96.2981) to 18315 (rt=96.3925) [E:\Data\EOT16-4060_Athal.raw]	14700201	7073	1		0	-2.6	-2.6	K.VPVLETPEGPIFESNAIAR.Y	EF1G2_ARATH	Probable elongation factor 1-gamma 2 OS=Arabidopsis thaliana GN=At1g57720 PE=2 SV=1	K.VPVLETPEGPIFESNAIAR.Y	96.3453	1
320734079	1	1	684.345	1366.67	2	1366.67	0.0017	223	234	0	70.43	0	21	6.4e-07	K	AHLVNDVEDVEK	H			10	1069: Scan 7825 (rt=47.6578) [E:\Data\EOT16-4060_Athal.raw]	14700256	3628	1		0	1.2	1.2	K.AHLVNDVEDVEK.H	IPYR6_ARATH	Soluble inorganic pyrophosphatase 6, chloroplastic OS=Arabidopsis thaliana GN=PPA6 PE=1 SV=1	K.AHLVNDVEDVEK.H	47.6578	1
320731819	1	1	754.385	3013.51	4	3013.52	-0.0081	455	482	1	70.41	17	20	4.6e-07	R	TILDAIEQVGGIYVVTADHGNAEDMVKR	D			17	10461: Scan 24009 (rt=124.084) [E:\Data\EOT16-4060_Athal.raw]	14700036	10206	1		0	-2.7	-2.7	R.TILDAIEQVGGIYVVTADHGNAEDMVKR.D	PMG2_ARATH	Probable 2,3-bisphosphoglycerate-independent phosphoglycerate mutase 2 OS=Arabidopsis thaliana GN=At3g08590 PE=1 SV=1	R.TILDAIEQVGGIYVVTADHGNAEDMVKR.D	124.084	1
320731975	1	1	555.273	1108.53	2	1108.53	0.0018	164	171	0	70.28	19	20	5.7e-07	K	TNIQEYWR	I			7	3100: Scan 11462 (rt=64.7884) [E:\Data\EOT16-4060_Athal.raw]	14700041	2102	1		0	1.6	1.6	K.TNIQEYWR.I	CATA3_ARATH	Catalase-3 OS=Arabidopsis thaliana GN=CAT3 PE=1 SV=3	K.TNIQEYWR.I	64.7884	1
320734962	1	1	884.442	1766.87	2	1766.87	-0.0039	286	301	0	70.28	17	20	5.7e-07	R	VGYPVNTDALDALYEK	V			11	6927: Scan 17528 (rt=92.8684) [E:\Data\EOT16-4060_Athal.raw]	14700461	5827	1		0	-2.2	-2.2	R.VGYPVNTDALDALYEK.V	ODP24_ARATH	Dihydrolipoyllysine-residue acetyltransferase component 4 of pyruvate dehydrogenase complex, chloroplastic OS=Arabidopsis thaliana GN=LTA2 PE=2 SV=1	R.VGYPVNTDALDALYEK.V	92.8684	1
320732826	1	1	806.908	1611.8	2	1611.8	0.001	48	62	0	70.21	0	21	6.4e-07	K	TNMVMVFGEITTAAK	V			8	8975: Scan 21948 (rt=115.26) [E:\Data\EOT16-4060_Athal.raw]	14700102	5082	1		0	0.6	0.6	K.TNMVMVFGEITTAAK.V	METK3_ARATH	S-adenosylmethionine synthase 3 OS=Arabidopsis thaliana GN=METK3 PE=1 SV=1	K.TNMVMVFGEITTAAK.V	115.26	1
320731910	1	1	647.824	1293.63	2	1293.64	-0.0027	662	673	0	70.16	18	21	6.7e-07	K	DSVVAGFQWASK	E			9	5478: Scan 15212 (rt=82.0691) [E:\Data\EOT16-4060_Athal.raw]	14700039	3130	1		0	-2.1	-2.1	K.DSVVAGFQWASK.E	EF2_ARATH	Elongation factor 2 OS=Arabidopsis thaliana GN=LOS1 PE=1 SV=1	K.DSVVAGFQWASK.E	82.0691	1
320733271	1	1	669.339	1336.66	2	1336.66	0.0011	354	365	0	70.07	0	21	6.3e-07	K	AYQEQVLSNSAK	F			17	507: Scan 6397 (rt=40.0487) [E:\Data\EOT16-4060_Athal.raw]	14700148	3455	1		0	0.8	0.8	K.AYQEQVLSNSAK.F	GLYM1_ARATH	Serine hydroxymethyltransferase 1, mitochondrial OS=Arabidopsis thaliana GN=SHM1 PE=1 SV=1	K.AYQEQVLSNSAK.F	40.0487	1
320732217	1	1	679.812	1357.61	2	1357.61	0.0004	546	556	0	70.07	0	16	2.2e-07	K	NALENYAYNMR	N			8	3506: Scan 12095 (rt=67.7254) [E:\Data\EOT16-4060_Athal.raw]	14700053	3565	0		0	0.3	0.3	K.NALENYAYNMR.N	MD37E_ARATH	Probable mediator of RNA polymerase II transcription subunit 37e OS=Arabidopsis thaliana GN=MED37E PE=1 SV=3	K.NALENYAYNMR.N	67.7254	1
320735155	1	1	709.853	1417.69	2	1417.69	0.0038	259	271	0	70.02	18	21	7.7e-07	K	ALDMNTAEDAIVR	L			10	4390: Scan 13550 (rt=74.5969) [E:\Data\EOT16-4060_Athal.raw]	14700526	3906	1		0	2.7	2.7	K.ALDMNTAEDAIVR.L	THI4_ARATH	Thiamine thiazole synthase, chloroplastic OS=Arabidopsis thaliana GN=THI1 PE=1 SV=1	K.ALDMNTAEDAIVR.L	74.5969	1
320735156	1	1	762.381	1522.75	2	1522.75	-0.003	126	139	0	69.98	17	22	8.8e-07	K	DFGEETTALSIVNK	H			8	5473: Scan 15206 (rt=82.0434) [E:\Data\EOT16-4060_Athal.raw]	14700527	4567	1		0	-2	-2	K.DFGEETTALSIVNK.H	RS121_ARATH	40S ribosomal protein S12-1 OS=Arabidopsis thaliana GN=RPS12A PE=2 SV=1	K.DFGEETTALSIVNK.H	82.0434	1
320732783	1	1	688.365	1374.72	2	1374.71	0.0009	169	180	0	69.92	21	22	9.2e-07	R	DDLFNINANIVK	T			8	7037: Scan 17691 (rt=93.6173) [E:\Data\EOT16-4060_Athal.raw]	14700098	3675	1		0	0.7	0.7	R.DDLFNINANIVK.T	MDHP_ARATH	Malate dehydrogenase, chloroplastic OS=Arabidopsis thaliana GN=At3g47520 PE=1 SV=1	R.DDLFNINANIVK.T	93.6173	1
320731992	1	1	969.988	1937.96	2	1937.96	-0.0023	130	146	0	69.92	0	21	7.4e-07	R	EGNFDLVGNNTPVFFIR	D			9	9867: Scan 23151 (rt=120.415) [E:\Data\EOT16-4060_Athal.raw]	14700041	6716	1		0	-1.2	-1.2	R.EGNFDLVGNNTPVFFIR.D	CATA3_ARATH	Catalase-3 OS=Arabidopsis thaliana GN=CAT3 PE=1 SV=3	R.EGNFDLVGNNTPVFFIR.D	120.415	1
320733620	1	1	603.827	1205.64	2	1205.64	-0.0012	40	50	0	69.87	22	22	9.1e-07	R	SNSNFNAVILK	R			8	3546: Scan 12161 (rt=68.0386) [E:\Data\EOT16-4060_Athal.raw]	14700186	2571	1		0	-1	-1	R.SNSNFNAVILK.R	RL183_ARATH	60S ribosomal protein L18-3 OS=Arabidopsis thaliana GN=RPL18C PE=2 SV=1	R.SNSNFNAVILK.R	68.0386	1
320732964	1	1	791.355	2371.04	3	2371.04	0.0017	771	790	1	69.87	0	16	2.2e-07	R	MPTEDPTDEALKEFYESPEK	V	Oxidation (M)	0.10000000000000000000.0	20	5358: Scan 14992 (rt=81.0201) [E:\Data\EOT16-4060_Athal.raw]	14700115	8550	1		0	0.7	0.7	R.MPTEDPTDEALKEFYESPEK.V + Oxidation (M)	LOX2_ARATH	Lipoxygenase 2, chloroplastic OS=Arabidopsis thaliana GN=LOX2 PE=1 SV=1	R.MPTEDPTDEALKEFYESPEK.V + Oxidation (M)	81.0201	1
320732549	1	1	896.481	1790.95	2	1790.95	0.003	445	460	0	69.83	17	21	8.1e-07	K	LGVAEVQELPFFDTVK	I			8	10139: Scan 23525 (rt=122.008) [E:\Data\EOT16-4060_Athal.raw]	14700076	5950	1		0	1.7	1.7	K.LGVAEVQELPFFDTVK.I	GCSP1_ARATH	Glycine dehydrogenase (decarboxylating) 1, mitochondrial OS=Arabidopsis thaliana GN=GLDP1 PE=1 SV=2	K.LGVAEVQELPFFDTVK.I	122.008	1
320734834	1	1	763.374	1524.73	2	1524.73	-0.002	122	134	0	69.8	17	20	6.5e-07	R	FDDLDEAVDFLVK	A			15	10165: Scan 23559 (rt=122.147) [E:\Data\EOT16-4060_Athal.raw]	14700429	4580	1		0	-1.3	-1.3	R.FDDLDEAVDFLVK.A	CRR7_ARATH	Protein CHLORORESPIRATORY REDUCTION 7, chloroplastic OS=Arabidopsis thaliana GN=CRR7 PE=2 SV=1	R.FDDLDEAVDFLVK.A	122.147	1
320731979	1	1	653.341	1304.67	2	1304.67	-0.005	406	417	0	69.68	17	23	1.1e-06	K	VPTPTNSYTGIR	T			14	1513: Sum of 2 scans in range 8649 (rt=51.4496) to 8655 (rt=51.4744) [E:\Data\EOT16-4060_Athal.raw]	14700041	3218	1		0	-3.8	-3.8	K.VPTPTNSYTGIR.T	CATA3_ARATH	Catalase-3 OS=Arabidopsis thaliana GN=CAT3 PE=1 SV=3	K.VPTPTNSYTGIR.T	51.462	1
320733717	1	1	764.405	1526.8	2	1526.79	0.0018	358	371	0	69.67	0	20	6.1e-07	K	GIVDSEDLPLNISR	E			9	6007: Scan 16116 (rt=86.4356) [E:\Data\EOT16-4060_Athal.raw]	14700204	4601	0		0	1.2	1.2	K.GIVDSEDLPLNISR.E	HS902_ARATH	Heat shock protein 90-2 OS=Arabidopsis thaliana GN=HSP90-2 PE=1 SV=1	K.GIVDSEDLPLNISR.E	86.4356	1
320734437	1	1	741.835	1481.65	2	1481.66	-0.0007	13	26	0	69.64	0	17	3e-07	K	SAVDGLTEMSESEK	S			10	2381: Scan 10295 (rt=59.4943) [E:\Data\EOT16-4060_Athal.raw]	14700326	4339	1		0	-0.5	-0.5	K.SAVDGLTEMSESEK.S	UGPA2_ARATH	UTP--glucose-1-phosphate uridylyltransferase 2 OS=Arabidopsis thaliana GN=UGP2 PE=1 SV=1	K.SAVDGLTEMSESEK.S	59.4943	1
320733625	1	1	719.825	1437.64	2	1437.64	-0.0013	249	260	0	69.61	0	16	2.3e-07	R	DFEQSVEAQETR	K			9	1778: Scan 9191 (rt=54.1482) [E:\Data\EOT16-4060_Athal.raw]	14700187	4070	1		0	-0.9	-0.9	R.DFEQSVEAQETR.K	VATC_ARATH	V-type proton ATPase subunit C OS=Arabidopsis thaliana GN=VHA-C PE=1 SV=1	R.DFEQSVEAQETR.K	54.1482	1
320733352	1	1	787.393	1572.77	2	1572.77	0.0045	71	85	0	69.55	0	20	6.6e-07	K	SSGFGLIYDTVESAK	K			17	7689: Sum of 2 scans in range 18821 (rt=98.9077) to 18834 (rt=98.9666) [E:\Data\EOT16-4060_Athal.raw]	14700157	4858	1		0	2.9	2.9	K.SSGFGLIYDTVESAK.K	RS241_ARATH	40S ribosomal protein S24-1 OS=Arabidopsis thaliana GN=RPS24A PE=2 SV=1	K.SSGFGLIYDTVESAK.K	98.9372	1
320733206	1	1	542.331	1082.65	2	1082.64	0.0031	200	210	0	69.55	0	18	3.7e-07	K	GGLVALVEGLR	G			8	8609: Scan 20204 (rt=104.991) [E:\Data\EOT16-4060_Athal.raw]	14700141	1976	1		0	2.9	2.9	K.GGLVALVEGLR.G	RPS1_ARATH	30S ribosomal protein S1, chloroplastic OS=Arabidopsis thaliana GN=RPS1 PE=1 SV=1	K.GGLVALVEGLR.G	104.991	1
320732106	1	1	872.386	1742.76	2	1742.76	-0.0058	149	164	0	69.49	0	16	2.4e-07	K	SDDSVDYIVTGSWGDK	A			10	5822: Scan 15797 (rt=84.8826) [E:\Data\EOT16-4060_Athal.raw]	14700047	5725	1		0	-3.3	-3.3	K.SDDSVDYIVTGSWGDK.A	SERB2_ARATH	Phosphoserine aminotransferase 2, chloroplastic OS=Arabidopsis thaliana GN=PSAT2 PE=1 SV=1	K.SDDSVDYIVTGSWGDK.A	84.8826	1
320732880	1	1	738.408	1474.8	2	1474.8	0.0015	199	212	1	69.47	18	22	9e-07	R	LVGVSEETTTGVKR	L			10	617: Scan 6716 (rt=41.8198) [E:\Data\EOT16-4060_Athal.raw]	14700106	4292	0		0	1	1	R.LVGVSEETTTGVKR.L	SAHH1_ARATH	Adenosylhomocysteinase 1 OS=Arabidopsis thaliana GN=SAHH1 PE=1 SV=1	R.LVGVSEETTTGVKR.L	41.8198	1
320732929	1	1	668.889	1335.76	2	1335.77	-0.0017	339	350	0	69.46	0	19	4.5e-07	R	TILSDLITVYAK	G			8	10490: Scan 24055 (rt=124.293) [E:\Data\EOT16-4060_Athal.raw]	14700112	3449	1		0	-1.3	-1.3	R.TILSDLITVYAK.G	RH3_ARATH	DEAD-box ATP-dependent RNA helicase 3, chloroplastic OS=Arabidopsis thaliana GN=RH3 PE=1 SV=2	R.TILSDLITVYAK.G	124.293	1
320735174	1	1	813.955	1625.9	2	1625.9	-0.0027	246	260	0	69.46	0	19	5.2e-07	K	EGIGITEILDAIVQR	I			9	11905: Scan 27458 (rt=142.205) [E:\Data\EOT16-4060_Athal.raw]	14700532	5164	1		0	-1.7	-1.7	K.EGIGITEILDAIVQR.I	GUFP_ARATH	Translation factor GUF1 homolog, chloroplastic OS=Arabidopsis thaliana GN=At5g08650 PE=2 SV=2	K.EGIGITEILDAIVQR.I	142.205	1
320734989	1	1	800.453	2398.34	3	2398.34	-0.0037	98	120	0	69.34	0	17	3.1e-07	K	LLGDVTIANGGVMPNIHNLLLPK	K			12	10040: Scan 23378 (rt=121.387) [E:\Data\EOT16-4060_Athal.raw]	14700468	8705	1		0	-1.5	-1.5	K.LLGDVTIANGGVMPNIHNLLLPK.K	H2A1_ARATH	Probable histone H2A.1 OS=Arabidopsis thaliana GN=At1g51060 PE=1 SV=1	K.LLGDVTIANGGVMPNIHNLLLPK.K	121.387	1
320732995	1	1	678.361	2032.06	3	2032.07	-0.0051	172	190	0	69.3	0	22	9.5e-07	R	FGIVEGLMTTVHSITATQK	T			19	10574: Scan 24185 (rt=124.87) [E:\Data\EOT16-4060_Athal.raw]	14700118	7055	1		0	-2.5	-2.5	R.FGIVEGLMTTVHSITATQK.T	G3PC1_ARATH	Glyceraldehyde-3-phosphate dehydrogenase GAPC1, cytosolic OS=Arabidopsis thaliana GN=GAPC1 PE=1 SV=2	R.FGIVEGLMTTVHSITATQK.T	124.87	1
320733001	1	1	815.388	1628.76	2	1628.76	0.0012	89	103	0	69.19	0	19	5.4e-07	K	GYIDMSTVDAETSLK	I			10	5155: Scan 14661 (rt=79.4669) [E:\Data\EOT16-4060_Athal.raw]	14700119	5181	1		0	0.7	0.7	K.GYIDMSTVDAETSLK.I	GLYR1_ARATH	Glyoxylate/succinic semialdehyde reductase 1 OS=Arabidopsis thaliana GN=GLYR1 PE=1 SV=1	K.GYIDMSTVDAETSLK.I	79.4669	1
320731755	1	1	509.608	1525.8	3	1525.8	0.0006	316	328	0	69.16	17	20	7.2e-07	R	PDVLHLTVNEHPR	K			16	2388: Scan 10304 (rt=59.5338) [E:\Data\EOT16-4060_Athal.raw]	14700035	4595	1		0	0.4	0.4	R.PDVLHLTVNEHPR.K	NRL1_ARATH	Nitrilase 1 OS=Arabidopsis thaliana GN=NIT1 PE=1 SV=2	R.PDVLHLTVNEHPR.K	59.5338	1
320735178	1	1	668.841	1335.67	2	1335.67	-0.0001	162	173	0	69.1	18	21	9.4e-07	K	YDDLVAAIETAR	S			9	6245: Scan 16499 (rt=88.2137) [E:\Data\EOT16-4060_Athal.raw]	14700534	3447	1		0	-0.1	-0.1	K.YDDLVAAIETAR.S	TRXF1_ARATH	Thioredoxin F1, chloroplastic OS=Arabidopsis thaliana GN=At3g02730 PE=1 SV=2	K.YDDLVAAIETAR.S	88.2137	1
320735180	1	1	848.948	1695.88	2	1695.88	-0.0013	150	165	0	68.95	0	20	7.7e-07	K	TGALLLDGNTLNYFGK	N			9	8308: Scan 19769 (rt=103.086) [E:\Data\EOT16-4060_Athal.raw]	14700535	5543	1		0	-0.8	-0.8	K.TGALLLDGNTLNYFGK.N	CB5_ARATH	Chlorophyll a-b binding protein CP26, chloroplastic OS=Arabidopsis thaliana GN=LHCB5 PE=1 SV=1	K.TGALLLDGNTLNYFGK.N	103.086	1
320732464	1	1	872.202	3484.78	4	3484.78	-0.0029	175	209	0	68.92	0	19	5.4e-07	K	TPGHPENFETPGIEVTTGPLGQGIANAVGLALAEK	H			16	11446: Scan 25870 (rt=133.081) [E:\Data\EOT16-4060_Athal.raw]	14700068	10661	1		0	-0.8	-0.8	K.TPGHPENFETPGIEVTTGPLGQGIANAVGLALAEK.H	TKTC1_ARATH	Transketolase-1, chloroplastic OS=Arabidopsis thaliana GN=TKL-1 PE=1 SV=1	K.TPGHPENFETPGIEVTTGPLGQGIANAVGLALAEK.H	133.081	1
320735182	1	1	860.406	1718.8	2	1718.8	-0.0033	184	198	0	68.81	0	19	5.7e-07	K	WATASDAEIEQELEK	G			10	5021: Sum of 2 scans in range 14471 (rt=78.6896) to 14500 (rt=78.8076) [E:\Data\EOT16-4060_Athal.raw]	14700536	5633	1		0	-1.9	-1.9	K.WATASDAEIEQELEK.G	SYEM_ARATH	Glutamate--tRNA ligase, chloroplastic/mitochondrial OS=Arabidopsis thaliana GN=OVA3 PE=2 SV=1	K.WATASDAEIEQELEK.G	78.7486	1
320733630	1	1	648.807	1295.6	2	1295.6	0.0005	36	46	0	68.78	0	19	5.8e-07	R	YTGDSDLQLER	I			9	1387: Scan 8441 (rt=50.5575) [E:\Data\EOT16-4060_Athal.raw]	14700188	3149	1		0	0.4	0.4	R.YTGDSDLQLER.I	TBB2_ARATH	Tubulin beta-2 chain OS=Arabidopsis thaliana GN=TUBB2 PE=2 SV=2	R.YTGDSDLQLER.I	50.5575	1
320734365	1	1	1065.19	3192.54	3	3192.55	-0.0026	11	38	1	68.7	17	20	7.8e-07	K	DKGVAPTEFEEQVTQALFDLENTNQELK	S			13	11696: Scan 26574 (rt=136.999) [E:\Data\EOT16-4060_Athal.raw]	14700310	10470	1		0	-0.8	-0.8	K.DKGVAPTEFEEQVTQALFDLENTNQELK.S	RS72_ARATH	40S ribosomal protein S7-2 OS=Arabidopsis thaliana GN=RPS7B PE=2 SV=1	K.DKGVAPTEFEEQVTQALFDLENTNQELK.S	136.999	1
320732003	1	1	576.62	1726.84	3	1726.84	-0.003	23	38	0	68.69	17	20	7.8e-07	R	ALETAFAQYGDVIDSK	I			18	6328: Scan 16634 (rt=88.8275) [E:\Data\EOT16-4060_Athal.raw]	14700042	5658	1		0	-1.7	-1.7	R.ALETAFAQYGDVIDSK.I	RBG7_ARATH	Glycine-rich RNA-binding protein 7 OS=Arabidopsis thaliana GN=RBG7 PE=1 SV=1	R.ALETAFAQYGDVIDSK.I	88.8275	1
320731962	1	1	835.104	2502.29	3	2502.28	0.0081	409	432	1	68.69	17	21	9.2e-07	K	RVQLAETYLSQAALGDANADAIGR	G			14	6105: Scan 16271 (rt=87.1667) [E:\Data\EOT16-4060_Athal.raw]	14700040	8997	1		0	3.2	3.2	K.RVQLAETYLSQAALGDANADAIGR.G	RCA_ARATH	Ribulose bisphosphate carboxylase/oxygenase activase, chloroplastic OS=Arabidopsis thaliana GN=RCA PE=1 SV=2	K.RVQLAETYLSQAALGDANADAIGR.G	87.1667	1
320732314	1	1	740.377	1478.74	2	1478.74	-0.0004	242	254	0	68.67	0	21	8.9e-07	R	GYISPQFVTNPEK	L			10	3824: Scan 12581 (rt=69.9367) [E:\Data\EOT16-4060_Athal.raw]	14700059	4317	1		0	-0.3	-0.3	R.GYISPQFVTNPEK.L	CPNA1_ARATH	Chaperonin 60 subunit alpha 1, chloroplastic OS=Arabidopsis thaliana GN=CPN60A1 PE=1 SV=2	R.GYISPQFVTNPEK.L	69.9367	1
320732298	1	1	736.428	1470.84	2	1470.85	-0.0071	179	191	0	68.62	0	20	7.1e-07	K	TVLIMELINNIAK	A			13	11867: Scan 27177 (rt=140.464) [E:\Data\EOT16-4060_Athal.raw]	14700058	4258	1		0	-4.8	-4.8	K.TVLIMELINNIAK.A	ATPB_ARATH	ATP synthase subunit beta, chloroplastic OS=Arabidopsis thaliana GN=atpB PE=1 SV=2	K.TVLIMELINNIAK.A	140.464	1
320733618	1	1	591.354	1180.69	2	1180.69	0.001	129	139	0	68.61	0	17	3.9e-07	R	APLGQNTVLLR	G			7	3444: Scan 11986 (rt=67.1897) [E:\Data\EOT16-4060_Athal.raw]	14700186	2423	1		0	0.8	0.8	R.APLGQNTVLLR.G	RL183_ARATH	60S ribosomal protein L18-3 OS=Arabidopsis thaliana GN=RPL18C PE=2 SV=1	R.APLGQNTVLLR.G	67.1897	1
320733903	1	1	781.862	1561.71	2	1561.71	0.0006	139	153	0	68.6	0	17	4.1e-07	R	QFTSTGSAFMIGDGK	L	Oxidation (M)	0.000000000100000.0	9	3477: Scan 12046 (rt=67.496) [E:\Data\EOT16-4060_Athal.raw]	14700231	4778	1		0	0.4	0.4	R.QFTSTGSAFMIGDGK.L + Oxidation (M)	DEGP2_ARATH	Protease Do-like 2, chloroplastic OS=Arabidopsis thaliana GN=DEGP2 PE=1 SV=2	R.QFTSTGSAFMIGDGK.L + Oxidation (M)	67.496	1
320732456	1	1	903.491	1804.97	2	1804.97	-0.004	707	724	0	68.6	17	21	9.5e-07	K	SIGINSFGASAPAPLLYK	E			12	7680: Scan 18807 (rt=98.8474) [E:\Data\EOT16-4060_Athal.raw]	14700068	6003	1		0	-2.2	-2.2	K.SIGINSFGASAPAPLLYK.E	TKTC1_ARATH	Transketolase-1, chloroplastic OS=Arabidopsis thaliana GN=TKL-1 PE=1 SV=1	K.SIGINSFGASAPAPLLYK.E	98.8474	1
320735185	1	1	772.388	1542.76	2	1542.76	0.0004	356	368	0	68.56	17	21	9.4e-07	K	IPSFEAVDDFLYK	V			10	9550: Scan 22715 (rt=118.508) [E:\Data\EOT16-4060_Athal.raw]	14700537	4681	1		0	0.3	0.3	K.IPSFEAVDDFLYK.V	NSN1_ARATH	Guanine nucleotide-binding protein-like NSN1 OS=Arabidopsis thaliana GN=NSN1 PE=2 SV=1	K.IPSFEAVDDFLYK.V	118.508	1
320734472	1	1	720.715	2159.12	3	2159.13	-0.0026	117	136	0	68.52	21	21	9.5e-07	R	ISNPYGDPNILAEFIAGQLK	N			19	11657: Scan 26452 (rt=136.307) [E:\Data\EOT16-4060_Athal.raw]	14700334	7679	1		0	-1.2	-1.2	R.ISNPYGDPNILAEFIAGQLK.N	RR3_ARATH	30S ribosomal protein S3, chloroplastic OS=Arabidopsis thaliana GN=rps3 PE=3 SV=1	R.ISNPYGDPNILAEFIAGQLK.N	136.307	1
320732699	1	1	781.362	1560.71	2	1560.72	-0.0071	168	181	0	68.44	0	17	4e-07	R	SLDSHIEDQFASGR	L			7	2576: Scan 10591 (rt=60.7404) [E:\Data\EOT16-4060_Athal.raw]	14700089	4772	1		0	-4.5	-4.5	R.SLDSHIEDQFASGR.L	RS81_ARATH	40S ribosomal protein S8-1 OS=Arabidopsis thaliana GN=RPS8A PE=2 SV=1	R.SLDSHIEDQFASGR.L	60.7404	1
320732060	1	1	636.355	1906.04	3	1906.04	-0.0023	93	112	0	68.44	0	18	4.7e-07	K	TTLTAALTMALASIGSSVAK	K			9	12055: Scan 28737 (rt=150.151) [E:\Data\EOT16-4060_Athal.raw]	14700045	6557	1		0	-1.2	-1.2	K.TTLTAALTMALASIGSSVAK.K	EFTU_ARATH	Elongation factor Tu, chloroplastic OS=Arabidopsis thaliana GN=TUFA PE=1 SV=1	K.TTLTAALTMALASIGSSVAK.K	150.151	1
320732973	1	1	708.711	2123.11	3	2123.11	0.0027	110	128	1	68.37	0	21	9.2e-07	R	VKEEAQQLAMVFQTVGAFK	V			9	9579: Scan 22751 (rt=118.658) [E:\Data\EOT16-4060_Athal.raw]	14700116	7538	1		0	1.3	1.3	R.VKEEAQQLAMVFQTVGAFK.V	RK9_ARATH	50S ribosomal protein L9, chloroplastic OS=Arabidopsis thaliana GN=RPL9 PE=2 SV=1	R.VKEEAQQLAMVFQTVGAFK.V	118.658	1
320734305	1	1	678.834	1355.65	2	1355.66	-0.0028	164	176	0	68.36	0	19	7.1e-07	R	SQTSASLVDFSSK	E			8	2723: Scan 10833 (rt=61.8015) [E:\Data\EOT16-4060_Athal.raw]	14700299	3551	1		0	-2.1	-2.1	R.SQTSASLVDFSSK.E	THF1_ARATH	Protein THYLAKOID FORMATION 1, chloroplastic OS=Arabidopsis thaliana GN=THF1 PE=1 SV=1	R.SQTSASLVDFSSK.E	61.8015	1
320734054	1	1	648.799	1295.58	2	1295.59	-0.0043	407	418	0	68.34	0	17	4.3e-07	K	GFDASLSEDDIK	N			14	3066: Scan 11404 (rt=64.5199) [E:\Data\EOT16-4060_Athal.raw]	14700252	3148	1		0	-3.3	-3.3	K.GFDASLSEDDIK.N	NUCL1_ARATH	Nucleolin 1 OS=Arabidopsis thaliana GN=NUCL1 PE=1 SV=1	K.GFDASLSEDDIK.N	64.5199	1
320732933	1	1	718.703	2153.09	3	2153.09	0.0003	519	540	0	68.31	17	21	1.1e-06	K	GTDALAAALAHLSGFSQPPSSR	S			23	9710: Scan 22934 (rt=119.457) [E:\Data\EOT16-4060_Athal.raw]	14700112	7664	1		0	0.1	0.1	K.GTDALAAALAHLSGFSQPPSSR.S	RH3_ARATH	DEAD-box ATP-dependent RNA helicase 3, chloroplastic OS=Arabidopsis thaliana GN=RH3 PE=1 SV=2	K.GTDALAAALAHLSGFSQPPSSR.S	119.457	1
320731884	1	1	825.397	1648.78	2	1648.77	0.0072	377	392	0	68.24	0	19	6.6e-07	R	GSDSANLDSAAEIMIR	S			8	5653: Scan 15489 (rt=83.3567) [E:\Data\EOT16-4060_Athal.raw]	14700038	5284	1		0	4.4	4.4	R.GSDSANLDSAAEIMIR.S	GLTB1_ARATH	Ferredoxin-dependent glutamate synthase 1, chloroplastic/mitochondrial OS=Arabidopsis thaliana GN=GLU1 PE=1 SV=3	R.GSDSANLDSAAEIMIR.S	83.3567	1
320732762	1	1	829.396	1656.78	2	1656.78	-0.0036	37	50	0	68.21	0	19	6.6e-07	K	VNNMVLFDQATYDK	L			10	5469: Scan 15201 (rt=82.0215) [E:\Data\EOT16-4060_Athal.raw]	14700096	5327	0		0	-2.2	-2.2	K.VNNMVLFDQATYDK.L	RS254_ARATH	40S ribosomal protein S25-4 OS=Arabidopsis thaliana GN=RPS25E PE=2 SV=1	K.VNNMVLFDQATYDK.L	82.0215	1
320732930	1	1	765.415	1528.81	2	1528.81	0.0012	596	609	0	68.09	22	22	1.4e-06	R	IQGAVFDLPEEIAK	E			10	7700: Scan 18836 (rt=98.974) [E:\Data\EOT16-4060_Athal.raw]	14700112	4610	1		0	0.8	0.8	R.IQGAVFDLPEEIAK.E	RH3_ARATH	DEAD-box ATP-dependent RNA helicase 3, chloroplastic OS=Arabidopsis thaliana GN=RH3 PE=1 SV=2	R.IQGAVFDLPEEIAK.E	98.974	1
320733931	1	1	539.292	1076.57	2	1076.57	-0.0023	120	132	0	68.05	17	22	1.5e-06	R	PAGPGAAAAAAPR	V			8	65: Scan 4606 (rt=29.6853) [E:\Data\EOT16-4060_Athal.raw]	14700235	1945	1		0	-2.1	-2.1	R.PAGPGAAAAAAPR.V	RS262_ARATH	40S ribosomal protein S26-2 OS=Arabidopsis thaliana GN=RPS26B PE=2 SV=2	R.PAGPGAAAAAAPR.V	29.6853	1
320733521	1	1	670.344	1338.67	2	1338.67	0.0058	94	106	0	68.05	19	21	1e-06	K	FAQYTGANAIAGR	H			8	1702: Scan 9063 (rt=53.5578) [E:\Data\EOT16-4060_Athal.raw]	14700176	3464	1		0	4.3	4.3	K.FAQYTGANAIAGR.H	RSSA1_ARATH	40S ribosomal protein Sa-1 OS=Arabidopsis thaliana GN=RPSaA PE=1 SV=3	K.FAQYTGANAIAGR.H	53.5578	1
320734735	1	1	784.424	1566.83	2	1566.84	-0.0026	87	102	0	68.04	17	20	8.6e-07	K	IIGATNPAASEPGTIR	G			10	1926: Scan 9455 (rt=55.4262) [E:\Data\EOT16-4060_Athal.raw]	14700399	4817	1		0	-1.7	-1.7	K.IIGATNPAASEPGTIR.G	NDK1_ARATH	Nucleoside diphosphate kinase 1 OS=Arabidopsis thaliana GN=NDK1 PE=1 SV=1	K.IIGATNPAASEPGTIR.G	55.4262	1
320732409	1	1	626.853	1251.69	2	1251.69	-0.0017	108	119	0	68.01	0	19	7.4e-07	R	VINALANPIDGR	G			8	3614: Scan 12273 (rt=68.5692) [E:\Data\EOT16-4060_Athal.raw]	14700066	2853	1		0	-1.4	-1.4	R.VINALANPIDGR.G	ATPA_ARATH	ATP synthase subunit alpha, chloroplastic OS=Arabidopsis thaliana GN=atpA PE=1 SV=1	R.VINALANPIDGR.G	68.5692	1
320732085	1	1	752.745	2255.21	3	2255.22	-0.0043	192	215	0	67.99	0	19	7.7e-07	K	VEPGSNVAIFGLGTVGLAVAEGAK	T			19	10598: Scan 24225 (rt=125.047) [E:\Data\EOT16-4060_Athal.raw]	14700046	8096	1		0	-1.9	-1.9	K.VEPGSNVAIFGLGTVGLAVAEGAK.T	ADHX_ARATH	Alcohol dehydrogenase class-3 OS=Arabidopsis thaliana GN=ADH2 PE=1 SV=2	K.VEPGSNVAIFGLGTVGLAVAEGAK.T	125.047	1
320733539	1	1	551.795	1101.58	2	1101.58	-0.0021	335	344	0	67.95	0	22	1.3e-06	R	ANLSSVQIDR	E			8	1264: Scan 8233 (rt=49.7057) [E:\Data\EOT16-4060_Athal.raw]	14700178	2065	1		0	-1.9	-1.9	R.ANLSSVQIDR.E	CHLI1_ARATH	Magnesium-chelatase subunit ChlI-1, chloroplastic OS=Arabidopsis thaliana GN=CHLI1 PE=1 SV=1	R.ANLSSVQIDR.E	49.7057	1
320734676	1	1	668.379	1334.74	2	1334.74	-0.0014	159	171	0	67.9	0	21	1e-06	K	GLGLEYTVISVGK	K			8	6548: Scan 16950 (rt=90.2442) [E:\Data\EOT16-4060_Athal.raw]	14700380	3443	1		0	-1	-1	K.GLGLEYTVISVGK.K	ATPG1_ARATH	ATP synthase gamma chain 1, chloroplastic OS=Arabidopsis thaliana GN=ATPC1 PE=1 SV=1	K.GLGLEYTVISVGK.K	90.2442	1
320735196	1	1	747.416	2239.23	3	2239.23	-0.0037	114	134	0	67.88	0	17	4.4e-07	K	AQSIATVEQAAALIEELLLEK	A			12	12158: Scan 29642 (rt=155.766) [E:\Data\EOT16-4060_Athal.raw]	14700540	8016	1		0	-1.7	-1.7	K.AQSIATVEQAAALIEELLLEK.A	ACP3_ARATH	Acyl carrier protein 3, chloroplastic OS=Arabidopsis thaliana GN=ACP3 PE=1 SV=2	K.AQSIATVEQAAALIEELLLEK.A	155.766	1
320733764	1	1	743.393	2227.16	3	2227.16	-0.0003	83	101	1	67.86	17	20	9.1e-07	K	EYQIIDHLVGPTLKDEVMK	I			18	6950: Scan 17559 (rt=93.0002) [E:\Data\EOT16-4060_Athal.raw]	14700210	7961	1		0	-0.1	-0.1	K.EYQIIDHLVGPTLKDEVMK.I	RS21_ARATH	40S ribosomal protein S2-1 OS=Arabidopsis thaliana GN=RPS2A PE=2 SV=2	K.EYQIIDHLVGPTLKDEVMK.I	93.0002	1
320734385	1	1	858.451	1714.89	2	1714.89	-0.0007	330	346	0	67.86	17	22	1.5e-06	R	DIAVQGNVDPGVLFGSK	E			17	6727: Scan 17231 (rt=91.5331) [E:\Data\EOT16-4060_Athal.raw]	14700316	5616	1		0	-0.4	-0.4	R.DIAVQGNVDPGVLFGSK.E	DCUP2_ARATH	Uroporphyrinogen decarboxylase 2, chloroplastic OS=Arabidopsis thaliana GN=HEME2 PE=2 SV=1	R.DIAVQGNVDPGVLFGSK.E	91.5331	1
320734673	1	1	443.261	884.508	2	884.508	0	156	164	0	67.83	0	18	5.3e-07	R	IEALAAAAR	E			8	720: Scan 7027 (rt=43.5491) [E:\Data\EOT16-4060_Athal.raw]	14700379	1000	1		0	0	0	R.IEALAAAAR.E	RK18_ARATH	50S ribosomal protein L18, chloroplastic OS=Arabidopsis thaliana GN=RPL18 PE=2 SV=1	R.IEALAAAAR.E	43.5491	1
320732345	1	1	831.419	1660.82	2	1660.82	0.0002	60	74	0	67.77	17	22	1.4e-06	K	NQVAMNPINTVFDAK	R			10	6712: Scan 17205 (rt=91.4159) [E:\Data\EOT16-4060_Athal.raw]	14700061	5359	1		0	0.1	0.1	K.NQVAMNPINTVFDAK.R	HSP7C_ARATH	Heat shock 70 kDa protein 3 OS=Arabidopsis thaliana GN=HSP70-3 PE=1 SV=1	K.NQVAMNPINTVFDAK.R	91.4159	1
320734563	1	1	630.861	1259.71	2	1259.71	-0.0006	53	64	0	67.76	17	21	1.1e-06	K	SIAQVLTVSSQK	Q			8	3488: Scan 12064 (rt=67.5808) [E:\Data\EOT16-4060_Athal.raw]	14700352	2920	1		0	-0.5	-0.5	K.SIAQVLTVSSQK.Q	RL351_ARATH	60S ribosomal protein L35-1 OS=Arabidopsis thaliana GN=RPL35A PE=2 SV=1	K.SIAQVLTVSSQK.Q	67.5808	1
320733860	1	1	632.345	1894.01	3	1894.02	-0.0036	310	326	0	67.74	17	20	1e-06	K	QSDAPQEALQVLDIVLR	E			16	11672: Scan 26499 (rt=136.576) [E:\Data\EOT16-4060_Athal.raw]	14700224	6479	1		0	-1.9	-1.9	K.QSDAPQEALQVLDIVLR.E	AGO1_ARATH	Protein argonaute 1 OS=Arabidopsis thaliana GN=AGO1 PE=1 SV=1	K.QSDAPQEALQVLDIVLR.E	136.576	1
320735079	1	1	686.325	1370.64	2	1370.64	0.0003	128	139	0	67.73	0	18	5.6e-07	K	YAGTEVEFNDVK	H			15	2304: Scan 10170 (rt=58.91) [E:\Data\EOT16-4060_Athal.raw]	14700500	3647	1		0	0.2	0.2	K.YAGTEVEFNDVK.H	CH10C_ARATH	20 kDa chaperonin, chloroplastic OS=Arabidopsis thaliana GN=CPN21 PE=1 SV=2	K.YAGTEVEFNDVK.H	58.91	1
320734464	1	1	707.389	1412.76	2	1412.76	0.0003	89	102	0	67.72	18	20	9.6e-07	K	VNGTTVNVGIQPSK	V			11	1313: Scan 8308 (rt=50.025) [E:\Data\EOT16-4060_Athal.raw]	14700332	3879	1		0	0.2	0.2	K.VNGTTVNVGIQPSK.V	RL261_ARATH	60S ribosomal protein L26-1 OS=Arabidopsis thaliana GN=RPL26A PE=2 SV=2	K.VNGTTVNVGIQPSK.V	50.025	1
320734232	1	0	731.034	2190.08	3	2190.08	-0.0025	220	239	0	67.71	17	21	1.1e-06	R	MLVGMVDVIFSDVAQPDQAR	I			13	11385: Scan 25696 (rt=132.126) [E:\Data\EOT16-4060_Athal.raw]	14700281	7783	0		0	-1.1	-1.1	R.MLVGMVDVIFSDVAQPDQAR.I	MD36A_ARATH	Mediator of RNA polymerase II transcription subunit 36a OS=Arabidopsis thaliana GN=MED36A PE=1 SV=2	R.MLVGMVDVIFSDVAQPDQAR.I	132.126	1
320733278	1	1	608.295	1214.58	2	1214.58	-0.0001	382	391	0	67.57	0	18	6.6e-07	R	VSEQFTAMFR	R			9	5516: Scan 15279 (rt=82.3957) [E:\Data\EOT16-4060_Athal.raw]	14700149	2625	0		0	-0.1	-0.1	R.VSEQFTAMFR.R	TBB5_ARATH	Tubulin beta-5 chain OS=Arabidopsis thaliana GN=TUBB5 PE=2 SV=1	R.VSEQFTAMFR.R	82.3957	1
320732744	1	1	590.637	1768.89	3	1768.9	-0.0063	118	133	2	67.55	17	21	1.4e-06	K	KGENDLPGLTDTEKPR	M			10	1098: Scan 7880 (rt=47.928) [E:\Data\EOT16-4060_Athal.raw]	14700094	5838	1		0	-3.6	-3.6	K.KGENDLPGLTDTEKPR.M	RS61_ARATH	40S ribosomal protein S6-1 OS=Arabidopsis thaliana GN=RPS6A PE=1 SV=2	K.KGENDLPGLTDTEKPR.M	47.928	1
320732361	1	1	804.391	1606.77	2	1606.77	-0.0003	382	397	0	67.54	0	20	9.7e-07	K	ETSTIVGDGSTQDAVK	K			10	698: Scan 6982 (rt=43.3245) [E:\Data\EOT16-4060_Athal.raw]	14700062	5058	1		0	-0.2	-0.2	K.ETSTIVGDGSTQDAVK.K	CPNB1_ARATH	Chaperonin 60 subunit beta 1, chloroplastic OS=Arabidopsis thaliana GN=CPN60B1 PE=1 SV=3	K.ETSTIVGDGSTQDAVK.K	43.3245	1
320735176	1	1	752.404	1502.79	2	1502.79	-0.0011	37	51	0	67.52	17	21	1.3e-06	R	VTALDLAASGIDTTR	S			9	5566: Scan 15348 (rt=82.6982) [E:\Data\EOT16-4060_Athal.raw]	14700533	4474	1		0	-0.7	-0.7	R.VTALDLAASGIDTTR.S	MES2_ARATH	Methylesterase 2 OS=Arabidopsis thaliana GN=MES2 PE=1 SV=1	R.VTALDLAASGIDTTR.S	82.6982	1
320734452	1	1	602.333	1202.65	2	1202.65	0.0007	276	287	0	67.42	0	22	1.6e-06	K	NTAASVGEITLK	I			8	2570: Scan 10579 (rt=60.6837) [E:\Data\EOT16-4060_Athal.raw]	14700330	2559	1		0	0.6	0.6	K.NTAASVGEITLK.I	PSBO2_ARATH	Oxygen-evolving enhancer protein 1-2, chloroplastic OS=Arabidopsis thaliana GN=PSBO2 PE=1 SV=1	K.NTAASVGEITLK.I	60.6837	1
320731919	1	1	784.374	1566.73	2	1566.72	0.009	544	557	0	67.16	0	20	1e-06	K	DLQDDFMGGAEIIK	S	Oxidation (M)	0.00000010000000.0	10	5580: Scan 15365 (rt=82.772) [E:\Data\EOT16-4060_Athal.raw]	14700039	4812	1		0	5.7	5.7	K.DLQDDFMGGAEIIK.S + Oxidation (M)	EF2_ARATH	Elongation factor 2 OS=Arabidopsis thaliana GN=LOS1 PE=1 SV=1	K.DLQDDFMGGAEIIK.S + Oxidation (M)	82.772	1
320734670	1	1	789.348	1576.68	2	1576.69	-0.0037	369	383	0	67.14	0	15	3.1e-07	R	IVAEDDGDDDASISR	S			10	458: Scan 6212 (rt=38.9953) [E:\Data\EOT16-4060_Athal.raw]	14700378	4885	1		0	-2.3	-2.3	R.IVAEDDGDDDASISR.S	IF2C_ARATH	Translation initiation factor IF-2, chloroplastic OS=Arabidopsis thaliana GN=At1g17220 PE=2 SV=2	R.IVAEDDGDDDASISR.S	38.9953	1
320735199	1	1	573.302	1144.59	2	1144.59	0.0023	711	721	0	67.01	17	21	1.3e-06	K	APNNFGEIVGK	L			7	2497: Sum of 2 scans in range 10464 (rt=60.2033) to 10472 (rt=60.2356) [E:\Data\EOT16-4060_Athal.raw]	14700542	2259	1		0	2	2	K.APNNFGEIVGK.L	IF4G1_ARATH	Eukaryotic translation initiation factor isoform 4G-1 OS=Arabidopsis thaliana GN=EIF(ISO)4G1 PE=1 SV=1	K.APNNFGEIVGK.L	60.2195	1
320734546	1	0	483.25	964.486	2	964.486	-0.0008	182	190	0	67.01	0	21	1.5e-06	R	ADGYILEGK	E			7	1262: Scan 8231 (rt=49.6985) [E:\Data\EOT16-4060_Athal.raw]	14700350	1383	0		0	-0.8	-0.8	R.ADGYILEGK.E	RS82_ARATH	40S ribosomal protein S8-2 OS=Arabidopsis thaliana GN=RPS8B PE=2 SV=1	R.ADGYILEGK.E	49.6985	1
320732235	1	1	576.345	1150.67	2	1150.67	0.0039	407	417	0	67	0	16	4.6e-07	R	VVDLAHLVASK	W			8	4360: Scan 13509 (rt=74.4202) [E:\Data\EOT16-4060_Athal.raw]	14700054	2278	1		0	3.4	3.4	R.VVDLAHLVASK.W	G3PB_ARATH	Glyceraldehyde-3-phosphate dehydrogenase GAPB, chloroplastic OS=Arabidopsis thaliana GN=GAPB PE=1 SV=2	R.VVDLAHLVASK.W	74.4202	1
320735203	1	1	639.798	1277.58	2	1277.58	0.0028	204	215	0	67	0	17	6.2e-07	K	AGEPELDFESGK	S			9	2567: Scan 10575 (rt=60.6658) [E:\Data\EOT16-4060_Athal.raw]	14700543	3026	1		0	2.2	2.2	K.AGEPELDFESGK.S	EBP2_ARATH	Probable rRNA-processing protein EBP2 homolog OS=Arabidopsis thaliana GN=At3g22660 PE=2 SV=1	K.AGEPELDFESGK.S	60.6658	1
320734246	1	1	807.413	1612.81	2	1612.81	0.0016	299	313	0	66.99	17	21	1.3e-06	K	GFGFVTLSSSQEVQK	A			9	5660: Scan 15499 (rt=83.4037) [E:\Data\EOT16-4060_Athal.raw]	14700285	5092	1		0	1	1	K.GFGFVTLSSSQEVQK.A	CP29A_ARATH	29 kDa ribonucleoprotein, chloroplastic OS=Arabidopsis thaliana GN=CP29A PE=2 SV=2	K.GFGFVTLSSSQEVQK.A	83.4037	1
320734553	1	1	733.83	1465.65	2	1465.65	-0.0022	268	280	0	66.88	0	16	4.7e-07	K	AGDTINEFGWDNK	H			8	4208: Scan 13250 (rt=73.1734) [E:\Data\EOT16-4060_Athal.raw]	14700351	4230	1		0	-1.5	-1.5	K.AGDTINEFGWDNK.H	GUN8_ARATH	Endoglucanase 8 OS=Arabidopsis thaliana GN=CEL1 PE=2 SV=1	K.AGDTINEFGWDNK.H	73.1734	1
320733934	1	1	849.916	1697.82	2	1697.81	0.0026	52	66	0	66.84	17	20	1.3e-06	R	DVQEASVYEGYTLPK	L			11	4165: Scan 13185 (rt=72.8744) [E:\Data\EOT16-4060_Athal.raw]	14700235	5553	1		0	1.5	1.5	R.DVQEASVYEGYTLPK.L	RS262_ARATH	40S ribosomal protein S26-2 OS=Arabidopsis thaliana GN=RPS26B PE=2 SV=2	R.DVQEASVYEGYTLPK.L	72.8744	1
320732315	1	1	781.35	1560.68	2	1560.68	0.0019	396	408	0	66.78	0	15	3.4e-07	K	ELFETDSVYDSEK	L			9	3644: Scan 12325 (rt=68.8209) [E:\Data\EOT16-4060_Athal.raw]	14700059	4771	1		0	1.2	1.2	K.ELFETDSVYDSEK.L	CPNA1_ARATH	Chaperonin 60 subunit alpha 1, chloroplastic OS=Arabidopsis thaliana GN=CPN60A1 PE=1 SV=2	K.ELFETDSVYDSEK.L	68.8209	1
320733866	1	1	729.402	1456.79	2	1456.79	-0.0038	113	125	0	66.78	0	21	1.5e-06	K	DHTIFSLIDGLVK	F			16	11233: Scan 25372 (rt=130.443) [E:\Data\EOT16-4060_Athal.raw]	14700225	4181	1		0	-2.6	-2.6	K.DHTIFSLIDGLVK.F	RK27_ARATH	50S ribosomal protein L27, chloroplastic OS=Arabidopsis thaliana GN=RPL27 PE=2 SV=1	K.DHTIFSLIDGLVK.F	130.443	1
320732120	1	1	900.474	1798.93	2	1798.93	0.0029	260	277	0	66.78	17	21	1.5e-06	R	TTVITQGADPVVVAEDGK	V			8	3462: Scan 12019 (rt=67.3596) [E:\Data\EOT16-4060_Athal.raw]	14700048	5985	0		0	1.6	1.6	R.TTVITQGADPVVVAEDGK.V	ADK1_ARATH	Adenosine kinase 1 OS=Arabidopsis thaliana GN=ADK1 PE=1 SV=1	R.TTVITQGADPVVVAEDGK.V	67.3596	1
320732289	1	1	862.424	2584.25	3	2584.25	-0.0047	108	132	1	66.63	17	20	1.2e-06	K	YDSTLGIFDADVKPSGETAISVDGK	I			12	6775: Scan 17300 (rt=91.8339) [E:\Data\EOT16-4060_Athal.raw]	14700057	9170	1		0	-1.8	-1.8	K.YDSTLGIFDADVKPSGETAISVDGK.I	G3PA1_ARATH	Glyceraldehyde-3-phosphate dehydrogenase GAPA1, chloroplastic OS=Arabidopsis thaliana GN=GAPA1 PE=1 SV=3	K.YDSTLGIFDADVKPSGETAISVDGK.I	91.8339	1
320735212	1	1	915.47	1828.93	2	1828.93	-0.0022	275	291	0	66.63	17	21	1.7e-06	K	QGVAITQENSLLDNTAR	I			10	4016: Scan 12888 (rt=71.3477) [E:\Data\EOT16-4060_Athal.raw]	14700545	6133	1		0	-1.2	-1.2	K.QGVAITQENSLLDNTAR.I	G6PIP_ARATH	Glucose-6-phosphate isomerase 1, chloroplastic OS=Arabidopsis thaliana GN=PGI1 PE=1 SV=1	K.QGVAITQENSLLDNTAR.I	71.3477	1
320735213	1	1	458.254	914.493	2	914.493	0.0001	83	92	0	66.59	0	19	1.1e-06	R	ALGSGLNAGR	A			8	270: Scan 5544 (rt=35.1905) [E:\Data\EOT16-4060_Athal.raw]	14700546	1142	1		0	0.1	0.1	R.ALGSGLNAGR.A	NLTP1_ARATH	Non-specific lipid-transfer protein 1 OS=Arabidopsis thaliana GN=LTP1 PE=2 SV=1	R.ALGSGLNAGR.A	35.1905	1
320732502	1	1	932.97	1863.93	2	1863.94	-0.0104	322	337	0	66.55	17	21	1.7e-06	R	DAEGQDVLLFIDNIFR	F			16	12112: Scan 29146 (rt=152.659) [E:\Data\EOT16-4060_Athal.raw]	14700071	6310	1		0	-5.6	-5.6	R.DAEGQDVLLFIDNIFR.F	ATPBM_ARATH	ATP synthase subunit beta-1, mitochondrial OS=Arabidopsis thaliana GN=At5g08670 PE=1 SV=1	R.DAEGQDVLLFIDNIFR.F	152.659	1
320734643	1	1	701.899	1401.78	2	1401.79	-0.0038	194	206	1	66.55	17	20	1.3e-06	K	LGSQLDVLAPVKY	-			17	6533: Scan 16934 (rt=90.1814) [E:\Data\EOT16-4060_Athal.raw]	14700373	3804	0		0	-2.7	-2.7	K.LGSQLDVLAPVKY.-	R13A1_ARATH	60S ribosomal protein L13a-1 OS=Arabidopsis thaliana GN=RPL13AA PE=2 SV=1	K.LGSQLDVLAPVKY.-	90.1814	1
320734944	1	0	701.899	1401.78	2	1401.79	-0.0038	194	206	1	66.55	17	20	1.3e-06	R	LGSQLDVLAPVKY	-			17	6533: Scan 16934 (rt=90.1814) [E:\Data\EOT16-4060_Athal.raw]	14700457	3804	0		0	-2.7	-2.7	R.LGSQLDVLAPVKY.-	R13A3_ARATH	60S ribosomal protein L13a-3 OS=Arabidopsis thaliana GN=RPL13AC PE=2 SV=1	R.LGSQLDVLAPVKY.-	90.1814	1
320733056	1	1	557.846	1113.68	2	1113.68	0.0006	331	340	0	66.54	0	19	1e-06	R	VLITTDLLAR	G			9	6180: Scan 16396 (rt=87.7497) [E:\Data\EOT16-4060_Athal.raw]	14700124	2123	1		0	0.5	0.5	R.VLITTDLLAR.G	IF4A1_ARATH	Eukaryotic initiation factor 4A-1 OS=Arabidopsis thaliana GN=TIF4A-1 PE=1 SV=1	R.VLITTDLLAR.G	87.7497	1
320732702	1	1	568.968	1703.88	3	1703.88	-0.0005	79	93	0	66.44	18	21	1.5e-06	R	VLDVVYNASNNELVR	T			11	5011: Scan 14457 (rt=78.6285) [E:\Data\EOT16-4060_Athal.raw]	14700089	5581	1		0	-0.3	-0.3	R.VLDVVYNASNNELVR.T	RS81_ARATH	40S ribosomal protein S8-1 OS=Arabidopsis thaliana GN=RPS8A PE=2 SV=1	R.VLDVVYNASNNELVR.T	78.6285	1
320734340	1	1	684.897	1367.78	2	1367.78	0.0029	24	35	0	66.41	0	17	6.7e-07	K	LVVIVDVVDQNR	A			10	6013: Scan 16127 (rt=86.486) [E:\Data\EOT16-4060_Athal.raw]	14700305	3642	1		0	2.1	2.1	K.LVVIVDVVDQNR.A	RL142_ARATH	60S ribosomal protein L14-2 OS=Arabidopsis thaliana GN=RPL14B PE=2 SV=1	K.LVVIVDVVDQNR.A	86.486	1
320732833	2	0	918.195	3668.75	4	3668.75	0.0025	114	147	1	66.21	0	19	1.1e-06	K	KPEDIGAGDQGHMFGYATDETPELMPLTHVLATK	L			37	8282: Sum of 2 scans in range 19733 (rt=102.931) to 19765 (rt=103.071) [E:\Data\EOT16-4060_Athal.raw]	14700102	10737	1		0	0.7	0.7	K.KPEDIGAGDQGHMFGYATDETPELMPLTHVLATK.L	METK3_ARATH	S-adenosylmethionine synthase 3 OS=Arabidopsis thaliana GN=METK3 PE=1 SV=1	K.KPEDIGAGDQGHMFGYATDETPELMPLTHVLATK.L	103.001	1
320732609	1	1	629.679	1886.01	3	1886.01	-0.0009	261	277	0	66.05	0	20	1.2e-06	R	AALDLIFEEGLENIIAR	H			16	11943: Scan 27746 (rt=143.984) [E:\Data\EOT16-4060_Athal.raw]	14700080	6445	1		0	-0.5	-0.5	R.AALDLIFEEGLENIIAR.H	SGAT_ARATH	Serine--glyoxylate aminotransferase OS=Arabidopsis thaliana GN=AGT1 PE=1 SV=2	R.AALDLIFEEGLENIIAR.H	143.984	1
320732962	1	1	758.725	2273.15	3	2273.16	-0.0043	425	444	0	66.04	17	21	1.6e-06	K	LDPAVYGDPTSLITWEIVER	E			17	10711: Scan 24428 (rt=125.942) [E:\Data\EOT16-4060_Athal.raw]	14700115	8181	1		0	-1.9	-1.9	K.LDPAVYGDPTSLITWEIVER.E	LOX2_ARATH	Lipoxygenase 2, chloroplastic OS=Arabidopsis thaliana GN=LOX2 PE=1 SV=1	K.LDPAVYGDPTSLITWEIVER.E	125.942	1
320734742	1	0	616.818	1231.62	2	1231.62	-0.002	461	472	0	66.04	17	22	2.1e-06	R	SPIMTATDVAAR	G			9	1941: Scan 9482 (rt=55.5548) [E:\Data\EOT16-4060_Athal.raw]	14700402	2713	0		0	-1.6	-1.6	R.SPIMTATDVAAR.G	RH30_ARATH	DEAD-box ATP-dependent RNA helicase 30 OS=Arabidopsis thaliana GN=RH30 PE=2 SV=2	R.SPIMTATDVAAR.G	55.5548	1
320734684	1	1	616.818	1231.62	2	1231.62	-0.002	395	406	0	66.04	17	22	2.1e-06	K	SPIMTATDVAAR	G			9	1941: Scan 9482 (rt=55.5548) [E:\Data\EOT16-4060_Athal.raw]	14700384	2713	0		0	-1.6	-1.6	K.SPIMTATDVAAR.G	RH20_ARATH	DEAD-box ATP-dependent RNA helicase 20 OS=Arabidopsis thaliana GN=RH20 PE=2 SV=1	K.SPIMTATDVAAR.G	55.5548	1
320733602	1	1	548.275	1641.8	3	1641.8	0.0038	94	108	0	66	17	20	1.6e-06	K	TLATDGYDAVQIGYR	R			12	4509: Scan 13721 (rt=75.3606) [E:\Data\EOT16-4060_Athal.raw]	14700184	5245	1		0	2.3	2.3	K.TLATDGYDAVQIGYR.R	RK3A_ARATH	50S ribosomal protein L3-1, chloroplastic OS=Arabidopsis thaliana GN=RPL3A PE=2 SV=1	K.TLATDGYDAVQIGYR.R	75.3606	1
320733600	1	1	695.355	1388.7	2	1388.69	0.0025	139	150	0	65.98	0	21	1.8e-06	R	LTNIEGFEPNQK	L			7	2700: Scan 10789 (rt=61.5979) [E:\Data\EOT16-4060_Athal.raw]	14700184	3746	1		0	1.8	1.8	R.LTNIEGFEPNQK.L	RK3A_ARATH	50S ribosomal protein L3-1, chloroplastic OS=Arabidopsis thaliana GN=RPL3A PE=2 SV=1	R.LTNIEGFEPNQK.L	61.5979	1
320734783	1	1	786.384	1570.75	2	1570.75	0.0016	178	191	0	65.98	17	20	1.3e-06	K	QFGSLAEYTAVEEK	L			10	4524: Scan 13741 (rt=75.4453) [E:\Data\EOT16-4060_Athal.raw]	14700414	4844	1		0	1	1	K.QFGSLAEYTAVEEK.L	QORL_ARATH	Quinone oxidoreductase-like protein At1g23740, chloroplastic OS=Arabidopsis thaliana GN=At1g23740 PE=2 SV=2	K.QFGSLAEYTAVEEK.L	75.4453	1
320732126	1	1	768.065	2301.17	3	2301.18	-0.001	291	313	0	65.97	17	20	1.6e-06	K	LVDTNGAGDAFVGGFLSQLVHGK	G			11	10866: Scan 24681 (rt=127.071) [E:\Data\EOT16-4060_Athal.raw]	14700048	8295	1		0	-0.4	-0.4	K.LVDTNGAGDAFVGGFLSQLVHGK.G	ADK1_ARATH	Adenosine kinase 1 OS=Arabidopsis thaliana GN=ADK1 PE=1 SV=1	K.LVDTNGAGDAFVGGFLSQLVHGK.G	127.071	1
320732156	1	1	625.804	1249.59	2	1249.59	0.0006	1003	1014	0	65.94	17	21	1.7e-06	R	ADDSLVEAGFAR	E			9	3451: Scan 11997 (rt=67.2425) [E:\Data\EOT16-4060_Athal.raw]	14700050	2839	1		0	0.5	0.5	R.ADDSLVEAGFAR.E	SYIC_ARATH	Isoleucine--tRNA ligase, cytoplasmic OS=Arabidopsis thaliana GN=At4g10320 PE=2 SV=1	R.ADDSLVEAGFAR.E	67.2425	1
320732242	1	1	608.015	1821.02	3	1821.02	-0.0012	317	333	0	65.94	0	17	6.9e-07	R	VPTPNVSVVDLVINVEK	K			14	9917: Scan 23215 (rt=120.691) [E:\Data\EOT16-4060_Athal.raw]	14700054	6097	1		0	-0.7	-0.7	R.VPTPNVSVVDLVINVEK.K	G3PB_ARATH	Glyceraldehyde-3-phosphate dehydrogenase GAPB, chloroplastic OS=Arabidopsis thaliana GN=GAPB PE=1 SV=2	R.VPTPNVSVVDLVINVEK.K	120.691	1
320733281	1	1	721.878	1441.74	2	1441.74	0.001	326	337	0	65.87	0	20	1.6e-06	K	EVDEQILNIQNK	N			9	3433: Scan 11970 (rt=67.1184) [E:\Data\EOT16-4060_Athal.raw]	14700149	4102	1		0	0.7	0.7	K.EVDEQILNIQNK.N	TBB5_ARATH	Tubulin beta-5 chain OS=Arabidopsis thaliana GN=TUBB5 PE=2 SV=1	K.EVDEQILNIQNK.N	67.1184	1
320732335	1	1	986.847	2957.52	3	2957.53	-0.0085	66	90	2	65.82	17	20	1.6e-06	K	KFETLSYLPDLTDSELAKEVDYLIR	N			19	11718: Scan 26622 (rt=137.253) [E:\Data\EOT16-4060_Athal.raw]	14700060	10120	1		0	-2.9	-2.9	K.KFETLSYLPDLTDSELAKEVDYLIR.N	RBS1A_ARATH	Ribulose bisphosphate carboxylase small chain 1A, chloroplastic OS=Arabidopsis thaliana GN=RBCS-1A PE=1 SV=2	K.KFETLSYLPDLTDSELAKEVDYLIR.N	137.253	1
320735137	1	1	677.366	1352.72	2	1352.72	-0.0019	76	87	0	65.82	0	20	1.6e-06	K	TVTENTVVIYSK	T			9	1911: Scan 9428 (rt=55.2996) [E:\Data\EOT16-4060_Athal.raw]	14700517	3542	1		0	-1.4	-1.4	K.TVTENTVVIYSK.T	GRXC5_ARATH	Glutaredoxin-C5, chloroplastic OS=Arabidopsis thaliana GN=GRXC5 PE=1 SV=1	K.TVTENTVVIYSK.T	55.2996	1
320733290	1	1	814.914	1627.81	2	1627.81	0.0044	256	271	0	65.8	17	21	1.8e-06	R	VFGEGFVSTGGLETTK	E			8	5424: Scan 15118 (rt=81.632) [E:\Data\EOT16-4060_Athal.raw]	14700150	5176	1		0	2.7	2.7	R.VFGEGFVSTGGLETTK.E	PEAM3_ARATH	Phosphoethanolamine N-methyltransferase 3 OS=Arabidopsis thaliana GN=NMT3 PE=2 SV=2	R.VFGEGFVSTGGLETTK.E	81.632	1
320733209	1	1	637.829	1273.64	2	1273.65	-0.0078	109	121	0	65.77	0	21	2e-06	K	TDANGALVDISAK	S			8	2273: Scan 10117 (rt=58.6569) [E:\Data\EOT16-4060_Athal.raw]	14700141	2999	1		0	-6.1	-6.1	K.TDANGALVDISAK.S	RPS1_ARATH	30S ribosomal protein S1, chloroplastic OS=Arabidopsis thaliana GN=RPS1 PE=1 SV=1	K.TDANGALVDISAK.S	58.6569	1
320733823	1	1	796.044	2385.11	3	2385.12	-0.0048	126	146	1	65.74	0	19	1.2e-06	R	FEDNFDATSNLNVMVTPTDKK	S			20	5573: Scan 15357 (rt=82.7384) [E:\Data\EOT16-4060_Athal.raw]	14700219	8643	1		0	-2	-2	R.FEDNFDATSNLNVMVTPTDKK.S	PSBP1_ARATH	Oxygen-evolving enhancer protein 2-1, chloroplastic OS=Arabidopsis thaliana GN=PSBP1 PE=1 SV=2	R.FEDNFDATSNLNVMVTPTDKK.S	82.7384	1
320734677	1	1	828.447	1654.88	2	1654.88	0.0008	65	80	0	65.69	20	20	1.5e-06	K	EQLALAADVPLTAESK	F			8	5734: Scan 15641 (rt=84.1106) [E:\Data\EOT16-4060_Athal.raw]	14700381	5322	1		0	0.5	0.5	K.EQLALAADVPLTAESK.F	ACP4_ARATH	Acyl carrier protein 4, chloroplastic OS=Arabidopsis thaliana GN=ACP4 PE=2 SV=1	K.EQLALAADVPLTAESK.F	84.1106	1
320733969	1	1	779.429	1556.84	2	1556.84	0.0026	161	175	0	65.68	17	21	1.7e-06	R	IALTDNSIVDQALGK	H			11	6626: Scan 17071 (rt=90.7948) [E:\Data\EOT16-4060_Athal.raw]	14700239	4757	1		0	1.7	1.7	R.IALTDNSIVDQALGK.H	RL73_ARATH	60S ribosomal protein L7-3 OS=Arabidopsis thaliana GN=RPL7C PE=2 SV=1	R.IALTDNSIVDQALGK.H	90.7948	1
320735157	1	1	725.38	1448.74	2	1448.75	-0.0066	341	353	0	65.6	17	22	2.4e-06	K	VLGTDELNAYLNK	Y			8	5557: Scan 15336 (rt=82.6462) [E:\Data\EOT16-4060_Athal.raw]	14700528	4144	0		0	-4.6	-4.6	K.VLGTDELNAYLNK.Y	CSK2P_ARATH	Casein kinase II subunit alpha, chloroplastic OS=Arabidopsis thaliana GN=At2g23070 PE=2 SV=1	K.VLGTDELNAYLNK.Y	82.6462	1
320732608	1	1	826.381	1650.75	2	1650.76	-0.0086	187	201	0	65.55	0	17	7.5e-07	R	MDEWGVDVALTGSQK	A	Oxidation (M)	0.100000000000000.0	11	5276: Scan 14857 (rt=80.3749) [E:\Data\EOT16-4060_Athal.raw]	14700080	5302	1		0	-5.2	-5.2	R.MDEWGVDVALTGSQK.A + Oxidation (M)	SGAT_ARATH	Serine--glyoxylate aminotransferase OS=Arabidopsis thaliana GN=AGT1 PE=1 SV=2	R.MDEWGVDVALTGSQK.A + Oxidation (M)	80.3749	1
320734108	1	1	795.334	1588.65	2	1588.65	0.0036	36	50	0	65.53	0	13	2.8e-07	K	SFYGSGGDYSMFAGK	D	Oxidation (M)	0.000000000010000.0	11	3222: Sum of 2 scans in range 11642 (rt=65.6101) to 11658 (rt=65.6854) [E:\Data\EOT16-4060_Athal.raw]	14700260	4941	1		0	2.3	2.3	K.SFYGSGGDYSMFAGK.D + Oxidation (M)	SBP3_ARATH	Probable steroid-binding protein 3 OS=Arabidopsis thaliana GN=MP3 PE=1 SV=1	K.SFYGSGGDYSMFAGK.D + Oxidation (M)	65.6478	1
320731829	1	1	530.284	1058.55	2	1058.55	-0.0019	422	431	0	65.49	20	21	2e-06	R	VALEACVQAR	N			15	1974: Scan 9550 (rt=55.8934) [E:\Data\EOT16-4060_Athal.raw]	14700037	1842	1		0	-1.8	-1.8	R.VALEACVQAR.N	RBL_ARATH	Ribulose bisphosphate carboxylase large chain OS=Arabidopsis thaliana GN=rbcL PE=1 SV=1	R.VALEACVQAR.N	55.8934	1
320734271	1	1	678.82	1355.63	2	1355.63	-0.0016	119	130	0	65.45	0	18	1e-06	R	IGYSMITDAEEK	G			16	3377: Scan 11877 (rt=66.675) [E:\Data\EOT16-4060_Athal.raw]	14700291	3549	1		0	-1.2	-1.2	R.IGYSMITDAEEK.G	CYSKP_ARATH	Cysteine synthase, chloroplastic/chromoplastic OS=Arabidopsis thaliana GN=OASB PE=1 SV=2	R.IGYSMITDAEEK.G	66.675	1
320733569	1	1	675.352	1348.69	2	1348.69	0.0021	152	163	0	65.37	0	22	2.9e-06	K	LPYTLLSDEGNK	V			9	4315: Scan 13433 (rt=74.0503) [E:\Data\EOT16-4060_Athal.raw]	14700181	3525	1		0	1.6	1.6	K.LPYTLLSDEGNK.V	PRXQ_ARATH	Peroxiredoxin Q, chloroplastic OS=Arabidopsis thaliana GN=PRXQ PE=1 SV=1	K.LPYTLLSDEGNK.V	74.0503	1
320734223	1	1	914.934	1827.85	2	1827.86	-0.0109	124	140	0	65.36	0	19	1.3e-06	K	SSLSAEGFDVVYDINGR	E			9	7258: Scan 18038 (rt=95.1545) [E:\Data\EOT16-4060_Athal.raw]	14700278	6123	1		0	-6	-6	K.SSLSAEGFDVVYDINGR.E	CP41B_ARATH	Chloroplast stem-loop binding protein of 41 kDa b, chloroplastic OS=Arabidopsis thaliana GN=CSP41B PE=1 SV=1	K.SSLSAEGFDVVYDINGR.E	95.1545	1
320734572	1	1	588.653	1762.94	3	1762.94	-0.0063	56	70	0	65.32	0	21	2.1e-06	R	EHLPVYIIDLMVGHK	L			17	9475: Scan 22599 (rt=117.981) [E:\Data\EOT16-4060_Athal.raw]	14700355	5808	1		0	-3.6	-3.6	R.EHLPVYIIDLMVGHK.L	RR19_ARATH	30S ribosomal protein S19, chloroplastic OS=Arabidopsis thaliana GN=rps19 PE=3 SV=1	R.EHLPVYIIDLMVGHK.L	117.981	1
320732308	1	1	422.251	842.487	2	842.486	0.0009	484	491	0	65.29	0	20	1.6e-06	R	LGADIVQK	A			7	534: Scan 6502 (rt=40.6609) [E:\Data\EOT16-4060_Athal.raw]	14700059	815	1		0	1.1	1.1	R.LGADIVQK.A	CPNA1_ARATH	Chaperonin 60 subunit alpha 1, chloroplastic OS=Arabidopsis thaliana GN=CPN60A1 PE=1 SV=2	R.LGADIVQK.A	40.6609	1
320732482	1	1	546.787	1091.56	2	1091.56	-0.0023	407	417	0	65.27	0	22	2.6e-06	K	FAAGTEAIANK	L			9	593: Scan 6660 (rt=41.5239) [E:\Data\EOT16-4060_Athal.raw]	14700070	2017	1		0	-2.1	-2.1	K.FAAGTEAIANK.L	PGKH1_ARATH	Phosphoglycerate kinase 1, chloroplastic OS=Arabidopsis thaliana GN=PGK1 PE=1 SV=1	K.FAAGTEAIANK.L	41.5239	1
320733372	1	1	558.803	1115.59	2	1115.59	-0.0026	76	85	0	65.27	0	22	2.7e-06	R	VITVNEAQSR	G			13	155: Scan 5129 (rt=32.8469) [E:\Data\EOT16-4060_Athal.raw]	14700159	2135	1		0	-2.3	-2.3	R.VITVNEAQSR.G	RBG8_ARATH	Glycine-rich RNA-binding protein 8 OS=Arabidopsis thaliana GN=RBG8 PE=1 SV=1	R.VITVNEAQSR.G	32.8469	1
320732243	1	1	911.519	1821.02	2	1821.02	-0.0005	317	333	0	65.25	0	17	8.1e-07	R	VPTPNVSVVDLVINVEK	K			11	9907: Scan 23203 (rt=120.639) [E:\Data\EOT16-4060_Athal.raw]	14700054	6098	1		0	-0.3	-0.3	R.VPTPNVSVVDLVINVEK.K	G3PB_ARATH	Glyceraldehyde-3-phosphate dehydrogenase GAPB, chloroplastic OS=Arabidopsis thaliana GN=GAPB PE=1 SV=2	R.VPTPNVSVVDLVINVEK.K	120.639	1
320732516	1	1	821.734	2462.18	3	2462.19	-0.0136	1	21	0	65.21	0	20	1.7e-06	-	MLVYQDLLTGDELLSDSFPYK	E	Oxidation (M)	0.100000000000000000000.0	18	11034: Scan 24986 (rt=128.537) [E:\Data\EOT16-4060_Athal.raw]	14700074	8911	1		0	-5.5	-5.5	-.MLVYQDLLTGDELLSDSFPYK.E + Oxidation (M)	TCTP1_ARATH	Translationally-controlled tumor protein 1 OS=Arabidopsis thaliana GN=TCTP1 PE=1 SV=2	-.MLVYQDLLTGDELLSDSFPYK.E + Oxidation (M)	128.537	1
320734441	1	0	821.734	2462.18	3	2462.19	-0.0136	1	21	0	65.21	0	20	1.7e-06	-	MLVYQDILTGDELLSDSFPYK	E	Oxidation (M)	0.100000000000000000000.0	18	11034: Scan 24986 (rt=128.537) [E:\Data\EOT16-4060_Athal.raw]	14700327	8911	1		0	-5.5	-5.5	-.MLVYQDILTGDELLSDSFPYK.E + Oxidation (M)	TCTP2_ARATH	Translationally controlled tumor protein 2 OS=Arabidopsis thaliana GN=TCTP2 PE=1 SV=1	-.MLVYQDILTGDELLSDSFPYK.E + Oxidation (M)	128.537	1
320732358	1	1	640.889	1279.76	2	1279.76	0.0014	161	173	0	65.18	0	15	5.6e-07	K	VVAAGANPVLITR	G			18	2873: Scan 11086 (rt=63.0138) [E:\Data\EOT16-4060_Athal.raw]	14700062	3046	0		0	1.1	1.1	K.VVAAGANPVLITR.G	CPNB1_ARATH	Chaperonin 60 subunit beta 1, chloroplastic OS=Arabidopsis thaliana GN=CPN60B1 PE=1 SV=3	K.VVAAGANPVLITR.G	63.0138	1
320733395	1	1	829.958	1657.9	2	1657.9	-0.0018	303	318	0	65.17	0	21	1.9e-06	R	AEGGFLGADVILQQLK	D			19	10023: Scan 23355 (rt=121.286) [E:\Data\EOT16-4060_Athal.raw]	14700161	5344	1		0	-1.1	-1.1	R.AEGGFLGADVILQQLK.D	GCST_ARATH	Aminomethyltransferase, mitochondrial OS=Arabidopsis thaliana GN=GDCST PE=2 SV=1	R.AEGGFLGADVILQQLK.D	121.286	1
320731885	1	1	852.446	1702.88	2	1702.89	-0.0085	396	410	0	65.08	17	21	2.4e-06	R	TPEEALMILVPEAYK	N			16	10067: Scan 23416 (rt=121.55) [E:\Data\EOT16-4060_Athal.raw]	14700038	5578	1		0	-5	-5	R.TPEEALMILVPEAYK.N	GLTB1_ARATH	Ferredoxin-dependent glutamate synthase 1, chloroplastic/mitochondrial OS=Arabidopsis thaliana GN=GLU1 PE=1 SV=3	R.TPEEALMILVPEAYK.N	121.55	1
320732162	1	1	734.856	1467.7	2	1467.7	-0.0012	188	200	0	65.02	0	19	1.5e-06	K	TPLSNFEAGQNYK	E			9	2908: Scan 11140 (rt=63.2598) [E:\Data\EOT16-4060_Athal.raw]	14700050	4240	1		0	-0.8	-0.8	K.TPLSNFEAGQNYK.E	SYIC_ARATH	Isoleucine--tRNA ligase, cytoplasmic OS=Arabidopsis thaliana GN=At4g10320 PE=2 SV=1	K.TPLSNFEAGQNYK.E	63.2598	1
320733204	1	1	487.263	972.512	2	972.513	-0.0004	222	230	0	65.01	0	21	2.4e-06	K	AAAEELLEK	E			8	1378: Scan 8428 (rt=50.5046) [E:\Data\EOT16-4060_Athal.raw]	14700141	1419	1		0	-0.4	-0.4	K.AAAEELLEK.E	RPS1_ARATH	30S ribosomal protein S1, chloroplastic OS=Arabidopsis thaliana GN=RPS1 PE=1 SV=1	K.AAAEELLEK.E	50.5046	1
320733006	1	1	813.743	2438.21	3	2438.21	-0.0004	194	216	0	65.01	17	21	2.2e-06	K	SGLSSDTLLDILDLGAMTNPMFK	G			13	12122: Scan 29201 (rt=152.989) [E:\Data\EOT16-4060_Athal.raw]	14700119	8846	1		0	-0.2	-0.2	K.SGLSSDTLLDILDLGAMTNPMFK.G	GLYR1_ARATH	Glyoxylate/succinic semialdehyde reductase 1 OS=Arabidopsis thaliana GN=GLYR1 PE=1 SV=1	K.SGLSSDTLLDILDLGAMTNPMFK.G	152.989	1
320731954	1	1	768.692	2303.06	3	2303.06	-0.0042	182	204	0	64.97	0	19	1.3e-06	K	MGINPIMMSAGELESGNAGEPAK	L			21	7496: Scan 18509 (rt=97.4901) [E:\Data\EOT16-4060_Athal.raw]	14700040	8304	1		0	-1.8	-1.8	K.MGINPIMMSAGELESGNAGEPAK.L	RCA_ARATH	Ribulose bisphosphate carboxylase/oxygenase activase, chloroplastic OS=Arabidopsis thaliana GN=RCA PE=1 SV=2	K.MGINPIMMSAGELESGNAGEPAK.L	97.4901	1
320734723	1	1	759.39	1516.76	2	1516.76	0.0014	374	389	0	64.96	17	21	2.3e-06	K	NAVFGDSSALAPGGVR	I			9	3916: Scan 12719 (rt=70.541) [E:\Data\EOT16-4060_Athal.raw]	14700396	4538	1		0	0.9	0.9	K.NAVFGDSSALAPGGVR.I	GLYC4_ARATH	Serine hydroxymethyltransferase 4 OS=Arabidopsis thaliana GN=SHM4 PE=1 SV=1	K.NAVFGDSSALAPGGVR.I	70.541	1
320732583	1	1	846.083	2535.23	3	2535.22	0.0092	210	231	1	64.95	17	20	2e-06	R	VDGDGKPYVTDNSNYIIDLYFK	T			10	8785: Scan 21537 (rt=113.141) [E:\Data\EOT16-4060_Athal.raw]	14700078	9048	1		0	3.6	3.6	R.VDGDGKPYVTDNSNYIIDLYFK.T	RPI3_ARATH	Probable ribose-5-phosphate isomerase 3, chloroplastic OS=Arabidopsis thaliana GN=RPI3 PE=1 SV=1	R.VDGDGKPYVTDNSNYIIDLYFK.T	113.141	1
320733052	1	1	772.923	1543.83	2	1543.84	-0.0071	77	90	0	64.92	17	21	2.4e-06	K	GSTGQVLLQLLEMR	L			8	11047: Scan 25010 (rt=128.656) [E:\Data\EOT16-4060_Athal.raw]	14700123	4694	1		0	-4.6	-4.6	K.GSTGQVLLQLLEMR.L	RR4_ARATH	30S ribosomal protein S4, chloroplastic OS=Arabidopsis thaliana GN=rps4 PE=3 SV=1	K.GSTGQVLLQLLEMR.L	128.656	1
320733651	1	1	815.889	1629.76	2	1629.77	-0.0026	128	142	0	64.92	0	19	1.3e-06	K	QDLPNAMNAAEITDK	L			11	3628: Scan 12296 (rt=68.6801) [E:\Data\EOT16-4060_Athal.raw]	14700193	5183	1		0	-1.6	-1.6	K.QDLPNAMNAAEITDK.L	ARF1_ARATH	ADP-ribosylation factor 1 OS=Arabidopsis thaliana GN=ARF1 PE=1 SV=2	K.QDLPNAMNAAEITDK.L	68.6801	1
320734510	1	1	663.329	1986.97	3	1986.97	-0.0026	53	71	0	64.83	17	21	2.3e-06	K	DFEEAGHLAPTGLFLGGEK	Y			20	7278: Scan 18068 (rt=95.2937) [E:\Data\EOT16-4060_Athal.raw]	14700342	6884	1		0	-1.3	-1.3	K.DFEEAGHLAPTGLFLGGEK.Y	PROF2_ARATH	Profilin-2 OS=Arabidopsis thaliana GN=PRO2 PE=2 SV=1	K.DFEEAGHLAPTGLFLGGEK.Y	95.2937	1
320733649	1	1	545.319	1088.62	2	1088.62	0.0014	118	127	0	64.81	0	19	1.6e-06	R	DAVLLVFANK	Q			8	6916: Scan 17512 (rt=92.7985) [E:\Data\EOT16-4060_Athal.raw]	14700193	2010	1		0	1.3	1.3	R.DAVLLVFANK.Q	ARF1_ARATH	ADP-ribosylation factor 1 OS=Arabidopsis thaliana GN=ARF1 PE=1 SV=2	R.DAVLLVFANK.Q	92.7985	1
320731808	1	1	1125.04	2248.06	2	2248.06	-0.0005	250	270	0	64.8	17	20	1.9e-06	R	AEPGANDQYLPSFVIVDDNGK	A			10	7465: Scan 18426 (rt=97.0453) [E:\Data\EOT16-4060_Athal.raw]	14700036	8058	1		0	-0.2	-0.2	R.AEPGANDQYLPSFVIVDDNGK.A	PMG2_ARATH	Probable 2,3-bisphosphoglycerate-independent phosphoglycerate mutase 2 OS=Arabidopsis thaliana GN=At3g08590 PE=1 SV=1	R.AEPGANDQYLPSFVIVDDNGK.A	97.0453	1
320732510	1	1	583.29	1164.57	2	1164.57	-0.0008	102	111	0	64.7	0	20	2.1e-06	K	LSEEDQAVFK	K			8	1471: Scan 8580 (rt=51.1334) [E:\Data\EOT16-4060_Athal.raw]	14700074	2340	1		0	-0.7	-0.7	K.LSEEDQAVFK.K	TCTP1_ARATH	Translationally-controlled tumor protein 1 OS=Arabidopsis thaliana GN=TCTP1 PE=1 SV=2	K.LSEEDQAVFK.K	51.1334	1
320734300	1	1	643.887	1285.76	2	1285.76	-0.0009	53	64	0	64.67	0	19	1.4e-06	K	SIAQVLTVISQK	Q			8	7671: Scan 18795 (rt=98.7955) [E:\Data\EOT16-4060_Athal.raw]	14700296	3080	0		0	-0.7	-0.7	K.SIAQVLTVISQK.Q	RL354_ARATH	60S ribosomal protein L35-4 OS=Arabidopsis thaliana GN=RPL35D PE=2 SV=1	K.SIAQVLTVISQK.Q	98.7955	1
320734278	1	1	638.312	1274.61	2	1274.61	-0.0009	58	69	0	64.57	0	20	2e-06	K	ENVSSEALEAAR	I			8	1249: Scan 8206 (rt=49.5756) [E:\Data\EOT16-4060_Athal.raw]	14700292	3003	1		0	-0.7	-0.7	K.ENVSSEALEAAR.I	RL101_ARATH	60S ribosomal protein L10-1 OS=Arabidopsis thaliana GN=RPL10A PE=1 SV=1	K.ENVSSEALEAAR.I	49.5756	1
320733195	1	1	613.859	1225.7	2	1225.7	0.0005	469	480	0	64.55	0	18	1.3e-06	R	TPILVATDVAAR	G			9	3656: Scan 12340 (rt=68.8865) [E:\Data\EOT16-4060_Athal.raw]	14700140	2681	0		0	0.4	0.4	R.TPILVATDVAAR.G	RH37_ARATH	DEAD-box ATP-dependent RNA helicase 37 OS=Arabidopsis thaliana GN=RH37 PE=2 SV=2	R.TPILVATDVAAR.G	68.8865	1
320733211	1	1	778.932	1555.85	2	1555.85	0.0034	300	314	0	64.51	17	20	2e-06	R	VSDIATVLQPGDTLK	V			8	5541: Scan 15316 (rt=82.5615) [E:\Data\EOT16-4060_Athal.raw]	14700141	4752	1		0	2.2	2.2	R.VSDIATVLQPGDTLK.V	RPS1_ARATH	30S ribosomal protein S1, chloroplastic OS=Arabidopsis thaliana GN=RPS1 PE=1 SV=1	R.VSDIATVLQPGDTLK.V	82.5615	1
320733532	1	1	912.473	1822.93	2	1822.92	0.0142	95	110	0	64.5	18	21	2.7e-06	R	LHVTNLDQGVTNEDIR	E			8	2671: Scan 10739 (rt=61.3813) [E:\Data\EOT16-4060_Athal.raw]	14700177	6109	1		0	7.8	7.8	R.LHVTNLDQGVTNEDIR.E	THO4D_ARATH	THO complex subunit 4D OS=Arabidopsis thaliana GN=ALY4 PE=1 SV=1	R.LHVTNLDQGVTNEDIR.E	61.3813	1
320734474	1	1	492.251	982.488	2	982.487	0.0005	279	286	0	64.47	0	20	2.1e-06	K	FGYNVVER	F			7	1944: Scan 9489 (rt=55.593) [E:\Data\EOT16-4060_Athal.raw]	14700335	1458	1		0	0.5	0.5	K.FGYNVVER.F	MAP1B_ARATH	Methionine aminopeptidase 1B, chloroplastic OS=Arabidopsis thaliana GN=MAP1B PE=2 SV=2	K.FGYNVVER.F	55.593	1
320733414	1	0	822.373	2464.1	3	2464.1	-0.0021	95	115	1	64.44	0	17	9.4e-07	K	EYRDTTLNGAVEQMYTEMASR	H			18	8200: Scan 19602 (rt=102.349) [E:\Data\EOT16-4060_Athal.raw]	14700163	8916	0		0	-0.9	-0.9	K.EYRDTTLNGAVEQMYTEMASR.H	R18A1_ARATH	60S ribosomal protein L18a-1 OS=Arabidopsis thaliana GN=RPL18AA PE=2 SV=1	K.EYRDTTLNGAVEQMYTEMASR.H	102.349	1
320734616	1	0	711.327	2130.96	3	2130.96	-0.0013	16	32	1	64.44	0	18	1.2e-06	K	LAEQAERYEEMVEFMEK	V			15	6944: Scan 17551 (rt=92.9669) [E:\Data\EOT16-4060_Athal.raw]	14700366	7563	0		0	-0.6	-0.6	K.LAEQAERYEEMVEFMEK.V	14335_ARATH	14-3-3-like protein GF14 upsilon OS=Arabidopsis thaliana GN=GRF5 PE=1 SV=2	K.LAEQAERYEEMVEFMEK.V	92.9669	1
320734911	1	1	673.854	1345.69	2	1345.7	-0.0055	129	140	0	64.38	20	22	3.1e-06	R	DDLFNINAGIVR	T			16	7224: Scan 17978 (rt=94.8735) [E:\Data\EOT16-4060_Athal.raw]	14700449	3507	1		0	-4.1	-4.1	R.DDLFNINAGIVR.T	MDHG2_ARATH	Probable malate dehydrogenase, glyoxysomal OS=Arabidopsis thaliana GN=At2g22780 PE=2 SV=1	R.DDLFNINAGIVR.T	94.8735	1
320733662	1	1	679.868	1357.72	2	1357.72	0.0021	19	31	0	64.37	17	22	3.1e-06	K	LVLNISVGESGDR	L			8	4925: Scan 14331 (rt=78.0628) [E:\Data\EOT16-4060_Athal.raw]	14700196	3568	1		0	1.5	1.5	K.LVLNISVGESGDR.L	RL111_ARATH	60S ribosomal protein L11-1 OS=Arabidopsis thaliana GN=RPL11A PE=2 SV=2	K.LVLNISVGESGDR.L	78.0628	1
320733173	1	1	697.845	1393.68	2	1393.67	0.0026	5	16	0	64.35	0	21	2.6e-06	K	ALDYDTLNENVK	K			7	2674: Scan 10744 (rt=61.4024) [E:\Data\EOT16-4060_Athal.raw]	14700138	3762	1		0	1.9	1.9	K.ALDYDTLNENVK.K	GGT1_ARATH	Glutamate--glyoxylate aminotransferase 1 OS=Arabidopsis thaliana GN=GGAT1 PE=1 SV=1	K.ALDYDTLNENVK.K	61.4024	1
320732784	1	1	734.863	1467.71	2	1467.71	-0.0031	300	315	0	64.32	17	20	2e-06	K	AGAGSATLSMAYAAAR	F			11	3503: Scan 12088 (rt=67.6907) [E:\Data\EOT16-4060_Athal.raw]	14700098	4241	1		0	-2.1	-2.1	K.AGAGSATLSMAYAAAR.F	MDHP_ARATH	Malate dehydrogenase, chloroplastic OS=Arabidopsis thaliana GN=At3g47520 PE=1 SV=1	K.AGAGSATLSMAYAAAR.F	67.6907	1
320735046	1	1	741.38	1480.75	2	1480.75	-0.0021	115	126	0	64.32	17	21	2.9e-06	R	EYTMEDILVQLK	K			8	9527: Scan 22682 (rt=118.362) [E:\Data\EOT16-4060_Athal.raw]	14700487	4335	1		0	-1.4	-1.4	R.EYTMEDILVQLK.K	UEV1D_ARATH	Ubiquitin-conjugating enzyme E2 variant 1D OS=Arabidopsis thaliana GN=UEV1D PE=1 SV=1	R.EYTMEDILVQLK.K	118.362	1
320732936	1	1	525.765	1049.52	2	1049.51	0.0016	168	176	0	64.32	0	22	3.1e-06	R	YNNVQLDGK	L			7	146: Scan 5079 (rt=32.5441) [E:\Data\EOT16-4060_Athal.raw]	14700113	1807	1		0	1.5	1.5	R.YNNVQLDGK.L	THO4B_ARATH	THO complex subunit 4B OS=Arabidopsis thaliana GN=ALY2 PE=1 SV=1	R.YNNVQLDGK.L	32.5441	1
320735233	1	1	716.868	1431.72	2	1431.72	0.0013	445	457	0	64.31	0	21	2.8e-06	K	LNEDQLASLSSQK	A			7	2439: Scan 10387 (rt=59.9006) [E:\Data\EOT16-4060_Athal.raw]	14700554	4028	1		0	0.9	0.9	K.LNEDQLASLSSQK.A	TIG_ARATH	Trigger factor-like protein TIG, Chloroplastic OS=Arabidopsis thaliana GN=TIG PE=1 SV=1	K.LNEDQLASLSSQK.A	59.9006	1
320733200	1	1	807.949	1613.88	2	1613.89	-0.0048	268	282	0	64.31	17	20	2.1e-06	K	VVVAYGGTPINQQLR	E			9	3575: Scan 12211 (rt=68.277) [E:\Data\EOT16-4060_Athal.raw]	14700140	5099	1		0	-3	-3	K.VVVAYGGTPINQQLR.E	RH37_ARATH	DEAD-box ATP-dependent RNA helicase 37 OS=Arabidopsis thaliana GN=RH37 PE=2 SV=2	K.VVVAYGGTPINQQLR.E	68.277	1
320733219	1	0	832.131	2493.37	3	2493.37	0.0019	196	218	1	64.28	0	18	1.2e-06	R	GLFIIDKEGVIQHSTINNLGIGR	S			15	7409: Scan 18264 (rt=96.1636) [E:\Data\EOT16-4060_Athal.raw]	14700142	8985	0		0	0.8	0.8	R.GLFIIDKEGVIQHSTINNLGIGR.S	BAS1A_ARATH	2-Cys peroxiredoxin BAS1, chloroplastic OS=Arabidopsis thaliana GN=BAS1 PE=1 SV=2	R.GLFIIDKEGVIQHSTINNLGIGR.S	96.1636	1
320733468	1	1	739.834	1477.65	2	1477.65	-0.0006	325	336	0	64.27	0	17	1.1e-06	K	EVDEQMMNIQNK	N			9	1804: Scan 9240 (rt=54.3876) [E:\Data\EOT16-4060_Athal.raw]	14700170	4308	1		0	-0.4	-0.4	K.EVDEQMMNIQNK.N	TBB4_ARATH	Tubulin beta-4 chain OS=Arabidopsis thaliana GN=TUBB4 PE=2 SV=2	K.EVDEQMMNIQNK.N	54.3876	1
320734371	1	0	447.734	893.453	2	893.449	0.0031	36	43	0	64.23	0	22	3.5e-06	K	VGDYVDVK	V			7	540: Scan 6511 (rt=40.7019) [E:\Data\EOT16-4060_Athal.raw]	14700312	1042	1		0	3.5	3.5	K.VGDYVDVK.V	RL211_ARATH	60S ribosomal protein L21-1 OS=Arabidopsis thaliana GN=RPL21A PE=2 SV=2	K.VGDYVDVK.V	40.7019	1
320733237	1	0	735.667	2203.98	3	2203.98	-0.0048	35	53	1	64.23	0	16	8.7e-07	K	AGFAFVYMEDERDAEDAIR	A			16	9041: Scan 22048 (rt=115.683) [E:\Data\EOT16-4060_Athal.raw]	14700144	7848	0		0	-2.2	-2.2	K.AGFAFVYMEDERDAEDAIR.A	RS40_ARATH	Serine/arginine-rich splicing factor RS40 OS=Arabidopsis thaliana GN=RS40 PE=1 SV=2	K.AGFAFVYMEDERDAEDAIR.A	115.683	1
320734101	1	1	524.294	1046.57	2	1046.58	-0.0016	72	80	0	64.22	0	21	2.6e-06	R	IFEGEALLR	R			8	4874: Scan 14257 (rt=77.7332) [E:\Data\EOT16-4060_Athal.raw]	14700259	1796	1		0	-1.5	-1.5	R.IFEGEALLR.R	RS91_ARATH	40S ribosomal protein S9-1 OS=Arabidopsis thaliana GN=RPS9B PE=1 SV=1	R.IFEGEALLR.R	77.7332	1
320734647	1	1	583.866	1165.72	2	1165.72	-0.0011	39	50	0	64.16	0	13	3.8e-07	K	VPGLAVVIVGSR	K			8	6040: Scan 16164 (rt=86.654) [E:\Data\EOT16-4060_Athal.raw]	14700374	2351	1		0	-0.9	-0.9	K.VPGLAVVIVGSR.K	FOLD2_ARATH	Bifunctional protein FolD 2 OS=Arabidopsis thaliana GN=FOLD2 PE=2 SV=1	K.VPGLAVVIVGSR.K	86.654	1
320731976	1	1	564.806	1127.6	2	1127.6	-0.0003	450	458	0	64.13	0	19	1.9e-06	R	WVEILSEPR	L			7	5154: Scan 14659 (rt=79.4598) [E:\Data\EOT16-4060_Athal.raw]	14700041	2165	1		0	-0.3	-0.3	R.WVEILSEPR.L	CATA3_ARATH	Catalase-3 OS=Arabidopsis thaliana GN=CAT3 PE=1 SV=3	R.WVEILSEPR.L	79.4598	1
320734872	1	1	782.405	1562.79	2	1562.79	0.0007	67	81	0	64.09	17	22	3.6e-06	K	AVVQVFEGTSGIDNK	Y			9	4055: Scan 12950 (rt=71.6376) [E:\Data\EOT16-4060_Athal.raw]	14700441	4789	1		0	0.4	0.4	K.AVVQVFEGTSGIDNK.Y	VATB2_ARATH	V-type proton ATPase subunit B2 OS=Arabidopsis thaliana GN=VHA-B2 PE=1 SV=1	K.AVVQVFEGTSGIDNK.Y	71.6376	1
320735235	1	0	595.333	1188.65	2	1188.65	-0.0023	222	231	0	64.06	0	22	3.3e-06	K	DSTLIMQLLR	D			8	9794: Scan 23059 (rt=120.009) [E:\Data\EOT16-4060_Athal.raw]	14700555	2460	0		0	-1.9	-1.9	K.DSTLIMQLLR.D	14338_ARATH	14-3-3-like protein GF14 kappa OS=Arabidopsis thaliana GN=GRF8 PE=1 SV=2	K.DSTLIMQLLR.D	120.009	1
320733332	1	1	750.351	1498.69	2	1498.7	-0.0093	330	342	0	64.06	0	19	1.7e-06	R	SDDTVSMIEAYLR	A			16	9320: Scan 22400 (rt=117.134) [E:\Data\EOT16-4060_Athal.raw]	14700155	4451	1		0	-6.2	-6.2	R.SDDTVSMIEAYLR.A	ACO1_ARATH	Aconitate hydratase 1 OS=Arabidopsis thaliana GN=ACO1 PE=1 SV=2	R.SDDTVSMIEAYLR.A	117.134	1
320735084	1	1	674.828	1347.64	2	1347.64	0.001	136	147	0	64.04	0	20	2.2e-06	R	LAEDSSEEEVLK	S			7	1200: Scan 8115 (rt=49.1355) [E:\Data\EOT16-4060_Athal.raw]	14700502	3517	1		0	0.7	0.7	R.LAEDSSEEEVLK.S	FOLD4_ARATH	Bifunctional protein FolD 4, chloroplastic OS=Arabidopsis thaliana GN=FOLD4 PE=1 SV=1	R.LAEDSSEEEVLK.S	49.1355	1
320733217	1	0	928.437	1854.86	2	1854.87	-0.0073	79	94	0	64.03	17	20	2.1e-06	K	APDFEAEAVFDQEFIK	V			8	9037: Scan 22044 (rt=115.668) [E:\Data\EOT16-4060_Athal.raw]	14700142	6275	0		0	-3.9	-3.9	K.APDFEAEAVFDQEFIK.V	BAS1A_ARATH	2-Cys peroxiredoxin BAS1, chloroplastic OS=Arabidopsis thaliana GN=BAS1 PE=1 SV=2	K.APDFEAEAVFDQEFIK.V	115.668	1
320734764	1	0	630.837	1259.66	2	1259.65	0.0044	75	86	0	64.02	0	22	3.2e-06	R	GAESDVMGLLLR	E			14	8637: Scan 20245 (rt=105.178) [E:\Data\EOT16-4060_Athal.raw]	14700407	2918	1		0	3.5	3.5	R.GAESDVMGLLLR.E	CLPP4_ARATH	ATP-dependent Clp protease proteolytic subunit 4, chloroplastic OS=Arabidopsis thaliana GN=CLPP4 PE=1 SV=1	R.GAESDVMGLLLR.E	105.178	1
320734548	1	0	623.346	1244.68	2	1244.68	0.0004	100	111	0	64.01	0	22	3.5e-06	K	SAIVQVDAAPFK	Q			16	4291: Scan 13397 (rt=73.8867) [E:\Data\EOT16-4060_Athal.raw]	14700350	2810	0		0	0.3	0.3	K.SAIVQVDAAPFK.Q	RS82_ARATH	40S ribosomal protein S8-2 OS=Arabidopsis thaliana GN=RPS8B PE=2 SV=1	K.SAIVQVDAAPFK.Q	73.8867	1
320735240	1	1	607.343	1212.67	2	1212.67	0.0003	296	306	0	63.99	0	20	2.4e-06	K	VGEEVEILGLR	E			10	6030: Scan 16148 (rt=86.5775) [E:\Data\EOT16-4060_Athal.raw]	14700558	2614	1		0	0.2	0.2	K.VGEEVEILGLR.E	EFTM_ARATH	Elongation factor Tu, mitochondrial OS=Arabidopsis thaliana GN=TUFA PE=1 SV=1	K.VGEEVEILGLR.E	86.5775	1
320732381	1	1	967.19	2898.55	3	2898.53	0.0141	28	55	0	63.96	0	18	1.3e-06	R	GIMLGADQPVILHMLDIPPAAEALNGVK	M	Oxidation (M)	0.0010000000000000000000000000.0	14	11305: Scan 25518 (rt=131.198) [E:\Data\EOT16-4060_Athal.raw]	14700063	9956	1		0	4.9	4.9	R.GIMLGADQPVILHMLDIPPAAEALNGVK.M + Oxidation (M)	MDHC1_ARATH	Malate dehydrogenase, cytoplasmic 1 OS=Arabidopsis thaliana GN=MDH1 PE=1 SV=2	R.GIMLGADQPVILHMLDIPPAAEALNGVK.M + Oxidation (M)	131.198	1
320732158	1	1	643.357	1284.7	2	1284.7	-0.0033	1051	1061	0	63.96	0	21	2.7e-06	K	QVLVSQEQNIK	D			8	816: Scan 7251 (rt=44.7371) [E:\Data\EOT16-4060_Athal.raw]	14700050	3073	1		0	-2.6	-2.6	K.QVLVSQEQNIK.D	SYIC_ARATH	Isoleucine--tRNA ligase, cytoplasmic OS=Arabidopsis thaliana GN=At4g10320 PE=2 SV=1	K.QVLVSQEQNIK.D	44.7371	1
320732586	1	1	935.812	2804.41	3	2804.4	0.0115	208	231	2	63.94	16	21	2.8e-06	K	LRVDGDGKPYVTDNSNYIIDLYFK	T			26	8333: Sum of 3 scans in range 19801 (rt=103.223) to 19835 (rt=103.372) [E:\Data\EOT16-4060_Athal.raw]	14700078	9650	1		0	4.1	4.1	K.LRVDGDGKPYVTDNSNYIIDLYFK.T	RPI3_ARATH	Probable ribose-5-phosphate isomerase 3, chloroplastic OS=Arabidopsis thaliana GN=RPI3 PE=1 SV=1	K.LRVDGDGKPYVTDNSNYIIDLYFK.T	103.297	1
320731918	1	1	776.373	1550.73	2	1550.73	0.0025	544	557	0	63.92	19	20	2.3e-06	K	DLQDDFMGGAEIIK	S			15	7412: Scan 18268 (rt=96.1821) [E:\Data\EOT16-4060_Athal.raw]	14700039	4733	1		0	1.6	1.6	K.DLQDDFMGGAEIIK.S	EF2_ARATH	Elongation factor 2 OS=Arabidopsis thaliana GN=LOS1 PE=1 SV=1	K.DLQDDFMGGAEIIK.S	96.1821	1
320733977	1	0	851.458	1700.9	2	1700.9	0.0031	65	79	0	63.85	0	21	2.9e-06	R	AVFVDLEPTVIDEVR	T			16	8572: Scan 20155 (rt=104.774) [E:\Data\EOT16-4060_Athal.raw]	14700240	5575	0		0	1.8	1.8	R.AVFVDLEPTVIDEVR.T	TBA3_ARATH	Tubulin alpha-3 chain OS=Arabidopsis thaliana GN=TUBA3 PE=1 SV=2	R.AVFVDLEPTVIDEVR.T	104.774	1
320732906	1	1	989.448	1976.88	2	1976.88	0.0063	41	60	0	63.85	0	17	1.2e-06	K	TVGGGDDAFNTFFSETGAGK	H			9	7335: Scan 18156 (rt=95.6888) [E:\Data\EOT16-4060_Athal.raw]	14700108	6848	1		0	3.2	3.2	K.TVGGGDDAFNTFFSETGAGK.H	TBA2_ARATH	Tubulin alpha-2 chain OS=Arabidopsis thaliana GN=TUBA2 PE=2 SV=2	K.TVGGGDDAFNTFFSETGAGK.H	95.6888	1
320734358	1	1	715.877	1429.74	2	1429.74	-0.001	329	341	0	63.8	0	21	2.7e-06	R	SNLSAVQIDQDLK	V			15	3703: Scan 12417 (rt=69.2502) [E:\Data\EOT16-4060_Athal.raw]	14700309	4019	1		0	-0.7	-0.7	R.SNLSAVQIDQDLK.V	CHLI2_ARATH	Magnesium-chelatase subunit ChlI-2, chloroplastic OS=Arabidopsis thaliana GN=CHLI2 PE=1 SV=1	R.SNLSAVQIDQDLK.V	69.2502	1
320732117	1	1	580.626	1738.86	3	1738.85	0.0024	232	246	0	63.77	21	21	3.1e-06	R	VHGWETDDVEQIAIK	M			16	4460: Scan 13654 (rt=75.0627) [E:\Data\EOT16-4060_Athal.raw]	14700048	5697	1		0	1.4	1.4	R.VHGWETDDVEQIAIK.M	ADK1_ARATH	Adenosine kinase 1 OS=Arabidopsis thaliana GN=ADK1 PE=1 SV=1	R.VHGWETDDVEQIAIK.M	75.0627	1
320733416	1	1	567.818	1133.62	2	1133.62	0.0019	267	276	0	63.76	16	21	2.9e-06	K	AIVQAVTNYR	D			14	2079: Sum of 2 scans in range 9729 (rt=56.7209) to 9738 (rt=56.7628) [E:\Data\EOT16-4060_Athal.raw]	14700164	2198	1		0	1.7	1.7	K.AIVQAVTNYR.D	PDX11_ARATH	Pyridoxal 5'-phosphate synthase subunit PDX1.1 OS=Arabidopsis thaliana GN=PDX11 PE=1 SV=1	K.AIVQAVTNYR.D	56.7418	1
320734915	1	1	722.347	1442.68	2	1442.68	0.0006	369	383	0	63.72	0	20	2.3e-06	K	GSGFVAFSAASEASR	V			10	3873: Scan 12653 (rt=70.2358) [E:\Data\EOT16-4060_Athal.raw]	14700451	4108	1		0	0.4	0.4	K.GSGFVAFSAASEASR.V	PABP4_ARATH	Polyadenylate-binding protein 4 OS=Arabidopsis thaliana GN=PAB4 PE=1 SV=1	K.GSGFVAFSAASEASR.V	70.2358	1
320731845	1	1	733.381	1464.75	2	1464.75	0.0005	147	159	0	63.63	0	21	3.3e-06	K	TFQGPPHGIQVER	D			12	1622: Scan 8896 (rt=52.722) [E:\Data\EOT16-4060_Athal.raw]	14700037	4225	1		0	0.3	0.3	K.TFQGPPHGIQVER.D	RBL_ARATH	Ribulose bisphosphate carboxylase large chain OS=Arabidopsis thaliana GN=rbcL PE=1 SV=1	K.TFQGPPHGIQVER.D	52.722	1
320732717	1	1	675.846	1349.68	2	1349.68	0.0023	175	187	0	63.54	16	21	3.4e-06	K	FDVGNVVMVTGGR	N			8	5706: Scan 15586 (rt=83.8442) [E:\Data\EOT16-4060_Athal.raw]	14700090	3530	1		0	1.7	1.7	K.FDVGNVVMVTGGR.N	RS41_ARATH	40S ribosomal protein S4-1 OS=Arabidopsis thaliana GN=RPS4A PE=2 SV=1	K.FDVGNVVMVTGGR.N	83.8442	1
320734013	1	1	764.416	1526.82	2	1526.82	-0.0023	106	120	0	63.54	19	20	2.4e-06	K	VVAIIAEGVPESDTK	Q			7	3935: Scan 12749 (rt=70.6867) [E:\Data\EOT16-4060_Athal.raw]	14700246	4602	1		0	-1.5	-1.5	K.VVAIIAEGVPESDTK.Q	ACLB2_ARATH	ATP-citrate synthase beta chain protein 2 OS=Arabidopsis thaliana GN=ACLB-2 PE=1 SV=1	K.VVAIIAEGVPESDTK.Q	70.6867	1
320734606	1	0	760.402	1518.79	2	1518.79	-0.0036	78	91	0	63.52	21	22	3.9e-06	R	EADIVFVSVNTPTK	T			7	5185: Scan 14708 (rt=79.6758) [E:\Data\EOT16-4060_Athal.raw]	14700364	4555	0		0	-2.4	-2.4	R.EADIVFVSVNTPTK.T	UGDH3_ARATH	UDP-glucose 6-dehydrogenase 3 OS=Arabidopsis thaliana GN=UGD3 PE=1 SV=1	R.EADIVFVSVNTPTK.T	79.6758	1
320732039	1	1	620.303	1857.89	3	1857.89	-0.0011	340	355	0	63.51	0	19	2.1e-06	K	ADLLYNAIEESNGFFR	C			16	10541: Scan 24133 (rt=124.626) [E:\Data\EOT16-4060_Athal.raw]	14700044	6283	1		0	-0.6	-0.6	K.ADLLYNAIEESNGFFR.C	SERB1_ARATH	Phosphoserine aminotransferase 1, chloroplastic OS=Arabidopsis thaliana GN=PSAT1 PE=1 SV=1	K.ADLLYNAIEESNGFFR.C	124.626	1
320732918	1	0	640.844	1279.67	2	1279.68	-0.003	134	145	0	63.49	0	20	2.8e-06	R	VNQAYVIGTSTK	V			8	989: Scan 7646 (rt=46.7203) [E:\Data\EOT16-4060_Athal.raw]	14700110	3043	0		0	-2.3	-2.3	R.VNQAYVIGTSTK.V	RL63_ARATH	60S ribosomal protein L6-3 OS=Arabidopsis thaliana GN=RPL6C PE=2 SV=1	R.VNQAYVIGTSTK.V	46.7203	1
320732811	1	1	640.844	1279.67	2	1279.68	-0.003	134	145	0	63.49	0	20	2.8e-06	R	VNQAYVIGTSTK	I			8	989: Scan 7646 (rt=46.7203) [E:\Data\EOT16-4060_Athal.raw]	14700101	3043	0		0	-2.3	-2.3	R.VNQAYVIGTSTK.I	RL61_ARATH	60S ribosomal protein L6-1 OS=Arabidopsis thaliana GN=RPL6A PE=2 SV=1	R.VNQAYVIGTSTK.I	46.7203	1
320732433	1	1	888.49	1774.96	2	1774.96	0.0031	77	92	0	63.46	17	20	2.5e-06	R	IIAEYIWIGGSGIDLR	S			12	10039: Scan 23376 (rt=121.376) [E:\Data\EOT16-4060_Athal.raw]	14700067	5867	1		0	1.7	1.7	R.IIAEYIWIGGSGIDLR.S	GLNA2_ARATH	Glutamine synthetase, chloroplastic/mitochondrial OS=Arabidopsis thaliana GN=GLN2 PE=1 SV=1	R.IIAEYIWIGGSGIDLR.S	121.376	1
320733792	1	1	720.365	2158.07	3	2158.07	-0.0004	109	126	0	63.42	16	22	4.1e-06	K	NLNVPFEDVNILENEMLR	Q			14	11272: Scan 25445 (rt=130.806) [E:\Data\EOT16-4060_Athal.raw]	14700215	7673	1		0	-0.2	-0.2	K.NLNVPFEDVNILENEMLR.Q	GRS14_ARATH	Monothiol glutaredoxin-S14, chloroplastic OS=Arabidopsis thaliana GN=GRXS14 PE=1 SV=2	K.NLNVPFEDVNILENEMLR.Q	130.806	1
320732971	1	1	578.002	1730.98	3	1730.98	0.003	138	153	0	63.4	0	18	1.5e-06	K	LIFGSVTAQDLVDIIK	S			16	11298: Scan 25508 (rt=131.151) [E:\Data\EOT16-4060_Athal.raw]	14700116	5679	1		0	1.7	1.7	K.LIFGSVTAQDLVDIIK.S	RK9_ARATH	50S ribosomal protein L9, chloroplastic OS=Arabidopsis thaliana GN=RPL9 PE=2 SV=1	K.LIFGSVTAQDLVDIIK.S	131.151	1
320735033	1	1	810.783	2429.33	3	2429.33	-0.0034	324	346	0	63.25	0	17	1.4e-06	K	ILEWADIINAHVISGPGIVDGLK	L			12	10957: Scan 24843 (rt=127.836) [E:\Data\EOT16-4060_Athal.raw]	14700483	8822	1		0	-1.4	-1.4	K.ILEWADIINAHVISGPGIVDGLK.L	UMPS_ARATH	Uridine 5'-monophosphate synthase OS=Arabidopsis thaliana GN=PYRE-F PE=2 SV=2	K.ILEWADIINAHVISGPGIVDGLK.L	127.836	1
320735244	1	1	837.925	1673.84	2	1673.84	-0.0023	1100	1114	0	63.16	16	22	4e-06	K	ALEDGQFVTSNQPIR	G			9	3091: Scan 11447 (rt=64.715) [E:\Data\EOT16-4060_Athal.raw]	14700560	5439	1		0	-1.4	-1.4	K.ALEDGQFVTSNQPIR.G	MOS1_ARATH	Protein MODIFIER OF SNC1 1 OS=Arabidopsis thaliana GN=MOS1 PE=1 SV=2	K.ALEDGQFVTSNQPIR.G	64.715	1
320732469	1	1	603.808	1205.6	2	1205.6	-0.0022	61	70	0	63.14	0	22	4.1e-06	K	ANVDYEQIVR	K			14	2410: Scan 10336 (rt=59.6686) [E:\Data\EOT16-4060_Athal.raw]	14700069	2567	1		0	-1.8	-1.8	K.ANVDYEQIVR.K	METK4_ARATH	S-adenosylmethionine synthase 4 OS=Arabidopsis thaliana GN=METK4 PE=1 SV=1	K.ANVDYEQIVR.K	59.6686	1
320735245	1	1	718.867	1435.72	2	1435.72	0.0002	126	138	0	63.02	0	21	3.5e-06	K	DFGEETTALNIVK	K			14	5527: Scan 15297 (rt=82.479) [E:\Data\EOT16-4060_Athal.raw]	14700561	4059	1		0	0.1	0.1	K.DFGEETTALNIVK.K	RS122_ARATH	40S ribosomal protein S12-2 OS=Arabidopsis thaliana GN=RPS12C PE=1 SV=1	K.DFGEETTALNIVK.K	82.479	1
320731928	1	1	756.021	2265.04	3	2265.04	0.0016	587	606	1	63	0	18	2e-06	R	LYMEARPMEEGLAEAIDDGR	I			8	6835: Scan 17390 (rt=92.2366) [E:\Data\EOT16-4060_Athal.raw]	14700039	8143	1		0	0.7	0.7	R.LYMEARPMEEGLAEAIDDGR.I	EF2_ARATH	Elongation factor 2 OS=Arabidopsis thaliana GN=LOS1 PE=1 SV=1	R.LYMEARPMEEGLAEAIDDGR.I	92.2366	1
320735198	1	1	775.366	1548.72	2	1548.72	-0.0043	366	378	0	62.97	0	18	1.9e-06	R	QDTWFADDSPVIR	K			8	6005: Scan 16114 (rt=86.4282) [E:\Data\EOT16-4060_Athal.raw]	14700541	4719	1		0	-2.8	-2.8	R.QDTWFADDSPVIR.K	PAE12_ARATH	Pectin acetylesterase 12 OS=Arabidopsis thaliana GN=PAE12 PE=2 SV=1	R.QDTWFADDSPVIR.K	86.4282	1
320733879	1	1	625.285	1248.56	2	1248.56	-0.0019	547	558	0	62.94	0	16	1.2e-06	R	SSGGLSDDEINR	M			8	299: Scan 5700 (rt=36.1267) [E:\Data\EOT16-4060_Athal.raw]	14700227	2829	1		0	-1.5	-1.5	R.SSGGLSDDEINR.M	HSP7I_ARATH	Heat shock 70 kDa protein 9, mitochondrial OS=Arabidopsis thaliana GN=HSP70-9 PE=2 SV=1	R.SSGGLSDDEINR.M	36.1267	1
320731834	1	1	614.831	1227.65	2	1227.65	0.0023	436	446	0	62.94	0	21	3.4e-06	R	DLAVEGNEIIR	E			9	3818: Scan 12574 (rt=69.9076) [E:\Data\EOT16-4060_Athal.raw]	14700037	2688	1		0	1.9	1.9	R.DLAVEGNEIIR.E	RBL_ARATH	Ribulose bisphosphate carboxylase large chain OS=Arabidopsis thaliana GN=rbcL PE=1 SV=1	R.DLAVEGNEIIR.E	69.9076	1
320732045	1	1	961.483	1920.95	2	1920.95	0.0003	280	296	0	62.93	16	21	3.8e-06	K	DLIGNAQDITPVMLDYK	I	Oxidation (M)	0.00000000000010000.0	12	6945: Scan 17552 (rt=92.9707) [E:\Data\EOT16-4060_Athal.raw]	14700044	6625	1		0	0.2	0.2	K.DLIGNAQDITPVMLDYK.I + Oxidation (M)	SERB1_ARATH	Phosphoserine aminotransferase 1, chloroplastic OS=Arabidopsis thaliana GN=PSAT1 PE=1 SV=1	K.DLIGNAQDITPVMLDYK.I + Oxidation (M)	92.9707	1
320734502	1	1	869.101	2604.28	3	2604.28	-0.0007	32	56	0	62.89	0	21	3.6e-06	K	VLDATDNEPWGPHGTALAEIAQATK	K			17	7156: Scan 17869 (rt=94.3907) [E:\Data\EOT16-4060_Athal.raw]	14700340	9228	1		0	-0.3	-0.3	K.VLDATDNEPWGPHGTALAEIAQATK.K	EPN1_ARATH	Clathrin interactor EPSIN 1 OS=Arabidopsis thaliana GN=EPSIN1 PE=1 SV=1	K.VLDATDNEPWGPHGTALAEIAQATK.K	94.3907	1
320733234	1	0	601.616	1801.83	3	1801.83	-0.0017	132	146	0	62.88	0	18	1.8e-06	R	NFAFIQYEAQEDATR	A			18	5810: Scan 15772 (rt=84.7541) [E:\Data\EOT16-4060_Athal.raw]	14700144	5988	0		0	-0.9	-0.9	R.NFAFIQYEAQEDATR.A	RS40_ARATH	Serine/arginine-rich splicing factor RS40 OS=Arabidopsis thaliana GN=RS40 PE=1 SV=2	R.NFAFIQYEAQEDATR.A	84.7541	1
320732643	1	1	953.523	1905.03	2	1905.04	-0.0052	283	299	0	62.88	16	20	2.8e-06	R	EAVNVSLANLLTYPFVR	E			11	11651: Scan 26442 (rt=136.257) [E:\Data\EOT16-4060_Athal.raw]	14700082	6552	0		0	-2.7	-2.7	R.EAVNVSLANLLTYPFVR.E	BCA1_ARATH	Beta carbonic anhydrase 1, chloroplastic OS=Arabidopsis thaliana GN=BCA1 PE=1 SV=2	R.EAVNVSLANLLTYPFVR.E	136.257	1
320734599	1	1	811.758	2432.25	3	2432.25	0.0011	503	523	1	62.86	16	21	3.5e-06	K	MYQTEQELGTEIKPIPSLIDK	A			12	6655: Sum of 2 scans in range 17111 (rt=90.9734) to 17121 (rt=91.0174) [E:\Data\EOT16-4060_Athal.raw]	14700362	8832	1		0	0.5	0.5	K.MYQTEQELGTEIKPIPSLIDK.A	RH6_ARATH	DEAD-box ATP-dependent RNA helicase 6 OS=Arabidopsis thaliana GN=RH6 PE=2 SV=2	K.MYQTEQELGTEIKPIPSLIDK.A	90.9954	1
320735247	1	1	645.887	1289.76	2	1289.76	-0.0007	193	204	0	62.85	0	16	1.2e-06	R	TLATDVLFGLLK	E			9	11606: Scan 26279 (rt=135.323) [E:\Data\EOT16-4060_Athal.raw]	14700562	3109	1		0	-0.5	-0.5	R.TLATDVLFGLLK.E	DEAH2_ARATH	Probable pre-mRNA-splicing factor ATP-dependent RNA helicase DEAH2 OS=Arabidopsis thaliana GN=At3g62310 PE=2 SV=1	R.TLATDVLFGLLK.E	135.323	1
320735251	1	1	746.882	1491.75	2	1491.75	0.0033	104	116	0	62.84	16	22	4.1e-06	R	VVEANVEEFTVEK	W			9	3768: Scan 12504 (rt=69.6312) [E:\Data\EOT16-4060_Athal.raw]	14700563	4401	1		0	2.2	2.2	R.VVEANVEEFTVEK.W	CER2_ARATH	Protein ECERIFERUM 1 OS=Arabidopsis thaliana GN=CER2 PE=1 SV=1	R.VVEANVEEFTVEK.W	69.6312	1
320732439	1	1	898.139	2691.4	3	2691.39	0.0044	176	198	1	62.82	17	20	2.8e-06	K	KVSGEVPWFGIEQEYTLLQQNVK	W			18	10289: Scan 23737 (rt=122.884) [E:\Data\EOT16-4060_Athal.raw]	14700067	9392	1		0	1.6	1.6	K.KVSGEVPWFGIEQEYTLLQQNVK.W	GLNA2_ARATH	Glutamine synthetase, chloroplastic/mitochondrial OS=Arabidopsis thaliana GN=GLN2 PE=1 SV=1	K.KVSGEVPWFGIEQEYTLLQQNVK.W	122.884	1
320732180	1	1	525.287	1572.84	3	1572.84	0.0045	353	367	0	62.82	19	21	3.6e-06	K	VNQIGSVTESIEAVK	M			17	4725: Scan 14016 (rt=76.6148) [E:\Data\EOT16-4060_Athal.raw]	14700051	4866	1		0	2.9	2.9	K.VNQIGSVTESIEAVK.M	ENO2_ARATH	Bifunctional enolase 2/transcriptional activator OS=Arabidopsis thaliana GN=ENO2 PE=1 SV=1	K.VNQIGSVTESIEAVK.M	76.6148	1
320734008	1	1	597.643	1789.91	3	1789.91	-0.0036	213	227	0	62.81	0	21	4.1e-06	K	AEADEEVLQILELYR	R			9	10924: Scan 24781 (rt=127.539) [E:\Data\EOT16-4060_Athal.raw]	14700245	5946	1		0	-2	-2	K.AEADEEVLQILELYR.R	SYPC_ARATH	Proline--tRNA ligase, cytoplasmic OS=Arabidopsis thaliana GN=At3g62120 PE=2 SV=1	K.AEADEEVLQILELYR.R	127.539	1
320732281	1	1	519.338	1036.66	2	1036.66	-0.0032	276	285	0	62.74	0	13	5.3e-07	K	AVALVLPNLK	G			7	6492: Scan 16875 (rt=89.9154) [E:\Data\EOT16-4060_Athal.raw]	14700057	1724	0		0	-3.1	-3.1	K.AVALVLPNLK.G	G3PA1_ARATH	Glyceraldehyde-3-phosphate dehydrogenase GAPA1, chloroplastic OS=Arabidopsis thaliana GN=GAPA1 PE=1 SV=3	K.AVALVLPNLK.G	89.9154	1
320733427	1	1	812.397	1622.78	2	1622.78	0.0039	100	113	0	62.67	0	21	3.7e-06	K	WLGGMLTNWSTTEK	R			9	8413: Scan 19919 (rt=103.741) [E:\Data\EOT16-4060_Athal.raw]	14700165	5145	1		0	2.4	2.4	K.WLGGMLTNWSTTEK.R	RR2_ARATH	30S ribosomal protein S2, chloroplastic OS=Arabidopsis thaliana GN=rps2 PE=3 SV=1	K.WLGGMLTNWSTTEK.R	103.741	1
320733391	1	1	561.291	1120.57	2	1120.57	0.0001	326	336	0	62.62	18	21	4.2e-06	R	VGFFSSGPPAR	S			8	3573: Scan 12208 (rt=68.263) [E:\Data\EOT16-4060_Athal.raw]	14700161	2151	1		0	0.1	0.1	R.VGFFSSGPPAR.S	GCST_ARATH	Aminomethyltransferase, mitochondrial OS=Arabidopsis thaliana GN=GDCST PE=2 SV=1	R.VGFFSSGPPAR.S	68.263	1
320734382	1	1	773.365	1544.72	2	1544.72	-0.0043	352	364	0	62.6	0	18	2e-06	R	LSSEDPELLEEER	S			8	2789: Scan 10937 (rt=62.2755) [E:\Data\EOT16-4060_Athal.raw]	14700315	4695	1		0	-2.8	-2.8	R.LSSEDPELLEEER.S	DSP4_ARATH	Phosphoglucan phosphatase DSP4, chloroplastic OS=Arabidopsis thaliana GN=DSP4 PE=1 SV=1	R.LSSEDPELLEEER.S	62.2755	1
320734322	1	0	788.667	3150.64	4	3150.64	0.0036	150	179	0	62.56	17	20	2.8e-06	R	TTGIVLDSGDGVSHTVPIYEGYALPHAILR	L			14	8283: Scan 19735 (rt=102.942) [E:\Data\EOT16-4060_Athal.raw]	14700302	10426	0		0	1.1	1.1	R.TTGIVLDSGDGVSHTVPIYEGYALPHAILR.L	ACT11_ARATH	Actin-11 OS=Arabidopsis thaliana GN=ACT11 PE=1 SV=1	R.TTGIVLDSGDGVSHTVPIYEGYALPHAILR.L	102.942	1
320734148	1	1	539.599	1615.78	3	1615.77	0.0026	71	85	0	62.56	16	20	3.4e-06	K	SSGYGLIYDTVENAK	K			14	5865: Scan 15885 (rt=85.3285) [E:\Data\EOT16-4060_Athal.raw]	14700266	5107	1		0	1.6	1.6	K.SSGYGLIYDTVENAK.K	RS242_ARATH	40S ribosomal protein S24-2 OS=Arabidopsis thaliana GN=RPS24B PE=2 SV=2	K.SSGYGLIYDTVENAK.K	85.3285	1
320733242	1	1	601.332	1200.65	2	1200.65	0.0023	113	123	0	62.55	0	20	3.1e-06	R	ASQLDVVVTNR	L			13	1842: Sum of 2 scans in range 9302 (rt=54.6845) to 9304 (rt=54.695) [E:\Data\EOT16-4060_Athal.raw]	14700145	2542	1		0	1.9	1.9	R.ASQLDVVVTNR.L	RL321_ARATH	60S ribosomal protein L32-1 OS=Arabidopsis thaliana GN=RPL32A PE=2 SV=2	R.ASQLDVVVTNR.L	54.6897	1
320733092	2	0	788.667	3150.64	4	3150.64	0.0036	150	179	0	62.54	17	20	2.8e-06	R	TTGIVLDSGDGVSHTVPIYEGFSLPHAILR	L			14	8283: Scan 19735 (rt=102.942) [E:\Data\EOT16-4060_Athal.raw]	14700128	10426	1		0	1.1	1.1	R.TTGIVLDSGDGVSHTVPIYEGFSLPHAILR.L	ACT2_ARATH	Actin-2 OS=Arabidopsis thaliana GN=ACT2 PE=1 SV=1	R.TTGIVLDSGDGVSHTVPIYEGFSLPHAILR.L	102.942	1
320733503	1	1	903.49	1804.96	2	1804.96	0.0044	751	767	0	62.42	16	21	4.1e-06	K	NTLLIMTSNVGSSVIEK	G			11	6994: Scan 17629 (rt=93.3344) [E:\Data\EOT16-4060_Athal.raw]	14700174	6002	0		0	2.4	2.4	K.NTLLIMTSNVGSSVIEK.G	CLPC1_ARATH	Chaperone protein ClpC1, chloroplastic OS=Arabidopsis thaliana GN=CLPC1 PE=1 SV=1	K.NTLLIMTSNVGSSVIEK.G	93.3344	1
320732036	1	1	795.39	1588.77	2	1588.76	0.0041	199	212	0	62.41	20	21	4.2e-06	K	VPSFEELEQTPDAK	Y			8	4417: Scan 13589 (rt=74.7809) [E:\Data\EOT16-4060_Athal.raw]	14700044	4945	1		0	2.6	2.6	K.VPSFEELEQTPDAK.Y	SERB1_ARATH	Phosphoserine aminotransferase 1, chloroplastic OS=Arabidopsis thaliana GN=PSAT1 PE=1 SV=1	K.VPSFEELEQTPDAK.Y	74.7809	1
320734088	1	1	683.839	1365.66	2	1365.67	-0.0031	501	512	0	62.36	21	21	4e-06	K	TEEVADVLDTFK	V			9	6930: Scan 17533 (rt=92.8906) [E:\Data\EOT16-4060_Athal.raw]	14700257	3618	1		0	-2.3	-2.3	K.TEEVADVLDTFK.V	CAPP2_ARATH	Phosphoenolpyruvate carboxylase 2 OS=Arabidopsis thaliana GN=PPC2 PE=1 SV=2	K.TEEVADVLDTFK.V	92.8906	1
320732160	1	1	684.37	1366.72	2	1366.72	0.0004	758	768	0	62.34	0	21	4.3e-06	K	FLDNLTNIYVR	F			8	7089: Scan 17772 (rt=93.9847) [E:\Data\EOT16-4060_Athal.raw]	14700050	3633	1		0	0.3	0.3	K.FLDNLTNIYVR.F	SYIC_ARATH	Isoleucine--tRNA ligase, cytoplasmic OS=Arabidopsis thaliana GN=At4g10320 PE=2 SV=1	K.FLDNLTNIYVR.F	93.9847	1
320733393	1	1	710.379	1418.74	2	1418.74	0.0026	349	362	0	62.23	0	22	4.8e-06	K	IGEITSGGFSPNLK	K			15	4163: Scan 13183 (rt=72.8674) [E:\Data\EOT16-4060_Athal.raw]	14700161	3921	1		0	1.8	1.8	K.IGEITSGGFSPNLK.K	GCST_ARATH	Aminomethyltransferase, mitochondrial OS=Arabidopsis thaliana GN=GDCST PE=2 SV=1	K.IGEITSGGFSPNLK.K	72.8674	1
320734213	1	1	607.853	1213.69	2	1213.69	0.0001	263	274	0	62.21	0	21	3.9e-06	K	AGIVESLDALVK	E			8	8472: Scan 20008 (rt=104.131) [E:\Data\EOT16-4060_Athal.raw]	14700277	2624	1		0	0.1	0.1	K.AGIVESLDALVK.E	PDI21_ARATH	Protein disulfide-isomerase like 2-1 OS=Arabidopsis thaliana GN=PDIL2-1 PE=2 SV=1	K.AGIVESLDALVK.E	104.131	1
320735252	1	0	580.302	1158.59	2	1158.59	0.002	504	514	0	62.17	0	21	4.4e-06	K	AIDLIDEAGSR	A			14	3312: Scan 11783 (rt=66.2547) [E:\Data\EOT16-4060_Athal.raw]	14700564	2309	0		0	1.7	1.7	K.AIDLIDEAGSR.A	CLPD_ARATH	Chaperone protein ClpD, chloroplastic OS=Arabidopsis thaliana GN=CLPD PE=1 SV=1	K.AIDLIDEAGSR.A	66.2547	1
320733498	1	1	580.302	1158.59	2	1158.59	0.002	485	495	0	62.17	0	21	4.4e-06	K	AIDLIDEAGSR	V			14	3312: Scan 11783 (rt=66.2547) [E:\Data\EOT16-4060_Athal.raw]	14700174	2309	0		0	1.7	1.7	K.AIDLIDEAGSR.V	CLPC1_ARATH	Chaperone protein ClpC1, chloroplastic OS=Arabidopsis thaliana GN=CLPC1 PE=1 SV=1	K.AIDLIDEAGSR.V	66.2547	1
320733693	1	1	388.725	775.434	2	775.434	0.0005	321	327	0	62.16	0	20	3.2e-06	K	VGGFLQR	M			6	1191: Scan 8089 (rt=48.9936) [E:\Data\EOT16-4060_Athal.raw]	14700201	482	1		0	0.6	0.6	K.VGGFLQR.M	EF1G2_ARATH	Probable elongation factor 1-gamma 2 OS=Arabidopsis thaliana GN=At1g57720 PE=2 SV=1	K.VGGFLQR.M	48.9936	1
320733546	1	1	529.284	1056.55	2	1056.56	-0.0019	700	708	0	62.16	16	20	3.3e-06	K	GNINIEELR	N			7	2998: Scan 11295 (rt=64.0004) [E:\Data\EOT16-4060_Athal.raw]	14700179	1834	1		0	-1.8	-1.8	K.GNINIEELR.N	GCSP2_ARATH	Glycine dehydrogenase (decarboxylating) 2, mitochondrial OS=Arabidopsis thaliana GN=GLDP2 PE=2 SV=1	K.GNINIEELR.N	64.0004	1
320733399	1	1	399.763	797.512	2	797.512	-0.0003	109	116	0	62.14	0	15	9.8e-07	K	LLGGLAVR	R			7	3204: Scan 11614 (rt=65.478) [E:\Data\EOT16-4060_Athal.raw]	14700162	602	0		0	-0.4	-0.4	K.LLGGLAVR.R	RS32_ARATH	40S ribosomal protein S3-2 OS=Arabidopsis thaliana GN=RPS3B PE=1 SV=1	K.LLGGLAVR.R	65.478	1
320734507	1	1	743.07	2226.19	3	2226.19	-0.0012	232	252	2	62.07	19	20	3.2e-06	K	KKPDPAIYNLAAETLGVDPSK	C			9	6858: Scan 17425 (rt=92.3989) [E:\Data\EOT16-4060_Athal.raw]	14700341	7952	1		0	-0.5	-0.5	K.KKPDPAIYNLAAETLGVDPSK.C	GPPL2_ARATH	Haloacid dehalogenase-like hydrolase domain-containing protein At3g48420 OS=Arabidopsis thaliana GN=At3g48420 PE=1 SV=1	K.KKPDPAIYNLAAETLGVDPSK.C	92.3989	1
320734173	1	1	807.382	1612.75	2	1612.75	0.001	134	147	0	62.05	0	19	3.1e-06	K	NYGGYSENIVVDQR	F			10	2403: Scan 10325 (rt=59.6222) [E:\Data\EOT16-4060_Athal.raw]	14700271	5086	1		0	0.6	0.6	K.NYGGYSENIVVDQR.F	CADH9_ARATH	Probable cinnamyl alcohol dehydrogenase 9 OS=Arabidopsis thaliana GN=CAD9 PE=2 SV=2	K.NYGGYSENIVVDQR.F	59.6222	1
320734496	1	1	619.798	1237.58	2	1237.58	-0.0016	129	138	0	61.9	0	19	2.9e-06	K	TVEEEVFETR	L			7	2777: Scan 10916 (rt=62.174) [E:\Data\EOT16-4060_Athal.raw]	14700339	2745	1		0	-1.3	-1.3	K.TVEEEVFETR.L	VILI2_ARATH	Villin-2 OS=Arabidopsis thaliana GN=VLN2 PE=1 SV=2	K.TVEEEVFETR.L	62.174	1
320732553	1	1	741.025	2220.05	3	2220.06	-0.0009	125	144	0	61.86	0	20	3.6e-06	K	FDAGLTESQMIQHMVDLASK	N			10	9768: Scan 23021 (rt=119.836) [E:\Data\EOT16-4060_Athal.raw]	14700076	7912	1		0	-0.4	-0.4	K.FDAGLTESQMIQHMVDLASK.N	GCSP1_ARATH	Glycine dehydrogenase (decarboxylating) 1, mitochondrial OS=Arabidopsis thaliana GN=GLDP1 PE=1 SV=2	K.FDAGLTESQMIQHMVDLASK.N	119.836	1
320731750	1	1	692.853	1383.69	2	1383.69	0.0019	77	89	0	61.86	20	21	4.7e-06	R	FGLAVGVHNEEGR	D			9	2178: Scan 9919 (rt=57.6466) [E:\Data\EOT16-4060_Athal.raw]	14700035	3720	0		0	1.4	1.4	R.FGLAVGVHNEEGR.D	NRL1_ARATH	Nitrilase 1 OS=Arabidopsis thaliana GN=NIT1 PE=1 SV=2	R.FGLAVGVHNEEGR.D	57.6466	1
320735254	1	1	535.797	1069.58	2	1069.58	0.0026	204	213	0	61.85	0	19	2.6e-06	K	LPLSVEDAAR	S			9	2449: Scan 10400 (rt=59.9542) [E:\Data\EOT16-4060_Athal.raw]	14700565	1913	1		0	2.4	2.4	K.LPLSVEDAAR.S	SYDC2_ARATH	Aspartate--tRNA ligase 2, cytoplasmic OS=Arabidopsis thaliana GN=IBI1 PE=1 SV=1	K.LPLSVEDAAR.S	59.9542	1
320733902	1	1	637.859	1273.7	2	1273.7	0.0002	400	411	0	61.71	16	21	4.4e-06	K	FAGDIAEIGIIR	A			10	6865: Scan 17438 (rt=92.464) [E:\Data\EOT16-4060_Athal.raw]	14700231	3000	1		0	0.2	0.2	K.FAGDIAEIGIIR.A	DEGP2_ARATH	Protease Do-like 2, chloroplastic OS=Arabidopsis thaliana GN=DEGP2 PE=1 SV=2	K.FAGDIAEIGIIR.A	92.464	1
320732234	1	1	574.814	1147.61	2	1147.61	0.0018	246	255	0	61.65	0	21	5.2e-06	K	VLDEEFGIVK	G			12	4677: Scan 13941 (rt=76.2688) [E:\Data\EOT16-4060_Athal.raw]	14700054	2270	1		0	1.6	1.6	K.VLDEEFGIVK.G	G3PB_ARATH	Glyceraldehyde-3-phosphate dehydrogenase GAPB, chloroplastic OS=Arabidopsis thaliana GN=GAPB PE=1 SV=2	K.VLDEEFGIVK.G	76.2688	1
320731836	1	1	625.341	1248.67	2	1248.67	-0.0046	340	350	0	61.64	0	21	4.8e-06	R	ESTLGFVDLLR	D			8	9115: Scan 22138 (rt=116.051) [E:\Data\EOT16-4060_Athal.raw]	14700037	2834	1		0	-3.7	-3.7	R.ESTLGFVDLLR.D	RBL_ARATH	Ribulose bisphosphate carboxylase large chain OS=Arabidopsis thaliana GN=rbcL PE=1 SV=1	R.ESTLGFVDLLR.D	116.051	1
320735256	1	1	568.808	1135.6	2	1135.6	0.0025	77	88	0	61.63	0	21	5.2e-06	R	AYGGVLSGSAVR	E			10	1836: Scan 9290 (rt=54.6247) [E:\Data\EOT16-4060_Athal.raw]	14700566	2206	1		0	2.2	2.2	R.AYGGVLSGSAVR.E	RL341_ARATH	60S ribosomal protein L34-1 OS=Arabidopsis thaliana GN=RPL34A PE=2 SV=1	R.AYGGVLSGSAVR.E	54.6247	1
320735257	1	1	504.274	1006.53	2	1006.53	-0.0002	25	33	0	61.61	0	20	4.2e-06	K	SSDPYVIVK	L			7	1786: Sum of 2 scans in range 9207 (rt=54.2285) to 9225 (rt=54.3116) [E:\Data\EOT16-4060_Athal.raw]	14700568	1605	1		0	-0.2	-0.2	K.SSDPYVIVK.L	CAR11_ARATH	Protein C2-DOMAIN ABA-RELATED 11 OS=Arabidopsis thaliana GN=CAR11 PE=1 SV=1	K.SSDPYVIVK.L	54.27	1
320733263	1	0	742.363	1482.71	2	1482.71	-0.0036	465	476	0	61.56	0	21	4.5e-06	R	SIWISYWSQADK	S			9	7588: Sum of 2 scans in range 18658 (rt=98.1867) to 18677 (rt=98.2732) [E:\Data\EOT16-4060_Athal.raw]	14700147	4342	0		0	-2.4	-2.4	R.SIWISYWSQADK.S	CATA1_ARATH	Catalase-1 OS=Arabidopsis thaliana GN=CAT1 PE=2 SV=3	R.SIWISYWSQADK.S	98.23	1
320732123	1	1	708.691	2123.05	3	2123.05	-0.004	73	92	0	61.56	16	22	5.9e-06	K	VAQWMLQVPGATSYMGSIGK	D			25	9129: Scan 22157 (rt=116.129) [E:\Data\EOT16-4060_Athal.raw]	14700048	7527	1		0	-1.9	-1.9	K.VAQWMLQVPGATSYMGSIGK.D	ADK1_ARATH	Adenosine kinase 1 OS=Arabidopsis thaliana GN=ADK1 PE=1 SV=1	K.VAQWMLQVPGATSYMGSIGK.D	116.129	1
320732721	1	1	623.653	1867.94	3	1867.94	-0.0015	78	94	1	61.52	18	21	5.2e-06	R	TDKTYPAGFMDVVSIPK	T			8	6954: Scan 17564 (rt=93.0195) [E:\Data\EOT16-4060_Athal.raw]	14700090	6340	1		0	-0.8	-0.8	R.TDKTYPAGFMDVVSIPK.T	RS41_ARATH	40S ribosomal protein S4-1 OS=Arabidopsis thaliana GN=RPS4A PE=2 SV=1	R.TDKTYPAGFMDVVSIPK.T	93.0195	1
320732356	1	1	522.294	1042.57	2	1042.58	-0.003	104	113	0	61.45	21	21	5.7e-06	R	IVNDGVTVAR	E			9	365: Scan 5946 (rt=37.5465) [E:\Data\EOT16-4060_Athal.raw]	14700062	1767	0		0	-2.9	-2.9	R.IVNDGVTVAR.E	CPNB1_ARATH	Chaperonin 60 subunit beta 1, chloroplastic OS=Arabidopsis thaliana GN=CPN60B1 PE=1 SV=3	R.IVNDGVTVAR.E	37.5465	1
320734424	1	1	931.459	1860.9	2	1860.9	-0.0008	208	223	0	61.44	18	21	5e-06	R	SFVTTDVNPFFDAFVR	W			7	11094: Scan 25101 (rt=129.091) [E:\Data\EOT16-4060_Athal.raw]	14700323	6295	1		0	-0.4	-0.4	R.SFVTTDVNPFFDAFVR.W	SYLC_ARATH	Leucine--tRNA ligase, cytoplasmic OS=Arabidopsis thaliana GN=At1g09620 PE=1 SV=1	R.SFVTTDVNPFFDAFVR.W	129.091	1
320732539	1	1	522.275	1042.54	2	1042.54	-0.0055	694	702	0	61.39	0	20	3.7e-06	K	GNINIEEVR	K			7	1586: Scan 8807 (rt=52.2508) [E:\Data\EOT16-4060_Athal.raw]	14700076	1765	1		0	-5.3	-5.3	K.GNINIEEVR.K	GCSP1_ARATH	Glycine dehydrogenase (decarboxylating) 1, mitochondrial OS=Arabidopsis thaliana GN=GLDP1 PE=1 SV=2	K.GNINIEEVR.K	52.2508	1
320734623	1	1	633.811	1265.61	2	1265.62	-0.0102	181	191	0	61.38	19	21	4.6e-06	K	DVVFEFPITEA	-			8	10257: Scan 23685 (rt=122.675) [E:\Data\EOT16-4060_Athal.raw]	14700368	2956	1		0	-8.1	-8.1	K.DVVFEFPITEA.-	RS71_ARATH	40S ribosomal protein S7-1 OS=Arabidopsis thaliana GN=RPS7A PE=2 SV=1	K.DVVFEFPITEA.-	122.675	1
320734255	1	1	655.814	1309.61	2	1309.62	-0.0018	280	293	0	61.34	0	19	3.6e-06	K	ADATVAADGSGTFK	T			8	556: Scan 6537 (rt=40.8271) [E:\Data\EOT16-4060_Athal.raw]	14700289	3257	1		0	-1.4	-1.4	K.ADATVAADGSGTFK.T	PME3_ARATH	Pectinesterase/pectinesterase inhibitor 3 OS=Arabidopsis thaliana GN=PME3 PE=2 SV=2	K.ADATVAADGSGTFK.T	40.8271	1
320733537	1	1	521.3	1040.58	2	1040.59	-0.0018	168	177	0	61.33	0	18	2.5e-06	K	GEQVPVIATK	I			8	1194: Scan 8094 (rt=49.0168) [E:\Data\EOT16-4060_Athal.raw]	14700178	1753	1		0	-1.7	-1.7	K.GEQVPVIATK.I	CHLI1_ARATH	Magnesium-chelatase subunit ChlI-1, chloroplastic OS=Arabidopsis thaliana GN=CHLI1 PE=1 SV=1	K.GEQVPVIATK.I	49.0168	1
320733165	1	1	688.7	2063.08	3	2063.08	-0.0006	89	107	0	61.27	18	22	5.9e-06	R	NMIIVPEMIGSIIGVYNGK	T	Oxidation (M)	0.0100000000000000000.0	19	11453: Scan 25887 (rt=133.175) [E:\Data\EOT16-4060_Athal.raw]	14700136	7222	1		0	-0.3	-0.3	R.NMIIVPEMIGSIIGVYNGK.T + Oxidation (M)	RS151_ARATH	40S ribosomal protein S15-1 OS=Arabidopsis thaliana GN=RPS15A PE=2 SV=1	R.NMIIVPEMIGSIIGVYNGK.T + Oxidation (M)	133.175	1
320732442	1	1	479.289	956.564	2	956.566	-0.0011	590	598	0	61.26	0	20	4.1e-06	K	TPSILALSR	Q			7	4173: Scan 13200 (rt=72.9517) [E:\Data\EOT16-4060_Athal.raw]	14700068	1333	1		0	-1.1	-1.1	K.TPSILALSR.Q	TKTC1_ARATH	Transketolase-1, chloroplastic OS=Arabidopsis thaliana GN=TKL-1 PE=1 SV=1	K.TPSILALSR.Q	72.9517	1
320734036	1	1	827.95	1653.89	2	1653.89	-0.0081	299	313	0	61.26	0	19	3.6e-06	R	IINSDEVQSVVNPIK	D			10	4661: Scan 13914 (rt=76.1649) [E:\Data\EOT16-4060_Athal.raw]	14700249	5318	1		0	-4.9	-4.9	R.IINSDEVQSVVNPIK.D	RL4B_ARATH	60S ribosomal protein L4-2 OS=Arabidopsis thaliana GN=RPL4D PE=2 SV=2	R.IINSDEVQSVVNPIK.D	76.1649	1
320734479	1	1	518.755	1035.5	2	1035.5	-0.0031	57	65	0	61.25	0	20	4.3e-06	K	ANFEEVATR	V			7	782: Scan 7158 (rt=44.2308) [E:\Data\EOT16-4060_Athal.raw]	14700336	1719	1		0	-3	-3	K.ANFEEVATR.V	PIN1_ARATH	Peptidyl-prolyl cis-trans isomerase Pin1 OS=Arabidopsis thaliana GN=PIN1 PE=1 SV=1	K.ANFEEVATR.V	44.2308	1
320731864	1	1	994.477	2980.41	3	2980.42	-0.0118	259	285	0	61.24	0	19	3.1e-06	R	ELGVPIVMHDYLTGGFTANTSLSHYCR	D			19	9534: Sum of 3 scans in range 22694 (rt=118.419) to 22720 (rt=118.53) [E:\Data\EOT16-4060_Athal.raw]	14700037	10161	1		0	-4	-4	R.ELGVPIVMHDYLTGGFTANTSLSHYCR.D	RBL_ARATH	Ribulose bisphosphate carboxylase large chain OS=Arabidopsis thaliana GN=rbcL PE=1 SV=1	R.ELGVPIVMHDYLTGGFTANTSLSHYCR.D	118.475	1
320735264	1	1	654.336	1306.66	2	1306.66	-0.0013	277	287	0	61.23	16	22	6.9e-06	K	GPIILEMDTYR	Y			16	6048: Scan 16177 (rt=86.7163) [E:\Data\EOT16-4060_Athal.raw]	14700570	3234	1		0	-1	-1	K.GPIILEMDTYR.Y	ODPA1_ARATH	Pyruvate dehydrogenase E1 component subunit alpha-1, mitochondrial OS=Arabidopsis thaliana GN=E1 ALPHA PE=2 SV=2	K.GPIILEMDTYR.Y	86.7163	1
320733470	1	1	658.336	1971.99	3	1971.99	-0.0034	104	121	0	61.2	0	21	5.8e-06	K	GHYTEGAELIDSVLDVVR	K			16	10604: Scan 24234 (rt=125.084) [E:\Data\EOT16-4060_Athal.raw]	14700170	6837	0		0	-1.7	-1.7	K.GHYTEGAELIDSVLDVVR.K	TBB4_ARATH	Tubulin beta-4 chain OS=Arabidopsis thaliana GN=TUBB4 PE=2 SV=2	K.GHYTEGAELIDSVLDVVR.K	125.084	1
320733653	1	1	775.084	2322.23	3	2322.24	-0.0054	39	59	0	61.14	16	20	4.1e-06	K	LGEIVTTIPTIGFNVETVEYK	N			13	10002: Scan 23327 (rt=121.163) [E:\Data\EOT16-4060_Athal.raw]	14700193	8370	1		0	-2.3	-2.3	K.LGEIVTTIPTIGFNVETVEYK.N	ARF1_ARATH	ADP-ribosylation factor 1 OS=Arabidopsis thaliana GN=ARF1 PE=1 SV=2	K.LGEIVTTIPTIGFNVETVEYK.N	121.163	1
320733834	1	1	718.888	1435.76	2	1435.76	0.005	8	20	0	61.14	16	21	5.7e-06	K	EIVNSESVVVFSK	T			8	4375: Scan 13529 (rt=74.507) [E:\Data\EOT16-4060_Athal.raw]	14700221	4062	1		0	3.5	3.5	K.EIVNSESVVVFSK.T	GRXC2_ARATH	Glutaredoxin-C2 OS=Arabidopsis thaliana GN=GRXC2 PE=2 SV=1	K.EIVNSESVVVFSK.T	74.507	1
320732285	1	0	814.433	1626.85	2	1626.85	0.0051	85	100	0	61.11	0	21	5.2e-06	K	DSPLDIIAINDTGGVK	Q			9	7794: Scan 18977 (rt=99.5828) [E:\Data\EOT16-4060_Athal.raw]	14700057	5169	1		0	3.1	3.1	K.DSPLDIIAINDTGGVK.Q	G3PA1_ARATH	Glyceraldehyde-3-phosphate dehydrogenase GAPA1, chloroplastic OS=Arabidopsis thaliana GN=GAPA1 PE=1 SV=3	K.DSPLDIIAINDTGGVK.Q	99.5828	1
320733571	1	1	538.594	1612.76	3	1612.77	-0.01	128	144	0	61.06	0	20	4.5e-06	K	AGAEVIGISGDDSASHK	A			11	970: Scan 7612 (rt=46.5573) [E:\Data\EOT16-4060_Athal.raw]	14700181	5087	1		0	-6.2	-6.2	K.AGAEVIGISGDDSASHK.A	PRXQ_ARATH	Peroxiredoxin Q, chloroplastic OS=Arabidopsis thaliana GN=PRXQ PE=1 SV=1	K.AGAEVIGISGDDSASHK.A	46.5573	1
320735215	1	1	474.781	947.547	2	947.544	0.0026	8	16	0	61.06	0	21	5.2e-06	K	TGLFVGLNK	G			7	4398: Scan 13562 (rt=74.6538) [E:\Data\EOT16-4060_Athal.raw]	14700547	1287	1		0	2.7	2.7	K.TGLFVGLNK.G	RL361_ARATH	60S ribosomal protein L36-1 OS=Arabidopsis thaliana GN=RPL36A PE=2 SV=1	K.TGLFVGLNK.G	74.6538	1
320734093	1	1	675.333	1348.65	2	1348.65	0.0004	135	146	0	61.05	16	20	4.1e-06	K	GDPTYLVVENDK	T			9	2425: Scan 10360 (rt=59.7719) [E:\Data\EOT16-4060_Athal.raw]	14700258	3523	1		0	0.3	0.3	K.GDPTYLVVENDK.T	UCRIA_ARATH	Cytochrome b6-f complex iron-sulfur subunit, chloroplastic OS=Arabidopsis thaliana GN=petC PE=1 SV=1	K.GDPTYLVVENDK.T	59.7719	1
320734132	1	0	1054.01	2106.01	2	2106.01	-0.0024	154	173	0	61.01	19	21	5.1e-06	R	CIWGQGDGSTIPVYDTPIGK	L			9	8510: Sum of 3 scans in range 20058 (rt=104.344) to 20081 (rt=104.451) [E:\Data\EOT16-4060_Athal.raw]	14700263	7412	0		0	-1.1	-1.1	R.CIWGQGDGSTIPVYDTPIGK.L	NRL2_ARATH	Nitrilase 2 OS=Arabidopsis thaliana GN=NIT2 PE=1 SV=1	R.CIWGQGDGSTIPVYDTPIGK.L	104.397	1
320732019	1	0	1054.01	2106.01	2	2106.01	-0.0024	161	180	0	61.01	19	21	5.1e-06	R	CIWGQGDGSTIPVYDTPIGK	I			9	8510: Sum of 3 scans in range 20058 (rt=104.344) to 20081 (rt=104.451) [E:\Data\EOT16-4060_Athal.raw]	14700043	7412	0		0	-1.1	-1.1	R.CIWGQGDGSTIPVYDTPIGK.I	NRL3_ARATH	Nitrilase 3 OS=Arabidopsis thaliana GN=NIT3 PE=1 SV=1	R.CIWGQGDGSTIPVYDTPIGK.I	104.397	1
320734998	1	1	731.658	2191.95	3	2191.97	-0.0132	119	138	1	60.98	0	15	1.4e-06	R	KPESEYGSGYGGQTEVEYGR	R			10	967: Scan 7601 (rt=46.5034) [E:\Data\EOT16-4060_Athal.raw]	14700471	7787	1		0	-6	-6	R.KPESEYGSGYGGQTEVEYGR.R	Y5957_ARATH	Uncharacterized protein At5g39570 OS=Arabidopsis thaliana GN=At5g39570 PE=1 SV=1	R.KPESEYGSGYGGQTEVEYGR.R	46.5034	1
320733483	1	1	685.695	2054.06	3	2054.07	-0.0025	348	366	1	60.95	17	21	6.3e-06	K	TWGGRPENVNAAQTTLLAR	A			16	3565: Scan 12191 (rt=68.178) [E:\Data\EOT16-4060_Athal.raw]	14700172	7153	1		0	-1.2	-1.2	K.TWGGRPENVNAAQTTLLAR.A	ALFC2_ARATH	Probable fructose-bisphosphate aldolase 2, chloroplastic OS=Arabidopsis thaliana GN=FBA2 PE=1 SV=2	K.TWGGRPENVNAAQTTLLAR.A	68.178	1
320734717	1	1	705.829	1409.64	2	1409.65	-0.0036	64	76	1	60.94	0	19	3.5e-06	K	TAFWEAEGETAKA	-			7	3615: Scan 12274 (rt=68.5726) [E:\Data\EOT16-4060_Athal.raw]	14700393	3867	1		0	-2.6	-2.6	K.TAFWEAEGETAKA.-	ATOX1_ARATH	Copper transport protein ATX1 OS=Arabidopsis thaliana GN=ATX1 PE=1 SV=2	K.TAFWEAEGETAKA.-	68.5726	1
320732500	1	1	729.422	1456.83	2	1456.83	-0.0034	238	250	0	60.9	0	20	4.3e-06	K	TVLIMELINNVAK	A			17	11371: Scan 25659 (rt=131.928) [E:\Data\EOT16-4060_Athal.raw]	14700071	4183	1		0	-2.3	-2.3	K.TVLIMELINNVAK.A	ATPBM_ARATH	ATP synthase subunit beta-1, mitochondrial OS=Arabidopsis thaliana GN=At5g08670 PE=1 SV=1	K.TVLIMELINNVAK.A	131.928	1
320735100	1	1	710.382	1418.75	2	1418.75	0.0007	24	36	0	60.87	17	21	6e-06	K	GVAFETIPVDLMK	G			15	8586: Scan 20173 (rt=104.852) [E:\Data\EOT16-4060_Athal.raw]	14700505	3922	1		0	0.5	0.5	K.GVAFETIPVDLMK.G	GSTF9_ARATH	Glutathione S-transferase F9 OS=Arabidopsis thaliana GN=GSTF9 PE=1 SV=1	K.GVAFETIPVDLMK.G	104.852	1
320733678	1	1	503.782	1005.55	2	1005.55	0.0001	10	19	0	60.83	0	20	5.1e-06	K	GISASALPYK	R			8	2167: Scan 9905 (rt=57.5873) [E:\Data\EOT16-4060_Athal.raw]	14700199	1597	0		0	0.1	0.1	K.GISASALPYK.R	RS132_ARATH	40S ribosomal protein S13-2 OS=Arabidopsis thaliana GN=RPS13B PE=2 SV=1	K.GISASALPYK.R	57.5873	1
320735274	1	1	676.825	1351.64	2	1351.64	-0.0007	454	466	0	60.81	16	21	5.2e-06	R	SASGNVVVYEGDR	T			9	675: Scan 6915 (rt=42.9585) [E:\Data\EOT16-4060_Athal.raw]	14700572	3534	1		0	-0.5	-0.5	R.SASGNVVVYEGDR.T	PDI12_ARATH	Protein disulfide isomerase-like 1-2 OS=Arabidopsis thaliana GN=PDIL1-2 PE=2 SV=1	R.SASGNVVVYEGDR.T	42.9585	1
320734399	1	1	618.334	1234.65	2	1234.66	-0.0028	308	319	0	60.7	0	22	7.1e-06	K	GIFTNVTSPTAK	A			15	3249: Scan 11683 (rt=65.7973) [E:\Data\EOT16-4060_Athal.raw]	14700318	2735	1		0	-2.3	-2.3	K.GIFTNVTSPTAK.A	S17P_ARATH	Sedoheptulose-1,7-bisphosphatase, chloroplastic OS=Arabidopsis thaliana GN=At3g55800 PE=2 SV=1	K.GIFTNVTSPTAK.A	65.7973	1
320734304	1	1	631.815	1261.62	2	1261.62	-0.0039	139	149	0	60.68	0	20	5.2e-06	K	AYIEALNEDPK	Q			9	2274: Scan 10118 (rt=58.6604) [E:\Data\EOT16-4060_Athal.raw]	14700299	2930	1		0	-3.1	-3.1	K.AYIEALNEDPK.Q	THF1_ARATH	Protein THYLAKOID FORMATION 1, chloroplastic OS=Arabidopsis thaliana GN=THF1 PE=1 SV=1	K.AYIEALNEDPK.Q	58.6604	1
320733317	1	1	831.413	2491.22	3	2491.21	0.0051	61	83	2	60.68	0	21	5.6e-06	K	VKADRDESSPYAAMLAAQDVAQR	C			13	4468: Scan 13664 (rt=75.1031) [E:\Data\EOT16-4060_Athal.raw]	14700153	8979	0		0	2	2	K.VKADRDESSPYAAMLAAQDVAQR.C	RS141_ARATH	40S ribosomal protein S14-1 OS=Arabidopsis thaliana GN=RPS14A PE=1 SV=1	K.VKADRDESSPYAAMLAAQDVAQR.C	75.1031	1
320735187	1	1	560.612	1678.81	3	1678.81	0.0034	36	49	1	60.65	0	21	6.1e-06	R	RPPGYAFLDFEDPR	D			7	6676: Scan 17146 (rt=91.138) [E:\Data\EOT16-4060_Athal.raw]	14700538	5457	1		0	2	2	R.RPPGYAFLDFEDPR.D	RSZ22_ARATH	Serine/arginine-rich splicing factor RSZ22 OS=Arabidopsis thaliana GN=RSZ22 PE=1 SV=1	R.RPPGYAFLDFEDPR.D	91.138	1
320733432	1	1	600.818	1199.62	2	1199.62	-0.0013	109	120	0	60.59	17	20	4.9e-06	R	VVDAMGVPIDGK	G			8	3062: Scan 11398 (rt=64.4922) [E:\Data\EOT16-4060_Athal.raw]	14700166	2534	1		0	-1.1	-1.1	R.VVDAMGVPIDGK.G	ATPAM_ARATH	ATP synthase subunit alpha, mitochondrial OS=Arabidopsis thaliana GN=ATPA PE=1 SV=2	R.VVDAMGVPIDGK.G	64.4922	1
320732223	1	1	832.409	1662.8	2	1662.8	0.0004	60	74	0	60.52	16	21	5.9e-06	K	NQVAMNPVNTVFDAK	R	Oxidation (M)	0.000010000000000.0	18	4172: Scan 13198 (rt=72.9411) [E:\Data\EOT16-4060_Athal.raw]	14700053	5365	0		0	0.2	0.2	K.NQVAMNPVNTVFDAK.R + Oxidation (M)	MD37E_ARATH	Probable mediator of RNA polymerase II transcription subunit 37e OS=Arabidopsis thaliana GN=MED37E PE=1 SV=3	K.NQVAMNPVNTVFDAK.R + Oxidation (M)	72.9411	1
320732961	1	1	733.386	2197.14	3	2197.14	-0.0015	370	389	0	60.48	16	20	5.2e-06	K	ALGEAQDDILQFDAPVLINR	D			20	9576: Scan 22747 (rt=118.639) [E:\Data\EOT16-4060_Athal.raw]	14700115	7818	1		0	-0.7	-0.7	K.ALGEAQDDILQFDAPVLINR.D	LOX2_ARATH	Lipoxygenase 2, chloroplastic OS=Arabidopsis thaliana GN=LOX2 PE=1 SV=1	K.ALGEAQDDILQFDAPVLINR.D	118.639	1
320733982	1	1	737.878	1473.74	2	1473.74	-0.0006	368	381	0	60.46	0	21	6.3e-06	R	NEEGGNSISTVVLR	G			9	3095: Scan 11452 (rt=64.7363) [E:\Data\EOT16-4060_Athal.raw]	14700242	4278	1		0	-0.4	-0.4	R.NEEGGNSISTVVLR.G	TCPQ_ARATH	T-complex protein 1 subunit theta OS=Arabidopsis thaliana GN=CCT8 PE=1 SV=1	R.NEEGGNSISTVVLR.G	64.7363	1
320734854	1	0	504.276	1006.54	2	1006.54	-0.0004	79	87	0	60.46	0	22	8.9e-06	K	IMTSTVDIK	D			6	1534: Scan 8685 (rt=51.6065) [E:\Data\EOT16-4060_Athal.raw]	14700436	1606	1		0	-0.4	-0.4	K.IMTSTVDIK.D	Y2416_ARATH	Uncharacterized protein At2g34160 OS=Arabidopsis thaliana GN=At2g34160 PE=1 SV=1	K.IMTSTVDIK.D	51.6065	1
320734352	1	1	700.326	2097.96	3	2097.95	0.0025	226	243	1	60.45	0	18	3.2e-06	K	AQTSTDRFEMWGDGLQTR	S			13	4989: Scan 14425 (rt=78.4813) [E:\Data\EOT16-4060_Athal.raw]	14700307	7382	1		0	1.2	1.2	K.AQTSTDRFEMWGDGLQTR.S	GME_ARATH	GDP-mannose 3,5-epimerase OS=Arabidopsis thaliana GN=At5g28840 PE=1 SV=1	K.AQTSTDRFEMWGDGLQTR.S	78.4813	1
320732506	1	1	891.465	2671.37	3	2671.37	-0.0012	460	483	1	60.44	0	21	5.7e-06	K	NLQDIIAILGMDELSEDDKLTVAR	A			10	11702: Scan 26586 (rt=137.061) [E:\Data\EOT16-4060_Athal.raw]	14700071	9349	1		0	-0.4	-0.4	K.NLQDIIAILGMDELSEDDKLTVAR.A	ATPBM_ARATH	ATP synthase subunit beta-1, mitochondrial OS=Arabidopsis thaliana GN=At5g08670 PE=1 SV=1	K.NLQDIIAILGMDELSEDDKLTVAR.A	137.061	1
320734254	1	1	639.82	1277.62	2	1277.63	-0.0006	373	384	0	60.41	0	21	7e-06	R	DITFQNTAGPSK	H			7	1181: Scan 8065 (rt=48.8714) [E:\Data\EOT16-4060_Athal.raw]	14700289	3028	1		0	-0.5	-0.5	R.DITFQNTAGPSK.H	PME3_ARATH	Pectinesterase/pectinesterase inhibitor 3 OS=Arabidopsis thaliana GN=PME3 PE=2 SV=2	R.DITFQNTAGPSK.H	48.8714	1
320734762	1	0	684.361	1366.71	2	1366.71	-0.0026	156	168	0	60.37	16	21	6.5e-06	K	YIGLSEASASTIR	R			7	3417: Scan 11941 (rt=66.9785) [E:\Data\EOT16-4060_Athal.raw]	14700406	3630	0		0	-1.9	-1.9	K.YIGLSEASASTIR.R	ALKR3_ARATH	Probable aldo-keto reductase 3 OS=Arabidopsis thaliana GN=At1g60690 PE=3 SV=1	K.YIGLSEASASTIR.R	66.9785	1
320735239	1	1	717.858	1433.7	2	1433.7	-0.0026	138	150	0	60.34	19	21	6.5e-06	R	LTPDYDALDVANK	I			10	3745: Scan 12472 (rt=69.4872) [E:\Data\EOT16-4060_Athal.raw]	14700556	4041	1		0	-1.8	-1.8	R.LTPDYDALDVANK.I	R23A1_ARATH	60S ribosomal protein L23a-1 OS=Arabidopsis thaliana GN=RPL23AA PE=2 SV=2	R.LTPDYDALDVANK.I	69.4872	1
320733273	1	1	903.889	1805.76	2	1805.77	-0.0039	203	217	0	60.33	0	14	1.3e-06	R	LDESTGYIDYDQMEK	S			10	3481: Sum of 2 scans in range 12052 (rt=67.5246) to 12060 (rt=67.5633) [E:\Data\EOT16-4060_Athal.raw]	14700148	6005	1		0	-2.2	-2.2	R.LDESTGYIDYDQMEK.S	GLYM1_ARATH	Serine hydroxymethyltransferase 1, mitochondrial OS=Arabidopsis thaliana GN=SHM1 PE=1 SV=1	R.LDESTGYIDYDQMEK.S	67.5439	1
320733752	1	1	543.949	1628.83	3	1628.83	-0.0058	254	267	0	60.27	20	21	7.2e-06	R	TGWLTLHDLDGVFR	N			15	9512: Scan 22655 (rt=118.234) [E:\Data\EOT16-4060_Athal.raw]	14700209	5182	1		0	-3.6	-3.6	R.TGWLTLHDLDGVFR.N	CORI3_ARATH	Cystine lyase CORI3 OS=Arabidopsis thaliana GN=CORI3 PE=1 SV=1	R.TGWLTLHDLDGVFR.N	118.234	1
320732138	1	1	600.291	1198.57	2	1198.57	0.0009	19	28	0	60.26	0	19	3.8e-06	K	FALESFWDGK	S			7	8321: Scan 19787 (rt=103.167) [E:\Data\EOT16-4060_Athal.raw]	14700049	2527	0		0	0.8	0.8	K.FALESFWDGK.S	METE1_ARATH	5-methyltetrahydropteroyltriglutamate--homocysteine methyltransferase 1 OS=Arabidopsis thaliana GN=MS1 PE=1 SV=1	K.FALESFWDGK.S	103.167	1
320733808	1	0	600.291	1198.57	2	1198.57	0.0009	67	76	0	60.26	0	19	3.8e-06	K	FALESFWDGK	T			7	8321: Scan 19787 (rt=103.167) [E:\Data\EOT16-4060_Athal.raw]	14700217	2527	0		0	0.8	0.8	K.FALESFWDGK.T	METE3_ARATH	5-methyltetrahydropteroyltriglutamate--homocysteine methyltransferase 3, chloroplastic OS=Arabidopsis thaliana GN=MS3 PE=1 SV=1	K.FALESFWDGK.T	103.167	1
320731832	1	1	594.337	1186.66	2	1186.66	0.0017	286	295	0	60.22	0	22	7.6e-06	R	DNGLLLHIHR	A			13	2443: Scan 10394 (rt=59.9333) [E:\Data\EOT16-4060_Athal.raw]	14700037	2446	1		0	1.4	1.4	R.DNGLLLHIHR.A	RBL_ARATH	Ribulose bisphosphate carboxylase large chain OS=Arabidopsis thaliana GN=rbcL PE=1 SV=1	R.DNGLLLHIHR.A	59.9333	1
320734662	1	1	580.332	1158.65	2	1158.65	-0.0008	382	392	0	60.22	0	21	7.4e-06	K	AGVAFQQGLIR	S			8	4049: Scan 12941 (rt=71.5981) [E:\Data\EOT16-4060_Athal.raw]	14700377	2311	1		0	-0.7	-0.7	K.AGVAFQQGLIR.S	ASE2_ARATH	Amidophosphoribosyltransferase 2, chloroplastic OS=Arabidopsis thaliana GN=ASE2 PE=1 SV=1	K.AGVAFQQGLIR.S	71.5981	1
320733284	1	1	933.453	2797.34	3	2797.34	0.0017	79	104	1	60.15	19	20	4.9e-06	R	SGPFGQIFRPDNFVFGQSGAGNNWAK	G			18	9570: Scan 22741 (rt=118.616) [E:\Data\EOT16-4060_Athal.raw]	14700149	9636	0		0	0.6	0.6	R.SGPFGQIFRPDNFVFGQSGAGNNWAK.G	TBB5_ARATH	Tubulin beta-5 chain OS=Arabidopsis thaliana GN=TUBB5 PE=2 SV=1	R.SGPFGQIFRPDNFVFGQSGAGNNWAK.G	118.616	1
320734183	1	0	587.327	1172.64	2	1172.64	-0.0007	240	249	1	60.08	0	21	7.7e-06	K	RDELTLEGIK	Q			7	2645: Scan 10694 (rt=61.2) [E:\Data\EOT16-4060_Athal.raw]	14700273	2383	0		0	-0.6	-0.6	K.RDELTLEGIK.Q	RH2_ARATH	DEAD-box ATP-dependent RNA helicase 2 OS=Arabidopsis thaliana GN=RH2 PE=2 SV=2	K.RDELTLEGIK.Q	61.2	1
320735282	1	1	831.43	2491.27	3	2491.28	-0.0136	734	756	0	60.02	19	21	6.7e-06	R	DLLQHLWTGPISNASVDVVQGSR	S			7	9364: Sum of 2 scans in range 22458 (rt=117.386) to 22466 (rt=117.419) [E:\Data\EOT16-4060_Athal.raw]	14700577	8980	1		0	-5.5	-5.5	R.DLLQHLWTGPISNASVDVVQGSR.S	TPS1_ARATH	Alpha,alpha-trehalose-phosphate synthase [UDP-forming] 1 OS=Arabidopsis thaliana GN=TPS1 PE=1 SV=1	R.DLLQHLWTGPISNASVDVVQGSR.S	117.403	1
320731857	1	1	724.001	2168.98	3	2168.98	0.001	195	213	1	60.01	0	17	2.8e-06	R	GGLDFTKDDENVNSQPFMR	W			18	4790: Scan 14125 (rt=77.129) [E:\Data\EOT16-4060_Athal.raw]	14700037	7718	1		0	0.5	0.5	R.GGLDFTKDDENVNSQPFMR.W	RBL_ARATH	Ribulose bisphosphate carboxylase large chain OS=Arabidopsis thaliana GN=rbcL PE=1 SV=1	R.GGLDFTKDDENVNSQPFMR.W	77.129	1
320732974	1	1	714.043	2139.11	3	2139.1	0.0036	110	128	1	59.93	16	21	6.4e-06	R	VKEEAQQLAMVFQTVGAFK	V	Oxidation (M)	0.0000000001000000000.0	10	8693: Scan 20333 (rt=105.585) [E:\Data\EOT16-4060_Athal.raw]	14700116	7600	1		0	1.7	1.7	R.VKEEAQQLAMVFQTVGAFK.V + Oxidation (M)	RK9_ARATH	50S ribosomal protein L9, chloroplastic OS=Arabidopsis thaliana GN=RPL9 PE=2 SV=1	R.VKEEAQQLAMVFQTVGAFK.V + Oxidation (M)	105.585	1
320732740	1	1	640.307	1278.6	2	1278.6	-0.0035	3	14	0	59.89	0	19	4.8e-06	K	FNVANPTTGCQK	K			6	1529: Scan 8673 (rt=51.548) [E:\Data\EOT16-4060_Athal.raw]	14700094	3031	0		0	-2.7	-2.7	K.FNVANPTTGCQK.K	RS61_ARATH	40S ribosomal protein S6-1 OS=Arabidopsis thaliana GN=RPS6A PE=1 SV=2	K.FNVANPTTGCQK.K	51.548	1
320732895	1	1	768.901	1535.79	2	1535.78	0.0038	82	94	1	59.87	0	21	7.7e-06	R	EVELTKEESGFLR	V			7	3686: Scan 12387 (rt=69.1142) [E:\Data\EOT16-4060_Athal.raw]	14700107	4657	1		0	2.5	2.5	R.EVELTKEESGFLR.V	RK6_ARATH	50S ribosomal protein L6, chloroplastic OS=Arabidopsis thaliana GN=RPL6 PE=2 SV=1	R.EVELTKEESGFLR.V	69.1142	1
320732179	1	1	787.427	1572.84	2	1572.84	0.0039	353	367	0	59.84	0	21	7.1e-06	K	VNQIGSVTESIEAVK	M			21	4713: Scan 13996 (rt=76.5156) [E:\Data\EOT16-4060_Athal.raw]	14700051	4865	1		0	2.5	2.5	K.VNQIGSVTESIEAVK.M	ENO2_ARATH	Bifunctional enolase 2/transcriptional activator OS=Arabidopsis thaliana GN=ENO2 PE=1 SV=1	K.VNQIGSVTESIEAVK.M	76.5156	1
320734228	1	0	620.848	1239.68	2	1239.68	-0.0003	203	213	0	59.83	0	20	5.2e-06	R	TNVIPIIEDAR	H			8	5385: Scan 15043 (rt=81.2762) [E:\Data\EOT16-4060_Athal.raw]	14700281	2753	0		0	-0.2	-0.2	R.TNVIPIIEDAR.H	MD36A_ARATH	Mediator of RNA polymerase II transcription subunit 36a OS=Arabidopsis thaliana GN=MED36A PE=1 SV=2	R.TNVIPIIEDAR.H	81.2762	1
320733822	1	1	787.394	2359.16	3	2359.16	0.0035	147	167	0	59.82	16	21	7.6e-06	K	SITDYGSPEEFLSQVNYLLGK	Q			17	11785: Scan 26859 (rt=138.612) [E:\Data\EOT16-4060_Athal.raw]	14700219	8480	1		0	1.5	1.5	K.SITDYGSPEEFLSQVNYLLGK.Q	PSBP1_ARATH	Oxygen-evolving enhancer protein 2-1, chloroplastic OS=Arabidopsis thaliana GN=PSBP1 PE=1 SV=2	K.SITDYGSPEEFLSQVNYLLGK.Q	138.612	1
320731987	1	1	858.405	1714.8	2	1714.8	0.0002	254	268	0	59.8	0	19	4.4e-06	K	DLHDAIASGNYPEWK	L			10	4478: Scan 13680 (rt=75.1786) [E:\Data\EOT16-4060_Athal.raw]	14700041	5611	1		0	0.1	0.1	K.DLHDAIASGNYPEWK.L	CATA3_ARATH	Catalase-3 OS=Arabidopsis thaliana GN=CAT3 PE=1 SV=3	K.DLHDAIASGNYPEWK.L	75.1786	1
320732310	1	1	522.296	1042.58	2	1042.58	-0.0001	93	102	0	59.77	0	21	6.8e-06	K	VVNDGVTIAR	A			8	606: Scan 6691 (rt=41.6872) [E:\Data\EOT16-4060_Athal.raw]	14700059	1768	1		0	-0.1	-0.1	K.VVNDGVTIAR.A	CPNA1_ARATH	Chaperonin 60 subunit alpha 1, chloroplastic OS=Arabidopsis thaliana GN=CPN60A1 PE=1 SV=2	K.VVNDGVTIAR.A	41.6872	1
320735216	1	1	703.822	1405.63	2	1405.63	0.0001	102	113	0	59.76	0	16	2.6e-06	R	IDDLQWSADGMR	I			14	4361: Scan 13510 (rt=74.4237) [E:\Data\EOT16-4060_Athal.raw]	14700549	3826	1		0	0.1	0.1	R.IDDLQWSADGMR.I	AIP12_ARATH	Actin-interacting protein 1-2 OS=Arabidopsis thaliana GN=AIP1-2 PE=2 SV=1	R.IDDLQWSADGMR.I	74.4237	1
320732304	1	1	978.016	1954.02	2	1954.02	0.0021	110	127	0	59.76	16	21	6.8e-06	R	IFNVLGEPVDNLGPVDTR	T			11	8155: Scan 19532 (rt=102.069) [E:\Data\EOT16-4060_Athal.raw]	14700058	6783	1		0	1.1	1.1	R.IFNVLGEPVDNLGPVDTR.T	ATPB_ARATH	ATP synthase subunit beta, chloroplastic OS=Arabidopsis thaliana GN=atpB PE=1 SV=2	R.IFNVLGEPVDNLGPVDTR.T	102.069	1
320734429	1	1	697.366	1392.72	2	1392.71	0.0036	107	118	1	59.71	17	21	8.4e-06	K	IKIDIDESLFSN	-			13	7426: Scan 18287 (rt=96.2645) [E:\Data\EOT16-4060_Athal.raw]	14700324	3758	1		0	2.6	2.6	K.IKIDIDESLFSN.-	RR31_ARATH	30S ribosomal protein S31, chloroplastic OS=Arabidopsis thaliana GN=RPS31 PE=1 SV=1	K.IKIDIDESLFSN.-	96.2645	1
320732074	1	1	626.295	1250.58	2	1250.57	0.0003	118	129	0	59.68	0	19	5.3e-06	R	SATGVGIMMNDR	K			8	2346: Scan 10242 (rt=59.249) [E:\Data\EOT16-4060_Athal.raw]	14700046	2845	1		0	0.2	0.2	R.SATGVGIMMNDR.K	ADHX_ARATH	Alcohol dehydrogenase class-3 OS=Arabidopsis thaliana GN=ADH2 PE=1 SV=2	R.SATGVGIMMNDR.K	59.249	1
320733072	1	1	616.337	1230.66	2	1230.66	-0.0016	215	224	0	59.68	0	21	7.2e-06	K	DVQWLQTITK	L			8	6309: Scan 16602 (rt=88.6846) [E:\Data\EOT16-4060_Athal.raw]	14700127	2711	1		0	-1.3	-1.3	K.DVQWLQTITK.L	GLO1_ARATH	Peroxisomal (S)-2-hydroxy-acid oxidase GLO1 OS=Arabidopsis thaliana GN=GLO1 PE=1 SV=1	K.DVQWLQTITK.L	88.6846	1
320732449	1	1	619.326	1236.64	2	1236.63	0.0015	322	333	0	59.63	16	21	8.4e-06	K	VTTTIGYGSPNK	A			9	537: Scan 6507 (rt=40.6845) [E:\Data\EOT16-4060_Athal.raw]	14700068	2742	1		0	1.2	1.2	K.VTTTIGYGSPNK.A	TKTC1_ARATH	Transketolase-1, chloroplastic OS=Arabidopsis thaliana GN=TKL-1 PE=1 SV=1	K.VTTTIGYGSPNK.A	40.6845	1
320732488	1	1	787.425	1572.84	2	1572.84	0	425	441	0	59.63	0	21	7.4e-06	K	GVTTIIGGGDSVAAVEK	V			9	3989: Scan 12843 (rt=71.1392) [E:\Data\EOT16-4060_Athal.raw]	14700070	4864	1		0	0	0	K.GVTTIIGGGDSVAAVEK.V	PGKH1_ARATH	Phosphoglycerate kinase 1, chloroplastic OS=Arabidopsis thaliana GN=PGK1 PE=1 SV=1	K.GVTTIIGGGDSVAAVEK.V	71.1392	1
320732765	1	1	638.981	1913.92	3	1913.92	0.001	35	50	1	59.59	17	21	7.3e-06	K	EKVNNMVLFDQATYDK	L			9	4596: Scan 13835 (rt=75.8414) [E:\Data\EOT16-4060_Athal.raw]	14700096	6587	0		0	0.5	0.5	K.EKVNNMVLFDQATYDK.L	RS254_ARATH	40S ribosomal protein S25-4 OS=Arabidopsis thaliana GN=RPS25E PE=2 SV=1	K.EKVNNMVLFDQATYDK.L	75.8414	1
320733997	1	1	551.312	1100.61	2	1100.61	0.0009	200	209	0	59.58	0	22	1.1e-05	K	EGLLQLVSDK	A			7	6207: Scan 16435 (rt=87.9177) [E:\Data\EOT16-4060_Athal.raw]	14700244	2064	1		0	0.8	0.8	K.EGLLQLVSDK.A	APX1_ARATH	L-ascorbate peroxidase 1, cytosolic OS=Arabidopsis thaliana GN=APX1 PE=1 SV=2	K.EGLLQLVSDK.A	87.9177	1
320733461	1	1	583.807	1165.6	2	1165.6	0.0009	66	76	0	59.56	17	22	9.5e-06	K	ITVTADGQFSK	R			8	1570: Scan 8766 (rt=52.0221) [E:\Data\EOT16-4060_Athal.raw]	14700169	2350	0		0	0.8	0.8	K.ITVTADGQFSK.R	RL223_ARATH	60S ribosomal protein L22-3 OS=Arabidopsis thaliana GN=RPL22C PE=2 SV=1	K.ITVTADGQFSK.R	52.0221	1
320733265	1	0	816.959	1631.9	2	1631.9	-0.0009	292	305	0	59.44	0	19	5e-06	K	IWPEDILPLQPVGR	L			15	10134: Scan 23517 (rt=121.975) [E:\Data\EOT16-4060_Athal.raw]	14700147	5197	0		0	-0.6	-0.6	K.IWPEDILPLQPVGR.L	CATA1_ARATH	Catalase-1 OS=Arabidopsis thaliana GN=CAT1 PE=2 SV=3	K.IWPEDILPLQPVGR.L	121.975	1
320734380	1	1	704.852	1407.69	2	1407.69	0.0017	101	113	0	59.42	17	21	8.7e-06	R	AILNESSEFVGDK	V			7	3305: Scan 11774 (rt=66.2155) [E:\Data\EOT16-4060_Athal.raw]	14700314	3853	1		0	1.2	1.2	R.AILNESSEFVGDK.V	TPIS_ARATH	Triosephosphate isomerase, cytosolic OS=Arabidopsis thaliana GN=CTIMC PE=1 SV=2	R.AILNESSEFVGDK.V	66.2155	1
320733892	1	1	819.066	2454.18	3	2454.17	0.0013	460	479	1	59.38	18	20	6.7e-06	K	YSTALESFYEKFDPDFINIR	T			18	10572: Scan 24183 (rt=124.862) [E:\Data\EOT16-4060_Athal.raw]	14700228	8891	1		0	0.5	0.5	K.YSTALESFYEKFDPDFINIR.T	VATA_ARATH	V-type proton ATPase catalytic subunit A OS=Arabidopsis thaliana GN=VHA-A PE=1 SV=1	K.YSTALESFYEKFDPDFINIR.T	124.862	1
320734049	1	1	903.736	2708.19	3	2708.19	-0.0055	326	349	1	59.34	0	13	1.5e-06	R	DRPNPSTGEWFPAPFDASSVDNMR	R	Oxidation (M)	0.000000000000000000000010.0	10	7236: Sum of 2 scans in range 17995 (rt=94.9499) to 17999 (rt=94.9716) [E:\Data\EOT16-4060_Athal.raw]	14700251	9434	1		0	-2	-2	R.DRPNPSTGEWFPAPFDASSVDNMR.R + Oxidation (M)	PLSB_ARATH	Glycerol-3-phosphate acyltransferase, chloroplastic OS=Arabidopsis thaliana GN=ATS1 PE=2 SV=2	R.DRPNPSTGEWFPAPFDASSVDNMR.R + Oxidation (M)	94.9608	1
320732026	1	1	581.845	1161.67	2	1161.68	-0.0007	112	121	1	59.33	0	17	3.4e-06	R	GKEFLSIIQK	A			14	4074: Scan 12988 (rt=71.8351) [E:\Data\EOT16-4060_Athal.raw]	14700044	2323	0		0	-0.6	-0.6	R.GKEFLSIIQK.A	SERB1_ARATH	Phosphoserine aminotransferase 1, chloroplastic OS=Arabidopsis thaliana GN=PSAT1 PE=1 SV=1	R.GKEFLSIIQK.A	71.8351	1
320735289	1	1	980.805	2939.39	3	2939.39	0.0001	26	50	0	59.33	16	20	7.3e-06	K	SNQYPNTSLVQIEGVNTQEEVNWYK	G			21	7371: Scan 18204 (rt=95.8941) [E:\Data\EOT16-4060_Athal.raw]	14700580	10066	1		0	0	0	K.SNQYPNTSLVQIEGVNTQEEVNWYK.G	R35A3_ARATH	60S ribosomal protein L35a-3 OS=Arabidopsis thaliana GN=RPL35AC PE=3 SV=1	K.SNQYPNTSLVQIEGVNTQEEVNWYK.G	95.8941	1
320734731	1	1	732.386	1462.76	2	1462.76	-0.0035	72	84	0	59.3	21	22	9.7e-06	K	YMVIQGEQGAVIR	G			10	3578: Scan 12214 (rt=68.2882) [E:\Data\EOT16-4060_Athal.raw]	14700398	4215	1		0	-2.4	-2.4	K.YMVIQGEQGAVIR.G	PROF1_ARATH	Profilin-1 OS=Arabidopsis thaliana GN=PRO1 PE=1 SV=1	K.YMVIQGEQGAVIR.G	68.2882	1
320735292	1	1	647.837	1293.66	2	1293.66	0.0036	277	287	0	59.29	0	21	7.9e-06	R	TNTEFVEVLSR	S			8	4862: Scan 14237 (rt=77.6435) [E:\Data\EOT16-4060_Athal.raw]	14700582	3133	1		0	2.8	2.8	R.TNTEFVEVLSR.S	DAPF_ARATH	Diaminopimelate epimerase, chloroplastic OS=Arabidopsis thaliana GN=DAPF PE=1 SV=1	R.TNTEFVEVLSR.S	77.6435	1
320734458	1	1	718.362	2152.06	3	2152.07	-0.0046	319	337	1	59.26	17	21	8.4e-06	R	EYVGDRLPEFSETEAALVK	G			15	6418: Scan 16755 (rt=89.3493) [E:\Data\EOT16-4060_Athal.raw]	14700331	7661	1		0	-2.1	-2.1	R.EYVGDRLPEFSETEAALVK.G	BGL38_ARATH	Myrosinase 1 OS=Arabidopsis thaliana GN=TGG1 PE=1 SV=1	R.EYVGDRLPEFSETEAALVK.G	89.3493	1
320732086	1	1	954.178	2859.51	3	2859.51	-0.002	12	38	1	59.25	0	18	4.6e-06	K	AAVAYEPNKPLVIEDVQVAPPQAGEVR	I			15	6058: Scan 16193 (rt=86.7892) [E:\Data\EOT16-4060_Athal.raw]	14700046	9834	1		0	-0.7	-0.7	K.AAVAYEPNKPLVIEDVQVAPPQAGEVR.I	ADHX_ARATH	Alcohol dehydrogenase class-3 OS=Arabidopsis thaliana GN=ADH2 PE=1 SV=2	K.AAVAYEPNKPLVIEDVQVAPPQAGEVR.I	86.7892	1
320733433	1	1	625.822	1249.63	2	1249.63	0.0002	7	17	0	59.21	17	22	1.2e-05	R	AAELTNLFESR	I			8	5746: Scan 15666 (rt=84.2385) [E:\Data\EOT16-4060_Athal.raw]	14700166	2843	1		0	0.2	0.2	R.AAELTNLFESR.I	ATPAM_ARATH	ATP synthase subunit alpha, mitochondrial OS=Arabidopsis thaliana GN=ATPA PE=1 SV=2	R.AAELTNLFESR.I	84.2385	1
320732436	1	1	739.705	2216.09	3	2216.1	-0.0038	350	369	1	59.21	0	20	7.4e-06	R	LTGKHETASIDQFSWGVANR	G			9	4180: Scan 13211 (rt=73.0043) [E:\Data\EOT16-4060_Athal.raw]	14700067	7898	1		0	-1.7	-1.7	R.LTGKHETASIDQFSWGVANR.G	GLNA2_ARATH	Glutamine synthetase, chloroplastic/mitochondrial OS=Arabidopsis thaliana GN=GLN2 PE=1 SV=1	R.LTGKHETASIDQFSWGVANR.G	73.0043	1
320733430	1	1	513.801	1025.59	2	1025.59	0.0004	154	163	0	59.19	0	16	2.6e-06	K	AVDSLVPIGR	G			7	3741: Scan 12467 (rt=69.4662) [E:\Data\EOT16-4060_Athal.raw]	14700166	1681	1		0	0.4	0.4	K.AVDSLVPIGR.G	ATPAM_ARATH	ATP synthase subunit alpha, mitochondrial OS=Arabidopsis thaliana GN=ATPA PE=1 SV=2	K.AVDSLVPIGR.G	69.4662	1
320734381	1	1	681.327	1360.64	2	1360.65	-0.0084	337	349	0	59.03	0	18	4e-06	K	VVDDPTSVDGTTR	E			10	275: Scan 5573 (rt=35.3654) [E:\Data\EOT16-4060_Athal.raw]	14700315	3584	1		0	-6.2	-6.2	K.VVDDPTSVDGTTR.E	DSP4_ARATH	Phosphoglucan phosphatase DSP4, chloroplastic OS=Arabidopsis thaliana GN=DSP4 PE=1 SV=1	K.VVDDPTSVDGTTR.E	35.3654	1
320733153	1	1	664.38	1990.12	3	1990.12	0.0004	51	68	1	58.99	0	16	2.9e-06	R	ILIDVNKIDMATTVLGFK	I			12	10146: Scan 23535 (rt=122.049) [E:\Data\EOT16-4060_Athal.raw]	14700135	6903	1		0	0.2	0.2	R.ILIDVNKIDMATTVLGFK.I	GLO2_ARATH	Peroxisomal (S)-2-hydroxy-acid oxidase GLO2 OS=Arabidopsis thaliana GN=GLO2 PE=1 SV=1	R.ILIDVNKIDMATTVLGFK.I	122.049	1
320733709	1	0	680.37	2038.09	3	2038.08	0.0046	107	125	0	58.94	0	19	5.8e-06	K	GLDVDALFISHIQVNQAAK	Q			8	8587: Scan 20174 (rt=104.855) [E:\Data\EOT16-4060_Athal.raw]	14700203	7077	0		0	2.3	2.3	K.GLDVDALFISHIQVNQAAK.Q	RL172_ARATH	60S ribosomal protein L17-2 OS=Arabidopsis thaliana GN=RPL17B PE=2 SV=2	K.GLDVDALFISHIQVNQAAK.Q	104.855	1
320734171	1	1	849.462	1696.91	2	1696.91	-0.0019	160	176	0	58.93	19	21	8.5e-06	K	IEIVGTNLQTAAAPSGR	P			12	4103: Scan 13048 (rt=72.1529) [E:\Data\EOT16-4060_Athal.raw]	14700270	5550	1		0	-1.1	-1.1	K.IEIVGTNLQTAAAPSGR.P	THO4A_ARATH	THO complex subunit 4A OS=Arabidopsis thaliana GN=ALY1 PE=1 SV=1	K.IEIVGTNLQTAAAPSGR.P	72.1529	1
320733043	1	1	845.098	2532.27	3	2532.27	-0.0031	160	182	0	58.89	16	21	9.2e-06	K	NGTFPDPTSTDNPEFQIVLSIIK	D			16	11754: Scan 26743 (rt=137.952) [E:\Data\EOT16-4060_Athal.raw]	14700122	9038	1		0	-1.2	-1.2	K.NGTFPDPTSTDNPEFQIVLSIIK.D	SAHH2_ARATH	Adenosylhomocysteinase 2 OS=Arabidopsis thaliana GN=SAHH2 PE=1 SV=1	K.NGTFPDPTSTDNPEFQIVLSIIK.D	137.952	1
320731965	1	1	792.661	3166.62	4	3166.62	-0.0036	322	349	2	58.86	16	20	7.2e-06	R	TDKIKDEDIVTLVDQFPGQSIDFFGALR	A			18	11548: Sum of 2 scans in range 26108 (rt=134.363) to 26115 (rt=134.398) [E:\Data\EOT16-4060_Athal.raw]	14700040	10443	1		0	-1.1	-1.1	R.TDKIKDEDIVTLVDQFPGQSIDFFGALR.A	RCA_ARATH	Ribulose bisphosphate carboxylase/oxygenase activase, chloroplastic OS=Arabidopsis thaliana GN=RCA PE=1 SV=2	R.TDKIKDEDIVTLVDQFPGQSIDFFGALR.A	134.381	1
320734810	1	1	748.386	1494.76	2	1494.76	0.0007	133	145	0	58.86	16	21	9.6e-06	K	LLSENFSQLDTTK	A			7	4181: Scan 13213 (rt=73.0118) [E:\Data\EOT16-4060_Athal.raw]	14700423	4427	1		0	0.5	0.5	K.LLSENFSQLDTTK.A	SFGH_ARATH	S-formylglutathione hydrolase OS=Arabidopsis thaliana GN=SFGH PE=1 SV=2	K.LLSENFSQLDTTK.A	73.0118	1
320732970	1	1	665.385	1328.76	2	1328.76	0.0007	52	63	1	58.84	0	20	8.2e-06	K	VILKEDVTDLGK	Q			14	2677: Scan 10748 (rt=61.4199) [E:\Data\EOT16-4060_Athal.raw]	14700116	3395	1		0	0.5	0.5	K.VILKEDVTDLGK.Q	RK9_ARATH	50S ribosomal protein L9, chloroplastic OS=Arabidopsis thaliana GN=RPL9 PE=2 SV=1	K.VILKEDVTDLGK.Q	61.4199	1
320732237	1	1	692.894	1383.77	2	1383.77	0.0008	283	297	0	58.82	0	20	7e-06	R	AAALNIVPTSTGAAK	A			14	2964: Scan 11235 (rt=63.7101) [E:\Data\EOT16-4060_Athal.raw]	14700054	3723	0		0	0.6	0.6	R.AAALNIVPTSTGAAK.A	G3PB_ARATH	Glyceraldehyde-3-phosphate dehydrogenase GAPB, chloroplastic OS=Arabidopsis thaliana GN=GAPB PE=1 SV=2	R.AAALNIVPTSTGAAK.A	63.7101	1
320733127	1	1	763.898	1525.78	2	1525.78	0.0003	130	142	0	58.79	17	20	8.3e-06	R	VEPYVTYGFPNLK	S			10	6609: Scan 17046 (rt=90.6788) [E:\Data\EOT16-4060_Athal.raw]	14700132	4591	1		0	0.2	0.2	R.VEPYVTYGFPNLK.S	RL72_ARATH	60S ribosomal protein L7-2 OS=Arabidopsis thaliana GN=RPL7B PE=2 SV=1	R.VEPYVTYGFPNLK.S	90.6788	1
320735028	1	1	811.844	1621.67	2	1621.69	-0.0114	342	355	0	58.75	0	13	1.4e-06	R	DFSANDETVEPENR	G			8	958: Scan 7578 (rt=46.3994) [E:\Data\EOT16-4060_Athal.raw]	14700482	5134	1		0	-7	-7	R.DFSANDETVEPENR.G	PULA1_ARATH	Pullulanase 1, chloroplastic OS=Arabidopsis thaliana GN=PU1 PE=2 SV=2	R.DFSANDETVEPENR.G	46.3994	1
320731815	1	1	953.479	2857.41	3	2857.42	-0.0024	455	481	0	58.72	16	20	7.8e-06	R	TILDAIEQVGGIYVVTADHGNAEDMVK	R			11	11015: Scan 24947 (rt=128.331) [E:\Data\EOT16-4060_Athal.raw]	14700036	9832	1		0	-0.8	-0.8	R.TILDAIEQVGGIYVVTADHGNAEDMVK.R	PMG2_ARATH	Probable 2,3-bisphosphoglycerate-independent phosphoglycerate mutase 2 OS=Arabidopsis thaliana GN=At3g08590 PE=1 SV=1	R.TILDAIEQVGGIYVVTADHGNAEDMVK.R	128.331	1
320735059	1	1	816.4	2446.18	3	2446.18	-0.0053	73	96	0	58.67	17	20	8.1e-06	K	GTSDVEGVVTLTQDDSGPTTVNVR	I			20	4960: Sum of 3 scans in range 14384 (rt=78.305) to 14403 (rt=78.3893) [E:\Data\EOT16-4060_Athal.raw]	14700491	8873	1		0	-2.2	-2.2	K.GTSDVEGVVTLTQDDSGPTTVNVR.I	SODC2_ARATH	Superoxide dismutase [Cu-Zn] 2, chloroplastic OS=Arabidopsis thaliana GN=CSD2 PE=1 SV=2	K.GTSDVEGVVTLTQDDSGPTTVNVR.I	78.3471	1
320732605	1	1	596.34	1190.66	2	1190.67	-0.0012	330	340	0	58.61	0	18	5.4e-06	R	YNLSLGLGLNK	V			8	6060: Scan 16195 (rt=86.7962) [E:\Data\EOT16-4060_Athal.raw]	14700080	2483	1		0	-1	-1	R.YNLSLGLGLNK.V	SGAT_ARATH	Serine--glyoxylate aminotransferase OS=Arabidopsis thaliana GN=AGT1 PE=1 SV=2	R.YNLSLGLGLNK.V	86.7962	1
320732176	1	1	611.836	1221.66	2	1221.66	-0.0038	278	288	1	58.56	0	20	8.1e-06	K	ISGDALKDLYK	S			7	3064: Scan 11400 (rt=64.4991) [E:\Data\EOT16-4060_Athal.raw]	14700051	2651	1		0	-3.1	-3.1	K.ISGDALKDLYK.S	ENO2_ARATH	Bifunctional enolase 2/transcriptional activator OS=Arabidopsis thaliana GN=ENO2 PE=1 SV=1	K.ISGDALKDLYK.S	64.4991	1
320735010	1	1	760.071	2277.19	3	2277.19	0.0026	437	457	0	58.56	17	20	7.9e-06	K	GIIEPISDVYVNLVNADFTAK	Q			15	11145: Scan 25194 (rt=129.546) [E:\Data\EOT16-4060_Athal.raw]	14700474	8206	1		0	1.1	1.1	K.GIIEPISDVYVNLVNADFTAK.Q	SERA1_ARATH	D-3-phosphoglycerate dehydrogenase 1, chloroplastic OS=Arabidopsis thaliana GN=PGDH1 PE=1 SV=1	K.GIIEPISDVYVNLVNADFTAK.Q	129.546	1
320733595	1	1	994.498	2980.47	3	2980.49	-0.02	91	117	0	58.54	19	21	9e-06	K	QEAHLALNPFGQIPALEDGDLTLFESR	A			27	11225: Scan 25359 (rt=130.382) [E:\Data\EOT16-4060_Athal.raw]	14700183	10164	1		0	-6.7	-6.7	K.QEAHLALNPFGQIPALEDGDLTLFESR.A	GSTF8_ARATH	Glutathione S-transferase F8, chloroplastic OS=Arabidopsis thaliana GN=GSTF8 PE=1 SV=3	K.QEAHLALNPFGQIPALEDGDLTLFESR.A	130.382	1
320735309	1	0	587.805	1173.6	2	1173.6	-0.003	61	72	0	58.52	16	22	1.2e-05	R	DVIAQAQSGTGK	T			14	152: Scan 5109 (rt=32.7244) [E:\Data\EOT16-4060_Athal.raw]	14700587	2385	0		0	-2.6	-2.6	R.DVIAQAQSGTGK.T	RH34_ARATH	DEAD-box ATP-dependent RNA helicase 34 OS=Arabidopsis thaliana GN=RH34 PE=2 SV=2	R.DVIAQAQSGTGK.T	32.7244	1
320732580	1	1	617.658	1849.95	3	1849.95	0.0029	151	167	1	58.42	0	21	1e-05	K	MVEAVADKFIVVADDTK	L			21	5939: Scan 16016 (rt=85.9832) [E:\Data\EOT16-4060_Athal.raw]	14700078	6246	1		0	1.6	1.6	K.MVEAVADKFIVVADDTK.L	RPI3_ARATH	Probable ribose-5-phosphate isomerase 3, chloroplastic OS=Arabidopsis thaliana GN=RPI3 PE=1 SV=1	K.MVEAVADKFIVVADDTK.L	85.9832	1
320732313	1	1	645.811	1289.61	2	1289.61	-0.0025	425	436	0	58.38	0	19	5.9e-06	K	VGAATETELEDR	K			9	496: Scan 6366 (rt=39.8808) [E:\Data\EOT16-4060_Athal.raw]	14700059	3107	1		0	-1.9	-1.9	K.VGAATETELEDR.K	CPNA1_ARATH	Chaperonin 60 subunit alpha 1, chloroplastic OS=Arabidopsis thaliana GN=CPN60A1 PE=1 SV=2	K.VGAATETELEDR.K	39.8808	1
320733660	1	1	553.299	1104.58	2	1104.58	-0.0019	78	87	0	58.33	0	22	1.2e-05	K	AMQLLESGLK	V	Oxidation (M)	0.0100000000.0	11	2153: Scan 9875 (rt=57.4379) [E:\Data\EOT16-4060_Athal.raw]	14700196	2081	1		0	-1.7	-1.7	K.AMQLLESGLK.V + Oxidation (M)	RL111_ARATH	60S ribosomal protein L11-1 OS=Arabidopsis thaliana GN=RPL11A PE=2 SV=2	K.AMQLLESGLK.V + Oxidation (M)	57.4379	1
320735316	1	1	922.487	2764.44	3	2764.44	-0.0032	55	80	0	58.32	18	20	8.8e-06	K	NEWGLTTYPLVPGHEIVGVVTEVGAK	V			11	9806: Scan 23074 (rt=120.075) [E:\Data\EOT16-4060_Athal.raw]	14700589	9588	1		0	-1.2	-1.2	K.NEWGLTTYPLVPGHEIVGVVTEVGAK.V	CADH7_ARATH	Cinnamyl alcohol dehydrogenase 7 OS=Arabidopsis thaliana GN=CAD7 PE=1 SV=2	K.NEWGLTTYPLVPGHEIVGVVTEVGAK.V	120.075	1
320731860	1	1	804.066	2409.18	3	2409.17	0.0026	22	41	1	58.3	17	21	9.8e-06	K	LTYYTPEYETKDTDILAAFR	V			17	8205: Scan 19610 (rt=102.382) [E:\Data\EOT16-4060_Athal.raw]	14700037	8765	1		0	1.1	1.1	K.LTYYTPEYETKDTDILAAFR.V	RBL_ARATH	Ribulose bisphosphate carboxylase large chain OS=Arabidopsis thaliana GN=rbcL PE=1 SV=1	K.LTYYTPEYETKDTDILAAFR.V	102.382	1
320732174	1	1	431.246	860.478	2	860.479	-0.0011	345	352	0	58.28	0	22	1.4e-05	K	SCNALLLK	V			7	3425: Scan 11955 (rt=67.0485) [E:\Data\EOT16-4060_Athal.raw]	14700051	893	1		0	-1.3	-1.3	K.SCNALLLK.V	ENO2_ARATH	Bifunctional enolase 2/transcriptional activator OS=Arabidopsis thaliana GN=ENO2 PE=1 SV=1	K.SCNALLLK.V	67.0485	1
320732136	1	1	573.842	1145.67	2	1145.67	0.0007	174	183	0	58.2	0	17	4.7e-06	K	SFELLSLLPK	I			14	10851: Scan 24649 (rt=126.923) [E:\Data\EOT16-4060_Athal.raw]	14700049	2261	1		0	0.6	0.6	K.SFELLSLLPK.I	METE1_ARATH	5-methyltetrahydropteroyltriglutamate--homocysteine methyltransferase 1 OS=Arabidopsis thaliana GN=MS1 PE=1 SV=1	K.SFELLSLLPK.I	126.923	1
320734356	1	0	524.767	1047.52	2	1047.52	-0.0008	106	115	0	58.2	0	21	1.2e-05	K	IGGVMIMGDR	G			7	3441: Scan 11982 (rt=67.1716) [E:\Data\EOT16-4060_Athal.raw]	14700309	1797	0		0	-0.8	-0.8	K.IGGVMIMGDR.G	CHLI2_ARATH	Magnesium-chelatase subunit ChlI-2, chloroplastic OS=Arabidopsis thaliana GN=CHLI2 PE=1 SV=1	K.IGGVMIMGDR.G	67.1716	1
320731922	1	1	603.316	1806.93	3	1806.92	0.0043	464	479	1	58.19	16	22	1.2e-05	K	NATLTNEKEVDAHPIR	A			18	545: Scan 6517 (rt=40.7254) [E:\Data\EOT16-4060_Athal.raw]	14700039	6017	1		0	2.4	2.4	K.NATLTNEKEVDAHPIR.A	EF2_ARATH	Elongation factor 2 OS=Arabidopsis thaliana GN=LOS1 PE=1 SV=1	K.NATLTNEKEVDAHPIR.A	40.7254	1
320732932	1	1	668.351	2002.03	3	2002.03	0.0022	610	627	1	58.18	17	21	1.1e-05	K	ELLEKDVPEGNSLSMITK	L			10	4990: Scan 14426 (rt=78.4851) [E:\Data\EOT16-4060_Athal.raw]	14700112	6952	1		0	1.1	1.1	K.ELLEKDVPEGNSLSMITK.L	RH3_ARATH	DEAD-box ATP-dependent RNA helicase 3, chloroplastic OS=Arabidopsis thaliana GN=RH3 PE=1 SV=2	K.ELLEKDVPEGNSLSMITK.L	78.4851	1
320734069	1	1	601.984	1802.93	3	1802.93	0.0015	162	178	0	58.13	0	22	1.3e-05	K	AAQDIANSELAPTHPIR	L			16	2090: Scan 9747 (rt=56.8047) [E:\Data\EOT16-4060_Athal.raw]	14700254	5997	1		0	0.8	0.8	K.AAQDIANSELAPTHPIR.L	14331_ARATH	14-3-3-like protein GF14 chi OS=Arabidopsis thaliana GN=GRF1 PE=1 SV=3	K.AAQDIANSELAPTHPIR.L	56.8047	1
320732610	1	1	944.015	1886.02	2	1886.01	0.0007	261	277	0	58.12	16	20	8.2e-06	R	AALDLIFEEGLENIIAR	H			10	11942: Scan 27745 (rt=143.98) [E:\Data\EOT16-4060_Athal.raw]	14700080	6446	1		0	0.4	0.4	R.AALDLIFEEGLENIIAR.H	SGAT_ARATH	Serine--glyoxylate aminotransferase OS=Arabidopsis thaliana GN=AGT1 PE=1 SV=2	R.AALDLIFEEGLENIIAR.H	143.98	1
320734704	1	0	628.851	1255.69	2	1255.69	-0.0004	88	99	0	58.09	18	21	1.1e-05	K	ADLVNNLGTIAR	S			9	4322: Sum of 2 scans in range 13445 (rt=74.111) to 13458 (rt=74.1721) [E:\Data\EOT16-4060_Athal.raw]	14700389	2880	0		0	-0.3	-0.3	K.ADLVNNLGTIAR.S	HS901_ARATH	Heat shock protein 90-1 OS=Arabidopsis thaliana GN=HSP90-1 PE=1 SV=3	K.ADLVNNLGTIAR.S	74.1415	1
320734456	1	0	539.27	1076.53	2	1076.53	0.0006	213	223	0	58.06	0	22	1.4e-05	R	GYALGTDAPGR	C			7	714: Scan 7017 (rt=43.5048) [E:\Data\EOT16-4060_Athal.raw]	14700331	1943	0		0	0.6	0.6	R.GYALGTDAPGR.C	BGL38_ARATH	Myrosinase 1 OS=Arabidopsis thaliana GN=TGG1 PE=1 SV=1	R.GYALGTDAPGR.C	43.5048	1
320733024	1	1	625.314	1248.61	2	1248.61	0.0031	57	67	0	58.04	21	21	1.2e-05	R	SLQNFEIGGER	E			8	3326: Scan 11803 (rt=66.3469) [E:\Data\EOT16-4060_Athal.raw]	14700121	2831	1		0	2.5	2.5	R.SLQNFEIGGER.E	FUM1_ARATH	Fumarate hydratase 1, mitochondrial OS=Arabidopsis thaliana GN=FUM1 PE=2 SV=2	R.SLQNFEIGGER.E	66.3469	1
320733482	1	1	835.461	1668.91	2	1668.91	-0.0039	132	146	0	58.01	0	19	6.8e-06	K	MVDVLVEQNIVPGIK	V	Oxidation (M)	0.100000000000000.0	17	6877: Scan 17455 (rt=92.541) [E:\Data\EOT16-4060_Athal.raw]	14700172	5402	0		0	-2.3	-2.3	K.MVDVLVEQNIVPGIK.V + Oxidation (M)	ALFC2_ARATH	Probable fructose-bisphosphate aldolase 2, chloroplastic OS=Arabidopsis thaliana GN=FBA2 PE=1 SV=2	K.MVDVLVEQNIVPGIK.V + Oxidation (M)	92.541	1
320733142	1	1	597.786	1193.56	2	1193.56	0.0016	4	13	0	58	0	19	7.4e-06	K	YSQEPDNITK	S			7	52: Scan 4446 (rt=28.6796) [E:\Data\EOT16-4060_Athal.raw]	14700134	2496	1		0	1.3	1.3	K.YSQEPDNITK.S	RL171_ARATH	60S ribosomal protein L17-1 OS=Arabidopsis thaliana GN=RPL17A PE=2 SV=1	K.YSQEPDNITK.S	28.6796	1
320733869	1	1	676.048	2025.12	3	2025.13	-0.0033	107	125	1	57.98	0	19	6.4e-06	K	NVGIGKDHTIFSLIDGLVK	F			12	10482: Scan 24041 (rt=124.233) [E:\Data\EOT16-4060_Athal.raw]	14700225	7036	1		0	-1.6	-1.6	K.NVGIGKDHTIFSLIDGLVK.F	RK27_ARATH	50S ribosomal protein L27, chloroplastic OS=Arabidopsis thaliana GN=RPL27 PE=2 SV=1	K.NVGIGKDHTIFSLIDGLVK.F	124.233	1
320735323	1	1	784.921	1567.83	2	1567.83	-0.0036	41	56	0	57.93	0	21	1e-05	K	TIQVLAGDGNAPGSIR	L			14	3385: Scan 11886 (rt=66.7104) [E:\Data\EOT16-4060_Athal.raw]	14700592	4828	1		0	-2.3	-2.3	K.TIQVLAGDGNAPGSIR.L	ML423_ARATH	MLP-like protein 423 OS=Arabidopsis thaliana GN=MLP423 PE=2 SV=1	K.TIQVLAGDGNAPGSIR.L	66.7104	1
320733294	1	1	532.278	1062.54	2	1062.55	-0.0039	167	175	0	57.93	19	22	1.4e-05	K	YNNVLLDGR	P			7	2261: Scan 10099 (rt=58.5739) [E:\Data\EOT16-4060_Athal.raw]	14700151	1861	0		0	-3.7	-3.7	K.YNNVLLDGR.P	THO4C_ARATH	THO complex subunit 4C OS=Arabidopsis thaliana GN=ALY3 PE=1 SV=1	K.YNNVLLDGR.P	58.5739	1
320732770	1	1	451.759	901.504	2	901.505	-0.0012	282	289	0	57.91	0	23	1.8e-05	K	IGPVMITR	W	Oxidation (M)	0.00001000.0	6	1560: Scan 8743 (rt=51.905) [E:\Data\EOT16-4060_Athal.raw]	14700097	1090	1		0	-1.3	-1.3	K.IGPVMITR.W + Oxidation (M)	BGL37_ARATH	Myrosinase 2 OS=Arabidopsis thaliana GN=TGG2 PE=1 SV=1	K.IGPVMITR.W + Oxidation (M)	51.905	1
320733821	1	1	690.345	2068.01	3	2068.02	-0.0067	212	232	1	57.88	16	22	1.3e-05	R	TADGDEGGKHQLITATVNGGK	L			24	580: Scan 6616 (rt=41.2735) [E:\Data\EOT16-4060_Athal.raw]	14700219	7246	1		0	-3.2	-3.2	R.TADGDEGGKHQLITATVNGGK.L	PSBP1_ARATH	Oxygen-evolving enhancer protein 2-1, chloroplastic OS=Arabidopsis thaliana GN=PSBP1 PE=1 SV=2	R.TADGDEGGKHQLITATVNGGK.L	41.2735	1
320733236	1	0	653.652	1957.93	3	1957.93	0.0045	131	146	1	57.85	0	20	1e-05	R	RNFAFIQYEAQEDATR	A			21	4267: Scan 13347 (rt=73.6323) [E:\Data\EOT16-4060_Athal.raw]	14700144	6796	0		0	2.3	2.3	R.RNFAFIQYEAQEDATR.A	RS40_ARATH	Serine/arginine-rich splicing factor RS40 OS=Arabidopsis thaliana GN=RS40 PE=1 SV=2	R.RNFAFIQYEAQEDATR.A	73.6323	1
320734875	1	1	931.985	1861.95	2	1861.96	-0.0062	73	89	0	57.84	16	22	1.3e-05	K	TVIEGLVTESLPNGMFR	V			10	9399: Scan 22506 (rt=117.592) [E:\Data\EOT16-4060_Athal.raw]	14700442	6302	1		0	-3.3	-3.3	K.TVIEGLVTESLPNGMFR.V	IF1C_ARATH	Translation initiation factor IF-1, chloroplastic OS=Arabidopsis thaliana GN=At4g11175 PE=2 SV=2	K.TVIEGLVTESLPNGMFR.V	117.592	1
320734791	1	1	723.053	2166.14	3	2166.14	-0.0026	729	747	0	57.83	0	20	9.2e-06	K	VVDSLVPLAEMFQYVSTLR	G			11	12139: Scan 29405 (rt=154.272) [E:\Data\EOT16-4060_Athal.raw]	14700415	7703	1		0	-1.2	-1.2	K.VVDSLVPLAEMFQYVSTLR.G	EFGC_ARATH	Elongation factor G, chloroplastic OS=Arabidopsis thaliana GN=CPEFG PE=1 SV=1	K.VVDSLVPLAEMFQYVSTLR.G	154.272	1
320734080	1	1	746.849	1491.68	2	1491.68	0	67	79	0	57.83	0	18	5.4e-06	K	VQEEGPAESLDYR	V			8	1671: Scan 9002 (rt=53.251) [E:\Data\EOT16-4060_Athal.raw]	14700256	4399	1		0	0	0	K.VQEEGPAESLDYR.V	IPYR6_ARATH	Soluble inorganic pyrophosphatase 6, chloroplastic OS=Arabidopsis thaliana GN=PPA6 PE=1 SV=1	K.VQEEGPAESLDYR.V	53.251	1
320732813	1	1	741.454	1480.89	2	1480.9	-0.0038	87	101	0	57.69	0	13	1.8e-06	K	ASITPGTVLIILAGR	F			9	10893: Scan 24730 (rt=127.311) [E:\Data\EOT16-4060_Athal.raw]	14700101	4337	0		0	-2.6	-2.6	K.ASITPGTVLIILAGR.F	RL61_ARATH	60S ribosomal protein L6-1 OS=Arabidopsis thaliana GN=RPL6A PE=2 SV=1	K.ASITPGTVLIILAGR.F	127.311	1
320732920	1	0	741.454	1480.89	2	1480.9	-0.0038	87	101	0	57.69	0	13	1.8e-06	R	ASITPGTVLIILAGR	F			9	10893: Scan 24730 (rt=127.311) [E:\Data\EOT16-4060_Athal.raw]	14700110	4337	0		0	-2.6	-2.6	R.ASITPGTVLIILAGR.F	RL63_ARATH	60S ribosomal protein L6-3 OS=Arabidopsis thaliana GN=RPL6C PE=2 SV=1	R.ASITPGTVLIILAGR.F	127.311	1
320734699	1	1	590.815	1179.61	2	1179.61	0.0013	47	56	0	57.69	18	21	1.3e-05	R	ISGLIYEETR	G			7	2867: Scan 11074 (rt=62.9508) [E:\Data\EOT16-4060_Athal.raw]	14700388	2415	1		0	1.1	1.1	R.ISGLIYEETR.G	H4_ARATH	Histone H4 OS=Arabidopsis thaliana GN=At1g07660 PE=1 SV=2	R.ISGLIYEETR.G	62.9508	1
320732764	1	1	837.393	1672.77	2	1672.78	-0.0058	37	50	0	57.68	0	17	5.2e-06	K	VNNMVLFDQATYDK	L	Oxidation (M)	0.00010000000000.0	10	3577: Scan 12213 (rt=68.2845) [E:\Data\EOT16-4060_Athal.raw]	14700096	5429	0		0	-3.5	-3.5	K.VNNMVLFDQATYDK.L + Oxidation (M)	RS254_ARATH	40S ribosomal protein S25-4 OS=Arabidopsis thaliana GN=RPS25E PE=2 SV=1	K.VNNMVLFDQATYDK.L + Oxidation (M)	68.2845	1
320731880	1	1	717.378	1432.74	2	1432.74	0.0036	228	239	0	57.66	21	22	1.5e-05	R	ETMPNIQQVFVK	I			7	6212: Scan 16446 (rt=87.9691) [E:\Data\EOT16-4060_Athal.raw]	14700038	4037	1		0	2.5	2.5	R.ETMPNIQQVFVK.I	GLTB1_ARATH	Ferredoxin-dependent glutamate synthase 1, chloroplastic/mitochondrial OS=Arabidopsis thaliana GN=GLU1 PE=1 SV=3	R.ETMPNIQQVFVK.I	87.9691	1
320733301	1	1	969.497	2905.47	3	2905.47	0.0015	97	124	0	57.64	16	20	1e-05	R	AVGVSGVEVGTTVYITNLDQGVTNEDIR	E			18	8241: Scan 19669 (rt=102.637) [E:\Data\EOT16-4060_Athal.raw]	14700151	9985	1		0	0.5	0.5	R.AVGVSGVEVGTTVYITNLDQGVTNEDIR.E	THO4C_ARATH	THO complex subunit 4C OS=Arabidopsis thaliana GN=ALY3 PE=1 SV=1	R.AVGVSGVEVGTTVYITNLDQGVTNEDIR.E	102.637	1
320732540	1	1	538.302	1074.59	2	1074.59	-0.002	368	378	0	57.62	0	22	1.5e-05	R	IIGISVDSSGK	Q			9	2412: Scan 10338 (rt=59.6756) [E:\Data\EOT16-4060_Athal.raw]	14700076	1935	1		0	-1.9	-1.9	R.IIGISVDSSGK.Q	GCSP1_ARATH	Glycine dehydrogenase (decarboxylating) 1, mitochondrial OS=Arabidopsis thaliana GN=GLDP1 PE=1 SV=2	R.IIGISVDSSGK.Q	59.6756	1
320733096	1	1	585.807	1169.6	2	1169.6	0.0023	178	187	0	57.6	18	21	1.1e-05	K	FLDGIYVSEK	S			7	4675: Scan 13939 (rt=76.2615) [E:\Data\EOT16-4060_Athal.raw]	14700130	2365	1		0	2	2	K.FLDGIYVSEK.S	RL91_ARATH	60S ribosomal protein L9-1 OS=Arabidopsis thaliana GN=RPL9B PE=1 SV=3	K.FLDGIYVSEK.S	76.2615	1
320735330	1	1	680.377	1358.74	2	1358.74	-0.0011	85	97	0	57.57	0	21	1.3e-05	K	LLSGESGISLIDR	F			9	5373: Scan 15014 (rt=81.1229) [E:\Data\EOT16-4060_Athal.raw]	14700595	3574	1		0	-0.8	-0.8	K.LLSGESGISLIDR.F	KASC1_ARATH	3-oxoacyl-[acyl-carrier-protein] synthase I, chloroplastic OS=Arabidopsis thaliana GN=KAS1 PE=2 SV=2	K.LLSGESGISLIDR.F	81.1229	1
320733123	1	1	574.309	1146.6	2	1146.6	0.0001	231	239	0	57.52	0	23	1.9e-05	R	ENFINELIR	R			7	7677: Scan 18802 (rt=98.8254) [E:\Data\EOT16-4060_Athal.raw]	14700132	2264	1		0	0.1	0.1	R.ENFINELIR.R	RL72_ARATH	60S ribosomal protein L7-2 OS=Arabidopsis thaliana GN=RPL7B PE=2 SV=1	R.ENFINELIR.R	98.8254	1
320734837	1	1	945.508	1889	2	1889	-0.003	307	323	0	57.44	0	21	1.3e-05	R	EGINIFLAGFVPTENLR	F			9	11261: Scan 25425 (rt=130.705) [E:\Data\EOT16-4060_Athal.raw]	14700430	6459	1		0	-1.6	-1.6	R.EGINIFLAGFVPTENLR.F	AB2E_ARATH	ABC transporter E family member 2 OS=Arabidopsis thaliana GN=ABCE2 PE=2 SV=1	R.EGINIFLAGFVPTENLR.F	130.705	1
320733905	1	1	967.136	2898.39	3	2898.39	-0.0072	289	313	0	57.44	18	20	1e-05	R	SEETENIGYVIPTTVVSHFLTDYER	N			12	11242: Scan 25389 (rt=130.532) [E:\Data\EOT16-4060_Athal.raw]	14700231	9950	1		0	-2.5	-2.5	R.SEETENIGYVIPTTVVSHFLTDYER.N	DEGP2_ARATH	Protease Do-like 2, chloroplastic OS=Arabidopsis thaliana GN=DEGP2 PE=1 SV=2	R.SEETENIGYVIPTTVVSHFLTDYER.N	130.532	1
320733697	1	1	680.365	2038.07	3	2038.07	0.0006	54	72	0	57.42	16	20	1.1e-05	K	VPVLETPEGPIFESNAIAR	Y			16	7430: Scan 18291 (rt=96.2798) [E:\Data\EOT16-4060_Athal.raw]	14700201	7074	1		0	0.3	0.3	K.VPVLETPEGPIFESNAIAR.Y	EF1G2_ARATH	Probable elongation factor 1-gamma 2 OS=Arabidopsis thaliana GN=At1g57720 PE=2 SV=1	K.VPVLETPEGPIFESNAIAR.Y	96.2798	1
320734406	1	1	841.922	1681.83	2	1681.83	-0.0026	88	101	0	57.41	16	21	1.3e-05	R	TQSFLTWESLESVR	R			9	8499: Scan 20042 (rt=104.274) [E:\Data\EOT16-4060_Athal.raw]	14700320	5474	1		0	-1.5	-1.5	R.TQSFLTWESLESVR.R	IDH5_ARATH	Isocitrate dehydrogenase [NAD] catalytic subunit 5, mitochondrial OS=Arabidopsis thaliana GN=IDH5 PE=2 SV=1	R.TQSFLTWESLESVR.R	104.274	1
320734044	1	1	699.879	1397.74	2	1397.74	0.0027	312	325	0	57.36	0	21	1.2e-05	R	SGGQLIWIAPSGGR	D			14	5560: Scan 15340 (rt=82.6646) [E:\Data\EOT16-4060_Athal.raw]	14700251	3777	1		0	1.9	1.9	R.SGGQLIWIAPSGGR.D	PLSB_ARATH	Glycerol-3-phosphate acyltransferase, chloroplastic OS=Arabidopsis thaliana GN=ATS1 PE=2 SV=2	R.SGGQLIWIAPSGGR.D	82.6646	1
320734675	1	1	582.321	1162.63	2	1162.62	0.0034	188	198	0	57.3	21	21	1.5e-05	K	YLEAGTLPTAK	E			7	2070: Scan 9713 (rt=56.6475) [E:\Data\EOT16-4060_Athal.raw]	14700380	2334	1		0	2.9	2.9	K.YLEAGTLPTAK.E	ATPG1_ARATH	ATP synthase gamma chain 1, chloroplastic OS=Arabidopsis thaliana GN=ATPC1 PE=1 SV=1	K.YLEAGTLPTAK.E	56.6475	1
320732989	1	1	570.824	1139.63	2	1139.64	-0.0031	328	337	0	57.26	0	19	8.1e-06	R	VVDLIVHMSK	A			14	3593: Scan 12239 (rt=68.4106) [E:\Data\EOT16-4060_Athal.raw]	14700118	2232	1		0	-2.7	-2.7	R.VVDLIVHMSK.A	G3PC1_ARATH	Glyceraldehyde-3-phosphate dehydrogenase GAPC1, cytosolic OS=Arabidopsis thaliana GN=GAPC1 PE=1 SV=2	R.VVDLIVHMSK.A	68.4106	1
320732857	1	1	710.861	1419.71	2	1419.7	0.003	224	235	1	57.2	20	22	1.5e-05	R	KPDFDAFIDPQK	Q			15	4604: Scan 13844 (rt=75.8782) [E:\Data\EOT16-4060_Athal.raw]	14700105	3925	1		0	2.1	2.1	R.KPDFDAFIDPQK.Q	KPPR_ARATH	Phosphoribulokinase, chloroplastic OS=Arabidopsis thaliana GN=At1g32060 PE=2 SV=1	R.KPDFDAFIDPQK.Q	75.8782	1
320732639	1	1	798.431	1594.85	2	1594.85	-0.0022	219	234	0	57.2	19	20	1.1e-05	K	VENIVVIGHSACGGIK	G			7	3995: Scan 12854 (rt=71.1881) [E:\Data\EOT16-4060_Athal.raw]	14700082	4989	0		0	-1.4	-1.4	K.VENIVVIGHSACGGIK.G	BCA1_ARATH	Beta carbonic anhydrase 1, chloroplastic OS=Arabidopsis thaliana GN=BCA1 PE=1 SV=2	K.VENIVVIGHSACGGIK.G	71.1881	1
320732504	1	1	729.386	2185.14	3	2185.14	-0.0004	352	372	0	57.19	16	21	1.2e-05	R	IPSAVGYQPTLASDLGALQER	I			17	7376: Sum of 2 scans in range 18214 (rt=95.9387) to 18218 (rt=95.9571) [E:\Data\EOT16-4060_Athal.raw]	14700071	7768	1		0	-0.2	-0.2	R.IPSAVGYQPTLASDLGALQER.I	ATPBM_ARATH	ATP synthase subunit beta-1, mitochondrial OS=Arabidopsis thaliana GN=At5g08670 PE=1 SV=1	R.IPSAVGYQPTLASDLGALQER.I	95.9479	1
320734003	1	1	688.959	2063.86	3	2063.86	-0.002	224	241	0	57.13	0	13	1.9e-06	K	YAADEDAFFADYAEAHMK	L			18	6395: Scan 16725 (rt=89.2213) [E:\Data\EOT16-4060_Athal.raw]	14700244	7226	1		0	-1	-1	K.YAADEDAFFADYAEAHMK.L	APX1_ARATH	L-ascorbate peroxidase 1, cytosolic OS=Arabidopsis thaliana GN=APX1 PE=1 SV=2	K.YAADEDAFFADYAEAHMK.L	89.2213	1
320734016	1	1	934.812	2801.41	3	2801.42	-0.0094	190	216	0	57.05	16	21	1.3e-05	R	VTDGIYEGIAIGGDVFPGSTLSDHILR	F			12	9783: Scan 23042 (rt=119.932) [E:\Data\EOT16-4060_Athal.raw]	14700246	9643	1		0	-3.4	-3.4	R.VTDGIYEGIAIGGDVFPGSTLSDHILR.F	ACLB2_ARATH	ATP-citrate synthase beta chain protein 2 OS=Arabidopsis thaliana GN=ACLB-2 PE=1 SV=1	R.VTDGIYEGIAIGGDVFPGSTLSDHILR.F	119.932	1
320733208	1	1	612.292	1222.57	2	1222.57	-0.0018	236	245	0	57.02	0	19	9.1e-06	K	FVEVDEEQTK	L			10	494: Scan 6358 (rt=39.8339) [E:\Data\EOT16-4060_Athal.raw]	14700141	2654	1		0	-1.5	-1.5	K.FVEVDEEQTK.L	RPS1_ARATH	30S ribosomal protein S1, chloroplastic OS=Arabidopsis thaliana GN=RPS1 PE=1 SV=1	K.FVEVDEEQTK.L	39.8339	1
320734913	1	1	965.011	1928.01	2	1928.01	-0.0029	173	190	0	56.99	16	20	1.1e-05	R	AALSTSDVIELPTQDQLK	T			9	6263: Scan 16526 (rt=88.3368) [E:\Data\EOT16-4060_Athal.raw]	14700450	6663	1		0	-1.5	-1.5	R.AALSTSDVIELPTQDQLK.T	HHL1_ARATH	Protein HHL1, chloroplastic OS=Arabidopsis thaliana GN=HHL1 PE=1 SV=1	R.AALSTSDVIELPTQDQLK.T	88.3368	1
320732772	1	1	624.313	1246.61	2	1246.61	0.0001	112	122	0	56.95	0	21	1.4e-05	K	DLDVMEELGVK	G			16	7533: Scan 18573 (rt=97.8013) [E:\Data\EOT16-4060_Athal.raw]	14700097	2816	1		0	0.1	0.1	K.DLDVMEELGVK.G	BGL37_ARATH	Myrosinase 2 OS=Arabidopsis thaliana GN=TGG2 PE=1 SV=1	K.DLDVMEELGVK.G	97.8013	1
320732869	1	1	453.241	904.467	2	904.469	-0.0014	255	263	0	56.93	0	22	1.7e-05	R	ATDVMIAGK	V			7	428: Scan 6119 (rt=38.4759) [E:\Data\EOT16-4060_Athal.raw]	14700106	1096	0		0	-1.5	-1.5	R.ATDVMIAGK.V	SAHH1_ARATH	Adenosylhomocysteinase 1 OS=Arabidopsis thaliana GN=SAHH1 PE=1 SV=1	R.ATDVMIAGK.V	38.4759	1
320732955	1	1	494.26	986.506	2	986.503	0.0029	94	102	0	56.89	0	21	1.5e-05	R	GLDDIADIR	G			7	3871: Scan 12649 (rt=70.2177) [E:\Data\EOT16-4060_Athal.raw]	14700115	1487	1		0	2.9	2.9	R.GLDDIADIR.G	LOX2_ARATH	Lipoxygenase 2, chloroplastic OS=Arabidopsis thaliana GN=LOX2 PE=1 SV=1	R.GLDDIADIR.G	70.2177	1
320734674	1	1	665.855	1329.7	2	1329.69	0.0027	85	95	0	56.88	0	22	1.7e-05	K	HLYVQVIDDTK	M			15	2436: Scan 10382 (rt=59.8796) [E:\Data\EOT16-4060_Athal.raw]	14700379	3399	1		0	2	2	K.HLYVQVIDDTK.M	RK18_ARATH	50S ribosomal protein L18, chloroplastic OS=Arabidopsis thaliana GN=RPL18 PE=2 SV=1	K.HLYVQVIDDTK.M	59.8796	1
320732175	1	1	587.846	1173.68	2	1173.68	0.0026	126	137	0	56.87	0	19	8.6e-06	K	AGAVVSGIPLYK	H			12	4386: Scan 13544 (rt=74.5719) [E:\Data\EOT16-4060_Athal.raw]	14700051	2390	1		0	2.2	2.2	K.AGAVVSGIPLYK.H	ENO2_ARATH	Bifunctional enolase 2/transcriptional activator OS=Arabidopsis thaliana GN=ENO2 PE=1 SV=1	K.AGAVVSGIPLYK.H	74.5719	1
320731906	1	1	532.292	1062.57	2	1062.57	-0.0018	653	661	0	56.81	0	21	1.6e-05	K	GVQYLNEIK	D			7	2719: Scan 10826 (rt=61.7664) [E:\Data\EOT16-4060_Athal.raw]	14700039	1862	1		0	-1.7	-1.7	K.GVQYLNEIK.D	EF2_ARATH	Elongation factor 2 OS=Arabidopsis thaliana GN=LOS1 PE=1 SV=1	K.GVQYLNEIK.D	61.7664	1
320732286	1	1	594.01	1779.01	3	1779.01	-0.0062	295	311	0	56.77	0	16	5e-06	R	VPTPNVSVVDLVVQVSK	K			17	9659: Scan 22864 (rt=119.147) [E:\Data\EOT16-4060_Athal.raw]	14700057	5882	0		0	-3.5	-3.5	R.VPTPNVSVVDLVVQVSK.K	G3PA1_ARATH	Glyceraldehyde-3-phosphate dehydrogenase GAPA1, chloroplastic OS=Arabidopsis thaliana GN=GAPA1 PE=1 SV=3	R.VPTPNVSVVDLVVQVSK.K	119.147	1
320733104	1	1	638.678	1913.01	3	1913.01	0.0011	143	159	1	56.76	0	20	1.3e-05	K	VKDEIVLDGNDIELVSR	S			10	5785: Scan 15733 (rt=84.5647) [E:\Data\EOT16-4060_Athal.raw]	14700130	6584	1		0	0.6	0.6	K.VKDEIVLDGNDIELVSR.S	RL91_ARATH	60S ribosomal protein L9-1 OS=Arabidopsis thaliana GN=RPL9B PE=1 SV=3	K.VKDEIVLDGNDIELVSR.S	84.5647	1
320733680	1	1	627.382	1252.75	2	1252.75	-0.0001	44	55	0	56.71	0	15	3.5e-06	K	GLTPSQIGVILR	D			8	6484: Scan 16864 (rt=89.8646) [E:\Data\EOT16-4060_Athal.raw]	14700199	2866	0		0	-0.1	-0.1	K.GLTPSQIGVILR.D	RS132_ARATH	40S ribosomal protein S13-2 OS=Arabidopsis thaliana GN=RPS13B PE=2 SV=1	K.GLTPSQIGVILR.D	89.8646	1
320732624	1	1	658.846	1315.68	2	1315.68	-0.0005	4	15	0	56.67	16	21	1.4e-05	K	PVSIEVYNPNGK	Y			7	2756: Scan 10883 (rt=62.0303) [E:\Data\EOT16-4060_Athal.raw]	14700081	3306	1		0	-0.4	-0.4	K.PVSIEVYNPNGK.Y	HPR1_ARATH	Glycerate dehydrogenase HPR, peroxisomal OS=Arabidopsis thaliana GN=HPR PE=1 SV=1	K.PVSIEVYNPNGK.Y	62.0303	1
320733623	1	1	591.292	1180.57	2	1180.57	-0.0022	62	72	0	56.66	20	21	1.4e-05	K	SNSFVEGVSQK	I			7	806: Scan 7226 (rt=44.5982) [E:\Data\EOT16-4060_Athal.raw]	14700187	2420	1		0	-1.9	-1.9	K.SNSFVEGVSQK.I	VATC_ARATH	V-type proton ATPase subunit C OS=Arabidopsis thaliana GN=VHA-C PE=1 SV=1	K.SNSFVEGVSQK.I	44.5982	1
320735342	1	1	940.954	1879.89	2	1879.9	-0.0016	378	394	0	56.61	16	20	1.2e-05	K	AVGEDGNTYQFDVPQIK	G			9	5391: Scan 15060 (rt=81.3604) [E:\Data\EOT16-4060_Athal.raw]	14700599	6399	1		0	-0.9	-0.9	K.AVGEDGNTYQFDVPQIK.G	SEBP2_ARATH	Selenium-binding protein 2 OS=Arabidopsis thaliana GN=SBP2 PE=1 SV=1	K.AVGEDGNTYQFDVPQIK.G	81.3604	1
320735341	1	1	847.398	2539.17	3	2539.18	-0.0024	191	212	1	56.61	0	19	9.7e-06	K	FGGSDNDELLQSFTSLFKDEYK	I			11	11339: Scan 25585 (rt=131.531) [E:\Data\EOT16-4060_Athal.raw]	14700598	9060	1		0	-0.9	-0.9	K.FGGSDNDELLQSFTSLFKDEYK.I	FAP1_ARATH	Fatty-acid-binding protein 1 OS=Arabidopsis thaliana GN=FAP1 PE=1 SV=1	K.FGGSDNDELLQSFTSLFKDEYK.I	131.531	1
320732935	1	0	483.255	964.495	2	964.498	-0.0023	149	157	0	56.56	0	22	2e-05	K	GTAEVVFSR	R			7	1307: Scan 8295 (rt=49.9714) [E:\Data\EOT16-4060_Athal.raw]	14700113	1385	1		0	-2.4	-2.4	K.GTAEVVFSR.R	THO4B_ARATH	THO complex subunit 4B OS=Arabidopsis thaliana GN=ALY2 PE=1 SV=1	K.GTAEVVFSR.R	49.9714	1
320733728	1	1	749.878	1497.74	2	1497.74	0.0061	186	198	0	56.56	20	20	1.3e-05	K	LFDTIDNLDYAAK	K			18	5965: Scan 16060 (rt=86.1826) [E:\Data\EOT16-4060_Athal.raw]	14700206	4443	1		0	4.1	4.1	K.LFDTIDNLDYAAK.K	PSBQ1_ARATH	Oxygen-evolving enhancer protein 3-1, chloroplastic OS=Arabidopsis thaliana GN=PSBQ1 PE=1 SV=3	K.LFDTIDNLDYAAK.K	86.1826	1
320732032	1	1	662.902	1323.79	2	1323.79	0.002	266	278	0	56.49	0	15	4.3e-06	K	NVGPSGVTIVIIR	K			10	5970: Scan 16066 (rt=86.2081) [E:\Data\EOT16-4060_Athal.raw]	14700044	3364	0		0	1.5	1.5	K.NVGPSGVTIVIIR.K	SERB1_ARATH	Phosphoserine aminotransferase 1, chloroplastic OS=Arabidopsis thaliana GN=PSAT1 PE=1 SV=1	K.NVGPSGVTIVIIR.K	86.2081	1
320734346	1	0	550.266	1098.52	2	1098.52	-0.0024	347	357	0	56.47	0	18	7.9e-06	K	GSDVSLYGSSK	V			6	364: Scan 5942 (rt=37.5229) [E:\Data\EOT16-4060_Athal.raw]	14700307	2045	1		0	-2.2	-2.2	K.GSDVSLYGSSK.V	GME_ARATH	GDP-mannose 3,5-epimerase OS=Arabidopsis thaliana GN=At5g28840 PE=1 SV=1	K.GSDVSLYGSSK.V	37.5229	1
320732359	1	1	768.885	1535.76	2	1535.75	0.0012	542	555	0	56.46	16	21	1.6e-05	K	YEDLMAAGIIDPTK	V			18	6406: Scan 16742 (rt=89.2976) [E:\Data\EOT16-4060_Athal.raw]	14700062	4655	0		0	0.8	0.8	K.YEDLMAAGIIDPTK.V	CPNB1_ARATH	Chaperonin 60 subunit beta 1, chloroplastic OS=Arabidopsis thaliana GN=CPN60B1 PE=1 SV=3	K.YEDLMAAGIIDPTK.V	89.2976	1
320735346	1	1	683.357	1364.7	2	1364.7	0.0013	104	116	0	56.46	16	22	2.1e-05	R	APEFVALESGAFK	L			7	6463: Scan 16830 (rt=89.7006) [E:\Data\EOT16-4060_Athal.raw]	14700601	3613	1		0	1	1	R.APEFVALESGAFK.L	WHY3_ARATH	Single-stranded DNA-binding protein WHY3, chloroplastic OS=Arabidopsis thaliana GN=WHY3 PE=1 SV=1	R.APEFVALESGAFK.L	89.7006	1
320735112	1	1	677.839	1353.66	2	1353.66	0.0043	95	106	0	56.45	0	20	1.2e-05	K	YSQVVSNALDMK	L			11	3454: Scan 12005 (rt=67.2882) [E:\Data\EOT16-4060_Athal.raw]	14700509	3545	1		0	3.2	3.2	K.YSQVVSNALDMK.L	RS18_ARATH	40S ribosomal protein S18 OS=Arabidopsis thaliana GN=RPS18A PE=1 SV=1	K.YSQVVSNALDMK.L	67.2882	1
320734868	1	1	494.755	987.496	2	987.499	-0.0029	366	374	0	56.41	0	20	1.4e-05	K	DAGQELLSR	A			7	1004: Scan 7677 (rt=46.8776) [E:\Data\EOT16-4060_Athal.raw]	14700440	1490	1		0	-2.9	-2.9	K.DAGQELLSR.A	HEM3_ARATH	Porphobilinogen deaminase, chloroplastic OS=Arabidopsis thaliana GN=HEMC PE=1 SV=1	K.DAGQELLSR.A	46.8776	1
320733340	1	1	579.331	1156.65	2	1156.65	0.0014	11	21	0	56.39	0	21	1.8e-05	K	VETVTLGPSVR	E			7	2161: Scan 9892 (rt=57.5213) [E:\Data\EOT16-4060_Athal.raw]	14700156	2300	1		0	1.2	1.2	K.VETVTLGPSVR.E	RS142_ARATH	40S ribosomal protein S14-2 OS=Arabidopsis thaliana GN=RPS14B PE=1 SV=1	K.VETVTLGPSVR.E	57.5213	1
320732163	1	1	768.87	1535.73	2	1535.73	-0.0004	459	471	0	56.29	0	20	1.3e-05	K	SNEQTEWVPGYVK	D			7	3845: Scan 12617 (rt=70.0817) [E:\Data\EOT16-4060_Athal.raw]	14700050	4654	1		0	-0.3	-0.3	K.SNEQTEWVPGYVK.D	SYIC_ARATH	Isoleucine--tRNA ligase, cytoplasmic OS=Arabidopsis thaliana GN=At4g10320 PE=2 SV=1	K.SNEQTEWVPGYVK.D	70.0817	1
320734678	1	1	766.427	2296.26	3	2296.25	0.0075	59	80	1	56.26	0	16	5.9e-06	K	VSDIVKEQLALAADVPLTAESK	F			19	7579: Scan 18647 (rt=98.1387) [E:\Data\EOT16-4060_Athal.raw]	14700381	8273	1		0	3.3	3.3	K.VSDIVKEQLALAADVPLTAESK.F	ACP4_ARATH	Acyl carrier protein 4, chloroplastic OS=Arabidopsis thaliana GN=ACP4 PE=2 SV=1	K.VSDIVKEQLALAADVPLTAESK.F	98.1387	1
320732041	1	1	634.355	1900.04	3	1900.05	-0.0014	73	90	0	56.22	0	19	1.1e-05	R	VFNFAAGPATLPENVLLK	A			8	9835: Scan 23112 (rt=120.245) [E:\Data\EOT16-4060_Athal.raw]	14700044	6507	1		0	-0.7	-0.7	R.VFNFAAGPATLPENVLLK.A	SERB1_ARATH	Phosphoserine aminotransferase 1, chloroplastic OS=Arabidopsis thaliana GN=PSAT1 PE=1 SV=1	R.VFNFAAGPATLPENVLLK.A	120.245	1
320732818	1	1	567.605	1699.79	3	1699.79	0.0001	171	184	2	56.22	0	19	1.2e-05	K	KTEGEFFEAEKEEK	K			13	761: Scan 7107 (rt=43.955) [E:\Data\EOT16-4060_Athal.raw]	14700101	5565	0		0	0.1	0.1	K.KTEGEFFEAEKEEK.K	RL61_ARATH	60S ribosomal protein L6-1 OS=Arabidopsis thaliana GN=RPL6A PE=2 SV=1	K.KTEGEFFEAEKEEK.K	43.955	1
320734020	1	1	742.369	1482.72	2	1482.72	0.0027	326	339	0	56.18	16	21	1.7e-05	K	APQAAGAIHTDFER	G			12	1290: Scan 8274 (rt=49.8828) [E:\Data\EOT16-4060_Athal.raw]	14700247	4343	1		0	1.8	1.8	K.APQAAGAIHTDFER.G	OLA1_ARATH	Obg-like ATPase 1 OS=Arabidopsis thaliana GN=YchF1 PE=1 SV=1	K.APQAAGAIHTDFER.G	49.8828	1
320732046	1	1	662.999	1985.98	3	1985.98	-0.0083	339	355	1	56.15	0	20	1.5e-05	R	KADLLYNAIEESNGFFR	C			10	9307: Scan 22386 (rt=117.078) [E:\Data\EOT16-4060_Athal.raw]	14700044	6880	1		0	-4.2	-4.2	R.KADLLYNAIEESNGFFR.C	SERB1_ARATH	Phosphoserine aminotransferase 1, chloroplastic OS=Arabidopsis thaliana GN=PSAT1 PE=1 SV=1	R.KADLLYNAIEESNGFFR.C	117.078	1
320734021	1	1	772.905	1543.8	2	1543.79	0.0028	373	385	0	56.15	16	21	1.8e-05	K	TYVVQDGDIIFFK	F			7	7842: Scan 19049 (rt=99.8936) [E:\Data\EOT16-4060_Athal.raw]	14700247	4693	1		0	1.8	1.8	K.TYVVQDGDIIFFK.F	OLA1_ARATH	Obg-like ATPase 1 OS=Arabidopsis thaliana GN=YchF1 PE=1 SV=1	K.TYVVQDGDIIFFK.F	99.8936	1
320733310	1	1	571.332	1140.65	2	1140.65	-0.0007	11	21	0	56.14	0	18	9.5e-06	K	VDVVTLGPSVR	E			6	3414: Scan 11937 (rt=66.9608) [E:\Data\EOT16-4060_Athal.raw]	14700153	2238	1		0	-0.6	-0.6	K.VDVVTLGPSVR.E	RS141_ARATH	40S ribosomal protein S14-1 OS=Arabidopsis thaliana GN=RPS14A PE=1 SV=1	K.VDVVTLGPSVR.E	66.9608	1
320733530	1	1	857.442	1712.87	2	1712.87	-0.0007	165	181	0	56.13	16	21	1.6e-05	R	LEILGGNNSSEAPLSGR	V			10	4265: Scan 13344 (rt=73.6181) [E:\Data\EOT16-4060_Athal.raw]	14700177	5605	1		0	-0.4	-0.4	R.LEILGGNNSSEAPLSGR.V	THO4D_ARATH	THO complex subunit 4D OS=Arabidopsis thaliana GN=ALY4 PE=1 SV=1	R.LEILGGNNSSEAPLSGR.V	73.6181	1
320735380	1	1	768.748	2303.22	3	2303.23	-0.0026	308	327	1	56.12	19	20	1.3e-05	R	FTLGETKEELLQVLGLQEEK	G			17	10431: Scan 23961 (rt=123.873) [E:\Data\EOT16-4060_Athal.raw]	14700617	8306	1		0	-1.1	-1.1	R.FTLGETKEELLQVLGLQEEK.G	LPA3_ARATH	Protein LOW PSII ACCUMULATION 3, chloroplastic OS=Arabidopsis thaliana GN=LPA3 PE=1 SV=1	R.FTLGETKEELLQVLGLQEEK.G	123.873	1
320734705	1	0	646.323	1290.63	2	1290.63	0.0003	34	45	0	56.1	16	21	1.8e-05	R	ELISNSSDALDK	I			9	1472: Scan 8582 (rt=51.1434) [E:\Data\EOT16-4060_Athal.raw]	14700389	3112	0		0	0.2	0.2	R.ELISNSSDALDK.I	HS901_ARATH	Heat shock protein 90-1 OS=Arabidopsis thaliana GN=HSP90-1 PE=1 SV=3	R.ELISNSSDALDK.I	51.1434	1
320735329	1	0	659.867	1317.72	2	1317.72	0.0022	91	102	0	56.09	21	21	1.9e-05	R	VIDLFSSPDVVK	Q			13	6841: Scan 17399 (rt=92.277) [E:\Data\EOT16-4060_Athal.raw]	14700594	3325	0		0	1.7	1.7	R.VIDLFSSPDVVK.Q	RS202_ARATH	40S ribosomal protein S20-2 OS=Arabidopsis thaliana GN=RPS20B PE=2 SV=1	R.VIDLFSSPDVVK.Q	92.277	1
320735127	1	1	691.867	1381.72	2	1381.72	-0.0003	126	138	0	56.06	0	21	1.8e-05	K	LENTLLDGSPAPR	L			8	2942: Scan 11203 (rt=63.5655) [E:\Data\EOT16-4060_Athal.raw]	14700513	3707	0		0	-0.2	-0.2	K.LENTLLDGSPAPR.L	SRK2A_ARATH	Serine/threonine-protein kinase SRK2A OS=Arabidopsis thaliana GN=SRK2A PE=1 SV=1	K.LENTLLDGSPAPR.L	63.5655	1
320733880	1	1	664.323	1326.63	2	1326.63	0.002	581	592	0	56.04	0	20	1.2e-05	R	NSADTTIYSVEK	S			7	1176: Scan 8057 (rt=48.8348) [E:\Data\EOT16-4060_Athal.raw]	14700227	3378	1		0	1.5	1.5	R.NSADTTIYSVEK.S	HSP7I_ARATH	Heat shock 70 kDa protein 9, mitochondrial OS=Arabidopsis thaliana GN=HSP70-9 PE=2 SV=1	R.NSADTTIYSVEK.S	48.8348	1
320731799	1	1	592.981	1775.92	3	1775.92	-0.0006	271	287	0	56.02	20	21	2e-05	K	AVGPIVDGDAVVTFNFR	A			7	8452: Scan 19980 (rt=104.013) [E:\Data\EOT16-4060_Athal.raw]	14700036	5871	0		0	-0.3	-0.3	K.AVGPIVDGDAVVTFNFR.A	PMG2_ARATH	Probable 2,3-bisphosphoglycerate-independent phosphoglycerate mutase 2 OS=Arabidopsis thaliana GN=At3g08590 PE=1 SV=1	K.AVGPIVDGDAVVTFNFR.A	104.013	1
320735069	1	1	659.325	1316.64	2	1316.63	0.0038	58	68	0	56.01	0	20	1.3e-05	R	SEIEYYAMLAK	V			7	5544: Scan 15319 (rt=82.5724) [E:\Data\EOT16-4060_Athal.raw]	14700494	3313	1		0	2.9	2.9	R.SEIEYYAMLAK.V	RL301_ARATH	Putative 60S ribosomal protein L30-1 OS=Arabidopsis thaliana GN=RPL30A PE=3 SV=1	R.SEIEYYAMLAK.V	82.5724	1
320732054	1	1	718.335	1434.66	2	1434.66	-0.007	113	124	1	55.99	0	18	8.1e-06	K	KYDEIDAAPEER	A			9	425: Scan 6113 (rt=38.4451) [E:\Data\EOT16-4060_Athal.raw]	14700045	4045	1		0	-4.9	-4.9	K.KYDEIDAAPEER.A	EFTU_ARATH	Elongation factor Tu, chloroplastic OS=Arabidopsis thaliana GN=TUFA PE=1 SV=1	K.KYDEIDAAPEER.A	38.4451	1
320735172	1	1	874.411	1746.81	2	1746.81	0.0014	79	94	0	55.99	0	18	9.3e-06	R	YDDNAAVVIDQEGNPK	G			18	2055: Scan 9688 (rt=56.5347) [E:\Data\EOT16-4060_Athal.raw]	14700531	5740	1		0	0.8	0.8	R.YDDNAAVVIDQEGNPK.G	RK14_ARATH	50S ribosomal protein L14, chloroplastic OS=Arabidopsis thaliana GN=rpl14 PE=3 SV=1	R.YDDNAAVVIDQEGNPK.G	56.5347	1
320733304	1	1	716.308	1430.6	2	1430.6	-0.002	192	203	0	55.93	0	15	4.2e-06	R	NMDDDEVFTFAK	K			7	5600: Scan 15394 (rt=82.9074) [E:\Data\EOT16-4060_Athal.raw]	14700152	4021	1		0	-1.4	-1.4	R.NMDDDEVFTFAK.K	PDX13_ARATH	Pyridoxal 5'-phosphate synthase subunit PDX1.3 OS=Arabidopsis thaliana GN=PDX13 PE=1 SV=2	R.NMDDDEVFTFAK.K	82.9074	1
320733736	1	1	550.621	1648.84	3	1648.84	-0.0004	209	223	0	55.92	16	22	2.2e-05	K	SSGIIINTFDALENR	A			16	8669: Scan 20295 (rt=105.402) [E:\Data\EOT16-4060_Athal.raw]	14700207	5289	1		0	-0.2	-0.2	K.SSGIIINTFDALENR.A	U88A1_ARATH	UDP-glycosyltransferase 88A1 OS=Arabidopsis thaliana GN=UGT88A1 PE=2 SV=1	K.SSGIIINTFDALENR.A	105.402	1
320734824	1	1	960.941	1919.87	2	1919.87	-0.0016	22	38	0	55.9	0	17	7.2e-06	K	VWLDPNESSDISMANSR	Q			11	4919: Scan 14321 (rt=78.0132) [E:\Data\EOT16-4060_Athal.raw]	14700426	6616	1		0	-0.8	-0.8	K.VWLDPNESSDISMANSR.Q	RL191_ARATH	60S ribosomal protein L19-1 OS=Arabidopsis thaliana GN=RPL19A PE=2 SV=1	K.VWLDPNESSDISMANSR.Q	78.0132	1
320733614	1	1	699.996	2096.97	3	2096.97	0.0023	65	82	0	55.89	0	19	1e-05	R	VFEVSLADLQNDEDNAYR	K			18	7265: Scan 18049 (rt=95.2089) [E:\Data\EOT16-4060_Athal.raw]	14700185	7380	1		0	1.1	1.1	R.VFEVSLADLQNDEDNAYR.K	RS3A2_ARATH	40S ribosomal protein S3a-2 OS=Arabidopsis thaliana GN=RPS3AB PE=2 SV=3	R.VFEVSLADLQNDEDNAYR.K	95.2089	1
320735354	1	1	680.848	1359.68	2	1359.69	-0.007	47	58	0	55.83	0	21	1.9e-05	R	EGDVLTLLESER	E			8	7504: Scan 18522 (rt=97.5513) [E:\Data\EOT16-4060_Athal.raw]	14700605	3578	1		0	-5.1	-5.1	R.EGDVLTLLESER.E	RS282_ARATH	40S ribosomal protein S28-2 OS=Arabidopsis thaliana GN=RPS28C PE=3 SV=1	R.EGDVLTLLESER.E	97.5513	1
320735352	1	0	560.295	1118.58	2	1118.58	-0.0001	60	69	0	55.83	0	22	2.2e-05	R	GPSIWDAFVK	I			7	8306: Scan 19767 (rt=103.079) [E:\Data\EOT16-4060_Athal.raw]	14700604	2148	0		0	-0.1	-0.1	R.GPSIWDAFVK.I	BGL43_ARATH	Beta-glucosidase 43 OS=Arabidopsis thaliana GN=BGLU43 PE=2 SV=2	R.GPSIWDAFVK.I	103.079	1
320732509	1	1	532.293	1062.57	2	1062.57	0.0006	67	75	0	55.83	18	21	2e-05	K	VVDIVDTFR	L			11	5415: Scan 15103 (rt=81.5661) [E:\Data\EOT16-4060_Athal.raw]	14700074	1863	1		0	0.6	0.6	K.VVDIVDTFR.L	TCTP1_ARATH	Translationally-controlled tumor protein 1 OS=Arabidopsis thaliana GN=TCTP1 PE=1 SV=2	K.VVDIVDTFR.L	81.5661	1
320734293	1	0	838.371	1674.73	2	1674.72	0.0034	226	241	0	55.82	0	14	3.4e-06	K	ATAGDTHLGGEDFDNR	L			15	729: Scan 7039 (rt=43.6008) [E:\Data\EOT16-4060_Athal.raw]	14700295	5444	0		0	2	2	K.ATAGDTHLGGEDFDNR.L	HSP7E_ARATH	Heat shock 70 kDa protein 5 OS=Arabidopsis thaliana GN=HSP70-5 PE=2 SV=1	K.ATAGDTHLGGEDFDNR.L	43.6008	1
320732225	1	1	838.371	1674.73	2	1674.72	0.0034	227	242	0	55.82	0	14	3.4e-06	K	ATAGDTHLGGEDFDNR	M			15	729: Scan 7039 (rt=43.6008) [E:\Data\EOT16-4060_Athal.raw]	14700053	5444	0		0	2	2	K.ATAGDTHLGGEDFDNR.M	MD37E_ARATH	Probable mediator of RNA polymerase II transcription subunit 37e OS=Arabidopsis thaliana GN=MED37E PE=1 SV=3	K.ATAGDTHLGGEDFDNR.M	43.6008	1
320735105	1	1	586.324	1170.63	2	1170.64	-0.003	304	315	0	55.8	17	21	1.7e-05	R	VNTISAGPLGSR	A			7	1711: Scan 9078 (rt=53.6209) [E:\Data\EOT16-4060_Athal.raw]	14700507	2371	1		0	-2.6	-2.6	R.VNTISAGPLGSR.A	FABI_ARATH	Enoyl-[acyl-carrier-protein] reductase [NADH], chloroplastic OS=Arabidopsis thaliana GN=MOD1 PE=1 SV=1	R.VNTISAGPLGSR.A	53.6209	1
320732291	1	1	523.306	1044.6	2	1044.6	0.001	155	163	0	55.8	0	20	1.5e-05	K	VVDLLAPYR	R			12	5674: Scan 15529 (rt=83.5573) [E:\Data\EOT16-4060_Athal.raw]	14700058	1781	1		0	1	1	K.VVDLLAPYR.R	ATPB_ARATH	ATP synthase subunit beta, chloroplastic OS=Arabidopsis thaliana GN=atpB PE=1 SV=2	K.VVDLLAPYR.R	83.5573	1
320734800	1	1	789.402	1576.79	2	1576.79	-0.0016	102	115	0	55.78	16	22	2.2e-05	K	ILYEMGGVPENIAR	K	Oxidation (M)	0.00001000000000.0	18	3391: Scan 11894 (rt=66.7457) [E:\Data\EOT16-4060_Athal.raw]	14700418	4887	1		0	-1	-1	K.ILYEMGGVPENIAR.K + Oxidation (M)	RK16_ARATH	50S ribosomal protein L16, chloroplastic OS=Arabidopsis thaliana GN=rpl16 PE=3 SV=1	K.ILYEMGGVPENIAR.K + Oxidation (M)	66.7457	1
320733624	1	1	665.353	1328.69	2	1328.69	-0.0027	120	131	0	55.77	16	21	1.8e-05	K	EVVDNIQSQVAK	I			7	1338: Scan 8352 (rt=50.2027) [E:\Data\EOT16-4060_Athal.raw]	14700187	3393	1		0	-2	-2	K.EVVDNIQSQVAK.I	VATC_ARATH	V-type proton ATPase subunit C OS=Arabidopsis thaliana GN=VHA-C PE=1 SV=1	K.EVVDNIQSQVAK.I	50.2027	1
320732103	1	1	747.358	1492.7	2	1492.7	-0.0038	189	202	0	55.75	0	19	1.3e-05	K	VPTFDGLEQSSDAK	Y			11	3165: Scan 11558 (rt=65.2312) [E:\Data\EOT16-4060_Athal.raw]	14700047	4403	1		0	-2.5	-2.5	K.VPTFDGLEQSSDAK.Y	SERB2_ARATH	Phosphoserine aminotransferase 2, chloroplastic OS=Arabidopsis thaliana GN=PSAT2 PE=1 SV=1	K.VPTFDGLEQSSDAK.Y	65.2312	1
320732658	1	1	433.587	1297.74	3	1297.74	-0.0007	135	146	0	55.75	0	18	1e-05	R	EHALLAFTLGVK	Q			13	6867: Scan 17441 (rt=92.4783) [E:\Data\EOT16-4060_Athal.raw]	14700083	3158	1		0	-0.5	-0.5	R.EHALLAFTLGVK.Q	EF1A1_ARATH	Elongation factor 1-alpha 1 OS=Arabidopsis thaliana GN=A1 PE=1 SV=1	R.EHALLAFTLGVK.Q	92.4783	1
320733695	1	1	645.319	1288.62	2	1288.63	-0.0017	380	390	1	55.74	0	20	1.3e-05	K	VDISDEAQKER	V			7	68: Scan 4634 (rt=29.8588) [E:\Data\EOT16-4060_Athal.raw]	14700201	3099	1		0	-1.3	-1.3	K.VDISDEAQKER.V	EF1G2_ARATH	Probable elongation factor 1-gamma 2 OS=Arabidopsis thaliana GN=At1g57720 PE=2 SV=1	K.VDISDEAQKER.V	29.8588	1
320733584	1	1	778.893	1555.77	2	1555.77	-0.002	271	285	1	55.71	16	21	1.7e-05	K	ALSTSKPDPVVEDQA	-			17	1061: Scan 7814 (rt=47.6091) [E:\Data\EOT16-4060_Athal.raw]	14700182	4748	1		0	-1.3	-1.3	K.ALSTSKPDPVVEDQA.-	RS23_ARATH	40S ribosomal protein S2-3 OS=Arabidopsis thaliana GN=RPS2C PE=1 SV=2	K.ALSTSKPDPVVEDQA.-	47.6091	1
320732146	1	1	714.092	2139.25	3	2139.26	-0.0026	146	166	0	55.69	0	13	2.7e-06	K	ALGVDTVPVLVGPVSYLLLSK	A			20	11948: Scan 27782 (rt=144.205) [E:\Data\EOT16-4060_Athal.raw]	14700049	7601	1		0	-1.2	-1.2	K.ALGVDTVPVLVGPVSYLLLSK.A	METE1_ARATH	5-methyltetrahydropteroyltriglutamate--homocysteine methyltransferase 1 OS=Arabidopsis thaliana GN=MS1 PE=1 SV=1	K.ALGVDTVPVLVGPVSYLLLSK.A	144.205	1
320734718	1	1	735.405	1468.8	2	1468.79	0.0079	46	59	0	55.69	18	20	1.4e-05	K	GNVQPDAVLQTVTK	T			14	4266: Sum of 2 scans in range 13345 (rt=73.6218) to 13351 (rt=73.6537) [E:\Data\EOT16-4060_Athal.raw]	14700393	4250	1		0	5.4	5.4	K.GNVQPDAVLQTVTK.T	ATOX1_ARATH	Copper transport protein ATX1 OS=Arabidopsis thaliana GN=ATX1 PE=1 SV=2	K.GNVQPDAVLQTVTK.T	73.6377	1
320735279	1	1	456.614	1366.82	3	1366.82	0.0007	34	45	1	55.69	0	17	7.4e-06	K	ILEEVAIIPSKR	L			7	4029: Scan 12916 (rt=71.4919) [E:\Data\EOT16-4060_Athal.raw]	14700573	3634	1		0	0.5	0.5	K.ILEEVAIIPSKR.L	RS171_ARATH	40S ribosomal protein S17-1 OS=Arabidopsis thaliana GN=RPS17A PE=2 SV=3	K.ILEEVAIIPSKR.L	71.4919	1
320735359	1	1	704.309	1406.6	2	1406.61	-0.0019	278	290	0	55.68	0	16	5.5e-06	R	FDDGVGGDNEVQR	T			10	526: Scan 6475 (rt=40.5067) [E:\Data\EOT16-4060_Athal.raw]	14700607	3831	1		0	-1.4	-1.4	R.FDDGVGGDNEVQR.T	PRS7A_ARATH	26S protease regulatory subunit 7 homolog A OS=Arabidopsis thaliana GN=RPT1A PE=1 SV=1	R.FDDGVGGDNEVQR.T	40.5067	1
320732647	1	1	801.038	2400.09	3	2400.09	-0.0012	235	255	0	55.67	0	17	8.1e-06	K	GLMSFPLDGNNSTDFIEDWVK	I	Oxidation (M)	0.001000000000000000000.0	13	10576: Scan 24188 (rt=124.884) [E:\Data\EOT16-4060_Athal.raw]	14700082	8713	0		0	-0.5	-0.5	K.GLMSFPLDGNNSTDFIEDWVK.I + Oxidation (M)	BCA1_ARATH	Beta carbonic anhydrase 1, chloroplastic OS=Arabidopsis thaliana GN=BCA1 PE=1 SV=2	K.GLMSFPLDGNNSTDFIEDWVK.I + Oxidation (M)	124.884	1
320733071	1	1	613.329	1224.64	2	1224.64	0.0009	58	68	0	55.66	0	20	1.7e-05	K	IDMTTTVLGFK	I			8	6687: Scan 17160 (rt=91.2011) [E:\Data\EOT16-4060_Athal.raw]	14700127	2661	1		0	0.7	0.7	K.IDMTTTVLGFK.I	GLO1_ARATH	Peroxisomal (S)-2-hydroxy-acid oxidase GLO1 OS=Arabidopsis thaliana GN=GLO1 PE=1 SV=1	K.IDMTTTVLGFK.I	91.2011	1
320731801	1	1	614.314	1839.92	3	1839.92	0.0016	316	331	1	55.65	20	21	2e-05	R	YAGMLQYDGELKLPSR	Y			8	5718: Scan 15607 (rt=83.9423) [E:\Data\EOT16-4060_Athal.raw]	14700036	6187	0		0	0.9	0.9	R.YAGMLQYDGELKLPSR.Y	PMG2_ARATH	Probable 2,3-bisphosphoglycerate-independent phosphoglycerate mutase 2 OS=Arabidopsis thaliana GN=At3g08590 PE=1 SV=1	R.YAGMLQYDGELKLPSR.Y	83.9423	1
320733223	1	1	397.228	792.441	2	792.438	0.0032	110	116	0	55.64	0	19	1.3e-05	R	DFSLALK	D			6	4561: Scan 13783 (rt=75.6135) [E:\Data\EOT16-4060_Athal.raw]	14700143	583	1		0	4	4	R.DFSLALK.D	PSBQ2_ARATH	Oxygen-evolving enhancer protein 3-2, chloroplastic OS=Arabidopsis thaliana GN=PSBQ2 PE=1 SV=2	R.DFSLALK.D	75.6135	1
320735363	1	1	656.343	1966.01	3	1966	0.0058	359	377	1	55.61	16	22	2.2e-05	K	RPDQPFPTGQGGDGVGLLR	W			14	4451: Sum of 2 scans in range 13634 (rt=74.9683) to 13648 (rt=75.0334) [E:\Data\EOT16-4060_Athal.raw]	14700608	6827	1		0	3	3	K.RPDQPFPTGQGGDGVGLLR.W	COPD_ARATH	Coatomer subunit delta OS=Arabidopsis thaliana GN=At5g05010 PE=1 SV=2	K.RPDQPFPTGQGGDGVGLLR.W	75.0008	1
320734696	1	1	811.942	1621.87	2	1621.87	0.0016	200	217	0	55.58	16	21	1.8e-05	K	AGSGVATLGLPDSPGVPK	A			8	4846: Scan 14214 (rt=77.5351) [E:\Data\EOT16-4060_Athal.raw]	14700387	5136	0		0	1	1	K.AGSGVATLGLPDSPGVPK.A	GSA2_ARATH	Glutamate-1-semialdehyde 2,1-aminomutase 2, chloroplastic OS=Arabidopsis thaliana GN=GSA2 PE=2 SV=2	K.AGSGVATLGLPDSPGVPK.A	77.5351	1
320734026	1	1	486.294	970.573	2	970.57	0.0034	118	126	0	55.56	0	20	1.7e-05	K	VLEALEGLK	K			13	4495: Scan 13703 (rt=75.2842) [E:\Data\EOT16-4060_Athal.raw]	14700248	1409	1		0	3.5	3.5	K.VLEALEGLK.K	RR20_ARATH	30S ribosomal protein S20, chloroplastic OS=Arabidopsis thaliana GN=RPS20 PE=2 SV=1	K.VLEALEGLK.K	75.2842	1
320734866	1	1	700.67	2098.99	3	2098.99	0.0005	21	38	0	55.44	0	19	1.3e-05	R	IVMELYADTTPETAENFR	A			9	6356: Scan 16670 (rt=88.9784) [E:\Data\EOT16-4060_Athal.raw]	14700439	7390	1		0	0.2	0.2	R.IVMELYADTTPETAENFR.A	CP19A_ARATH	Peptidyl-prolyl cis-trans isomerase CYP19-1 OS=Arabidopsis thaliana GN=CYP19-1 PE=1 SV=1	R.IVMELYADTTPETAENFR.A	88.9784	1
320734772	1	1	555.755	1109.5	2	1109.5	-0.003	204	212	0	55.44	0	18	9.7e-06	R	FSDESEQIR	A			8	262: Scan 5475 (rt=34.7643) [E:\Data\EOT16-4060_Athal.raw]	14700410	2106	1		0	-2.7	-2.7	R.FSDESEQIR.A	RB45B_ARATH	Polyadenylate-binding protein RBP45B OS=Arabidopsis thaliana GN=RBP45B PE=1 SV=1	R.FSDESEQIR.A	34.7643	1
320732309	1	1	449.791	897.567	2	897.565	0.0022	313	321	0	55.43	0	18	9.5e-06	R	GVLNVVAVK	A			12	3580: Scan 12217 (rt=68.3019) [E:\Data\EOT16-4060_Athal.raw]	14700059	1063	1		0	2.5	2.5	R.GVLNVVAVK.A	CPNA1_ARATH	Chaperonin 60 subunit alpha 1, chloroplastic OS=Arabidopsis thaliana GN=CPN60A1 PE=1 SV=2	R.GVLNVVAVK.A	68.3019	1
320732145	1	1	692.369	2074.08	3	2074.08	0.0036	367	387	1	55.4	0	21	1.9e-05	K	ALAGQKDEALFSANAAALASR	R			9	4961: Scan 14387 (rt=78.3197) [E:\Data\EOT16-4060_Athal.raw]	14700049	7281	1		0	1.7	1.7	K.ALAGQKDEALFSANAAALASR.R	METE1_ARATH	5-methyltetrahydropteroyltriglutamate--homocysteine methyltransferase 1 OS=Arabidopsis thaliana GN=MS1 PE=1 SV=1	K.ALAGQKDEALFSANAAALASR.R	78.3197	1
320734948	1	1	490.757	979.499	2	979.497	0.0012	131	140	0	55.36	20	21	1.9e-05	R	FSEIVSGGGK	T			6	524: Scan 6465 (rt=40.4471) [E:\Data\EOT16-4060_Athal.raw]	14700458	1453	1		0	1.2	1.2	R.FSEIVSGGGK.T	CP41A_ARATH	Chloroplast stem-loop binding protein of 41 kDa a, chloroplastic OS=Arabidopsis thaliana GN=CSP41A PE=1 SV=1	R.FSEIVSGGGK.T	40.4471	1
320734881	1	1	823.365	1644.71	2	1644.72	-0.0022	265	279	0	55.35	0	14	4.2e-06	K	GFGFVNFENSDDAAR	A			15	6343: Scan 16653 (rt=88.9076) [E:\Data\EOT16-4060_Athal.raw]	14700443	5259	1		0	-1.3	-1.3	K.GFGFVNFENSDDAAR.A	PABP8_ARATH	Polyadenylate-binding protein 8 OS=Arabidopsis thaliana GN=PAB8 PE=1 SV=1	K.GFGFVNFENSDDAAR.A	88.9076	1
320733481	1	1	827.466	1652.92	2	1652.92	0.0002	132	146	0	55.35	0	18	1e-05	K	MVDVLVEQNIVPGIK	V			11	7935: Scan 19189 (rt=100.52) [E:\Data\EOT16-4060_Athal.raw]	14700172	5310	0		0	0.1	0.1	K.MVDVLVEQNIVPGIK.V	ALFC2_ARATH	Probable fructose-bisphosphate aldolase 2, chloroplastic OS=Arabidopsis thaliana GN=FBA2 PE=1 SV=2	K.MVDVLVEQNIVPGIK.V	100.52	1
320734469	1	1	609.323	1216.63	2	1216.63	0.0013	148	158	0	55.35	19	22	2.4e-05	K	AIELTEQANTK	G			9	690: Scan 6963 (rt=43.2295) [E:\Data\EOT16-4060_Athal.raw]	14700334	2634	1		0	1.1	1.1	K.AIELTEQANTK.G	RR3_ARATH	30S ribosomal protein S3, chloroplastic OS=Arabidopsis thaliana GN=rps3 PE=3 SV=1	K.AIELTEQANTK.G	43.2295	1
320733329	1	1	558.816	1115.62	2	1115.62	-0.0023	473	484	0	55.34	0	21	2.3e-05	K	TSLAPGSGVVTK	Y			9	749: Scan 7085 (rt=43.8449) [E:\Data\EOT16-4060_Athal.raw]	14700155	2137	1		0	-2.1	-2.1	K.TSLAPGSGVVTK.Y	ACO1_ARATH	Aconitate hydratase 1 OS=Arabidopsis thaliana GN=ACO1 PE=1 SV=2	K.TSLAPGSGVVTK.Y	43.8449	1
320733682	1	1	639.347	1915.02	3	1915.02	0.0003	77	93	0	55.32	0	20	1.6e-05	K	AHGLAPEIPEDLYHLIK	K			18	8268: Sum of 2 scans in range 19713 (rt=102.843) to 19727 (rt=102.905) [E:\Data\EOT16-4060_Athal.raw]	14700199	6592	0		0	0.2	0.2	K.AHGLAPEIPEDLYHLIK.K	RS132_ARATH	40S ribosomal protein S13-2 OS=Arabidopsis thaliana GN=RPS13B PE=2 SV=1	K.AHGLAPEIPEDLYHLIK.K	102.874	1
320733811	1	0	903.983	1805.95	2	1805.95	0.0014	604	619	0	55.29	16	21	2.2e-05	K	GMLTGPVTILNWSFVR	N	Oxidation (M)	0.0100000000000000.0	9	10961: Scan 24848 (rt=127.858) [E:\Data\EOT16-4060_Athal.raw]	14700217	6011	0		0	0.8	0.8	K.GMLTGPVTILNWSFVR.N + Oxidation (M)	METE3_ARATH	5-methyltetrahydropteroyltriglutamate--homocysteine methyltransferase 3, chloroplastic OS=Arabidopsis thaliana GN=MS3 PE=1 SV=1	K.GMLTGPVTILNWSFVR.N + Oxidation (M)	127.858	1
320733617	1	1	422.25	842.484	2	842.486	-0.0017	2	10	0	55.29	0	20	1.7e-05	M	GIDLIAGGK	S			7	2420: Scan 10349 (rt=59.7223) [E:\Data\EOT16-4060_Athal.raw]	14700186	814	1		0	-2	-2	M.GIDLIAGGK.S	RL183_ARATH	60S ribosomal protein L18-3 OS=Arabidopsis thaliana GN=RPL18C PE=2 SV=1	M.GIDLIAGGK.S	59.7223	1
320732579	1	1	896.494	1790.97	2	1790.97	0.0069	84	100	0	55.27	16	20	1.5e-05	K	LLSSGELYDIVGIPTSK	R			9	8702: Scan 20345 (rt=105.637) [E:\Data\EOT16-4060_Athal.raw]	14700078	5954	1		0	3.9	3.9	K.LLSSGELYDIVGIPTSK.R	RPI3_ARATH	Probable ribose-5-phosphate isomerase 3, chloroplastic OS=Arabidopsis thaliana GN=RPI3 PE=1 SV=1	K.LLSSGELYDIVGIPTSK.R	105.637	1
320733373	1	0	637.824	1273.63	2	1273.63	-0.0011	48	58	1	55.26	18	20	1.7e-05	R	GFGFVTFKDEK	A			8	4680: Scan 13945 (rt=76.2859) [E:\Data\EOT16-4060_Athal.raw]	14700159	2997	0		0	-0.9	-0.9	R.GFGFVTFKDEK.A	RBG8_ARATH	Glycine-rich RNA-binding protein 8 OS=Arabidopsis thaliana GN=RBG8 PE=1 SV=1	R.GFGFVTFKDEK.A	76.2859	1
320734627	1	1	701.87	1401.73	2	1401.73	0.0003	406	417	0	55.19	16	21	2.1e-05	R	QVDYLLGDNPLR	M			7	5985: Scan 16087 (rt=86.3048) [E:\Data\EOT16-4060_Athal.raw]	14700369	3801	1		0	0.2	0.2	R.QVDYLLGDNPLR.M	GUN17_ARATH	Endoglucanase 17 OS=Arabidopsis thaliana GN=At4g02290 PE=2 SV=1	R.QVDYLLGDNPLR.M	86.3048	1
320732075	1	1	634.286	1266.56	2	1266.57	-0.0118	118	129	0	55.18	0	16	7.4e-06	R	SATGVGIMMNDR	K	Oxidation (M)	0.000000001000.0	9	934: Scan 7516 (rt=46.1152) [E:\Data\EOT16-4060_Athal.raw]	14700046	2959	1		0	-9.3	-9.3	R.SATGVGIMMNDR.K + Oxidation (M)	ADHX_ARATH	Alcohol dehydrogenase class-3 OS=Arabidopsis thaliana GN=ADH2 PE=1 SV=2	R.SATGVGIMMNDR.K + Oxidation (M)	46.1152	1
320735365	1	1	582.6	1744.78	3	1744.78	0.0015	100	117	0	55.18	0	17	8.2e-06	R	GESGPGHVSNFGDSATAR	F			12	407: Scan 6051 (rt=38.0932) [E:\Data\EOT16-4060_Athal.raw]	14700609	5732	1		0	0.9	0.9	R.GESGPGHVSNFGDSATAR.F	C3H36_ARATH	Zinc finger CCCH domain-containing protein 36 OS=Arabidopsis thaliana GN=At3g12130 PE=2 SV=1	R.GESGPGHVSNFGDSATAR.F	38.0932	1
320733514	1	1	839.903	1677.79	2	1677.79	0.0019	257	272	0	55.17	16	20	1.5e-05	R	VFGEGYVSTGGFETTK	E			9	4436: Scan 13610 (rt=74.865) [E:\Data\EOT16-4060_Athal.raw]	14700175	5453	1		0	1.1	1.1	R.VFGEGYVSTGGFETTK.E	PEAM2_ARATH	Phosphomethylethanolamine N-methyltransferase OS=Arabidopsis thaliana GN=NMT2 PE=2 SV=2	R.VFGEGYVSTGGFETTK.E	74.865	1
320733582	1	1	761.861	1521.71	2	1521.71	-0.0019	258	270	0	55.15	0	19	1.5e-05	R	SPYQEHTDFLASK	A			8	1693: Scan 9047 (rt=53.4782) [E:\Data\EOT16-4060_Athal.raw]	14700182	4562	1		0	-1.2	-1.2	R.SPYQEHTDFLASK.A	RS23_ARATH	40S ribosomal protein S2-3 OS=Arabidopsis thaliana GN=RPS2C PE=1 SV=2	R.SPYQEHTDFLASK.A	53.4782	1
320732861	1	1	744.839	1487.66	2	1487.66	0.0024	124	135	0	55.13	0	17	9.4e-06	R	ANDFDLMYEQVK	A	Oxidation (M)	0.000000100000.0	7	3520: Scan 12118 (rt=67.8353) [E:\Data\EOT16-4060_Athal.raw]	14700105	4364	1		0	1.6	1.6	R.ANDFDLMYEQVK.A + Oxidation (M)	KPPR_ARATH	Phosphoribulokinase, chloroplastic OS=Arabidopsis thaliana GN=At1g32060 PE=2 SV=1	R.ANDFDLMYEQVK.A + Oxidation (M)	67.8353	1
320732450	1	1	700.873	1399.73	2	1399.73	-0.0028	407	419	0	55.09	16	20	1.9e-05	K	SIITGELPAGWEK	A			8	5890: Scan 15936 (rt=85.5957) [E:\Data\EOT16-4060_Athal.raw]	14700068	3787	1		0	-2	-2	K.SIITGELPAGWEK.A	TKTC1_ARATH	Transketolase-1, chloroplastic OS=Arabidopsis thaliana GN=TKL-1 PE=1 SV=1	K.SIITGELPAGWEK.A	85.5957	1
320732006	1	1	612.944	1835.81	3	1835.81	-0.0036	61	77	1	55.06	0	16	7.3e-06	K	AMKDAIEGMNGQDLDGR	S	Oxidation (M)	0.00000000100000000.0	9	789: Scan 7181 (rt=44.3574) [E:\Data\EOT16-4060_Athal.raw]	14700042	6163	1		0	-2	-2	K.AMKDAIEGMNGQDLDGR.S + Oxidation (M)	RBG7_ARATH	Glycine-rich RNA-binding protein 7 OS=Arabidopsis thaliana GN=RBG7 PE=1 SV=1	K.AMKDAIEGMNGQDLDGR.S + Oxidation (M)	44.3574	1
320731820	1	1	1005.51	3013.52	3	3013.52	-0.0019	455	482	1	55.01	16	20	1.7e-05	R	TILDAIEQVGGIYVVTADHGNAEDMVKR	D			12	10465: Scan 24015 (rt=124.113) [E:\Data\EOT16-4060_Athal.raw]	14700036	10207	1		0	-0.6	-0.6	R.TILDAIEQVGGIYVVTADHGNAEDMVKR.D	PMG2_ARATH	Probable 2,3-bisphosphoglycerate-independent phosphoglycerate mutase 2 OS=Arabidopsis thaliana GN=At3g08590 PE=1 SV=1	R.TILDAIEQVGGIYVVTADHGNAEDMVKR.D	124.113	1
320734102	1	1	583.787	1165.56	2	1165.56	-0.002	85	94	0	54.98	0	20	2e-05	R	YGLLDESQNK	L			6	1667: Scan 8993 (rt=53.2031) [E:\Data\EOT16-4060_Athal.raw]	14700259	2348	1		0	-1.7	-1.7	R.YGLLDESQNK.L	RS91_ARATH	40S ribosomal protein S9-1 OS=Arabidopsis thaliana GN=RPS9B PE=1 SV=1	R.YGLLDESQNK.L	53.2031	1
320732073	1	1	550.312	1098.61	2	1098.61	0.001	329	337	0	54.98	0	20	1.7e-05	R	TQVPWLVEK	Y			7	5118: Scan 14603 (rt=79.2199) [E:\Data\EOT16-4060_Athal.raw]	14700046	2047	1		0	0.9	0.9	R.TQVPWLVEK.Y	ADHX_ARATH	Alcohol dehydrogenase class-3 OS=Arabidopsis thaliana GN=ADH2 PE=1 SV=2	R.TQVPWLVEK.Y	79.2199	1
320733088	1	1	946.436	1890.86	2	1890.86	0.0021	218	233	0	54.93	0	16	7.9e-06	K	LSFVAVDYEQEMETSK	T	Oxidation (M)	0.0000000000010000.0	16	4848: Scan 14216 (rt=77.5424) [E:\Data\EOT16-4060_Athal.raw]	14700128	6462	1		0	1.1	1.1	K.LSFVAVDYEQEMETSK.T + Oxidation (M)	ACT2_ARATH	Actin-2 OS=Arabidopsis thaliana GN=ACT2 PE=1 SV=1	K.LSFVAVDYEQEMETSK.T + Oxidation (M)	77.5424	1
320732535	1	1	733.697	2198.07	3	2198.07	0.0012	294	314	0	54.89	16	21	2.1e-05	K	DLYGNIVLSGGSTMFPGIADR	M	Oxidation (M)	0.000000000000010000000.0	20	8337: Scan 19806 (rt=103.245) [E:\Data\EOT16-4060_Athal.raw]	14700075	7824	1		0	0.5	0.5	K.DLYGNIVLSGGSTMFPGIADR.M + Oxidation (M)	ACT7_ARATH	Actin-7 OS=Arabidopsis thaliana GN=ACT7 PE=1 SV=1	K.DLYGNIVLSGGSTMFPGIADR.M + Oxidation (M)	103.245	1
320732053	1	1	703.335	1404.66	2	1404.66	-0.0041	330	341	0	54.88	0	18	1.3e-05	R	SYTVTGVEMFQK	I	Oxidation (M)	0.000000001000.0	7	2724: Scan 10834 (rt=61.805) [E:\Data\EOT16-4060_Athal.raw]	14700045	3822	1		0	-2.9	-2.9	R.SYTVTGVEMFQK.I + Oxidation (M)	EFTU_ARATH	Elongation factor Tu, chloroplastic OS=Arabidopsis thaliana GN=TUFA PE=1 SV=1	R.SYTVTGVEMFQK.I + Oxidation (M)	61.805	1
320733073	1	1	573.661	1717.96	3	1717.96	0.0019	240	257	0	54.88	0	18	1.1e-05	R	IAIQAGAAGIIVSNHGAR	Q			10	3986: Scan 12839 (rt=71.1216) [E:\Data\EOT16-4060_Athal.raw]	14700127	5631	0		0	1.1	1.1	R.IAIQAGAAGIIVSNHGAR.Q	GLO1_ARATH	Peroxisomal (S)-2-hydroxy-acid oxidase GLO1 OS=Arabidopsis thaliana GN=GLO1 PE=1 SV=1	R.IAIQAGAAGIIVSNHGAR.Q	71.1216	1
320733730	1	1	557.626	1669.86	3	1669.86	0	208	222	0	54.85	18	21	2.1e-05	K	YYAETVSALNEVLAK	L			9	6978: Scan 17607 (rt=93.2324) [E:\Data\EOT16-4060_Athal.raw]	14700206	5407	1		0	0	0	K.YYAETVSALNEVLAK.L	PSBQ1_ARATH	Oxygen-evolving enhancer protein 3-1, chloroplastic OS=Arabidopsis thaliana GN=PSBQ1 PE=1 SV=3	K.YYAETVSALNEVLAK.L	93.2324	1
320732374	1	1	825.499	1648.98	2	1648.99	-0.0048	127	142	0	54.84	0	13	3.3e-06	K	VLVVANPANTNALILK	E			11	6457: Scan 16823 (rt=89.6711) [E:\Data\EOT16-4060_Athal.raw]	14700063	5293	1		0	-2.9	-2.9	K.VLVVANPANTNALILK.E	MDHC1_ARATH	Malate dehydrogenase, cytoplasmic 1 OS=Arabidopsis thaliana GN=MDH1 PE=1 SV=2	K.VLVVANPANTNALILK.E	89.6711	1
320733981	1	1	660.816	1319.62	2	1319.62	-0.0039	382	393	0	54.83	0	19	1.5e-05	R	GSTDSILDDLER	A			9	5837: Scan 15837 (rt=85.0995) [E:\Data\EOT16-4060_Athal.raw]	14700242	3341	1		0	-3	-3	R.GSTDSILDDLER.A	TCPQ_ARATH	T-complex protein 1 subunit theta OS=Arabidopsis thaliana GN=CCT8 PE=1 SV=1	R.GSTDSILDDLER.A	85.0995	1
320735368	1	1	658.805	1315.6	2	1315.59	0.0023	291	301	0	54.83	0	17	9.4e-06	K	YFEEISQDTGK	Y			8	1722: Scan 9096 (rt=53.702) [E:\Data\EOT16-4060_Athal.raw]	14700611	3299	0		0	1.7	1.7	K.YFEEISQDTGK.Y	ERF1X_ARATH	Eukaryotic peptide chain release factor subunit 1-1 OS=Arabidopsis thaliana GN=ERF1-1 PE=1 SV=2	K.YFEEISQDTGK.Y	53.702	1
320735373	1	1	839.749	2516.22	3	2516.23	-0.0052	235	257	1	54.82	16	21	2.1e-05	K	KGYNIVGNIGDQWADLVEDTPGR	V			7	9545: Scan 22707 (rt=118.475) [E:\Data\EOT16-4060_Athal.raw]	14700613	9015	1		0	-2.1	-2.1	K.KGYNIVGNIGDQWADLVEDTPGR.V	VSP1_ARATH	Vegetative storage protein 1 OS=Arabidopsis thaliana GN=VSP1 PE=1 SV=2	K.KGYNIVGNIGDQWADLVEDTPGR.V	118.475	1
320732812	1	1	730.429	1458.84	2	1458.84	-0.0018	112	125	0	54.82	0	17	9.6e-06	K	QLSSGLLLVTGPFK	I			9	8920: Scan 21869 (rt=114.911) [E:\Data\EOT16-4060_Athal.raw]	14700101	4195	1		0	-1.2	-1.2	K.QLSSGLLLVTGPFK.I	RL61_ARATH	60S ribosomal protein L6-1 OS=Arabidopsis thaliana GN=RPL6A PE=2 SV=1	K.QLSSGLLLVTGPFK.I	114.911	1
320733316	1	1	761.021	2280.04	3	2280.04	-0.0041	63	83	1	54.76	0	18	1.1e-05	K	ADRDESSPYAAMLAAQDVAQR	C	Oxidation (M)	0.000000000001000000000.0	11	2593: Scan 10620 (rt=60.8781) [E:\Data\EOT16-4060_Athal.raw]	14700153	8224	0		0	-1.8	-1.8	K.ADRDESSPYAAMLAAQDVAQR.C + Oxidation (M)	RS141_ARATH	40S ribosomal protein S14-1 OS=Arabidopsis thaliana GN=RPS14A PE=1 SV=1	K.ADRDESSPYAAMLAAQDVAQR.C + Oxidation (M)	60.8781	1
320732822	1	1	522.268	1042.52	2	1042.52	-0.0008	178	187	0	54.75	0	19	1.4e-05	K	NDGGAMIPIR	V			11	2341: Scan 10233 (rt=59.2034) [E:\Data\EOT16-4060_Athal.raw]	14700102	1764	1		0	-0.8	-0.8	K.NDGGAMIPIR.V	METK3_ARATH	S-adenosylmethionine synthase 3 OS=Arabidopsis thaliana GN=METK3 PE=1 SV=1	K.NDGGAMIPIR.V	59.2034	1
320732789	1	1	780.802	2339.38	3	2339.38	0.0013	247	269	0	54.72	0	13	3.4e-06	K	LIDVDVPVIGGHAGITILPLLSK	T			17	11312: Scan 25527 (rt=131.239) [E:\Data\EOT16-4060_Athal.raw]	14700098	8427	1		0	0.6	0.6	K.LIDVDVPVIGGHAGITILPLLSK.T	MDHP_ARATH	Malate dehydrogenase, chloroplastic OS=Arabidopsis thaliana GN=At3g47520 PE=1 SV=1	K.LIDVDVPVIGGHAGITILPLLSK.T	131.239	1
320732371	1	1	688.876	1375.74	2	1375.74	-0.0045	56	67	0	54.66	20	21	2.7e-05	K	MELIDAAFPLLK	G	Oxidation (M)	0.100000000000.0	10	9681: Scan 22897 (rt=119.294) [E:\Data\EOT16-4060_Athal.raw]	14700063	3678	1		0	-3.3	-3.3	K.MELIDAAFPLLK.G + Oxidation (M)	MDHC1_ARATH	Malate dehydrogenase, cytoplasmic 1 OS=Arabidopsis thaliana GN=MDH1 PE=1 SV=2	K.MELIDAAFPLLK.G + Oxidation (M)	119.294	1
320734506	1	0	611.843	1221.67	2	1221.67	0.0039	162	171	0	54.65	0	20	1.9e-05	K	TELFMVLIEK	K			6	9616: Scan 22806 (rt=118.897) [E:\Data\EOT16-4060_Athal.raw]	14700341	2653	1		0	3.2	3.2	K.TELFMVLIEK.K	GPPL2_ARATH	Haloacid dehalogenase-like hydrolase domain-containing protein At3g48420 OS=Arabidopsis thaliana GN=At3g48420 PE=1 SV=1	K.TELFMVLIEK.K	118.897	1
320734538	1	1	644.336	1929.99	3	1929.99	-0.0041	149	166	1	54.57	0	22	2.8e-05	R	AENEGLSDGLSLIEEVKK	E			10	6782: Scan 17309 (rt=91.8742) [E:\Data\EOT16-4060_Athal.raw]	14700348	6670	1		0	-2.1	-2.1	R.AENEGLSDGLSLIEEVKK.E	TL29_ARATH	Thylakoid lumenal 29 kDa protein, chloroplastic OS=Arabidopsis thaliana GN=TL29 PE=1 SV=2	R.AENEGLSDGLSLIEEVKK.E	91.8742	1
320733113	1	1	527.571	1579.69	3	1579.69	-0.0038	291	304	0	54.56	0	16	7.5e-06	K	VGTEAHTAMTEYDR	T			14	363: Scan 5940 (rt=37.5127) [E:\Data\EOT16-4060_Athal.raw]	14700131	4904	1		0	-2.4	-2.4	K.VGTEAHTAMTEYDR.T	RL31_ARATH	60S ribosomal protein L3-1 OS=Arabidopsis thaliana GN=ARP1 PE=2 SV=5	K.VGTEAHTAMTEYDR.T	37.5127	1
320734540	1	1	556.826	1111.64	2	1111.63	0.0022	75	83	0	54.51	0	19	1.5e-05	K	ELINQLNIR	E			7	4268: Scan 13348 (rt=73.6361) [E:\Data\EOT16-4060_Athal.raw]	14700349	2118	1		0	2	2	K.ELINQLNIR.E	RR15_ARATH	30S ribosomal protein S15, chloroplastic OS=Arabidopsis thaliana GN=rps15 PE=3 SV=1	K.ELINQLNIR.E	73.6361	1
320733243	1	1	718.843	1435.67	2	1435.68	-0.0042	92	104	0	54.42	0	19	1.6e-05	R	TYCAEIAHNVSTK	K			10	2413: Scan 10340 (rt=59.6827) [E:\Data\EOT16-4060_Athal.raw]	14700145	4057	1		0	-2.9	-2.9	R.TYCAEIAHNVSTK.K	RL321_ARATH	60S ribosomal protein L32-1 OS=Arabidopsis thaliana GN=RPL32A PE=2 SV=2	R.TYCAEIAHNVSTK.K	59.6827	1
320731814	1	1	715.358	2857.4	4	2857.42	-0.014	455	481	0	54.38	16	21	2.3e-05	R	TILDAIEQVGGIYVVTADHGNAEDMVK	R			18	11022: Scan 24960 (rt=128.395) [E:\Data\EOT16-4060_Athal.raw]	14700036	9830	1		0	-4.9	-4.9	R.TILDAIEQVGGIYVVTADHGNAEDMVK.R	PMG2_ARATH	Probable 2,3-bisphosphoglycerate-independent phosphoglycerate mutase 2 OS=Arabidopsis thaliana GN=At3g08590 PE=1 SV=1	R.TILDAIEQVGGIYVVTADHGNAEDMVK.R	128.395	1
320732107	1	1	613.022	1836.04	3	1836.05	-0.0065	63	80	0	54.38	0	15	7.1e-06	R	VINFAAGPAALPENVLLK	A			23	9473: Scan 22597 (rt=117.974) [E:\Data\EOT16-4060_Athal.raw]	14700047	6168	1		0	-3.5	-3.5	R.VINFAAGPAALPENVLLK.A	SERB2_ARATH	Phosphoserine aminotransferase 2, chloroplastic OS=Arabidopsis thaliana GN=PSAT2 PE=1 SV=1	R.VINFAAGPAALPENVLLK.A	117.974	1
320735374	1	0	622.353	1242.69	2	1242.69	-0.0009	407	418	0	54.35	0	21	2.7e-05	R	VQTLAEGVTVAR	E			9	1994: Scan 9585 (rt=56.0601) [E:\Data\EOT16-4060_Athal.raw]	14700615	2790	1		0	-0.7	-0.7	R.VQTLAEGVTVAR.E	TRPD_ARATH	Anthranilate phosphoribosyltransferase, chloroplastic OS=Arabidopsis thaliana GN=PAT1 PE=2 SV=1	R.VQTLAEGVTVAR.E	56.0601	1
320734111	1	1	664.986	1991.94	3	1991.94	-0.0004	59	76	1	54.33	16	20	1.9e-05	K	MSKNEEDVSPSLEGLTEK	E			7	2960: Scan 11229 (rt=63.6816) [E:\Data\EOT16-4060_Athal.raw]	14700260	6908	1		0	-0.2	-0.2	K.MSKNEEDVSPSLEGLTEK.E	SBP3_ARATH	Probable steroid-binding protein 3 OS=Arabidopsis thaliana GN=MP3 PE=1 SV=1	K.MSKNEEDVSPSLEGLTEK.E	63.6816	1
320734531	1	1	523.274	1566.8	3	1566.79	0.0069	126	139	0	54.3	0	22	3e-05	R	SDYDNVIGALPYLK	V			7	8170: Scan 19549 (rt=102.136) [E:\Data\EOT16-4060_Athal.raw]	14700346	4815	1		0	4.4	4.4	R.SDYDNVIGALPYLK.V	RK35_ARATH	50S ribosomal protein L35, chloroplastic OS=Arabidopsis thaliana GN=RPL35 PE=2 SV=1	R.SDYDNVIGALPYLK.V	102.136	1
320733108	1	1	492.275	982.535	2	982.535	-0.0002	11	19	0	54.3	0	17	1.1e-05	R	HGSLGFLPR	K			6	2728: Scan 10842 (rt=61.8437) [E:\Data\EOT16-4060_Athal.raw]	14700131	1460	1		0	-0.2	-0.2	R.HGSLGFLPR.K	RL31_ARATH	60S ribosomal protein L3-1 OS=Arabidopsis thaliana GN=ARP1 PE=2 SV=5	R.HGSLGFLPR.K	61.8437	1
320732187	1	1	751.381	2251.12	3	2251.12	0.0008	382	403	0	54.3	17	22	3.2e-05	R	SGETEDTFIADLAVGLSTGQIK	T			18	11152: Scan 25205 (rt=129.596) [E:\Data\EOT16-4060_Athal.raw]	14700051	8069	1		0	0.4	0.4	R.SGETEDTFIADLAVGLSTGQIK.T	ENO2_ARATH	Bifunctional enolase 2/transcriptional activator OS=Arabidopsis thaliana GN=ENO2 PE=1 SV=1	R.SGETEDTFIADLAVGLSTGQIK.T	129.596	1
320734336	1	1	779.874	1557.73	2	1557.73	0.0022	221	234	0	54.27	0	19	1.6e-05	R	TISVSYDGFAEDVR	V			8	5301: Scan 14895 (rt=80.5486) [E:\Data\EOT16-4060_Athal.raw]	14700304	4761	1		0	1.4	1.4	R.TISVSYDGFAEDVR.V	PKP1_ARATH	Plastidial pyruvate kinase 1, chloroplastic OS=Arabidopsis thaliana GN=PKP1 PE=1 SV=1	R.TISVSYDGFAEDVR.V	80.5486	1
320735356	1	1	599.843	1197.67	2	1197.67	-0.0001	679	690	0	54.25	0	19	1.8e-05	R	GPVGVEGLLTTR	W			6	5364: Scan 15000 (rt=81.0564) [E:\Data\EOT16-4060_Athal.raw]	14700606	2525	1		0	-0.1	-0.1	R.GPVGVEGLLTTR.W	P5CS1_ARATH	Delta-1-pyrroline-5-carboxylate synthase A OS=Arabidopsis thaliana GN=P5CSA PE=1 SV=1	R.GPVGVEGLLTTR.W	81.0564	1
320732311	1	1	556.23	1110.45	2	1110.45	-0.001	475	483	0	54.22	0	13	3.8e-06	K	ETFEDADER	L			7	55: Scan 4474 (rt=28.8549) [E:\Data\EOT16-4060_Athal.raw]	14700059	2109	1		0	-0.9	-0.9	K.ETFEDADER.L	CPNA1_ARATH	Chaperonin 60 subunit alpha 1, chloroplastic OS=Arabidopsis thaliana GN=CPN60A1 PE=1 SV=2	K.ETFEDADER.L	28.8549	1
320733500	1	1	699.372	1396.73	2	1396.73	-0.0013	216	228	0	54.2	0	21	2.6e-05	R	VLENLGADPSNIR	T			15	2735: Scan 10852 (rt=61.8891) [E:\Data\EOT16-4060_Athal.raw]	14700174	3774	0		0	-0.9	-0.9	R.VLENLGADPSNIR.T	CLPC1_ARATH	Chaperone protein ClpC1, chloroplastic OS=Arabidopsis thaliana GN=CLPC1 PE=1 SV=1	R.VLENLGADPSNIR.T	61.8891	1
320734522	1	1	579.592	1735.76	3	1735.76	-0.0036	44	57	0	54.19	0	15	7e-06	K	HGYIGEFEYVDDHR	S			14	3107: Sum of 2 scans in range 11473 (rt=64.8411) to 11478 (rt=64.8627) [E:\Data\EOT16-4060_Athal.raw]	14700344	5691	0		0	-2.1	-2.1	K.HGYIGEFEYVDDHR.S	R15A1_ARATH	40S ribosomal protein S15a-1 OS=Arabidopsis thaliana GN=RPS15AA PE=2 SV=2	K.HGYIGEFEYVDDHR.S	64.8519	1
320734807	1	1	1061.19	3180.54	3	3180.53	0.0018	84	113	1	54.18	0	19	1.7e-05	R	NDDEDAKEEFFSLVTVAEIPAEGLSGLGTK	V			18	11726: Scan 26651 (rt=137.424) [E:\Data\EOT16-4060_Athal.raw]	14700420	10465	1		0	0.6	0.6	R.NDDEDAKEEFFSLVTVAEIPAEGLSGLGTK.V	RL311_ARATH	60S ribosomal protein L31-1 OS=Arabidopsis thaliana GN=RPL31A PE=3 SV=1	R.NDDEDAKEEFFSLVTVAEIPAEGLSGLGTK.V	137.424	1
320731908	1	1	609.814	1217.61	2	1217.61	0.0012	411	421	0	54.15	0	21	2.6e-05	R	IMGPNYIPGEK	K			11	2733: Scan 10849 (rt=61.8752) [E:\Data\EOT16-4060_Athal.raw]	14700039	2638	1		0	1	1	R.IMGPNYIPGEK.K	EF2_ARATH	Elongation factor 2 OS=Arabidopsis thaliana GN=LOS1 PE=1 SV=1	R.IMGPNYIPGEK.K	61.8752	1
320732190	1	1	1000.79	2999.34	3	2999.35	-0.0059	289	313	0	54.15	0	16	8.3e-06	K	SFVAEYPIVSIEDPFDQDDWEHYAK	M			10	10386: Sum of 2 scans in range 23892 (rt=123.564) to 23896 (rt=123.582) [E:\Data\EOT16-4060_Athal.raw]	14700051	10189	1		0	-2	-2	K.SFVAEYPIVSIEDPFDQDDWEHYAK.M	ENO2_ARATH	Bifunctional enolase 2/transcriptional activator OS=Arabidopsis thaliana GN=ENO2 PE=1 SV=1	K.SFVAEYPIVSIEDPFDQDDWEHYAK.M	123.573	1
320734841	1	1	772.421	1542.83	2	1542.83	-0.0023	524	537	0	54.14	16	21	2.9e-05	K	EVIQPTIVDPASFK	V			14	5916: Scan 15985 (rt=85.848) [E:\Data\EOT16-4060_Athal.raw]	14700432	4684	1		0	-1.5	-1.5	K.EVIQPTIVDPASFK.V	MTHR1_ARATH	Methylenetetrahydrofolate reductase 1 OS=Arabidopsis thaliana GN=MTHFR1 PE=1 SV=1	K.EVIQPTIVDPASFK.V	85.848	1
320734010	1	1	496.744	991.473	2	991.472	0.0003	448	457	0	54.12	0	21	2.6e-05	R	FGGAIDDAAR	Y			9	633: Scan 6759 (rt=42.0557) [E:\Data\EOT16-4060_Athal.raw]	14700246	1508	1		0	0.3	0.3	R.FGGAIDDAAR.Y	ACLB2_ARATH	ATP-citrate synthase beta chain protein 2 OS=Arabidopsis thaliana GN=ACLB-2 PE=1 SV=1	R.FGGAIDDAAR.Y	42.0557	1
320734159	1	1	760.832	1519.65	2	1519.65	0.0004	332	344	0	54.1	0	15	6.4e-06	R	YTENGMSEDLAYK	N			10	1984: Scan 9567 (rt=55.9694) [E:\Data\EOT16-4060_Athal.raw]	14700268	4557	1		0	0.3	0.3	R.YTENGMSEDLAYK.N	ILV5_ARATH	Ketol-acid reductoisomerase, chloroplastic OS=Arabidopsis thaliana GN=At3g58610 PE=2 SV=2	R.YTENGMSEDLAYK.N	55.9694	1
320732432	1	1	588.645	1762.91	3	1762.91	0.0027	62	76	1	54.09	0	22	3.3e-05	R	VETLLNLDTKPYSDR	I			9	4821: Scan 14176 (rt=77.3616) [E:\Data\EOT16-4060_Athal.raw]	14700067	5807	1		0	1.5	1.5	R.VETLLNLDTKPYSDR.I	GLNA2_ARATH	Glutamine synthetase, chloroplastic/mitochondrial OS=Arabidopsis thaliana GN=GLN2 PE=1 SV=1	R.VETLLNLDTKPYSDR.I	77.3616	1
320732185	1	1	1003.03	2004.05	2	2004.05	0.0003	33	52	0	54.07	20	21	3e-05	K	VTAAVPSGASTGIYEALELR	D			14	7860: Scan 19079 (rt=100.029) [E:\Data\EOT16-4060_Athal.raw]	14700051	6958	1		0	0.1	0.1	K.VTAAVPSGASTGIYEALELR.D	ENO2_ARATH	Bifunctional enolase 2/transcriptional activator OS=Arabidopsis thaliana GN=ENO2 PE=1 SV=1	K.VTAAVPSGASTGIYEALELR.D	100.029	1
320735377	1	1	718.374	1434.73	2	1434.74	-0.0014	131	144	0	54.06	0	22	3.3e-05	K	GGAFTGEISVEQLK	D			8	4955: Scan 14374 (rt=78.2584) [E:\Data\EOT16-4060_Athal.raw]	14700616	4052	1		0	-1	-1	K.GGAFTGEISVEQLK.D	TPIC_ARATH	Triosephosphate isomerase, chloroplastic OS=Arabidopsis thaliana GN=TIM PE=1 SV=1	K.GGAFTGEISVEQLK.D	78.2584	1
320732353	1	1	464.728	927.442	2	927.445	-0.0032	533	541	0	54.06	0	19	1.8e-05	K	FGYNAATGK	Y			6	247: Scan 5404 (rt=34.3362) [E:\Data\EOT16-4060_Athal.raw]	14700062	1189	0		0	-3.5	-3.5	K.FGYNAATGK.Y	CPNB1_ARATH	Chaperonin 60 subunit beta 1, chloroplastic OS=Arabidopsis thaliana GN=CPN60B1 PE=1 SV=3	K.FGYNAATGK.Y	34.3362	1
320732712	1	1	482.777	963.539	2	963.539	0.0003	222	230	0	54.01	0	19	1.8e-05	R	LGNVYTIGK	G			7	1660: Scan 8968 (rt=53.0549) [E:\Data\EOT16-4060_Athal.raw]	14700090	1380	1		0	0.3	0.3	R.LGNVYTIGK.G	RS41_ARATH	40S ribosomal protein S4-1 OS=Arabidopsis thaliana GN=RPS4A PE=2 SV=1	R.LGNVYTIGK.G	53.0549	1
320735385	1	1	691.334	1380.65	2	1380.65	0.0006	608	619	0	53.98	0	19	2e-05	K	NQADSVVYQTEK	Q			7	360: Scan 5934 (rt=37.4821) [E:\Data\EOT16-4060_Athal.raw]	14700618	3700	0		0	0.4	0.4	K.NQADSVVYQTEK.Q	HSP7F_ARATH	Heat shock 70 kDa protein 6, chloroplastic OS=Arabidopsis thaliana GN=HSP70-6 PE=1 SV=1	K.NQADSVVYQTEK.Q	37.4821	1
320734267	1	1	766.403	1530.79	2	1530.79	0.0024	163	177	0	53.96	19	22	3.6e-05	R	TALTDNSIVDQGLGK	H			9	3805: Scan 12554 (rt=69.8278) [E:\Data\EOT16-4060_Athal.raw]	14700290	4621	1		0	1.6	1.6	R.TALTDNSIVDQGLGK.H	RL74_ARATH	60S ribosomal protein L7-4 OS=Arabidopsis thaliana GN=RPL7D PE=2 SV=1	R.TALTDNSIVDQGLGK.H	69.8278	1
320732159	1	1	655.357	1308.7	2	1308.7	-0.0038	1130	1141	0	53.94	16	20	2.5e-05	K	SATGLQTYLLSR	D			8	5312: Scan 14913 (rt=80.6332) [E:\Data\EOT16-4060_Athal.raw]	14700050	3254	1		0	-2.9	-2.9	K.SATGLQTYLLSR.D	SYIC_ARATH	Isoleucine--tRNA ligase, cytoplasmic OS=Arabidopsis thaliana GN=At4g10320 PE=2 SV=1	K.SATGLQTYLLSR.D	80.6332	1
320733447	1	1	970.163	2907.47	3	2907.48	-0.0095	158	183	1	53.94	16	21	2.7e-05	K	YLPVNIKDIETAGFQEGDEVSLETLK	Q			11	9425: Scan 22538 (rt=117.726) [E:\Data\EOT16-4060_Athal.raw]	14700167	9988	1		0	-3.3	-3.3	K.YLPVNIKDIETAGFQEGDEVSLETLK.Q	RK15_ARATH	50S ribosomal protein L15, chloroplastic OS=Arabidopsis thaliana GN=RPL15 PE=1 SV=2	K.YLPVNIKDIETAGFQEGDEVSLETLK.Q	117.726	1
320731891	1	1	793.388	2377.14	3	2377.14	-0.0037	175	195	0	53.93	18	20	2.2e-05	K	LHTGVGMIFLPQDDTFMQEAK	Q			18	8718: Scan 20364 (rt=105.719) [E:\Data\EOT16-4060_Athal.raw]	14700038	8596	1		0	-1.6	-1.6	K.LHTGVGMIFLPQDDTFMQEAK.Q	GLTB1_ARATH	Ferredoxin-dependent glutamate synthase 1, chloroplastic/mitochondrial OS=Arabidopsis thaliana GN=GLU1 PE=1 SV=3	K.LHTGVGMIFLPQDDTFMQEAK.Q	105.719	1
320733842	1	1	902.958	1803.9	2	1803.9	0.0021	360	374	0	53.93	18	21	2.9e-05	R	LSIYDPQVTEDQIQR	D			10	4510: Scan 13722 (rt=75.3642) [E:\Data\EOT16-4060_Athal.raw]	14700222	6001	1		0	1.2	1.2	R.LSIYDPQVTEDQIQR.D	UGDH2_ARATH	UDP-glucose 6-dehydrogenase 2 OS=Arabidopsis thaliana GN=UGD2 PE=1 SV=1	R.LSIYDPQVTEDQIQR.D	75.3642	1
320733636	1	0	727.382	1452.75	2	1452.75	0.0012	238	252	0	53.92	0	21	3.1e-05	R	FVIGGPHGDAGLTGR	K			9	2698: Scan 10785 (rt=61.5802) [E:\Data\EOT16-4060_Athal.raw]	14700190	4165	0		0	0.8	0.8	R.FVIGGPHGDAGLTGR.K	METK1_ARATH	S-adenosylmethionine synthase 1 OS=Arabidopsis thaliana GN=SAM1 PE=1 SV=2	R.FVIGGPHGDAGLTGR.K	61.5802	1
320733889	1	1	694.316	2079.92	3	2079.93	-0.0028	9	25	1	53.91	0	16	1e-05	K	LTTFEDDEKESEYGYVR	K			15	2846: Scan 11029 (rt=62.7226) [E:\Data\EOT16-4060_Athal.raw]	14700228	7295	1		0	-1.3	-1.3	K.LTTFEDDEKESEYGYVR.K	VATA_ARATH	V-type proton ATPase catalytic subunit A OS=Arabidopsis thaliana GN=VHA-A PE=1 SV=1	K.LTTFEDDEKESEYGYVR.K	62.7226	1
320733288	1	1	794.95	1587.89	2	1587.89	-0.0019	74	88	0	53.88	0	19	1.7e-05	K	AGQVIAVDFIESVIK	K			17	11442: Scan 25860 (rt=133.026) [E:\Data\EOT16-4060_Athal.raw]	14700150	4940	1		0	-1.2	-1.2	K.AGQVIAVDFIESVIK.K	PEAM3_ARATH	Phosphoethanolamine N-methyltransferase 3 OS=Arabidopsis thaliana GN=NMT3 PE=2 SV=2	K.AGQVIAVDFIESVIK.K	133.026	1
320732675	1	1	805.397	1608.78	2	1608.78	-0.0015	56	69	0	53.88	0	21	2.6e-05	K	SNGQMLAINEIYEK	N			11	5267: Scan 14843 (rt=80.3091) [E:\Data\EOT16-4060_Athal.raw]	14700087	5068	1		0	-0.9	-0.9	K.SNGQMLAINEIYEK.N	R18A2_ARATH	60S ribosomal protein L18a-2 OS=Arabidopsis thaliana GN=RPL18AB PE=2 SV=2	K.SNGQMLAINEIYEK.N	80.3091	1
320734836	1	1	607.794	1213.57	2	1213.57	0.0006	149	158	0	53.83	0	19	2e-05	R	GSELQNYFTR	I			6	3861: Scan 12635 (rt=70.1531) [E:\Data\EOT16-4060_Athal.raw]	14700430	2618	1		0	0.5	0.5	R.GSELQNYFTR.I	AB2E_ARATH	ABC transporter E family member 2 OS=Arabidopsis thaliana GN=ABCE2 PE=2 SV=1	R.GSELQNYFTR.I	70.1531	1
320733650	1	1	783.384	1564.75	2	1564.75	0.0007	60	73	0	53.82	16	21	3.2e-05	K	NISFTVWDVGGQDK	I			7	7286: Scan 18083 (rt=95.3595) [E:\Data\EOT16-4060_Athal.raw]	14700193	4798	1		0	0.4	0.4	K.NISFTVWDVGGQDK.I	ARF1_ARATH	ADP-ribosylation factor 1 OS=Arabidopsis thaliana GN=ARF1 PE=1 SV=2	K.NISFTVWDVGGQDK.I	95.3595	1
320733436	1	1	770.055	2307.14	3	2307.15	-0.0054	402	423	0	53.71	20	22	3.4e-05	R	EVAAFAQFGSDLDAATQALLNR	G			19	11825: Scan 26988 (rt=139.338) [E:\Data\EOT16-4060_Athal.raw]	14700166	8317	1		0	-2.3	-2.3	R.EVAAFAQFGSDLDAATQALLNR.G	ATPAM_ARATH	ATP synthase subunit alpha, mitochondrial OS=Arabidopsis thaliana GN=ATPA PE=1 SV=2	R.EVAAFAQFGSDLDAATQALLNR.G	139.338	1
320733687	1	1	580.818	1159.62	2	1159.62	0.0009	50	61	0	53.7	21	22	4e-05	K	AGALGDSVTITR	E			14	1807: Scan 9245 (rt=54.4119) [E:\Data\EOT16-4060_Athal.raw]	14700200	2317	1		0	0.8	0.8	K.AGALGDSVTITR.E	RL222_ARATH	60S ribosomal protein L22-2 OS=Arabidopsis thaliana GN=RPL22B PE=2 SV=1	K.AGALGDSVTITR.E	54.4119	1
320732777	1	1	718.366	2152.08	3	2152.08	-0.0027	142	161	0	53.68	0	21	3.1e-05	R	GINEDGINYYSGLIDGLIAR	N			11	11023: Scan 24962 (rt=128.406) [E:\Data\EOT16-4060_Athal.raw]	14700097	7663	1		0	-1.3	-1.3	R.GINEDGINYYSGLIDGLIAR.N	BGL37_ARATH	Myrosinase 2 OS=Arabidopsis thaliana GN=TGG2 PE=1 SV=1	R.GINEDGINYYSGLIDGLIAR.N	128.406	1
320734686	1	1	672.36	1342.7	2	1342.71	-0.0042	183	194	0	53.59	16	21	2.9e-05	R	ELAVQIQQEASK	F			9	1891: Scan 9393 (rt=55.1298) [E:\Data\EOT16-4060_Athal.raw]	14700384	3485	1		0	-3.1	-3.1	R.ELAVQIQQEASK.F	RH20_ARATH	DEAD-box ATP-dependent RNA helicase 20 OS=Arabidopsis thaliana GN=RH20 PE=2 SV=1	R.ELAVQIQQEASK.F	55.1298	1
320732367	1	1	472.277	942.539	2	942.539	0.0004	172	180	0	53.58	0	20	2.4e-05	R	LSVPVSDVK	N			8	1888: Scan 9390 (rt=55.1191) [E:\Data\EOT16-4060_Athal.raw]	14700063	1254	1		0	0.4	0.4	R.LSVPVSDVK.N	MDHC1_ARATH	Malate dehydrogenase, cytoplasmic 1 OS=Arabidopsis thaliana GN=MDH1 PE=1 SV=2	R.LSVPVSDVK.N	55.1191	1
320732186	1	1	669.026	2004.06	3	2004.05	0.0035	33	52	0	53.5	0	21	3.4e-05	K	VTAAVPSGASTGIYEALELR	D			16	7862: Scan 19081 (rt=100.037) [E:\Data\EOT16-4060_Athal.raw]	14700051	6959	1		0	1.7	1.7	K.VTAAVPSGASTGIYEALELR.D	ENO2_ARATH	Bifunctional enolase 2/transcriptional activator OS=Arabidopsis thaliana GN=ENO2 PE=1 SV=1	K.VTAAVPSGASTGIYEALELR.D	100.037	1
320733460	1	1	573.808	1145.6	2	1145.6	-0.0019	50	61	0	53.49	0	23	4.8e-05	K	AGALGDSVSITR	E			8	1774: Scan 9186 (rt=54.1268) [E:\Data\EOT16-4060_Athal.raw]	14700169	2260	1		0	-1.7	-1.7	K.AGALGDSVSITR.E	RL223_ARATH	60S ribosomal protein L22-3 OS=Arabidopsis thaliana GN=RPL22C PE=2 SV=1	K.AGALGDSVSITR.E	54.1268	1
320734711	2	0	909.435	1816.85	2	1816.85	0.0056	296	311	0	53.47	0	19	2.1e-05	K	HETADINTFSWGVANR	G			10	4818: Scan 14171 (rt=77.3396) [E:\Data\EOT16-4060_Athal.raw]	14700391	6070	1		0	3.1	3.1	K.HETADINTFSWGVANR.G	GLN13_ARATH	Glutamine synthetase cytosolic isozyme 1-3 OS=Arabidopsis thaliana GN=GLN1-3 PE=1 SV=1	K.HETADINTFSWGVANR.G	77.3396	1
320733937	1	1	486.245	970.475	2	970.476	-0.0012	90	98	0	53.46	0	20	2.5e-05	K	FGISYAEGK	R			7	2050: Scan 9682 (rt=56.5098) [E:\Data\EOT16-4060_Athal.raw]	14700236	1407	1		0	-1.2	-1.2	K.FGISYAEGK.R	ALKR4_ARATH	Probable aldo-keto reductase 4 OS=Arabidopsis thaliana GN=At1g60710 PE=2 SV=1	K.FGISYAEGK.R	56.5098	1
320735117	1	0	507.781	1013.55	2	1013.55	-0.0028	469	479	0	53.46	0	20	2.3e-05	R	GGAGLEVVQGK	V			8	711: Scan 7013 (rt=43.4876) [E:\Data\EOT16-4060_Athal.raw]	14700511	1626	0		0	-2.8	-2.8	R.GGAGLEVVQGK.V	JAL29_ARATH	Nitrile-specifier protein 4 OS=Arabidopsis thaliana GN=NSP4 PE=2 SV=1	R.GGAGLEVVQGK.V	43.4876	1
320731912	1	1	726.849	1451.68	2	1451.68	0.0007	244	255	0	53.45	0	20	2.3e-05	R	LWGENFFDPATR	K			15	8248: Scan 19678 (rt=102.677) [E:\Data\EOT16-4060_Athal.raw]	14700039	4151	1		0	0.5	0.5	R.LWGENFFDPATR.K	EF2_ARATH	Elongation factor 2 OS=Arabidopsis thaliana GN=LOS1 PE=1 SV=1	R.LWGENFFDPATR.K	102.677	1
320734668	1	1	644.836	1287.66	2	1287.66	0.0011	298	309	0	53.38	16	22	3.9e-05	K	PLVSEEVDSSVK	S			6	1811: Scan 9252 (rt=54.4461) [E:\Data\EOT16-4060_Athal.raw]	14700378	3089	1		0	0.9	0.9	K.PLVSEEVDSSVK.S	IF2C_ARATH	Translation initiation factor IF-2, chloroplastic OS=Arabidopsis thaliana GN=At1g17220 PE=2 SV=2	K.PLVSEEVDSSVK.S	54.4461	1
320732620	1	1	511.252	1020.49	2	1020.49	-0.0008	227	235	0	53.38	0	20	2.8e-05	R	ASSMEEVLR	E			8	1823: Scan 9268 (rt=54.5163) [E:\Data\EOT16-4060_Athal.raw]	14700081	1655	1		0	-0.8	-0.8	R.ASSMEEVLR.E	HPR1_ARATH	Glycerate dehydrogenase HPR, peroxisomal OS=Arabidopsis thaliana GN=HPR PE=1 SV=1	R.ASSMEEVLR.E	54.5163	1
320732327	1	1	647.992	1940.95	3	1940.96	-0.0078	67	83	0	53.29	16	21	3.1e-05	K	FETLSYLPDLTDSELAK	E			14	8973: Scan 21946 (rt=115.253) [E:\Data\EOT16-4060_Athal.raw]	14700060	6731	1		0	-4	-4	K.FETLSYLPDLTDSELAK.E	RBS1A_ARATH	Ribulose bisphosphate carboxylase small chain 1A, chloroplastic OS=Arabidopsis thaliana GN=RBCS-1A PE=1 SV=2	K.FETLSYLPDLTDSELAK.E	115.253	1
320732396	1	1	715.35	1428.69	2	1428.69	-0.0025	544	555	1	53.27	16	20	2.9e-05	R	KLDTETFGEFSR	F			7	3205: Scan 11616 (rt=65.4885) [E:\Data\EOT16-4060_Athal.raw]	14700065	4011	1		0	-1.7	-1.7	R.KLDTETFGEFSR.F	DCP5_ARATH	Protein decapping 5 OS=Arabidopsis thaliana GN=DCP5 PE=1 SV=1	R.KLDTETFGEFSR.F	65.4885	1
320734465	1	1	622.356	1242.7	2	1242.69	0.0041	200	211	0	53.27	16	21	3.1e-05	K	NVLVIGADSLSR	F			10	4775: Scan 14100 (rt=77.0039) [E:\Data\EOT16-4060_Athal.raw]	14700333	2791	1		0	3.3	3.3	K.NVLVIGADSLSR.F	FABH_ARATH	3-oxoacyl-[acyl-carrier-protein] synthase III, chloroplastic OS=Arabidopsis thaliana GN=At1g62640 PE=2 SV=2	K.NVLVIGADSLSR.F	77.0039	1
320732168	1	1	659.667	1975.98	3	1975.99	-0.0049	374	391	1	53.25	16	21	3.4e-05	K	KGENLVVAVDDDGLFTER	I			10	6389: Scan 16714 (rt=89.17) [E:\Data\EOT16-4060_Athal.raw]	14700050	6845	1		0	-2.5	-2.5	K.KGENLVVAVDDDGLFTER.I	SYIC_ARATH	Isoleucine--tRNA ligase, cytoplasmic OS=Arabidopsis thaliana GN=At4g10320 PE=2 SV=1	K.KGENLVVAVDDDGLFTER.I	89.17	1
320734014	1	1	915.966	1829.92	2	1829.92	0.0007	36	53	0	53.22	16	21	3.4e-05	R	ETPSVAGIINPGSEGFQK	L			11	5479: Scan 15213 (rt=82.0725) [E:\Data\EOT16-4060_Athal.raw]	14700246	6145	1		0	0.4	0.4	R.ETPSVAGIINPGSEGFQK.L	ACLB2_ARATH	ATP-citrate synthase beta chain protein 2 OS=Arabidopsis thaliana GN=ACLB-2 PE=1 SV=1	R.ETPSVAGIINPGSEGFQK.L	82.0725	1
320731888	1	1	720.059	2157.16	3	2157.16	-0.0028	196	213	1	53.18	16	20	2.6e-05	K	QVIENIFEKEGLQVLGWR	E			15	10531: Scan 24117 (rt=124.557) [E:\Data\EOT16-4060_Athal.raw]	14700038	7670	1		0	-1.3	-1.3	K.QVIENIFEKEGLQVLGWR.E	GLTB1_ARATH	Ferredoxin-dependent glutamate synthase 1, chloroplastic/mitochondrial OS=Arabidopsis thaliana GN=GLU1 PE=1 SV=3	K.QVIENIFEKEGLQVLGWR.E	124.557	1
320732541	1	1	586.308	1170.6	2	1170.6	0.0011	959	969	0	53.18	0	19	2.4e-05	K	GNADVQNNVLK	G			7	383: Scan 5981 (rt=37.719) [E:\Data\EOT16-4060_Athal.raw]	14700076	2370	1		0	0.9	0.9	K.GNADVQNNVLK.G	GCSP1_ARATH	Glycine dehydrogenase (decarboxylating) 1, mitochondrial OS=Arabidopsis thaliana GN=GLDP1 PE=1 SV=2	K.GNADVQNNVLK.G	37.719	1
320734073	1	1	689.845	1377.68	2	1377.68	0.0004	160	172	0	53.17	17	22	3.8e-05	R	GVEMPGLFWGASK	L			12	8340: Scan 19813 (rt=103.279) [E:\Data\EOT16-4060_Athal.raw]	14700255	3686	1		0	0.3	0.3	R.GVEMPGLFWGASK.L	EF1B2_ARATH	Elongation factor 1-beta 2 OS=Arabidopsis thaliana GN=At5g19510 PE=1 SV=1	R.GVEMPGLFWGASK.L	103.279	1
320734925	1	1	566.314	1130.61	2	1130.62	-0.004	475	484	0	53.17	0	22	4.7e-05	K	VLELESTNVK	A			9	1937: Scan 9474 (rt=55.517) [E:\Data\EOT16-4060_Athal.raw]	14700453	2181	1		0	-3.5	-3.5	K.VLELESTNVK.A	FKB62_ARATH	Peptidyl-prolyl cis-trans isomerase FKBP62 OS=Arabidopsis thaliana GN=FKBP62 PE=1 SV=2	K.VLELESTNVK.A	55.517	1
320732889	1	1	632.334	1262.65	2	1262.65	-0.0009	113	124	0	53.16	18	22	4.4e-05	R	TLTDNMVVGVSK	G			7	2826: Scan 11002 (rt=62.6034) [E:\Data\EOT16-4060_Athal.raw]	14700107	2940	1		0	-0.7	-0.7	R.TLTDNMVVGVSK.G	RK6_ARATH	50S ribosomal protein L6, chloroplastic OS=Arabidopsis thaliana GN=RPL6 PE=2 SV=1	R.TLTDNMVVGVSK.G	62.6034	1
320734604	1	0	677.327	1352.64	2	1352.64	0.0031	100	111	0	53.13	16	20	2.6e-05	K	AADLTYWESAAR	M			6	4506: Scan 13717 (rt=75.3427) [E:\Data\EOT16-4060_Athal.raw]	14700364	3541	0		0	2.3	2.3	K.AADLTYWESAAR.M	UGDH3_ARATH	UDP-glucose 6-dehydrogenase 3 OS=Arabidopsis thaliana GN=UGD3 PE=1 SV=1	K.AADLTYWESAAR.M	75.3427	1
320733829	1	1	822.389	1642.76	2	1642.77	-0.0034	37	50	0	53.12	0	19	2e-05	K	VNNMVLFDQGTYDK	L			9	5086: Scan 14557 (rt=79.0363) [E:\Data\EOT16-4060_Athal.raw]	14700220	5249	1		0	-2.1	-2.1	K.VNNMVLFDQGTYDK.L	RS252_ARATH	40S ribosomal protein S25-2 OS=Arabidopsis thaliana GN=RPS25B PE=2 SV=1	K.VNNMVLFDQGTYDK.L	79.0363	1
320734048	1	1	898.409	2692.2	3	2692.2	0.0073	326	349	1	53.12	0	16	1.1e-05	R	DRPNPSTGEWFPAPFDASSVDNMR	R			12	8183: Sum of 2 scans in range 19571 (rt=102.224) to 19623 (rt=102.437) [E:\Data\EOT16-4060_Athal.raw]	14700251	9394	1		0	2.7	2.7	R.DRPNPSTGEWFPAPFDASSVDNMR.R	PLSB_ARATH	Glycerol-3-phosphate acyltransferase, chloroplastic OS=Arabidopsis thaliana GN=ATS1 PE=2 SV=2	R.DRPNPSTGEWFPAPFDASSVDNMR.R	102.331	1
320734529	1	1	797.075	2388.2	3	2388.21	-0.0038	90	111	1	53.11	19	21	3.2e-05	K	FADLIEENIEELAKLDAVDGGK	L			19	10938: Scan 24805 (rt=127.648) [E:\Data\EOT16-4060_Athal.raw]	14700345	8662	1		0	-1.6	-1.6	K.FADLIEENIEELAKLDAVDGGK.L	AL2C4_ARATH	Aldehyde dehydrogenase family 2 member C4 OS=Arabidopsis thaliana GN=ALDH2C4 PE=1 SV=2	K.FADLIEENIEELAKLDAVDGGK.L	127.648	1
320732928	1	1	629.33	1256.65	2	1256.64	0.0051	569	579	0	53.1	0	19	2.3e-05	R	SVTGFLSDLYR	T			8	8118: Sum of 3 scans in range 19485 (rt=101.879) to 19555 (rt=102.159) [E:\Data\EOT16-4060_Athal.raw]	14700112	2885	1		0	4.1	4.1	R.SVTGFLSDLYR.T	RH3_ARATH	DEAD-box ATP-dependent RNA helicase 3, chloroplastic OS=Arabidopsis thaliana GN=RH3 PE=1 SV=2	R.SVTGFLSDLYR.T	102.019	1
320732774	1	1	822.909	1643.8	2	1643.81	-0.0016	309	321	0	53.07	16	20	2.9e-05	K	EFFLGWFMEPLTK	G			14	11977: Scan 27968 (rt=145.347) [E:\Data\EOT16-4060_Athal.raw]	14700097	5255	1		0	-1	-1	K.EFFLGWFMEPLTK.G	BGL37_ARATH	Myrosinase 2 OS=Arabidopsis thaliana GN=TGG2 PE=1 SV=1	K.EFFLGWFMEPLTK.G	145.347	1
320734112	1	1	581.798	1161.58	2	1161.58	0.0038	599	608	0	53.06	0	21	3.6e-05	K	AGDEQLNLFR	F			7	4428: Scan 13601 (rt=74.8289) [E:\Data\EOT16-4060_Athal.raw]	14700261	2322	1		0	3.3	3.3	K.AGDEQLNLFR.F	SYGM1_ARATH	Glycine--tRNA ligase, mitochondrial 1 OS=Arabidopsis thaliana GN=At1g29880 PE=1 SV=1	K.AGDEQLNLFR.F	74.8289	1
320735343	1	1	771.382	1540.75	2	1540.74	0.008	109	122	0	53.05	16	21	3.4e-05	K	SPNSETYVIFGEAK	I			7	4754: Scan 14066 (rt=76.8421) [E:\Data\EOT16-4060_Athal.raw]	14700600	4670	1		0	5.2	5.2	K.SPNSETYVIFGEAK.I	NACA4_ARATH	Nascent polypeptide-associated complex subunit alpha-like protein 4 OS=Arabidopsis thaliana GN=At4g10480 PE=1 SV=1	K.SPNSETYVIFGEAK.I	76.8421	1
320733572	1	1	807.387	1612.76	2	1612.77	-0.0094	128	144	0	53.04	16	20	2.8e-05	K	AGAEVIGISGDDSASHK	A			7	979: Scan 7627 (rt=46.6298) [E:\Data\EOT16-4060_Athal.raw]	14700181	5088	1		0	-5.8	-5.8	K.AGAEVIGISGDDSASHK.A	PRXQ_ARATH	Peroxiredoxin Q, chloroplastic OS=Arabidopsis thaliana GN=PRXQ PE=1 SV=1	K.AGAEVIGISGDDSASHK.A	46.6298	1
320732491	1	1	757.067	2268.18	3	2268.18	0.0018	442	465	0	53.04	17	21	3.4e-05	K	VGVAGVMSHISTGGGASLELLEGK	V			19	7936: Scan 19191 (rt=100.531) [E:\Data\EOT16-4060_Athal.raw]	14700070	8152	1		0	0.8	0.8	K.VGVAGVMSHISTGGGASLELLEGK.V	PGKH1_ARATH	Phosphoglycerate kinase 1, chloroplastic OS=Arabidopsis thaliana GN=PGK1 PE=1 SV=1	K.VGVAGVMSHISTGGGASLELLEGK.V	100.531	1
320732081	1	1	929.982	1857.95	2	1857.95	0.0019	345	360	0	52.98	16	21	3.3e-05	K	VDEYITHNLTLGEINK	A			10	4857: Scan 14228 (rt=77.5967) [E:\Data\EOT16-4060_Athal.raw]	14700046	6286	1		0	1	1	K.VDEYITHNLTLGEINK.A	ADHX_ARATH	Alcohol dehydrogenase class-3 OS=Arabidopsis thaliana GN=ADH2 PE=1 SV=2	K.VDEYITHNLTLGEINK.A	77.5967	1
320733419	1	1	718.803	1435.59	2	1435.58	0.0096	193	204	0	52.98	0	13	5e-06	R	SMDDDEVFTYAK	K	Oxidation (M)	0.010000000000.0	15	2503: Scan 10474 (rt=60.2426) [E:\Data\EOT16-4060_Athal.raw]	14700164	4054	1		0	6.7	6.7	R.SMDDDEVFTYAK.K + Oxidation (M)	PDX11_ARATH	Pyridoxal 5'-phosphate synthase subunit PDX1.1 OS=Arabidopsis thaliana GN=PDX11 PE=1 SV=1	R.SMDDDEVFTYAK.K + Oxidation (M)	60.2426	1
320733609	1	1	810.449	1618.88	2	1618.88	0.0007	200	213	0	52.91	16	20	2.7e-05	K	ATQGIYPLQNVFIR	K			15	8412: Scan 19918 (rt=103.738) [E:\Data\EOT16-4060_Athal.raw]	14700185	5124	0		0	0.4	0.4	K.ATQGIYPLQNVFIR.K	RS3A2_ARATH	40S ribosomal protein S3a-2 OS=Arabidopsis thaliana GN=RPS3AB PE=2 SV=3	K.ATQGIYPLQNVFIR.K	103.738	1
320732448	1	1	569.759	1137.5	2	1137.51	-0.0024	295	304	0	52.85	0	17	1.4e-05	K	NGNTGYDEIR	A			7	142: Scan 5064 (rt=32.4575) [E:\Data\EOT16-4060_Athal.raw]	14700068	2211	1		0	-2.1	-2.1	K.NGNTGYDEIR.A	TKTC1_ARATH	Transketolase-1, chloroplastic OS=Arabidopsis thaliana GN=TKL-1 PE=1 SV=1	K.NGNTGYDEIR.A	32.4575	1
320735207	1	0	893.984	1785.95	2	1785.94	0.016	884	902	0	52.84	16	20	3.2e-05	R	GPGAGAQVTAGGIFSDILR	L			11	9630: Scan 22826 (rt=118.984) [E:\Data\EOT16-4060_Athal.raw]	14700544	5926	0		0	9	9	R.GPGAGAQVTAGGIFSDILR.L	AKH1_ARATH	Bifunctional aspartokinase/homoserine dehydrogenase 1, chloroplastic OS=Arabidopsis thaliana GN=AKHSDH1 PE=1 SV=1	R.GPGAGAQVTAGGIFSDILR.L	118.984	1
320733956	1	1	725.85	1449.68	2	1449.69	-0.0077	92	104	0	52.79	16	20	2.9e-05	R	TYCAEIAHNISTK	K			12	3568: Scan 12198 (rt=68.2102) [E:\Data\EOT16-4060_Athal.raw]	14700238	4145	1		0	-5.3	-5.3	R.TYCAEIAHNISTK.K	RL322_ARATH	60S ribosomal protein L32-2 OS=Arabidopsis thaliana GN=RPL32B PE=2 SV=1	R.TYCAEIAHNISTK.K	68.2102	1
320733790	1	1	581.284	1160.55	2	1160.56	-0.0017	160	169	0	52.74	0	20	2.8e-05	K	TGELQEEVEK	A			8	338: Scan 5855 (rt=37.0264) [E:\Data\EOT16-4060_Athal.raw]	14700215	2319	1		0	-1.5	-1.5	K.TGELQEEVEK.A	GRS14_ARATH	Monothiol glutaredoxin-S14, chloroplastic OS=Arabidopsis thaliana GN=GRXS14 PE=1 SV=2	K.TGELQEEVEK.A	37.0264	1
320733542	1	1	662.37	1984.09	3	1984.08	0.0028	401	418	2	52.68	0	19	2.3e-05	R	LRKDPLESIDSGVLVSEK	F			15	4827: Scan 14183 (rt=77.3909) [E:\Data\EOT16-4060_Athal.raw]	14700178	6871	1		0	1.4	1.4	R.LRKDPLESIDSGVLVSEK.F	CHLI1_ARATH	Magnesium-chelatase subunit ChlI-1, chloroplastic OS=Arabidopsis thaliana GN=CHLI1 PE=1 SV=1	R.LRKDPLESIDSGVLVSEK.F	77.3909	1
320733405	1	1	971.998	1941.98	2	1941.98	-0.0029	11	27	0	52.66	16	21	4.3e-05	K	FVADGVFYAELNEVLTR	E			8	11161: Scan 25222 (rt=129.682) [E:\Data\EOT16-4060_Athal.raw]	14700162	6740	0		0	-1.5	-1.5	K.FVADGVFYAELNEVLTR.E	RS32_ARATH	40S ribosomal protein S3-2 OS=Arabidopsis thaliana GN=RPS3B PE=1 SV=1	K.FVADGVFYAELNEVLTR.E	129.682	1
320735088	1	1	607.342	1212.67	2	1212.67	-0.0017	348	359	0	52.62	0	19	2.2e-05	R	LAQVVSDPSLGK	S			7	1890: Scan 9392 (rt=55.1264) [E:\Data\EOT16-4060_Athal.raw]	14700503	2611	1		0	-1.4	-1.4	R.LAQVVSDPSLGK.S	PORC_ARATH	Protochlorophyllide reductase C, chloroplastic OS=Arabidopsis thaliana GN=PORC PE=1 SV=1	R.LAQVVSDPSLGK.S	55.1264	1
320734366	1	1	653.323	1304.63	2	1304.63	0.0032	97	108	0	52.61	0	21	3.5e-05	R	SALMVDADQVEK	F			9	2227: Scan 10028 (rt=58.2109) [E:\Data\EOT16-4060_Athal.raw]	14700311	3217	1		0	2.5	2.5	R.SALMVDADQVEK.F	RK31_ARATH	50S ribosomal protein L31, chloroplastic OS=Arabidopsis thaliana GN=RPL31 PE=2 SV=1	R.SALMVDADQVEK.F	58.2109	1
320734238	1	1	692.856	1383.7	2	1383.7	-0.0055	26	37	0	52.6	0	21	4e-05	R	SDSQVFLFLNSK	C			7	7352: Scan 18178 (rt=95.7822) [E:\Data\EOT16-4060_Athal.raw]	14700282	3721	1		0	-4	-4	R.SDSQVFLFLNSK.C	RL241_ARATH	60S ribosomal protein L24-1 OS=Arabidopsis thaliana GN=RPL24A PE=1 SV=2	R.SDSQVFLFLNSK.C	95.7822	1
320733226	1	1	450.253	1347.74	3	1347.74	-0.0022	168	179	1	52.59	18	21	4.1e-05	R	YDLNTVISAKPK	E			7	3012: Scan 11318 (rt=64.1108) [E:\Data\EOT16-4060_Athal.raw]	14700143	3521	1		0	-1.6	-1.6	R.YDLNTVISAKPK.E	PSBQ2_ARATH	Oxygen-evolving enhancer protein 3-2, chloroplastic OS=Arabidopsis thaliana GN=PSBQ2 PE=1 SV=2	R.YDLNTVISAKPK.E	64.1108	1
320733097	1	1	624.339	1246.66	2	1246.66	0.0046	129	139	0	52.55	21	22	4.7e-05	K	VEMLDGVTIVR	S	Oxidation (M)	0.00100000000.0	7	3751: Scan 12481 (rt=69.531) [E:\Data\EOT16-4060_Athal.raw]	14700130	2820	1		0	3.7	3.7	K.VEMLDGVTIVR.S + Oxidation (M)	RL91_ARATH	60S ribosomal protein L9-1 OS=Arabidopsis thaliana GN=RPL9B PE=1 SV=3	K.VEMLDGVTIVR.S + Oxidation (M)	69.531	1
320735404	1	1	832.748	2495.22	3	2495.22	0.0004	30	52	0	52.53	16	21	3.7e-05	R	LVVDEAINDDNSVVSLHPATMEK	L			12	5578: Sum of 2 scans in range 15363 (rt=82.7646) to 15384 (rt=82.8626) [E:\Data\EOT16-4060_Athal.raw]	14700624	8988	1		0	0.2	0.2	R.LVVDEAINDDNSVVSLHPATMEK.L	CD48A_ARATH	Cell division control protein 48 homolog A OS=Arabidopsis thaliana GN=CDC48A PE=1 SV=1	R.LVVDEAINDDNSVVSLHPATMEK.L	82.8136	1
320733930	1	1	507.29	1012.56	2	1012.57	-0.0018	43	51	0	52.51	0	19	2.5e-05	R	NIVEQAAIR	D			7	1418: Scan 8487 (rt=50.7434) [E:\Data\EOT16-4060_Athal.raw]	14700235	1625	1		0	-1.8	-1.8	R.NIVEQAAIR.D	RS262_ARATH	40S ribosomal protein S26-2 OS=Arabidopsis thaliana GN=RPS26B PE=2 SV=2	R.NIVEQAAIR.D	50.7434	1
320733404	1	1	557.959	1670.85	3	1670.86	-0.0013	77	90	1	52.51	18	20	3.5e-05	R	FKFPVDSVELYAEK	V			7	6644: Scan 17095 (rt=90.8999) [E:\Data\EOT16-4060_Athal.raw]	14700162	5421	0		0	-0.8	-0.8	R.FKFPVDSVELYAEK.V	RS32_ARATH	40S ribosomal protein S3-2 OS=Arabidopsis thaliana GN=RPS3B PE=1 SV=1	R.FKFPVDSVELYAEK.V	90.8999	1
320732951	1	1	792.909	1583.8	2	1583.82	-0.0111	119	133	1	52.5	16	21	3.7e-05	K	GVSDLPGLTDTEKPR	M			9	2652: Scan 10702 (rt=61.2288) [E:\Data\EOT16-4060_Athal.raw]	14700114	4923	1		0	-7	-7	K.GVSDLPGLTDTEKPR.M	RS62_ARATH	40S ribosomal protein S6-2 OS=Arabidopsis thaliana GN=RPS6B PE=1 SV=3	K.GVSDLPGLTDTEKPR.M	61.2288	1
320732191	1	1	809.402	3233.58	4	3233.58	-0.0052	204	233	2	52.5	0	20	3.2e-05	K	KYGQDATNVGDEGGFAPNIQENKEGLELLK	T			12	5809: Sum of 2 scans in range 15771 (rt=84.7502) to 15781 (rt=84.797) [E:\Data\EOT16-4060_Athal.raw]	14700051	10494	1		0	-1.6	-1.6	K.KYGQDATNVGDEGGFAPNIQENKEGLELLK.T	ENO2_ARATH	Bifunctional enolase 2/transcriptional activator OS=Arabidopsis thaliana GN=ENO2 PE=1 SV=1	K.KYGQDATNVGDEGGFAPNIQENKEGLELLK.T	84.7736	1
320731924	1	1	926.932	1851.85	2	1851.84	0.0041	72	87	0	52.5	0	18	2e-05	K	STGISLYYEMTDESLK	S	Oxidation (M)	0.0000000001000000.0	17	4819: Sum of 2 scans in range 14172 (rt=77.3433) to 14191 (rt=77.4307) [E:\Data\EOT16-4060_Athal.raw]	14700039	6254	1		0	2.2	2.2	K.STGISLYYEMTDESLK.S + Oxidation (M)	EF2_ARATH	Elongation factor 2 OS=Arabidopsis thaliana GN=LOS1 PE=1 SV=1	K.STGISLYYEMTDESLK.S + Oxidation (M)	77.387	1
320735340	1	1	604.81	1207.61	2	1207.61	-0.0031	48	58	1	52.48	0	21	4.1e-05	R	EAIDGAYVDKK	C			8	176: Scan 5225 (rt=33.404) [E:\Data\EOT16-4060_Athal.raw]	14700597	2578	1		0	-2.6	-2.6	R.EAIDGAYVDKK.C	RS111_ARATH	40S ribosomal protein S11-1 OS=Arabidopsis thaliana GN=RPS11A PE=2 SV=1	R.EAIDGAYVDKK.C	33.404	1
320732064	1	1	712.384	2134.13	3	2134.13	-0.0008	283	301	0	52.48	16	21	3.7e-05	R	QTELPFLLAVEDVFSITGR	G			19	12171: Scan 29849 (rt=157.075) [E:\Data\EOT16-4060_Athal.raw]	14700045	7580	1		0	-0.4	-0.4	R.QTELPFLLAVEDVFSITGR.G	EFTU_ARATH	Elongation factor Tu, chloroplastic OS=Arabidopsis thaliana GN=TUFA PE=1 SV=1	R.QTELPFLLAVEDVFSITGR.G	157.075	1
320732498	1	1	631.822	1261.63	2	1261.63	-0.0045	135	146	0	52.47	20	21	4.3e-05	R	TIAMDGTEGLVR	G			10	3180: Scan 11579 (rt=65.3235) [E:\Data\EOT16-4060_Athal.raw]	14700071	2931	1		0	-3.6	-3.6	R.TIAMDGTEGLVR.G	ATPBM_ARATH	ATP synthase subunit beta-1, mitochondrial OS=Arabidopsis thaliana GN=At5g08670 PE=1 SV=1	R.TIAMDGTEGLVR.G	65.3235	1
320732434	1	1	606.625	1816.85	3	1816.85	0.0043	354	369	0	52.44	0	19	2.7e-05	K	HETASIDQFSWGVANR	G			8	4811: Scan 14159 (rt=77.2864) [E:\Data\EOT16-4060_Athal.raw]	14700067	6069	1		0	2.4	2.4	K.HETASIDQFSWGVANR.G	GLNA2_ARATH	Glutamine synthetase, chloroplastic/mitochondrial OS=Arabidopsis thaliana GN=GLN2 PE=1 SV=1	K.HETASIDQFSWGVANR.G	77.2864	1
320732741	1	1	458.251	1371.73	3	1371.74	-0.0035	15	25	2	52.43	0	21	4.3e-05	K	KLEIDDDQKLR	A			11	654: Scan 6844 (rt=42.5529) [E:\Data\EOT16-4060_Athal.raw]	14700094	3658	0		0	-2.6	-2.6	K.KLEIDDDQKLR.A	RS61_ARATH	40S ribosomal protein S6-1 OS=Arabidopsis thaliana GN=RPS6A PE=1 SV=2	K.KLEIDDDQKLR.A	42.5529	1
320731852	1	1	933.958	1865.9	2	1865.9	-0.0033	464	479	1	52.39	17	22	4.6e-05	K	EITFNFPTIDKLDGQE	-			10	9157: Scan 22193 (rt=116.286) [E:\Data\EOT16-4060_Athal.raw]	14700037	6324	1		0	-1.8	-1.8	K.EITFNFPTIDKLDGQE.-	RBL_ARATH	Ribulose bisphosphate carboxylase large chain OS=Arabidopsis thaliana GN=rbcL PE=1 SV=1	K.EITFNFPTIDKLDGQE.-	116.286	1
320734600	1	1	890.146	2667.42	3	2667.41	0.004	173	197	1	52.36	0	19	2.4e-05	K	GFEKPSPIQEESIPIALTGSDILAR	A			10	8709: Scan 20353 (rt=105.671) [E:\Data\EOT16-4060_Athal.raw]	14700362	9338	1		0	1.5	1.5	K.GFEKPSPIQEESIPIALTGSDILAR.A	RH6_ARATH	DEAD-box ATP-dependent RNA helicase 6 OS=Arabidopsis thaliana GN=RH6 PE=2 SV=2	K.GFEKPSPIQEESIPIALTGSDILAR.A	105.671	1
320734542	1	1	745.372	1488.73	2	1488.72	0.0048	18	30	0	52.32	16	20	3.2e-05	R	GSVEFQVFSFTNK	I			13	7656: Scan 18770 (rt=98.6807) [E:\Data\EOT16-4060_Athal.raw]	14700349	4370	1		0	3.2	3.2	R.GSVEFQVFSFTNK.I	RR15_ARATH	30S ribosomal protein S15, chloroplastic OS=Arabidopsis thaliana GN=rps15 PE=3 SV=1	R.GSVEFQVFSFTNK.I	98.6807	1
320733351	1	1	525.264	1572.77	3	1572.77	0.004	71	85	0	52.27	0	20	3.5e-05	K	SSGFGLIYDTVESAK	K			11	7712: Scan 18853 (rt=99.0514) [E:\Data\EOT16-4060_Athal.raw]	14700157	4857	1		0	2.5	2.5	K.SSGFGLIYDTVESAK.K	RS241_ARATH	40S ribosomal protein S24-1 OS=Arabidopsis thaliana GN=RPS24A PE=2 SV=1	K.SSGFGLIYDTVESAK.K	99.0514	1
320733109	1	1	517.285	1032.56	2	1032.56	-0.0001	344	352	0	52.27	0	22	5.1e-05	R	QSLLTQTSR	L			7	452: Scan 6192 (rt=38.8812) [E:\Data\EOT16-4060_Athal.raw]	14700131	1712	1		0	-0.1	-0.1	R.QSLLTQTSR.L	RL31_ARATH	60S ribosomal protein L3-1 OS=Arabidopsis thaliana GN=ARP1 PE=2 SV=5	R.QSLLTQTSR.L	38.8812	1
320734575	1	0	536.313	1070.61	2	1070.61	0.0032	56	66	0	52.26	0	20	3.7e-05	K	SVLELGAGIGR	F			8	4606: Scan 13847 (rt=75.8928) [E:\Data\EOT16-4060_Athal.raw]	14700356	1915	0		0	3	3	K.SVLELGAGIGR.F	PEAM1_ARATH	Phosphoethanolamine N-methyltransferase 1 OS=Arabidopsis thaliana GN=NMT1 PE=1 SV=1	K.SVLELGAGIGR.F	75.8928	1
320731747	1	1	687.366	1372.72	2	1372.72	-0.0005	117	128	0	52.24	20	21	4e-05	K	NHVYLVMGAIEK	E			8	4064: Scan 12973 (rt=71.7659) [E:\Data\EOT16-4060_Athal.raw]	14700035	3668	1		0	-0.4	-0.4	K.NHVYLVMGAIEK.E	NRL1_ARATH	Nitrilase 1 OS=Arabidopsis thaliana GN=NIT1 PE=1 SV=2	K.NHVYLVMGAIEK.E	71.7659	1
320733933	1	1	566.945	1697.81	3	1697.81	-0.0012	52	66	0	52.24	16	20	3.5e-05	R	DVQEASVYEGYTLPK	L			7	4222: Scan 13275 (rt=73.2971) [E:\Data\EOT16-4060_Athal.raw]	14700235	5552	1		0	-0.7	-0.7	R.DVQEASVYEGYTLPK.L	RS262_ARATH	40S ribosomal protein S26-2 OS=Arabidopsis thaliana GN=RPS26B PE=2 SV=2	R.DVQEASVYEGYTLPK.L	73.2971	1
320735116	1	1	881.952	1761.89	2	1761.89	0.0004	430	446	0	52.24	16	21	4.4e-05	K	LGSQFATAIQNASETPK	V			7	4351: Scan 13493 (rt=74.3422) [E:\Data\EOT16-4060_Athal.raw]	14700510	5803	1		0	0.2	0.2	K.LGSQFATAIQNASETPK.V	PTA16_ARATH	Protein plastid transcriptionally active 16, chloroplastic OS=Arabidopsis thaliana GN=PTAC16 PE=1 SV=1	K.LGSQFATAIQNASETPK.V	74.3422	1
320732941	1	1	921.959	1841.9	2	1841.9	-0.0015	110	125	0	52.22	16	20	3.6e-05	K	LYISNLDYGVSNEDIK	E			10	5683: Scan 15545 (rt=83.6358) [E:\Data\EOT16-4060_Athal.raw]	14700113	6198	1		0	-0.8	-0.8	K.LYISNLDYGVSNEDIK.E	THO4B_ARATH	THO complex subunit 4B OS=Arabidopsis thaliana GN=ALY2 PE=1 SV=1	K.LYISNLDYGVSNEDIK.E	83.6358	1
320735406	1	1	856.421	1710.83	2	1710.84	-0.0122	189	203	0	52.19	16	20	3.5e-05	K	TFMTNLVSWEAVSAR	L			8	9381: Scan 22483 (rt=117.493) [E:\Data\EOT16-4060_Athal.raw]	14700625	5597	1		0	-7.1	-7.1	K.TFMTNLVSWEAVSAR.L	SODF1_ARATH	Superoxide dismutase [Fe] 1, chloroplastic OS=Arabidopsis thaliana GN=FSD1 PE=1 SV=4	K.TFMTNLVSWEAVSAR.L	117.493	1
320733793	1	1	725.696	2174.07	3	2174.07	-0.0018	109	126	0	52.13	16	21	4.6e-05	K	NLNVPFEDVNILENEMLR	Q	Oxidation (M)	0.000000000000000100.0	12	9496: Scan 22633 (rt=118.137) [E:\Data\EOT16-4060_Athal.raw]	14700215	7739	1		0	-0.8	-0.8	K.NLNVPFEDVNILENEMLR.Q + Oxidation (M)	GRS14_ARATH	Monothiol glutaredoxin-S14, chloroplastic OS=Arabidopsis thaliana GN=GRXS14 PE=1 SV=2	K.NLNVPFEDVNILENEMLR.Q + Oxidation (M)	118.137	1
320734691	1	1	717.354	2149.04	3	2149.03	0.0074	109	128	1	52.13	16	22	5.1e-05	K	IKEQLNAESVTVTDMSGDGR	H			8	2861: Scan 11061 (rt=62.8848) [E:\Data\EOT16-4060_Athal.raw]	14700386	7650	1		0	3.4	3.4	K.IKEQLNAESVTVTDMSGDGR.H	BOLA4_ARATH	Protein BOLA4, chloroplastic/mitochondrial OS=Arabidopsis thaliana GN=BOLA4 PE=1 SV=1	K.IKEQLNAESVTVTDMSGDGR.H	62.8848	1
320732968	1	1	450.76	899.506	2	899.508	-0.0014	64	71	0	52.11	0	20	3.7e-05	K	QGQLLDVK	A			7	1293: Scan 8277 (rt=49.8936) [E:\Data\EOT16-4060_Athal.raw]	14700116	1075	1		0	-1.6	-1.6	K.QGQLLDVK.A	RK9_ARATH	50S ribosomal protein L9, chloroplastic OS=Arabidopsis thaliana GN=RPL9 PE=2 SV=1	K.QGQLLDVK.A	49.8936	1
320731939	1	1	576.86	1151.71	2	1151.71	-0.0009	157	167	0	52.11	0	13	6.2e-06	K	VPLILGIWGGK	G			15	9915: Scan 23213 (rt=120.683) [E:\Data\EOT16-4060_Athal.raw]	14700040	2281	1		0	-0.8	-0.8	K.VPLILGIWGGK.G	RCA_ARATH	Ribulose bisphosphate carboxylase/oxygenase activase, chloroplastic OS=Arabidopsis thaliana GN=RCA PE=1 SV=2	K.VPLILGIWGGK.G	120.683	1
320733260	1	1	524.276	1046.54	2	1046.54	-0.0018	450	458	0	52.1	0	22	4.9e-05	R	FVEALSEPR	V			6	1854: Scan 9323 (rt=54.7837) [E:\Data\EOT16-4060_Athal.raw]	14700147	1789	1		0	-1.7	-1.7	R.FVEALSEPR.V	CATA1_ARATH	Catalase-1 OS=Arabidopsis thaliana GN=CAT1 PE=2 SV=3	R.FVEALSEPR.V	54.7837	1
320732854	1	1	603.821	1205.63	2	1205.63	-0.0027	377	386	0	52.09	0	21	4.6e-05	R	DLYEQLIANK	A			7	5663: Scan 15504 (rt=83.4288) [E:\Data\EOT16-4060_Athal.raw]	14700105	2569	1		0	-2.2	-2.2	R.DLYEQLIANK.A	KPPR_ARATH	Phosphoribulokinase, chloroplastic OS=Arabidopsis thaliana GN=At1g32060 PE=2 SV=1	R.DLYEQLIANK.A	83.4288	1
320733642	2	0	697.845	1393.68	2	1393.67	0.0026	5	16	0	52.06	0	21	4.4e-05	K	ALDYESLNENVK	N			12	2674: Scan 10744 (rt=61.4024) [E:\Data\EOT16-4060_Athal.raw]	14700192	3762	1		0	1.9	1.9	K.ALDYESLNENVK.N	GGT2_ARATH	Glutamate--glyoxylate aminotransferase 2 OS=Arabidopsis thaliana GN=GGAT2 PE=1 SV=1	K.ALDYESLNENVK.N	61.4024	1
320733562	1	1	663.887	1325.76	2	1325.76	-0.0007	29	39	0	52.03	0	19	2.7e-05	K	IELPLWTDIVK	T			11	10660: Scan 24340 (rt=125.537) [E:\Data\EOT16-4060_Athal.raw]	14700180	3374	0		0	-0.5	-0.5	K.IELPLWTDIVK.T	RS193_ARATH	40S ribosomal protein S19-3 OS=Arabidopsis thaliana GN=RPS19C PE=2 SV=1	K.IELPLWTDIVK.T	125.537	1
320735407	1	1	671.317	1340.62	2	1340.62	-0.0043	170	181	0	52.02	0	19	2.8e-05	K	FGNFSIESESPK	L			9	3592: Scan 12237 (rt=68.4003) [E:\Data\EOT16-4060_Athal.raw]	14700626	3472	1		0	-3.2	-3.2	K.FGNFSIESESPK.L	GSTUK_ARATH	Glutathione S-transferase U20 OS=Arabidopsis thaliana GN=GSTU20 PE=1 SV=1	K.FGNFSIESESPK.L	68.4003	1
320734748	1	1	764.399	1526.78	2	1526.78	0.0014	71	83	1	52.02	19	21	4.4e-05	R	VPDEVIDKVQEEK	T			14	1579: Scan 8787 (rt=52.1364) [E:\Data\EOT16-4060_Athal.raw]	14700403	4600	1		0	0.9	0.9	R.VPDEVIDKVQEEK.T	LSM4_ARATH	Sm-like protein LSM4 OS=Arabidopsis thaliana GN=LSM4 PE=1 SV=1	R.VPDEVIDKVQEEK.T	52.1364	1
320735408	1	1	686.332	1370.65	2	1370.65	-0.0013	167	179	0	51.99	0	19	3e-05	K	YPGGAFDPLGYSK	D			10	5441: Scan 15146 (rt=81.7591) [E:\Data\EOT16-4060_Athal.raw]	14700627	3648	1		0	-0.9	-0.9	K.YPGGAFDPLGYSK.D	CAB6_ARATH	Chlorophyll a-b binding protein 6, chloroplastic OS=Arabidopsis thaliana GN=LHCA1 PE=1 SV=1	K.YPGGAFDPLGYSK.D	81.7591	1
320735054	1	1	591.282	1770.82	3	1770.83	-0.0035	65	82	1	51.98	0	19	3e-05	K	AAASGVDGAEPESKEEPK	T			9	19: Scan 3571 (rt=23.0774) [E:\Data\EOT16-4060_Athal.raw]	14700489	5845	1		0	-2	-2	K.AAASGVDGAEPESKEEPK.T	PSRP5_ARATH	50S ribosomal protein 5, chloroplastic OS=Arabidopsis thaliana GN=PSRP5 PE=1 SV=1	K.AAASGVDGAEPESKEEPK.T	23.0774	1
320733380	1	1	497.782	993.549	2	993.549	-0.0001	263	270	0	51.98	0	18	2.5e-05	K	YSETLILR	R			7	3340: Scan 11822 (rt=66.4303) [E:\Data\EOT16-4060_Athal.raw]	14700160	1520	1		0	-0.1	-0.1	K.YSETLILR.R	RK2_ARATH	50S ribosomal protein L2, chloroplastic OS=Arabidopsis thaliana GN=rpl2-A PE=3 SV=1	K.YSETLILR.R	66.4303	1
320734509	1	1	704.872	1407.73	2	1407.72	0.0111	72	84	0	51.98	19	21	5e-05	K	YMVVQGEAGAVIR	G	Oxidation (M)	0.0100000000000.0	9	2380: Scan 10294 (rt=59.4908) [E:\Data\EOT16-4060_Athal.raw]	14700342	3857	1		0	7.9	7.9	K.YMVVQGEAGAVIR.G + Oxidation (M)	PROF2_ARATH	Profilin-2 OS=Arabidopsis thaliana GN=PRO2 PE=2 SV=1	K.YMVVQGEAGAVIR.G + Oxidation (M)	59.4908	1
320734865	1	1	551.314	1650.92	3	1650.92	-0.0004	134	148	0	51.98	0	18	2e-05	K	HVVFGQVVEGLNVVR	D			9	6415: Scan 16752 (rt=89.3379) [E:\Data\EOT16-4060_Athal.raw]	14700439	5305	1		0	-0.2	-0.2	K.HVVFGQVVEGLNVVR.D	CP19A_ARATH	Peptidyl-prolyl cis-trans isomerase CYP19-1 OS=Arabidopsis thaliana GN=CYP19-1 PE=1 SV=1	K.HVVFGQVVEGLNVVR.D	89.3379	1
320733983	1	1	783.901	1565.79	2	1565.79	-0.0071	242	257	0	51.94	0	21	4.2e-05	K	VAVFAGGVDTTATETK	G			17	2688: Scan 10768 (rt=61.5099) [E:\Data\EOT16-4060_Athal.raw]	14700242	4807	1		0	-4.5	-4.5	K.VAVFAGGVDTTATETK.G	TCPQ_ARATH	T-complex protein 1 subunit theta OS=Arabidopsis thaliana GN=CCT8 PE=1 SV=1	K.VAVFAGGVDTTATETK.G	61.5099	1
320732406	1	1	515.781	1029.55	2	1029.55	0.0018	6	14	0	51.91	0	21	4.9e-05	R	ADEISNIIR	E			6	3259: Scan 11699 (rt=65.8687) [E:\Data\EOT16-4060_Athal.raw]	14700066	1698	1		0	1.7	1.7	R.ADEISNIIR.E	ATPA_ARATH	ATP synthase subunit alpha, chloroplastic OS=Arabidopsis thaliana GN=atpA PE=1 SV=1	R.ADEISNIIR.E	65.8687	1
320732996	1	1	683.695	2048.06	3	2048.06	0.0011	172	190	0	51.91	0	22	5.4e-05	R	FGIVEGLMTTVHSITATQK	T	Oxidation (M)	0.0000000100000000000.0	9	8329: Scan 19796 (rt=103.204) [E:\Data\EOT16-4060_Athal.raw]	14700118	7119	1		0	0.5	0.5	R.FGIVEGLMTTVHSITATQK.T + Oxidation (M)	G3PC1_ARATH	Glyceraldehyde-3-phosphate dehydrogenase GAPC1, cytosolic OS=Arabidopsis thaliana GN=GAPC1 PE=1 SV=2	R.FGIVEGLMTTVHSITATQK.T + Oxidation (M)	103.204	1
320731858	1	1	729.331	2184.97	3	2184.97	-0.0033	195	213	1	51.9	0	16	1.5e-05	R	GGLDFTKDDENVNSQPFMR	W	Oxidation (M)	0.0000000000000000010.0	15	3603: Scan 12259 (rt=68.5116) [E:\Data\EOT16-4060_Athal.raw]	14700037	7766	1		0	-1.5	-1.5	R.GGLDFTKDDENVNSQPFMR.W + Oxidation (M)	RBL_ARATH	Ribulose bisphosphate carboxylase large chain OS=Arabidopsis thaliana GN=rbcL PE=1 SV=1	R.GGLDFTKDDENVNSQPFMR.W + Oxidation (M)	68.5116	1
320734710	2	0	606.625	1816.85	3	1816.85	0.0043	296	311	0	51.9	0	19	3e-05	K	HETADINTFSWGVANR	G			7	4811: Scan 14159 (rt=77.2864) [E:\Data\EOT16-4060_Athal.raw]	14700391	6069	1		0	2.4	2.4	K.HETADINTFSWGVANR.G	GLN13_ARATH	Glutamine synthetase cytosolic isozyme 1-3 OS=Arabidopsis thaliana GN=GLN1-3 PE=1 SV=1	K.HETADINTFSWGVANR.G	77.2864	1
320734982	1	1	658.336	1314.66	2	1314.66	0.0014	163	174	0	51.82	17	21	4.4e-05	K	NPGSVNQDPIFK	Q			7	2232: Scan 10037 (rt=58.2524) [E:\Data\EOT16-4060_Athal.raw]	14700466	3289	1		0	1.1	1.1	K.NPGSVNQDPIFK.Q	CA4_ARATH	Chlorophyll a-b binding protein 4, chloroplastic OS=Arabidopsis thaliana GN=LHCA4 PE=1 SV=1	K.NPGSVNQDPIFK.Q	58.2524	1
320734129	1	0	566.784	1131.55	2	1131.55	0.0039	174	183	0	51.8	20	21	4.6e-05	K	LGAAICWENR	M			8	4357: Scan 13505 (rt=74.4027) [E:\Data\EOT16-4060_Athal.raw]	14700263	2187	0		0	3.4	3.4	K.LGAAICWENR.M	NRL2_ARATH	Nitrilase 2 OS=Arabidopsis thaliana GN=NIT2 PE=1 SV=1	K.LGAAICWENR.M	74.4027	1
320734985	1	0	566.784	1131.55	2	1131.55	0.0039	192	201	0	51.8	20	21	4.6e-05	K	IGAAICWENR	M			8	4357: Scan 13505 (rt=74.4027) [E:\Data\EOT16-4060_Athal.raw]	14700467	2187	0		0	3.4	3.4	K.IGAAICWENR.M	NRL4_ARATH	Bifunctional nitrilase/nitrile hydratase NIT4 OS=Arabidopsis thaliana GN=NIT4 PE=1 SV=1	K.IGAAICWENR.M	74.4027	1
320734571	1	1	640.834	1279.65	2	1279.66	-0.0021	71	81	0	51.77	0	21	4.9e-05	K	LGEFSPTINFR	G			9	5909: Scan 15974 (rt=85.7944) [E:\Data\EOT16-4060_Athal.raw]	14700355	3042	1		0	-1.6	-1.6	K.LGEFSPTINFR.G	RR19_ARATH	30S ribosomal protein S19, chloroplastic OS=Arabidopsis thaliana GN=rps19 PE=3 SV=1	K.LGEFSPTINFR.G	85.7944	1
320733501	1	1	713.832	1425.65	2	1425.65	-0.0027	854	866	0	51.74	0	19	2.7e-05	R	VVDEGYNPSYGAR	P			8	678: Scan 6929 (rt=43.0416) [E:\Data\EOT16-4060_Athal.raw]	14700174	3978	1		0	-1.9	-1.9	R.VVDEGYNPSYGAR.P	CLPC1_ARATH	Chaperone protein ClpC1, chloroplastic OS=Arabidopsis thaliana GN=CLPC1 PE=1 SV=1	R.VVDEGYNPSYGAR.P	43.0416	1
320732622	1	1	555.269	1108.52	2	1108.52	0.0018	138	146	0	51.67	0	19	3.1e-05	R	IVEADEFMR	G			7	3317: Scan 11790 (rt=66.2866) [E:\Data\EOT16-4060_Athal.raw]	14700081	2101	1		0	1.6	1.6	R.IVEADEFMR.G	HPR1_ARATH	Glycerate dehydrogenase HPR, peroxisomal OS=Arabidopsis thaliana GN=HPR PE=1 SV=1	R.IVEADEFMR.G	66.2866	1
320732165	1	1	565.279	1692.82	3	1692.82	-0.0043	294	309	1	51.65	16	21	5.2e-05	K	GAKPESAADSYEVLEK	F			13	1631: Scan 8906 (rt=52.7602) [E:\Data\EOT16-4060_Athal.raw]	14700050	5527	1		0	-2.5	-2.5	K.GAKPESAADSYEVLEK.F	SYIC_ARATH	Isoleucine--tRNA ligase, cytoplasmic OS=Arabidopsis thaliana GN=At4g10320 PE=2 SV=1	K.GAKPESAADSYEVLEK.F	52.7602	1
320733009	1	1	834.44	2500.3	3	2500.3	-0.0023	242	266	1	51.61	16	20	4.3e-05	R	LALALGDENAVSMPVAAAANEAFKK	A			11	8398: Sum of 2 scans in range 19892 (rt=103.618) to 19901 (rt=103.655) [E:\Data\EOT16-4060_Athal.raw]	14700119	8996	1		0	-0.9	-0.9	R.LALALGDENAVSMPVAAAANEAFKK.A	GLYR1_ARATH	Glyoxylate/succinic semialdehyde reductase 1 OS=Arabidopsis thaliana GN=GLYR1 PE=1 SV=1	R.LALALGDENAVSMPVAAAANEAFKK.A	103.636	1
320734955	1	1	835.4	1668.79	2	1668.78	0.0016	201	217	0	51.6	0	19	3.1e-05	R	ASGYDVESSASGDAILK	A			10	2954: Scan 11219 (rt=63.6361) [E:\Data\EOT16-4060_Athal.raw]	14700459	5400	1		0	1	1	R.ASGYDVESSASGDAILK.A	STR1_ARATH	Thiosulfate/3-mercaptopyruvate sulfurtransferase 1, mitochondrial OS=Arabidopsis thaliana GN=STR1 PE=1 SV=1	R.ASGYDVESSASGDAILK.A	63.6361	1
320732035	1	1	740.378	1478.74	2	1478.74	-0.0018	404	417	0	51.6	0	21	5.1e-05	R	ASIYNAMPLAGVEK	L	Oxidation (M)	0.00000010000000.0	11	3551: Scan 12168 (rt=68.0708) [E:\Data\EOT16-4060_Athal.raw]	14700044	4318	0		0	-1.2	-1.2	R.ASIYNAMPLAGVEK.L + Oxidation (M)	SERB1_ARATH	Phosphoserine aminotransferase 1, chloroplastic OS=Arabidopsis thaliana GN=PSAT1 PE=1 SV=1	R.ASIYNAMPLAGVEK.L + Oxidation (M)	68.0708	1
320734956	1	1	855.961	1709.91	2	1709.9	0.0077	228	242	0	51.59	16	20	3.5e-05	K	IYQGQTVSPITFQTK	F			7	4152: Scan 13161 (rt=72.7549) [E:\Data\EOT16-4060_Athal.raw]	14700459	5594	1		0	4.5	4.5	K.IYQGQTVSPITFQTK.F	STR1_ARATH	Thiosulfate/3-mercaptopyruvate sulfurtransferase 1, mitochondrial OS=Arabidopsis thaliana GN=STR1 PE=1 SV=1	K.IYQGQTVSPITFQTK.F	72.7549	1
320732940	1	1	614.974	1841.9	3	1841.9	-0.0032	110	125	0	51.59	16	20	4.3e-05	K	LYISNLDYGVSNEDIK	E			8	5694: Scan 15565 (rt=83.7407) [E:\Data\EOT16-4060_Athal.raw]	14700113	6197	1		0	-1.7	-1.7	K.LYISNLDYGVSNEDIK.E	THO4B_ARATH	THO complex subunit 4B OS=Arabidopsis thaliana GN=ALY2 PE=1 SV=1	K.LYISNLDYGVSNEDIK.E	83.7407	1
320732108	1	1	919.031	1836.05	2	1836.05	-0.004	63	80	0	51.55	0	15	1.3e-05	R	VINFAAGPAALPENVLLK	A			14	9460: Scan 22581 (rt=117.907) [E:\Data\EOT16-4060_Athal.raw]	14700047	6169	1		0	-2.2	-2.2	R.VINFAAGPAALPENVLLK.A	SERB2_ARATH	Phosphoserine aminotransferase 2, chloroplastic OS=Arabidopsis thaliana GN=PSAT2 PE=1 SV=1	R.VINFAAGPAALPENVLLK.A	117.907	1
320734107	1	1	787.336	1572.66	2	1572.66	0.002	36	50	0	51.54	0	13	7e-06	K	SFYGSGGDYSMFAGK	D			8	5076: Scan 14537 (rt=78.9547) [E:\Data\EOT16-4060_Athal.raw]	14700260	4856	1		0	1.3	1.3	K.SFYGSGGDYSMFAGK.D	SBP3_ARATH	Probable steroid-binding protein 3 OS=Arabidopsis thaliana GN=MP3 PE=1 SV=1	K.SFYGSGGDYSMFAGK.D	78.9547	1
320734870	1	1	606.352	1210.69	2	1210.69	-0.0034	121	132	0	51.48	0	18	2.3e-05	K	ILSQPLADIGGK	G			10	4027: Scan 12913 (rt=71.4779) [E:\Data\EOT16-4060_Athal.raw]	14700440	2600	1		0	-2.8	-2.8	K.ILSQPLADIGGK.G	HEM3_ARATH	Porphobilinogen deaminase, chloroplastic OS=Arabidopsis thaliana GN=HEMC PE=1 SV=1	K.ILSQPLADIGGK.G	71.4779	1
320734033	1	1	587.831	1173.65	2	1173.64	0.0087	212	223	0	51.42	16	21	4.7e-05	K	GPLVVFGTEGAK	I			15	4446: Sum of 2 scans in range 13627 (rt=74.9388) to 13632 (rt=74.9609) [E:\Data\EOT16-4060_Athal.raw]	14700249	2389	1		0	7.4	7.4	K.GPLVVFGTEGAK.I	RL4B_ARATH	60S ribosomal protein L4-2 OS=Arabidopsis thaliana GN=RPL4D PE=2 SV=2	K.GPLVVFGTEGAK.I	74.9498	1
320735420	1	1	736.384	2206.13	3	2206.13	-0.0037	283	303	0	51.37	16	21	5.5e-05	R	ALAVINPGNPTGQVLSEENQR	D			13	5001: Scan 14444 (rt=78.5696) [E:\Data\EOT16-4060_Athal.raw]	14700631	7859	1		0	-1.7	-1.7	R.ALAVINPGNPTGQVLSEENQR.D	ALAT1_ARATH	Alanine aminotransferase 1, mitochondrial OS=Arabidopsis thaliana GN=ALAAT1 PE=1 SV=1	R.ALAVINPGNPTGQVLSEENQR.D	78.5696	1
320732953	1	1	571.643	1711.91	3	1711.91	-0.0022	118	133	2	51.37	16	21	4.7e-05	K	KGVSDLPGLTDTEKPR	M			16	1871: Scan 9354 (rt=54.9387) [E:\Data\EOT16-4060_Athal.raw]	14700114	5604	1		0	-1.3	-1.3	K.KGVSDLPGLTDTEKPR.M	RS62_ARATH	40S ribosomal protein S6-2 OS=Arabidopsis thaliana GN=RPS6B PE=1 SV=3	K.KGVSDLPGLTDTEKPR.M	54.9387	1
320733896	1	1	629.355	1256.69	2	1256.7	-0.003	348	359	0	51.35	20	21	5e-05	R	LAQVVSDPSLTK	S			14	1991: Scan 9578 (rt=56.022) [E:\Data\EOT16-4060_Athal.raw]	14700230	2886	1		0	-2.4	-2.4	R.LAQVVSDPSLTK.S	PORB_ARATH	Protochlorophyllide reductase B, chloroplastic OS=Arabidopsis thaliana GN=PORB PE=1 SV=3	R.LAQVVSDPSLTK.S	56.022	1
320734414	1	1	1007.98	2013.94	2	2013.95	-0.0092	92	109	0	51.34	0	18	2.8e-05	K	DGVFMYFEDNAGVIVNPK	G			7	9644: Scan 22844 (rt=119.065) [E:\Data\EOT16-4060_Athal.raw]	14700321	6987	1		0	-4.6	-4.6	K.DGVFMYFEDNAGVIVNPK.G	RL23_ARATH	60S ribosomal protein L23 OS=Arabidopsis thaliana GN=RPL23A PE=2 SV=3	K.DGVFMYFEDNAGVIVNPK.G	119.065	1
320734996	1	1	734.67	2200.99	3	2200.99	-0.0003	339	357	1	51.34	0	18	2.5e-05	R	SKFESWTQETNTTVSEDGR	G			18	2331: Scan 10218 (rt=59.136) [E:\Data\EOT16-4060_Athal.raw]	14700470	7839	1		0	-0.1	-0.1	R.SKFESWTQETNTTVSEDGR.G	VILI4_ARATH	Villin-4 OS=Arabidopsis thaliana GN=VLN4 PE=1 SV=1	R.SKFESWTQETNTTVSEDGR.G	59.136	1
320734135	1	0	546.789	1091.56	2	1091.56	0.0034	451	461	0	51.31	18	22	6.2e-05	K	IGYDNAAAVAK	R			9	718: Scan 7023 (rt=43.5288) [E:\Data\EOT16-4060_Athal.raw]	14700264	2019	0		0	3.1	3.1	K.IGYDNAAAVAK.R	FUM2_ARATH	Fumarate hydratase 2, chloroplastic OS=Arabidopsis thaliana GN=FUM2 PE=2 SV=1	K.IGYDNAAAVAK.R	43.5288	1
320733996	1	1	462.224	922.434	2	922.433	0.0006	53	61	0	51.31	0	18	2.7e-05	R	TGGPFGTMR	F			7	1532: Scan 8682 (rt=51.593) [E:\Data\EOT16-4060_Athal.raw]	14700244	1167	1		0	0.7	0.7	R.TGGPFGTMR.F	APX1_ARATH	L-ascorbate peroxidase 1, cytosolic OS=Arabidopsis thaliana GN=APX1 PE=1 SV=2	R.TGGPFGTMR.F	51.593	1
320733023	1	1	546.789	1091.56	2	1091.56	0.0034	444	454	0	51.31	18	22	6.2e-05	K	IGYDNAAAVAK	K			9	718: Scan 7023 (rt=43.5288) [E:\Data\EOT16-4060_Athal.raw]	14700121	2019	0		0	3.1	3.1	K.IGYDNAAAVAK.K	FUM1_ARATH	Fumarate hydratase 1, mitochondrial OS=Arabidopsis thaliana GN=FUM1 PE=2 SV=2	K.IGYDNAAAVAK.K	43.5288	1
320734852	1	1	824.432	3293.7	4	3293.7	-0.0044	170	199	1	51.29	0	19	3.4e-05	R	KLAGDQNLHFVETPALAPPEVHIDIADQQK	N			22	6736: Sum of 2 scans in range 17241 (rt=91.5741) to 17255 (rt=91.6361) [E:\Data\EOT16-4060_Athal.raw]	14700435	10553	1		0	-1.3	-1.3	R.KLAGDQNLHFVETPALAPPEVHIDIADQQK.N	RAN1_ARATH	GTP-binding nuclear protein Ran-1 OS=Arabidopsis thaliana GN=RAN1 PE=1 SV=1	R.KLAGDQNLHFVETPALAPPEVHIDIADQQK.N	91.6051	1
320733367	1	0	1012.49	2022.97	2	2022.97	0.0042	93	108	0	51.29	18	21	4.7e-05	K	WIPCVEFELEHGFVYR	E			8	11188: Scan 25272 (rt=129.933) [E:\Data\EOT16-4060_Athal.raw]	14700158	7024	0		0	2.1	2.1	K.WIPCVEFELEHGFVYR.E	RBS1B_ARATH	Ribulose bisphosphate carboxylase small chain 1B, chloroplastic OS=Arabidopsis thaliana GN=RBCS-1B PE=2 SV=1	K.WIPCVEFELEHGFVYR.E	129.933	1
320732049	1	1	565.327	1128.64	2	1128.64	0.0014	465	476	0	51.27	16	22	6e-05	K	TVGAGVIGTILE	-			7	8418: Scan 19928 (rt=103.782) [E:\Data\EOT16-4060_Athal.raw]	14700045	2173	1		0	1.2	1.2	K.TVGAGVIGTILE.-	EFTU_ARATH	Elongation factor Tu, chloroplastic OS=Arabidopsis thaliana GN=TUFA PE=1 SV=1	K.TVGAGVIGTILE.-	103.782	1
320733867	1	1	533.978	1598.91	3	1598.91	-0.0015	82	96	1	51.24	0	19	3e-05	K	IYGDQVAKPGAIIVR	Q			9	2999: Scan 11298 (rt=64.0142) [E:\Data\EOT16-4060_Athal.raw]	14700225	5009	1		0	-0.9	-0.9	K.IYGDQVAKPGAIIVR.Q	RK27_ARATH	50S ribosomal protein L27, chloroplastic OS=Arabidopsis thaliana GN=RPL27 PE=2 SV=1	K.IYGDQVAKPGAIIVR.Q	64.0142	1
320732960	1	1	675.692	2024.06	3	2024.05	0.0019	57	74	1	51.18	0	21	5.1e-05	R	ANIEQEGNTVKEPIQNIK	V			8	2092: Scan 9750 (rt=56.8187) [E:\Data\EOT16-4060_Athal.raw]	14700115	7028	1		0	0.9	0.9	R.ANIEQEGNTVKEPIQNIK.V	LOX2_ARATH	Lipoxygenase 2, chloroplastic OS=Arabidopsis thaliana GN=LOX2 PE=1 SV=1	R.ANIEQEGNTVKEPIQNIK.V	56.8187	1
320735225	1	1	977.125	2928.35	3	2928.36	-0.0034	23	49	0	51.18	0	18	2.6e-05	K	GYGFITPDDGGEELFVHQSSIVSDGFR	S			11	9112: Scan 22135 (rt=116.04) [E:\Data\EOT16-4060_Athal.raw]	14700552	10038	1		0	-1.2	-1.2	K.GYGFITPDDGGEELFVHQSSIVSDGFR.S	CSP3_ARATH	Cold shock domain-containing protein 3 OS=Arabidopsis thaliana GN=CSP3 PE=1 SV=1	K.GYGFITPDDGGEELFVHQSSIVSDGFR.S	116.04	1
320732404	1	1	930.762	2789.26	3	2789.26	0.0026	486	511	1	51.17	0	17	2.3e-05	K	STTLDGDEDDDSPTVDEAELPKIEAK	P			13	4309: Scan 13425 (rt=74.0142) [E:\Data\EOT16-4060_Athal.raw]	14700065	9619	1		0	0.9	0.9	K.STTLDGDEDDDSPTVDEAELPKIEAK.P	DCP5_ARATH	Protein decapping 5 OS=Arabidopsis thaliana GN=DCP5 PE=1 SV=1	K.STTLDGDEDDDSPTVDEAELPKIEAK.P	74.0142	1
320734848	1	1	729.862	1457.71	2	1457.71	-0.002	448	461	0	51.17	16	20	4.8e-05	R	QAGTELAGENALER	Y			8	1590: Scan 8814 (rt=52.2852) [E:\Data\EOT16-4060_Athal.raw]	14700434	4186	1		0	-1.4	-1.4	R.QAGTELAGENALER.Y	BAM3_ARATH	Beta-amylase 3, chloroplastic OS=Arabidopsis thaliana GN=BAM3 PE=1 SV=3	R.QAGTELAGENALER.Y	52.2852	1
320732426	1	1	503.928	1508.76	3	1508.77	-0.0033	314	326	2	51.15	0	22	7.2e-05	K	SMREEGGFEVIKK	A			14	1034: Scan 7754 (rt=47.2963) [E:\Data\EOT16-4060_Athal.raw]	14700067	4500	1		0	-2.2	-2.2	K.SMREEGGFEVIKK.A	GLNA2_ARATH	Glutamine synthetase, chloroplastic/mitochondrial OS=Arabidopsis thaliana GN=GLN2 PE=1 SV=1	K.SMREEGGFEVIKK.A	47.2963	1
320731809	1	1	858.413	2572.22	3	2572.23	-0.0112	22	44	0	51.11	0	19	3.3e-05	K	TIGLIVLDGWGESDPDQYNCIHK	A			12	9994: Scan 23316 (rt=121.118) [E:\Data\EOT16-4060_Athal.raw]	14700036	9133	1		0	-4.4	-4.4	K.TIGLIVLDGWGESDPDQYNCIHK.A	PMG2_ARATH	Probable 2,3-bisphosphoglycerate-independent phosphoglycerate mutase 2 OS=Arabidopsis thaliana GN=At3g08590 PE=1 SV=1	K.TIGLIVLDGWGESDPDQYNCIHK.A	121.118	1
320734765	1	1	734.414	2200.22	3	2200.23	-0.0106	146	169	0	51.11	0	18	2.5e-05	R	ADVSTIALGIAASTASIILGAGTK	G			19	12167: Scan 29801 (rt=156.775) [E:\Data\EOT16-4060_Athal.raw]	14700407	7835	1		0	-4.8	-4.8	R.ADVSTIALGIAASTASIILGAGTK.G	CLPP4_ARATH	ATP-dependent Clp protease proteolytic subunit 4, chloroplastic OS=Arabidopsis thaliana GN=CLPP4 PE=1 SV=1	R.ADVSTIALGIAASTASIILGAGTK.G	156.775	1
320733381	1	1	610.322	1218.63	2	1218.62	0.0044	76	85	0	51.05	16	22	7.8e-05	R	IVTIEYDPNR	N			7	2400: Sum of 2 scans in range 10321 (rt=59.608) to 10329 (rt=59.6397) [E:\Data\EOT16-4060_Athal.raw]	14700160	2642	1		0	3.6	3.6	R.IVTIEYDPNR.N	RK2_ARATH	50S ribosomal protein L2, chloroplastic OS=Arabidopsis thaliana GN=rpl2-A PE=3 SV=1	R.IVTIEYDPNR.N	59.6238	1
320732529	1	1	619.315	1854.92	3	1854.93	-0.0027	218	233	0	51.02	19	20	4.9e-05	K	LAYVALDYEQELETAK	S			13	6705: Scan 17191 (rt=91.3472) [E:\Data\EOT16-4060_Athal.raw]	14700075	6276	1		0	-1.5	-1.5	K.LAYVALDYEQELETAK.S	ACT7_ARATH	Actin-7 OS=Arabidopsis thaliana GN=ACT7 PE=1 SV=1	K.LAYVALDYEQELETAK.S	91.3472	1
320733255	1	1	807.407	1612.8	2	1612.8	0.001	266	279	1	50.95	16	20	4.5e-05	K	LESIYGSFEKPSEK	K			7	2975: Scan 11253 (rt=63.7917) [E:\Data\EOT16-4060_Athal.raw]	14700146	5091	0		0	0.6	0.6	K.LESIYGSFEKPSEK.K	RL4A_ARATH	60S ribosomal protein L4-1 OS=Arabidopsis thaliana GN=RPL4A PE=2 SV=1	K.LESIYGSFEKPSEK.K	63.7917	1
320732494	1	1	867.473	2599.4	3	2599.4	0.0015	308	332	1	50.95	0	19	3.5e-05	K	AQGLSVGSSLVEEDKLELATELLAK	A			17	9587: Scan 22761 (rt=118.699) [E:\Data\EOT16-4060_Athal.raw]	14700070	9218	1		0	0.6	0.6	K.AQGLSVGSSLVEEDKLELATELLAK.A	PGKH1_ARATH	Phosphoglycerate kinase 1, chloroplastic OS=Arabidopsis thaliana GN=PGK1 PE=1 SV=1	K.AQGLSVGSSLVEEDKLELATELLAK.A	118.699	1
320735401	1	0	509.281	1016.55	2	1016.55	-0.0019	65	74	0	50.94	0	22	7.6e-05	K	DQGVVLGTTK	T			6	393: Sum of 2 scans in range 6018 (rt=37.9183) to 6023 (rt=37.949) [E:\Data\EOT16-4060_Athal.raw]	14700623	1642	1		0	-1.9	-1.9	K.DQGVVLGTTK.T	RL282_ARATH	60S ribosomal protein L28-2 OS=Arabidopsis thaliana GN=RPL28C PE=2 SV=1	K.DQGVVLGTTK.T	37.9337	1
320733494	1	1	1008.84	3023.49	3	3023.49	-0.0054	212	239	0	50.9	16	20	4.3e-05	R	YAAISQDSGLVPIVEPEIMLDGEHGIDR	T			11	9714: Sum of 2 scans in range 22940 (rt=119.486) to 22961 (rt=119.578) [E:\Data\EOT16-4060_Athal.raw]	14700173	10225	1		0	-1.8	-1.8	R.YAAISQDSGLVPIVEPEIMLDGEHGIDR.T	ALFC1_ARATH	Probable fructose-bisphosphate aldolase 1, chloroplastic OS=Arabidopsis thaliana GN=FBA1 PE=1 SV=2	R.YAAISQDSGLVPIVEPEIMLDGEHGIDR.T	119.532	1
320734288	1	1	630.657	1888.95	3	1888.95	0.0032	92	107	1	50.89	20	22	7.5e-05	K	DMAEEELIILRDEVSK	Y			9	8372: Scan 19857 (rt=103.468) [E:\Data\EOT16-4060_Athal.raw]	14700294	6457	1		0	1.7	1.7	K.DMAEEELIILRDEVSK.Y	RR13_ARATH	30S ribosomal protein S13, chloroplastic OS=Arabidopsis thaliana GN=RPS13 PE=2 SV=1	K.DMAEEELIILRDEVSK.Y	103.468	1
320732852	1	1	986.189	2955.55	3	2955.55	-0.0022	66	90	2	50.88	0	19	4e-05	K	KFETLSYLPDLSDVELAKEVDYLLR	N			18	11808: Sum of 2 scans in range 26935 (rt=139.044) to 26940 (rt=139.069) [E:\Data\EOT16-4060_Athal.raw]	14700103	10111	1		0	-0.7	-0.7	K.KFETLSYLPDLSDVELAKEVDYLLR.N	RBS2B_ARATH	Ribulose bisphosphate carboxylase small chain 2B, chloroplastic OS=Arabidopsis thaliana GN=RBCS-2B PE=2 SV=2	K.KFETLSYLPDLSDVELAKEVDYLLR.N	139.056	1
320733529	1	1	654.327	1306.64	2	1306.64	-0.0006	111	121	0	50.87	16	21	5.6e-05	R	ELFSEIGEVER	Y			8	5368: Scan 15006 (rt=81.0844) [E:\Data\EOT16-4060_Athal.raw]	14700177	3232	1		0	-0.5	-0.5	R.ELFSEIGEVER.Y	THO4D_ARATH	THO complex subunit 4D OS=Arabidopsis thaliana GN=ALY4 PE=1 SV=1	R.ELFSEIGEVER.Y	81.0844	1
320733149	1	1	529.806	1057.6	2	1057.59	0.0044	280	289	0	50.86	20	22	7.8e-05	R	VPVFLDGGVR	R			8	4672: Scan 13934 (rt=76.2406) [E:\Data\EOT16-4060_Athal.raw]	14700135	1838	1		0	4.2	4.2	R.VPVFLDGGVR.R	GLO2_ARATH	Peroxisomal (S)-2-hydroxy-acid oxidase GLO2 OS=Arabidopsis thaliana GN=GLO2 PE=1 SV=1	R.VPVFLDGGVR.R	76.2406	1
320733315	1	1	755.688	2264.04	3	2264.05	-0.008	63	83	1	50.86	0	19	3.4e-05	K	ADRDESSPYAAMLAAQDVAQR	C			18	5170: Scan 14685 (rt=79.5791) [E:\Data\EOT16-4060_Athal.raw]	14700153	8139	0		0	-3.5	-3.5	K.ADRDESSPYAAMLAAQDVAQR.C	RS141_ARATH	40S ribosomal protein S14-1 OS=Arabidopsis thaliana GN=RPS14A PE=1 SV=1	K.ADRDESSPYAAMLAAQDVAQR.C	79.5791	1
320733247	1	1	791.399	1580.78	2	1580.79	-0.0043	49	63	1	50.86	0	21	6.5e-05	K	GVTLMPNVGYGSDKK	T	Oxidation (M)	0.000010000000000.0	8	1462: Scan 8564 (rt=51.0586) [E:\Data\EOT16-4060_Athal.raw]	14700145	4907	0		0	-2.7	-2.7	K.GVTLMPNVGYGSDKK.T + Oxidation (M)	RL321_ARATH	60S ribosomal protein L32-1 OS=Arabidopsis thaliana GN=RPL32A PE=2 SV=2	K.GVTLMPNVGYGSDKK.T + Oxidation (M)	51.0586	1
320734208	1	1	840.919	1679.82	2	1679.82	0.0047	1080	1095	0	50.79	16	21	5.4e-05	K	NTPQGSMLVGEISYGK	L			9	4655: Scan 13906 (rt=76.1328) [E:\Data\EOT16-4060_Athal.raw]	14700276	5463	1		0	2.8	2.8	K.NTPQGSMLVGEISYGK.L	TPPII_ARATH	Tripeptidyl-peptidase 2 OS=Arabidopsis thaliana GN=TPP2 PE=1 SV=1	K.NTPQGSMLVGEISYGK.L	76.1328	1
320735026	1	1	868.435	1734.85	2	1734.84	0.0124	173	188	0	50.76	16	21	5.9e-05	R	NSVATGEVYPLDSEVR	V			6	3784: Scan 12523 (rt=69.7072) [E:\Data\EOT16-4060_Athal.raw]	14700481	5690	1		0	7.1	7.1	R.NSVATGEVYPLDSEVR.V	LEUD3_ARATH	3-isopropylmalate dehydratase small subunit 3 OS=Arabidopsis thaliana GN=At2g43090 PE=1 SV=1	R.NSVATGEVYPLDSEVR.V	69.7072	1
320732338	1	1	613.798	1225.58	2	1225.58	-0.0016	81	91	0	50.75	0	18	3.3e-05	R	FTDSSVQSDIK	L			7	863: Scan 7346 (rt=45.2163) [E:\Data\EOT16-4060_Athal.raw]	14700061	2667	1		0	-1.3	-1.3	R.FTDSSVQSDIK.L	HSP7C_ARATH	Heat shock 70 kDa protein 3 OS=Arabidopsis thaliana GN=HSP70-3 PE=1 SV=1	R.FTDSSVQSDIK.L	45.2163	1
320734730	1	0	827.927	1653.84	2	1653.84	0.0028	198	212	0	50.74	16	22	6.9e-05	K	VLQFAGIDDVFTSSR	G			8	8735: Scan 20391 (rt=105.844) [E:\Data\EOT16-4060_Athal.raw]	14700397	5317	0		0	1.7	1.7	K.VLQFAGIDDVFTSSR.G	RS24_ARATH	40S ribosomal protein S2-4 OS=Arabidopsis thaliana GN=RPS2D PE=2 SV=1	K.VLQFAGIDDVFTSSR.G	105.844	1
320734362	1	1	460.763	919.511	2	919.513	-0.0016	92	99	0	50.72	0	22	7e-05	K	DVIFVATR	R			10	3096: Scan 11453 (rt=64.7399) [E:\Data\EOT16-4060_Athal.raw]	14700310	1155	1		0	-1.7	-1.7	K.DVIFVATR.R	RS72_ARATH	40S ribosomal protein S7-2 OS=Arabidopsis thaliana GN=RPS7B PE=2 SV=1	K.DVIFVATR.R	64.7399	1
320732005	1	1	607.612	1819.81	3	1819.82	-0.0058	61	77	1	50.69	0	17	2.5e-05	K	AMKDAIEGMNGQDLDGR	S			18	2350: Scan 10249 (rt=59.2838) [E:\Data\EOT16-4060_Athal.raw]	14700042	6084	1		0	-3.2	-3.2	K.AMKDAIEGMNGQDLDGR.S	RBG7_ARATH	Glycine-rich RNA-binding protein 7 OS=Arabidopsis thaliana GN=RBG7 PE=1 SV=1	K.AMKDAIEGMNGQDLDGR.S	59.2838	1
320732271	1	1	968.452	1934.89	2	1934.89	0.0026	213	228	0	50.66	0	19	3.9e-05	K	FLPYMDFVFGNETEAR	T			10	10720: Sum of 2 scans in range 24442 (rt=126.001) to 24473 (rt=126.134) [E:\Data\EOT16-4060_Athal.raw]	14700056	6699	1		0	1.3	1.3	K.FLPYMDFVFGNETEAR.T	ADK2_ARATH	Adenosine kinase 2 OS=Arabidopsis thaliana GN=ADK2 PE=1 SV=1	K.FLPYMDFVFGNETEAR.T	126.067	1
320731786	1	1	535.335	1068.65	2	1068.65	0.0003	144	152	0	50.63	0	13	1e-05	R	LDQVQLLLK	G			7	5535: Scan 15308 (rt=82.5288) [E:\Data\EOT16-4060_Athal.raw]	14700036	1907	1		0	0.3	0.3	R.LDQVQLLLK.G	PMG2_ARATH	Probable 2,3-bisphosphoglycerate-independent phosphoglycerate mutase 2 OS=Arabidopsis thaliana GN=At3g08590 PE=1 SV=1	R.LDQVQLLLK.G	82.5288	1
320732855	1	1	672.34	1342.66	2	1342.66	0.0057	343	353	0	50.63	0	20	4.7e-05	K	FYGEVTQQMLK	H			12	3988: Scan 12842 (rt=71.1357) [E:\Data\EOT16-4060_Athal.raw]	14700105	3482	1		0	4.2	4.2	K.FYGEVTQQMLK.H	KPPR_ARATH	Phosphoribulokinase, chloroplastic OS=Arabidopsis thaliana GN=At1g32060 PE=2 SV=1	K.FYGEVTQQMLK.H	71.1357	1
320734040	1	1	509.742	1017.47	2	1017.47	-0.0026	264	273	0	50.6	0	17	2.4e-05	K	SLDGADLDGR	Q			7	605: Scan 6689 (rt=41.6771) [E:\Data\EOT16-4060_Athal.raw]	14700250	1645	1		0	-2.6	-2.6	K.SLDGADLDGR.Q	CP29B_ARATH	RNA-binding protein CP29B, chloroplastic OS=Arabidopsis thaliana GN=CP29B PE=1 SV=1	K.SLDGADLDGR.Q	41.6771	1
320731802	1	1	619.646	1855.92	3	1855.91	0.0035	316	331	1	50.52	16	21	6.7e-05	R	YAGMLQYDGELKLPSR	Y	Oxidation (M)	0.0001000000000000.0	11	4238: Scan 13304 (rt=73.4346) [E:\Data\EOT16-4060_Athal.raw]	14700036	6279	0		0	1.9	1.9	R.YAGMLQYDGELKLPSR.Y + Oxidation (M)	PMG2_ARATH	Probable 2,3-bisphosphoglycerate-independent phosphoglycerate mutase 2 OS=Arabidopsis thaliana GN=At3g08590 PE=1 SV=1	R.YAGMLQYDGELKLPSR.Y + Oxidation (M)	73.4346	1
320734301	1	1	429.595	1285.76	3	1285.76	0.0019	53	64	0	50.5	0	18	3.3e-05	K	SIAQVLTVISQK	Q			13	7690: Scan 18822 (rt=98.9114) [E:\Data\EOT16-4060_Athal.raw]	14700296	3081	0		0	1.5	1.5	K.SIAQVLTVISQK.Q	RL354_ARATH	60S ribosomal protein L35-4 OS=Arabidopsis thaliana GN=RPL35D PE=2 SV=1	K.SIAQVLTVISQK.Q	98.9114	1
320732389	1	0	814.43	1626.84	2	1626.85	-0.0019	88	103	0	50.45	0	20	5.6e-05	K	DSPLDVVVINDTGGVK	Q			9	6419: Scan 16760 (rt=89.3745) [E:\Data\EOT16-4060_Athal.raw]	14700064	5168	1		0	-1.2	-1.2	K.DSPLDVVVINDTGGVK.Q	G3PA2_ARATH	Glyceraldehyde-3-phosphate dehydrogenase GAPA2, chloroplastic OS=Arabidopsis thaliana GN=GAPA2 PE=2 SV=1	K.DSPLDVVVINDTGGVK.Q	89.3745	1
320734082	1	1	671.694	2012.06	3	2012.07	-0.0036	195	212	1	50.44	19	20	5.1e-05	K	IKPLAALAMIDEGELDWK	I			18	10292: Scan 23740 (rt=122.895) [E:\Data\EOT16-4060_Athal.raw]	14700256	6981	1		0	-1.8	-1.8	K.IKPLAALAMIDEGELDWK.I	IPYR6_ARATH	Soluble inorganic pyrophosphatase 6, chloroplastic OS=Arabidopsis thaliana GN=PPA6 PE=1 SV=1	K.IKPLAALAMIDEGELDWK.I	122.895	1
320734659	1	0	645.014	1932.02	3	1932.02	-0.0001	252	269	0	50.43	16	21	6.5e-05	R	LITELIGSPDDSSLGFLR	S			17	9864: Scan 23147 (rt=120.397) [E:\Data\EOT16-4060_Athal.raw]	14700376	6683	0		0	-0.1	-0.1	R.LITELIGSPDDSSLGFLR.S	MPK11_ARATH	Mitogen-activated protein kinase 11 OS=Arabidopsis thaliana GN=MPK11 PE=1 SV=1	R.LITELIGSPDDSSLGFLR.S	120.397	1
320734189	1	1	644.87	1287.72	2	1287.73	-0.0014	111	122	0	50.43	16	20	5.6e-05	R	IVMGLFGEVVPK	T			17	8736: Scan 20392 (rt=105.847) [E:\Data\EOT16-4060_Athal.raw]	14700274	3095	1		0	-1.1	-1.1	R.IVMGLFGEVVPK.T	CP20C_ARATH	Peptidyl-prolyl cis-trans isomerase CYP20-3, chloroplastic OS=Arabidopsis thaliana GN=CYP20-3 PE=1 SV=1	R.IVMGLFGEVVPK.T	105.847	1
320735421	1	0	471.245	940.476	2	940.477	-0.0005	289	296	0	50.43	0	19	4e-05	K	TVTNFGFR	G			6	2778: Scan 10918 (rt=62.1843) [E:\Data\EOT16-4060_Athal.raw]	14700632	1245	1		0	-0.5	-0.5	K.TVTNFGFR.G	AGP31_ARATH	Non-classical arabinogalactan protein 31 OS=Arabidopsis thaliana GN=AGP31 PE=1 SV=1	K.TVTNFGFR.G	62.1843	1
320732178	1	1	775.455	1548.9	2	1548.9	-0.003	66	81	0	50.41	0	16	2.1e-05	K	AVGNVNNIIGPALIGK	D			10	6646: Scan 17099 (rt=90.9185) [E:\Data\EOT16-4060_Athal.raw]	14700051	4721	1		0	-1.9	-1.9	K.AVGNVNNIIGPALIGK.D	ENO2_ARATH	Bifunctional enolase 2/transcriptional activator OS=Arabidopsis thaliana GN=ENO2 PE=1 SV=1	K.AVGNVNNIIGPALIGK.D	90.9185	1
320732514	1	1	891.446	1780.88	2	1780.88	-0.0015	149	164	0	50.4	16	21	6.9e-05	K	EGSTNPTFLYFAHGLK	E			8	6809: Scan 17350 (rt=92.0558) [E:\Data\EOT16-4060_Athal.raw]	14700074	5892	1		0	-0.8	-0.8	K.EGSTNPTFLYFAHGLK.E	TCTP1_ARATH	Translationally-controlled tumor protein 1 OS=Arabidopsis thaliana GN=TCTP1 PE=1 SV=2	K.EGSTNPTFLYFAHGLK.E	92.0558	1
320734096	1	1	615.995	1844.96	3	1844.96	-0.0007	191	209	0	50.39	16	21	6e-05	R	GPAPLSLALAHADIDEAGK	V			17	6184: Scan 16401 (rt=87.7717) [E:\Data\EOT16-4060_Athal.raw]	14700258	6223	1		0	-0.4	-0.4	R.GPAPLSLALAHADIDEAGK.V	UCRIA_ARATH	Cytochrome b6-f complex iron-sulfur subunit, chloroplastic OS=Arabidopsis thaliana GN=petC PE=1 SV=1	R.GPAPLSLALAHADIDEAGK.V	87.7717	1
320734419	1	0	641.316	1920.93	3	1920.93	0.0002	142	158	0	50.39	16	21	6.1e-05	K	DSYTVMHLDLASLDSVR	Q			15	8107: Scan 19471 (rt=101.819) [E:\Data\EOT16-4060_Athal.raw]	14700322	6623	0		0	0.1	0.1	K.DSYTVMHLDLASLDSVR.Q	PORA_ARATH	Protochlorophyllide reductase A, chloroplastic OS=Arabidopsis thaliana GN=PORA PE=1 SV=2	K.DSYTVMHLDLASLDSVR.Q	101.819	1
320734906	1	1	644.858	1287.7	2	1287.7	-0.0027	122	135	0	50.35	16	22	7.5e-05	K	GGSTAVTGILIDGK	T			8	4117: Scan 13075 (rt=72.287) [E:\Data\EOT16-4060_Athal.raw]	14700448	3094	1		0	-2.1	-2.1	K.GGSTAVTGILIDGK.T	P2C20_ARATH	Probable protein phosphatase 2C 20 OS=Arabidopsis thaliana GN=PPC3-1.2 PE=1 SV=3	K.GGSTAVTGILIDGK.T	72.287	1
320733762	1	1	776.868	1551.72	2	1551.72	0.0005	257	269	0	50.33	0	19	3.7e-05	R	SPYQEHTDFLSTK	A			13	1905: Scan 9420 (rt=55.2683) [E:\Data\EOT16-4060_Athal.raw]	14700210	4738	1		0	0.3	0.3	R.SPYQEHTDFLSTK.A	RS21_ARATH	40S ribosomal protein S2-1 OS=Arabidopsis thaliana GN=RPS2A PE=2 SV=2	R.SPYQEHTDFLSTK.A	55.2683	1
320733377	1	1	830.817	1659.62	2	1659.62	0.0005	150	169	0	50.32	0	13	9.3e-06	R	EGGGYGGGDGGSYGGGGGGW	-			26	2709: Scan 10800 (rt=61.6445) [E:\Data\EOT16-4060_Athal.raw]	14700159	5350	1		0	0.3	0.3	R.EGGGYGGGDGGSYGGGGGGW.-	RBG8_ARATH	Glycine-rich RNA-binding protein 8 OS=Arabidopsis thaliana GN=RBG8 PE=1 SV=1	R.EGGGYGGGDGGSYGGGGGGW.-	61.6445	1
320732104	1	1	507.934	1520.78	3	1520.78	-0.0029	331	343	1	50.3	0	22	8.7e-05	R	KAELLYNAIDESR	G			6	3381: Scan 11882 (rt=66.6963) [E:\Data\EOT16-4060_Athal.raw]	14700047	4560	1		0	-1.9	-1.9	R.KAELLYNAIDESR.G	SERB2_ARATH	Phosphoserine aminotransferase 2, chloroplastic OS=Arabidopsis thaliana GN=PSAT2 PE=1 SV=1	R.KAELLYNAIDESR.G	66.6963	1
320734147	1	1	808.893	1615.77	2	1615.77	-0.0021	71	85	0	50.24	19	20	5.5e-05	K	SSGYGLIYDTVENAK	K			11	5850: Scan 15856 (rt=85.1887) [E:\Data\EOT16-4060_Athal.raw]	14700266	5106	1		0	-1.3	-1.3	K.SSGYGLIYDTVENAK.K	RS242_ARATH	40S ribosomal protein S24-2 OS=Arabidopsis thaliana GN=RPS24B PE=2 SV=2	K.SSGYGLIYDTVENAK.K	85.1887	1
320732660	1	1	760.721	2279.14	3	2279.13	0.0067	392	411	1	50.14	16	22	7.7e-05	K	MTPTKPMVVETFSEYPPLGR	F			9	6679: Scan 17150 (rt=91.1564) [E:\Data\EOT16-4060_Athal.raw]	14700083	8218	1		0	2.9	2.9	K.MTPTKPMVVETFSEYPPLGR.F	EF1A1_ARATH	Elongation factor 1-alpha 1 OS=Arabidopsis thaliana GN=A1 PE=1 SV=1	K.MTPTKPMVVETFSEYPPLGR.F	91.1564	1
320731847	1	1	734.31	1466.61	2	1466.61	-0.0036	202	213	0	50.13	0	13	1.1e-05	K	DDENVNSQPFMR	W	Oxidation (M)	0.000000000010.0	15	604: Scan 6688 (rt=41.6735) [E:\Data\EOT16-4060_Athal.raw]	14700037	4231	1		0	-2.5	-2.5	K.DDENVNSQPFMR.W + Oxidation (M)	RBL_ARATH	Ribulose bisphosphate carboxylase large chain OS=Arabidopsis thaliana GN=rbcL PE=1 SV=1	K.DDENVNSQPFMR.W + Oxidation (M)	41.6735	1
320734237	1	1	419.919	1256.74	3	1256.73	0.0023	84	95	0	50.13	0	19	4.8e-05	R	SIVGATLEVIQK	K			13	6376: Scan 16696 (rt=89.0923) [E:\Data\EOT16-4060_Athal.raw]	14700282	2889	1		0	1.8	1.8	R.SIVGATLEVIQK.K	RL241_ARATH	60S ribosomal protein L24-1 OS=Arabidopsis thaliana GN=RPL24A PE=1 SV=2	R.SIVGATLEVIQK.K	89.0923	1
320735192	1	0	721.394	1440.77	2	1440.77	0.0007	610	622	0	50.12	19	20	5.9e-05	R	FAQVTNPAIDPLR	E			9	4872: Scan 14255 (rt=77.7262) [E:\Data\EOT16-4060_Athal.raw]	14700539	4096	0		0	0.5	0.5	R.FAQVTNPAIDPLR.E	GLTB2_ARATH	Ferredoxin-dependent glutamate synthase 2, chloroplastic OS=Arabidopsis thaliana GN=GLU2 PE=1 SV=2	R.FAQVTNPAIDPLR.E	77.7262	1
320734640	1	1	730.369	2188.09	3	2188.09	-0.0013	112	131	0	50.11	18	21	6.7e-05	K	SSSLQSHTSNFLNVLVDANR	I			11	7590: Scan 18662 (rt=98.2047) [E:\Data\EOT16-4060_Athal.raw]	14700372	7779	1		0	-0.6	-0.6	K.SSSLQSHTSNFLNVLVDANR.I	ATPD_ARATH	ATP synthase subunit delta, chloroplastic OS=Arabidopsis thaliana GN=ATPD PE=1 SV=1	K.SSSLQSHTSNFLNVLVDANR.I	98.2047	1
320734439	1	1	703.373	2107.1	3	2107.09	0.0016	267	284	0	50.05	17	21	6.6e-05	K	VQLLEIAQVPDEHVNEFK	S			12	6951: Scan 17560 (rt=93.0041) [E:\Data\EOT16-4060_Athal.raw]	14700326	7421	1		0	0.8	0.8	K.VQLLEIAQVPDEHVNEFK.S	UGPA2_ARATH	UTP--glucose-1-phosphate uridylyltransferase 2 OS=Arabidopsis thaliana GN=UGP2 PE=1 SV=1	K.VQLLEIAQVPDEHVNEFK.S	93.0041	1
320733279	1	1	616.293	1230.57	2	1230.57	0.0004	382	391	0	50.04	0	18	3.7e-05	R	VSEQFTAMFR	R	Oxidation (M)	0.0000000100.0	7	2940: Scan 11200 (rt=63.5514) [E:\Data\EOT16-4060_Athal.raw]	14700149	2706	0		0	0.3	0.3	R.VSEQFTAMFR.R + Oxidation (M)	TBB5_ARATH	Tubulin beta-5 chain OS=Arabidopsis thaliana GN=TUBB5 PE=2 SV=1	R.VSEQFTAMFR.R + Oxidation (M)	63.5514	1
320732864	1	1	654.347	1960.02	3	1960.02	0.0042	326	342	0	50	18	21	7.3e-05	R	LDELIYVESHLSNLSTK	F			9	7910: Scan 19146 (rt=100.326) [E:\Data\EOT16-4060_Athal.raw]	14700105	6800	1		0	2.1	2.1	R.LDELIYVESHLSNLSTK.F	KPPR_ARATH	Phosphoribulokinase, chloroplastic OS=Arabidopsis thaliana GN=At1g32060 PE=2 SV=1	R.LDELIYVESHLSNLSTK.F	100.326	1
320732871	1	1	497.755	993.496	2	993.492	0.0036	102	110	0	50	0	22	7.9e-05	R	DSAAVFAWK	G			7	4705: Scan 13984 (rt=76.4622) [E:\Data\EOT16-4060_Athal.raw]	14700106	1518	0		0	3.6	3.6	R.DSAAVFAWK.G	SAHH1_ARATH	Adenosylhomocysteinase 1 OS=Arabidopsis thaliana GN=SAHH1 PE=1 SV=1	R.DSAAVFAWK.G	76.4622	1
320732220	1	1	718.88	1435.74	2	1435.75	-0.0013	352	363	0	49.97	16	22	9.1e-05	K	VQQLLQDFFNGK	E			13	8267: Scan 19711 (rt=102.832) [E:\Data\EOT16-4060_Athal.raw]	14700053	4060	0		0	-0.9	-0.9	K.VQQLLQDFFNGK.E	MD37E_ARATH	Probable mediator of RNA polymerase II transcription subunit 37e OS=Arabidopsis thaliana GN=MED37E PE=1 SV=3	K.VQQLLQDFFNGK.E	102.832	1
320734240	1	1	519.764	1037.51	2	1037.51	0	47	55	0	49.95	0	20	5.1e-05	K	NSSYLDALR	S			8	3181: Scan 11580 (rt=65.327) [E:\Data\EOT16-4060_Athal.raw]	14700284	1729	1		0	0	0	K.NSSYLDALR.S	U89C1_ARATH	UDP-glycosyltransferase 89C1 OS=Arabidopsis thaliana GN=UGT89C1 PE=2 SV=1	K.NSSYLDALR.S	65.327	1
320735431	1	1	593.805	1185.6	2	1185.6	-0.0029	211	222	0	49.93	16	20	5.7e-05	K	AVETTGDVPAAR	S			7	127: Scan 4967 (rt=31.861) [E:\Data\EOT16-4060_Athal.raw]	14700636	2434	1		0	-2.4	-2.4	K.AVETTGDVPAAR.S	NSP5_ARATH	Nitrile-specifier protein 5 OS=Arabidopsis thaliana GN=NSP5 PE=2 SV=1	K.AVETTGDVPAAR.S	31.861	1
320732244	1	1	650.711	1949.11	3	1949.12	-0.0074	317	334	1	49.91	0	15	1.9e-05	R	VPTPNVSVVDLVINVEKK	G			11	9055: Scan 22065 (rt=115.753) [E:\Data\EOT16-4060_Athal.raw]	14700054	6767	1		0	-3.8	-3.8	R.VPTPNVSVVDLVINVEKK.G	G3PB_ARATH	Glyceraldehyde-3-phosphate dehydrogenase GAPB, chloroplastic OS=Arabidopsis thaliana GN=GAPB PE=1 SV=2	R.VPTPNVSVVDLVINVEKK.G	115.753	1
320731841	1	1	724.384	1446.75	2	1446.76	-0.0052	320	334	0	49.9	16	22	9.5e-05	R	LSGGDHIHAGTVVGK	L			9	259: Scan 5453 (rt=34.6274) [E:\Data\EOT16-4060_Athal.raw]	14700037	4130	1		0	-3.6	-3.6	R.LSGGDHIHAGTVVGK.L	RBL_ARATH	Ribulose bisphosphate carboxylase large chain OS=Arabidopsis thaliana GN=rbcL PE=1 SV=1	R.LSGGDHIHAGTVVGK.L	34.6274	1
320731943	1	1	890.912	1779.81	2	1779.8	0.0078	378	392	0	49.89	0	18	3.7e-05	R	EGPPVFEQPEMTYEK	L			6	4383: Scan 13539 (rt=74.5505) [E:\Data\EOT16-4060_Athal.raw]	14700040	5888	1		0	4.4	4.4	R.EGPPVFEQPEMTYEK.L	RCA_ARATH	Ribulose bisphosphate carboxylase/oxygenase activase, chloroplastic OS=Arabidopsis thaliana GN=RCA PE=1 SV=2	R.EGPPVFEQPEMTYEK.L	74.5505	1
320735432	1	1	764.34	1526.66	2	1526.67	-0.0026	163	175	0	49.87	0	15	1.8e-05	R	SIQEMADEASQYR	S			8	3552: Scan 12169 (rt=68.0744) [E:\Data\EOT16-4060_Athal.raw]	14700637	4596	1		0	-1.7	-1.7	R.SIQEMADEASQYR.S	FHIT_ARATH	Bifunctional bis(5'-adenosyl)-triphosphatase/adenylylsulfatase FHIT OS=Arabidopsis thaliana GN=FHIT PE=1 SV=1	R.SIQEMADEASQYR.S	68.0744	1
320731850	1	1	607.323	1818.95	3	1818.95	0.0005	335	350	1	49.83	0	22	8.7e-05	K	LEGDRESTLGFVDLLR	D			8	8274: Scan 19720 (rt=102.872) [E:\Data\EOT16-4060_Athal.raw]	14700037	6082	1		0	0.3	0.3	K.LEGDRESTLGFVDLLR.D	RBL_ARATH	Ribulose bisphosphate carboxylase large chain OS=Arabidopsis thaliana GN=rbcL PE=1 SV=1	K.LEGDRESTLGFVDLLR.D	102.872	1
320733485	1	1	968.485	3869.91	4	3869.92	-0.0105	211	245	1	49.82	0	19	5.1e-05	R	YAAISQDSGLVPIVEPEILLDGEHDIDRTYDVAEK	V			21	10269: Sum of 4 scans in range 23711 (rt=122.779) to 23777 (rt=123.056) [E:\Data\EOT16-4060_Athal.raw]	14700172	11126	1		0	-2.7	-2.7	R.YAAISQDSGLVPIVEPEILLDGEHDIDRTYDVAEK.V	ALFC2_ARATH	Probable fructose-bisphosphate aldolase 2, chloroplastic OS=Arabidopsis thaliana GN=FBA2 PE=1 SV=2	R.YAAISQDSGLVPIVEPEILLDGEHDIDRTYDVAEK.V	122.918	1
320733266	1	0	544.975	1631.9	3	1631.9	-0.0007	292	305	0	49.81	0	19	4.6e-05	K	IWPEDILPLQPVGR	L			7	10075: Scan 23429 (rt=121.606) [E:\Data\EOT16-4060_Athal.raw]	14700147	5198	0		0	-0.4	-0.4	K.IWPEDILPLQPVGR.L	CATA1_ARATH	Catalase-1 OS=Arabidopsis thaliana GN=CAT1 PE=2 SV=3	K.IWPEDILPLQPVGR.L	121.606	1
320732048	1	1	548.326	1094.64	2	1094.64	-0.0007	382	390	0	49.79	0	17	2.9e-05	K	FEAIIYVLK	K			11	7969: Scan 19253 (rt=100.827) [E:\Data\EOT16-4060_Athal.raw]	14700045	2027	1		0	-0.6	-0.6	K.FEAIIYVLK.K	EFTU_ARATH	Elongation factor Tu, chloroplastic OS=Arabidopsis thaliana GN=TUFA PE=1 SV=1	K.FEAIIYVLK.K	100.827	1
320733464	1	1	786.825	1571.64	2	1571.63	0.0088	112	124	0	49.77	0	13	1.1e-05	R	YFNIAENEAEEED	-			13	4362: Scan 13511 (rt=74.4272) [E:\Data\EOT16-4060_Athal.raw]	14700169	4850	1		0	5.6	5.6	R.YFNIAENEAEEED.-	RL223_ARATH	60S ribosomal protein L22-3 OS=Arabidopsis thaliana GN=RPL22C PE=2 SV=1	R.YFNIAENEAEEED.-	74.4272	1
320733348	1	1	525.784	1049.55	2	1049.55	-0.0006	53	61	0	49.77	0	21	7.6e-05	K	DPNAIFVFK	F			12	6475: Scan 16849 (rt=89.7953) [E:\Data\EOT16-4060_Athal.raw]	14700157	1808	1		0	-0.6	-0.6	K.DPNAIFVFK.F	RS241_ARATH	40S ribosomal protein S24-1 OS=Arabidopsis thaliana GN=RPS24A PE=2 SV=1	K.DPNAIFVFK.F	89.7953	1
320732078	1	1	690.341	1378.67	2	1378.67	-0.0021	118	130	1	49.77	17	21	8.2e-05	R	SATGVGIMMNDRK	S			8	1198: Scan 8112 (rt=49.1217) [E:\Data\EOT16-4060_Athal.raw]	14700046	3692	1		0	-1.5	-1.5	R.SATGVGIMMNDRK.S	ADHX_ARATH	Alcohol dehydrogenase class-3 OS=Arabidopsis thaliana GN=ADH2 PE=1 SV=2	R.SATGVGIMMNDRK.S	49.1217	1
320733750	1	1	674.834	1347.65	2	1347.65	0.0012	48	59	0	49.74	0	20	6.3e-05	R	NEILETSNTAEK	A			7	442: Scan 6167 (rt=38.7491) [E:\Data\EOT16-4060_Athal.raw]	14700209	3519	1		0	0.9	0.9	R.NEILETSNTAEK.A	CORI3_ARATH	Cystine lyase CORI3 OS=Arabidopsis thaliana GN=CORI3 PE=1 SV=1	R.NEILETSNTAEK.A	38.7491	1
320732729	1	1	558.978	1673.91	3	1673.91	-0.0019	198	213	0	49.72	18	21	6.9e-05	K	YAGVGAAIEYAVLHLK	V			14	10560: Scan 24165 (rt=124.781) [E:\Data\EOT16-4060_Athal.raw]	14700093	5442	1		0	-1.1	-1.1	K.YAGVGAAIEYAVLHLK.V	BCA2_ARATH	Beta carbonic anhydrase 2, chloroplastic OS=Arabidopsis thaliana GN=BCA2 PE=1 SV=3	K.YAGVGAAIEYAVLHLK.V	124.781	1
320732038	1	1	864.389	1726.76	2	1726.77	-0.005	159	174	0	49.72	0	17	2.8e-05	K	SDDTVDFVVTGSWGDK	A			7	6430: Scan 16778 (rt=89.4598) [E:\Data\EOT16-4060_Athal.raw]	14700044	5654	1		0	-2.9	-2.9	K.SDDTVDFVVTGSWGDK.A	SERB1_ARATH	Phosphoserine aminotransferase 1, chloroplastic OS=Arabidopsis thaliana GN=PSAT1 PE=1 SV=1	K.SDDTVDFVVTGSWGDK.A	89.4598	1
320733443	1	1	699.818	1397.62	2	1397.62	0.0035	102	116	0	49.72	0	17	2.8e-05	R	GISAGQGASCGFGMR	G			8	3099: Scan 11460 (rt=64.7779) [E:\Data\EOT16-4060_Athal.raw]	14700167	3775	1		0	2.5	2.5	R.GISAGQGASCGFGMR.G	RK15_ARATH	50S ribosomal protein L15, chloroplastic OS=Arabidopsis thaliana GN=RPL15 PE=1 SV=2	R.GISAGQGASCGFGMR.G	64.7779	1
320734065	1	0	647.997	1940.97	3	1940.97	0.0025	43	57	1	49.71	20	22	8.6e-05	R	LKELAPYDPDWYYIR	A			13	7055: Scan 17726 (rt=93.7884) [E:\Data\EOT16-4060_Athal.raw]	14700253	6733	0		0	1.3	1.3	R.LKELAPYDPDWYYIR.A	RS192_ARATH	40S ribosomal protein S19-2 OS=Arabidopsis thaliana GN=RPS19B PE=2 SV=1	R.LKELAPYDPDWYYIR.A	93.7884	1
320733325	1	1	647.997	1940.97	3	1940.97	0.0025	43	57	1	49.71	20	22	8.6e-05	K	LKELAPYDPDWYYIR	A			13	7055: Scan 17726 (rt=93.7884) [E:\Data\EOT16-4060_Athal.raw]	14700154	6733	0		0	1.3	1.3	K.LKELAPYDPDWYYIR.A	RS191_ARATH	40S ribosomal protein S19-1 OS=Arabidopsis thaliana GN=RPS19A PE=2 SV=1	K.LKELAPYDPDWYYIR.A	93.7884	1
320732336	1	1	740.388	2957.52	4	2957.53	-0.0029	66	90	2	49.7	0	21	6.8e-05	K	KFETLSYLPDLTDSELAKEVDYLIR	N			15	11693: Scan 26564 (rt=136.941) [E:\Data\EOT16-4060_Athal.raw]	14700060	10122	1		0	-1	-1	K.KFETLSYLPDLTDSELAKEVDYLIR.N	RBS1A_ARATH	Ribulose bisphosphate carboxylase small chain 1A, chloroplastic OS=Arabidopsis thaliana GN=RBCS-1A PE=1 SV=2	K.KFETLSYLPDLTDSELAKEVDYLIR.N	136.941	1
320732203	1	1	840.397	1678.78	2	1678.78	-0.002	201	215	0	49.69	0	18	4.2e-05	R	HMDGSGVNTYMLINK	A			9	3564: Scan 12189 (rt=68.1674) [E:\Data\EOT16-4060_Athal.raw]	14700052	5455	1		0	-1.2	-1.2	R.HMDGSGVNTYMLINK.A	CATA2_ARATH	Catalase-2 OS=Arabidopsis thaliana GN=CAT2 PE=2 SV=3	R.HMDGSGVNTYMLINK.A	68.1674	1
320734211	1	1	994.482	2980.42	3	2980.43	-0.0058	310	336	1	49.62	0	19	5e-05	R	VALDTQSLEEDPDSGKLADFSPLTNYR	I			18	7471: Sum of 2 scans in range 18449 (rt=97.1801) to 18456 (rt=97.2209) [E:\Data\EOT16-4060_Athal.raw]	14700276	10162	1		0	-1.9	-1.9	R.VALDTQSLEEDPDSGKLADFSPLTNYR.I	TPPII_ARATH	Tripeptidyl-peptidase 2 OS=Arabidopsis thaliana GN=TPP2 PE=1 SV=1	R.VALDTQSLEEDPDSGKLADFSPLTNYR.I	97.2005	1
320732067	1	1	891.769	2672.29	3	2672.3	-0.0107	158	184	0	49.62	16	20	6.4e-05	K	NMITGAAQMDGAILVVSGADGPMPQTK	E			23	8943: Scan 21902 (rt=115.061) [E:\Data\EOT16-4060_Athal.raw]	14700045	9353	1		0	-4	-4	K.NMITGAAQMDGAILVVSGADGPMPQTK.E	EFTU_ARATH	Elongation factor Tu, chloroplastic OS=Arabidopsis thaliana GN=TUFA PE=1 SV=1	K.NMITGAAQMDGAILVVSGADGPMPQTK.E	115.061	1
320733331	1	1	666.292	1330.57	2	1330.58	-0.0051	346	356	0	49.6	0	15	2e-05	K	MFVDYSEPESK	T			6	2303: Scan 10169 (rt=58.9064) [E:\Data\EOT16-4060_Athal.raw]	14700155	3403	1		0	-3.8	-3.8	K.MFVDYSEPESK.T	ACO1_ARATH	Aconitate hydratase 1 OS=Arabidopsis thaliana GN=ACO1 PE=1 SV=2	K.MFVDYSEPESK.T	58.9064	1
320735317	1	1	772.347	1542.68	2	1542.69	-0.0074	247	261	0	49.59	0	16	2.7e-05	R	SMLGSDSSVTDYPGK	I			9	2360: Scan 10264 (rt=59.3516) [E:\Data\EOT16-4060_Athal.raw]	14700590	4677	1		0	-4.8	-4.8	R.SMLGSDSSVTDYPGK.I	PGML1_ARATH	Phosphoglycerate mutase-like protein 1 OS=Arabidopsis thaliana GN=At5g64460 PE=2 SV=1	R.SMLGSDSSVTDYPGK.I	59.3516	1
320733327	1	1	1013.04	2024.06	2	2024.06	0.0008	103	119	0	49.57	16	21	7.3e-05	R	HILQQLETMNIVELDTK	G			15	8058: Scan 19389 (rt=101.458) [E:\Data\EOT16-4060_Athal.raw]	14700154	7030	1		0	0.4	0.4	R.HILQQLETMNIVELDTK.G	RS191_ARATH	40S ribosomal protein S19-1 OS=Arabidopsis thaliana GN=RPS19A PE=2 SV=1	R.HILQQLETMNIVELDTK.G	101.458	1
320733505	1	1	662.657	1984.95	3	1984.95	0.0004	722	738	0	49.56	16	20	6.9e-05	K	AHPDVFNMMLQILEDGR	L			9	11903: Scan 27450 (rt=142.157) [E:\Data\EOT16-4060_Athal.raw]	14700174	6873	0		0	0.2	0.2	K.AHPDVFNMMLQILEDGR.L	CLPC1_ARATH	Chaperone protein ClpC1, chloroplastic OS=Arabidopsis thaliana GN=CLPC1 PE=1 SV=1	K.AHPDVFNMMLQILEDGR.L	142.157	1
320734777	1	1	751.929	1501.84	2	1501.84	0.0043	70	82	0	49.55	16	20	5.9e-05	R	VEILSESLPFIQK	F			8	8623: Scan 20222 (rt=105.072) [E:\Data\EOT16-4060_Athal.raw]	14700411	4468	1		0	2.9	2.9	R.VEILSESLPFIQK.F	NAGK_ARATH	Acetylglutamate kinase, chloroplastic OS=Arabidopsis thaliana GN=NAGK PE=1 SV=1	R.VEILSESLPFIQK.F	105.072	1
320733556	1	1	891.41	2671.21	3	2671.21	-0.0067	127	150	0	49.55	0	17	3.1e-05	K	FSGIFDEGLTESQMIEHMSDLASK	N			18	10063: Scan 23412 (rt=121.535) [E:\Data\EOT16-4060_Athal.raw]	14700179	9347	1		0	-2.5	-2.5	K.FSGIFDEGLTESQMIEHMSDLASK.N	GCSP2_ARATH	Glycine dehydrogenase (decarboxylating) 2, mitochondrial OS=Arabidopsis thaliana GN=GLDP2 PE=2 SV=1	K.FSGIFDEGLTESQMIEHMSDLASK.N	121.535	1
320735050	1	1	785.716	2354.13	3	2354.13	-0.0074	84	104	0	49.53	16	20	6.7e-05	K	NSDIDPQEAQQTLEIAEANLR	K			16	8087: Sum of 2 scans in range 19435 (rt=101.664) to 19448 (rt=101.72) [E:\Data\EOT16-4060_Athal.raw]	14700488	8467	1		0	-3.1	-3.1	K.NSDIDPQEAQQTLEIAEANLR.K	ATPE_ARATH	ATP synthase epsilon chain, chloroplastic OS=Arabidopsis thaliana GN=atpE PE=1 SV=2	K.NSDIDPQEAQQTLEIAEANLR.K	101.692	1
320734363	1	1	534.281	1066.55	2	1066.55	-0.0011	167	175	0	49.51	0	20	6.8e-05	K	LETMVGVYR	K			8	2768: Scan 10902 (rt=62.115) [E:\Data\EOT16-4060_Athal.raw]	14700310	1889	0		0	-1	-1	K.LETMVGVYR.K	RS72_ARATH	40S ribosomal protein S7-2 OS=Arabidopsis thaliana GN=RPS7B PE=2 SV=1	K.LETMVGVYR.K	62.115	1
320734188	1	1	571.771	1141.53	2	1141.53	-0.0008	174	182	0	49.48	0	17	3.5e-05	K	FEDENFTLK	H			5	3240: Scan 11670 (rt=65.736) [E:\Data\EOT16-4060_Athal.raw]	14700274	2241	1		0	-0.7	-0.7	K.FEDENFTLK.H	CP20C_ARATH	Peptidyl-prolyl cis-trans isomerase CYP20-3, chloroplastic OS=Arabidopsis thaliana GN=CYP20-3 PE=1 SV=1	K.FEDENFTLK.H	65.736	1
320734383	1	1	777.375	2329.1	3	2329.1	0.0033	308	327	0	49.47	19	20	7e-05	K	YIIDGEWTHNEAEPFIGPNK	D			14	6382: Scan 16704 (rt=89.1254) [E:\Data\EOT16-4060_Athal.raw]	14700315	8391	1		0	1.4	1.4	K.YIIDGEWTHNEAEPFIGPNK.D	DSP4_ARATH	Phosphoglucan phosphatase DSP4, chloroplastic OS=Arabidopsis thaliana GN=DSP4 PE=1 SV=1	K.YIIDGEWTHNEAEPFIGPNK.D	89.1254	1
320734055	1	1	594.295	1779.86	3	1779.86	-0.0016	407	422	1	49.46	17	21	7.4e-05	K	GFDASLSEDDIKNTLR	E			11	4793: Scan 14131 (rt=77.1551) [E:\Data\EOT16-4060_Athal.raw]	14700252	5889	1		0	-0.9	-0.9	K.GFDASLSEDDIKNTLR.E	NUCL1_ARATH	Nucleolin 1 OS=Arabidopsis thaliana GN=NUCL1 PE=1 SV=1	K.GFDASLSEDDIKNTLR.E	77.1551	1
320733350	1	1	470.274	1407.8	3	1407.8	0.0019	22	33	1	49.36	0	17	3.3e-05	R	KQFVIDVLHPGR	A			14	4204: Scan 13244 (rt=73.1449) [E:\Data\EOT16-4060_Athal.raw]	14700157	3858	0		0	1.3	1.3	R.KQFVIDVLHPGR.A	RS241_ARATH	40S ribosomal protein S24-1 OS=Arabidopsis thaliana GN=RPS24A PE=2 SV=1	R.KQFVIDVLHPGR.A	73.1449	1
320733919	1	1	603.341	1204.67	2	1204.67	-0.0011	107	118	1	49.35	16	20	6.7e-05	R	KGHAVGDIPGVR	F			7	410: Scan 6060 (rt=38.1446) [E:\Data\EOT16-4060_Athal.raw]	14700233	2564	1		0	-0.9	-0.9	R.KGHAVGDIPGVR.F	RS231_ARATH	40S ribosomal protein S23-1 OS=Arabidopsis thaliana GN=RPS23A PE=2 SV=2	R.KGHAVGDIPGVR.F	38.1446	1
320732634	1	1	474.726	947.438	2	947.439	-0.0007	311	318	0	49.32	0	19	5.3e-05	K	GGYYDFVK	G			6	2986: Scan 11270 (rt=63.8732) [E:\Data\EOT16-4060_Athal.raw]	14700082	1283	1		0	-0.7	-0.7	K.GGYYDFVK.G	BCA1_ARATH	Beta carbonic anhydrase 1, chloroplastic OS=Arabidopsis thaliana GN=BCA1 PE=1 SV=2	K.GGYYDFVK.G	63.8732	1
320732029	1	1	647.839	1293.66	2	1293.66	0.0003	364	374	0	49.31	21	21	8.7e-05	R	SLMNVPFTLEK	S	Oxidation (M)	0.00100000000.0	8	5115: Scan 14600 (rt=79.2089) [E:\Data\EOT16-4060_Athal.raw]	14700044	3135	0		0	0.2	0.2	R.SLMNVPFTLEK.S + Oxidation (M)	SERB1_ARATH	Phosphoserine aminotransferase 1, chloroplastic OS=Arabidopsis thaliana GN=PSAT1 PE=1 SV=1	R.SLMNVPFTLEK.S + Oxidation (M)	79.2089	1
320735425	1	1	736.899	1471.78	2	1471.78	0.0007	163	174	0	49.3	0	21	7.6e-05	K	HIVFYVDDVPIR	E			13	6012: Scan 16126 (rt=86.4824) [E:\Data\EOT16-4060_Athal.raw]	14700634	4262	1		0	0.5	0.5	K.HIVFYVDDVPIR.E	XTH6_ARATH	Probable xyloglucan endotransglucosylase/hydrolase protein 6 OS=Arabidopsis thaliana GN=XTH6 PE=2 SV=2	K.HIVFYVDDVPIR.E	86.4824	1
320735439	1	0	668.824	1335.63	2	1335.63	0.0023	593	603	0	49.29	0	21	8.3e-05	R	MLDMGFEPQIR	K			6	6217: Scan 16454 (rt=88.0021) [E:\Data\EOT16-4060_Athal.raw]	14700640	3445	0		0	1.7	1.7	R.MLDMGFEPQIR.K	RH40_ARATH	DEAD-box ATP-dependent RNA helicase 40 OS=Arabidopsis thaliana GN=RH40 PE=2 SV=1	R.MLDMGFEPQIR.K	88.0021	1
320733378	1	1	675.275	2022.8	3	2022.81	-0.002	103	127	0	49.29	0	13	1.2e-05	R	SGGGGGYSGGGGGGYSGGGGGGYER	R			18	74: Scan 4682 (rt=30.1538) [E:\Data\EOT16-4060_Athal.raw]	14700159	7023	1		0	-1	-1	R.SGGGGGYSGGGGGGYSGGGGGGYER.R	RBG8_ARATH	Glycine-rich RNA-binding protein 8 OS=Arabidopsis thaliana GN=RBG8 PE=1 SV=1	R.SGGGGGYSGGGGGGYSGGGGGGYER.R	30.1538	1
320732653	1	1	488.279	974.543	2	974.544	-0.0007	236	243	0	49.27	0	21	8.8e-05	R	LPLQDVYK	I			6	2865: Scan 11070 (rt=62.9302) [E:\Data\EOT16-4060_Athal.raw]	14700083	1434	1		0	-0.7	-0.7	R.LPLQDVYK.I	EF1A1_ARATH	Elongation factor 1-alpha 1 OS=Arabidopsis thaliana GN=A1 PE=1 SV=1	R.LPLQDVYK.I	62.9302	1
320733047	1	1	445.758	889.501	2	889.502	-0.0009	91	97	0	49.23	0	21	7.8e-05	R	LDNILFR	L			5	4976: Scan 14408 (rt=78.4115) [E:\Data\EOT16-4060_Athal.raw]	14700123	1027	1		0	-1	-1	R.LDNILFR.L	RR4_ARATH	30S ribosomal protein S4, chloroplastic OS=Arabidopsis thaliana GN=rps4 PE=3 SV=1	R.LDNILFR.L	78.4115	1
320733069	1	1	528.806	1055.6	2	1055.6	-0.0011	151	160	0	49.21	0	20	6.1e-05	K	AIALTVDTPR	L			7	2815: Scan 10984 (rt=62.5148) [E:\Data\EOT16-4060_Athal.raw]	14700127	1830	0		0	-1	-1	K.AIALTVDTPR.L	GLO1_ARATH	Peroxisomal (S)-2-hydroxy-acid oxidase GLO1 OS=Arabidopsis thaliana GN=GLO1 PE=1 SV=1	K.AIALTVDTPR.L	62.5148	1
320734160	1	1	523.283	1566.83	3	1566.83	-0.001	76	89	1	49.2	16	20	7e-05	K	APVSLDFETSVFKK	E			8	6102: Scan 16267 (rt=87.1487) [E:\Data\EOT16-4060_Athal.raw]	14700268	4816	1		0	-0.6	-0.6	K.APVSLDFETSVFKK.E	ILV5_ARATH	Ketol-acid reductoisomerase, chloroplastic OS=Arabidopsis thaliana GN=At3g58610 PE=2 SV=2	K.APVSLDFETSVFKK.E	87.1487	1
320733547	1	0	611.337	1220.66	2	1220.66	0.0011	861	871	0	49.16	16	20	6.6e-05	K	IAILNANYMAK	R			8	4773: Scan 14097 (rt=76.99) [E:\Data\EOT16-4060_Athal.raw]	14700179	2649	0		0	0.9	0.9	K.IAILNANYMAK.R	GCSP2_ARATH	Glycine dehydrogenase (decarboxylating) 2, mitochondrial OS=Arabidopsis thaliana GN=GLDP2 PE=2 SV=1	K.IAILNANYMAK.R	76.99	1
320732489	1	1	645.33	1932.97	3	1932.97	-0.0003	213	230	0	49.14	16	21	9.4e-05	K	LASLADLYVNDAFGTAHR	A			9	7569: Scan 18630 (rt=98.058) [E:\Data\EOT16-4060_Athal.raw]	14700070	6687	1		0	-0.2	-0.2	K.LASLADLYVNDAFGTAHR.A	PGKH1_ARATH	Phosphoglycerate kinase 1, chloroplastic OS=Arabidopsis thaliana GN=PGK1 PE=1 SV=1	K.LASLADLYVNDAFGTAHR.A	98.058	1
320733727	1	1	460.258	1377.75	3	1377.75	0.0019	162	173	1	49.13	0	20	7e-05	R	YDLNTIISSKPK	D			12	3718: Scan 12437 (rt=69.3424) [E:\Data\EOT16-4060_Athal.raw]	14700206	3690	1		0	1.4	1.4	R.YDLNTIISSKPK.D	PSBQ1_ARATH	Oxygen-evolving enhancer protein 3-1, chloroplastic OS=Arabidopsis thaliana GN=PSBQ1 PE=1 SV=3	R.YDLNTIISSKPK.D	69.3424	1
320733087	1	1	938.438	1874.86	2	1874.86	0	218	233	0	49.11	0	18	4.4e-05	K	LSFVAVDYEQEMETSK	T			7	6247: Scan 16502 (rt=88.2276) [E:\Data\EOT16-4060_Athal.raw]	14700128	6386	1		0	0	0	K.LSFVAVDYEQEMETSK.T	ACT2_ARATH	Actin-2 OS=Arabidopsis thaliana GN=ACT2 PE=1 SV=1	K.LSFVAVDYEQEMETSK.T	88.2276	1
320734374	1	1	1021.84	3062.51	3	3062.53	-0.024	134	161	1	49.1	17	20	7.1e-05	K	GPKPGFMVEGMTLETVTPIPYDVVNDLK	G	Oxidation (M)	0.0000000000100000000000000000.0	7	10422: Scan 23948 (rt=123.817) [E:\Data\EOT16-4060_Athal.raw]	14700312	10283	1		0	-7.8	-7.8	K.GPKPGFMVEGMTLETVTPIPYDVVNDLK.G + Oxidation (M)	RL211_ARATH	60S ribosomal protein L21-1 OS=Arabidopsis thaliana GN=RPL21A PE=2 SV=2	K.GPKPGFMVEGMTLETVTPIPYDVVNDLK.G + Oxidation (M)	123.817	1
320733657	1	1	468.263	934.512	2	934.512	-0.0006	169	176	0	49.08	17	20	6.9e-05	K	YEGVILNK	S			7	1224: Scan 8167 (rt=49.3956) [E:\Data\EOT16-4060_Athal.raw]	14700196	1224	1		0	-0.6	-0.6	K.YEGVILNK.S	RL111_ARATH	60S ribosomal protein L11-1 OS=Arabidopsis thaliana GN=RPL11A PE=2 SV=2	K.YEGVILNK.S	49.3956	1
320735061	1	0	604.315	1206.61	2	1206.61	0.0013	315	325	0	49.08	22	22	0.00012	R	TPFTSGLDLEK	I			9	4371: Scan 13523 (rt=74.4816) [E:\Data\EOT16-4060_Athal.raw]	14700492	2577	0		0	1.1	1.1	R.TPFTSGLDLEK.I	DLDH2_ARATH	Dihydrolipoyl dehydrogenase 2, mitochondrial OS=Arabidopsis thaliana GN=LPD2 PE=1 SV=1	R.TPFTSGLDLEK.I	74.4816	1
320734266	1	0	753.889	1505.76	2	1505.77	-0.0023	199	210	0	49.06	0	21	9.6e-05	K	EANNFLWPFQLK	A			6	10623: Scan 24275 (rt=125.258) [E:\Data\EOT16-4060_Athal.raw]	14700290	4490	0		0	-1.5	-1.5	K.EANNFLWPFQLK.A	RL74_ARATH	60S ribosomal protein L7-4 OS=Arabidopsis thaliana GN=RPL7D PE=2 SV=1	K.EANNFLWPFQLK.A	125.258	1
320731844	1	1	726.312	1450.61	2	1450.61	-0.0048	202	213	0	49.05	0	13	1.6e-05	K	DDENVNSQPFMR	W			7	1796: Scan 9224 (rt=54.308) [E:\Data\EOT16-4060_Athal.raw]	14700037	4146	1		0	-3.3	-3.3	K.DDENVNSQPFMR.W	RBL_ARATH	Ribulose bisphosphate carboxylase large chain OS=Arabidopsis thaliana GN=rbcL PE=1 SV=1	K.DDENVNSQPFMR.W	54.308	1
320731826	1	1	369.194	736.374	2	736.376	-0.0016	195	201	0	49.03	0	20	7.6e-05	R	GGLDFTK	D			5	1022: Scan 7730 (rt=47.1733) [E:\Data\EOT16-4060_Athal.raw]	14700037	362	1		0	-2.2	-2.2	R.GGLDFTK.D	RBL_ARATH	Ribulose bisphosphate carboxylase large chain OS=Arabidopsis thaliana GN=rbcL PE=1 SV=1	R.GGLDFTK.D	47.1733	1
320731821	1	1	1010.84	3029.51	3	3029.51	-0.0074	455	482	1	49.01	0	19	6.2e-05	R	TILDAIEQVGGIYVVTADHGNAEDMVKR	D	Oxidation (M)	0.0000000000000000000000001000.0	12	10171: Scan 23569 (rt=122.191) [E:\Data\EOT16-4060_Athal.raw]	14700036	10236	1		0	-2.4	-2.4	R.TILDAIEQVGGIYVVTADHGNAEDMVKR.D + Oxidation (M)	PMG2_ARATH	Probable 2,3-bisphosphoglycerate-independent phosphoglycerate mutase 2 OS=Arabidopsis thaliana GN=At3g08590 PE=1 SV=1	R.TILDAIEQVGGIYVVTADHGNAEDMVKR.D + Oxidation (M)	122.191	1
320734076	1	1	665.973	1994.9	3	1994.9	-0.0002	136	152	1	48.94	0	17	3.3e-05	K	SSVLMDVKPWDDETDMK	K			9	5788: Scan 15736 (rt=84.5762) [E:\Data\EOT16-4060_Athal.raw]	14700255	6922	1		0	-0.1	-0.1	K.SSVLMDVKPWDDETDMK.K	EF1B2_ARATH	Elongation factor 1-beta 2 OS=Arabidopsis thaliana GN=At5g19510 PE=1 SV=1	K.SSVLMDVKPWDDETDMK.K	84.5762	1
320732778	1	1	938.112	2811.31	3	2811.31	-0.0008	50	74	1	48.93	0	19	5.6e-05	R	FNKQDFESDFIFGVASSAYQIEGGR	G			9	10291: Scan 23739 (rt=122.892) [E:\Data\EOT16-4060_Athal.raw]	14700097	9657	1		0	-0.3	-0.3	R.FNKQDFESDFIFGVASSAYQIEGGR.G	BGL37_ARATH	Myrosinase 2 OS=Arabidopsis thaliana GN=TGG2 PE=1 SV=1	R.FNKQDFESDFIFGVASSAYQIEGGR.G	122.892	1
320733100	1	1	925.478	1848.94	2	1848.94	0.0027	3	19	0	48.92	0	21	8.5e-05	K	TILSSETMDIPDSVTIK	V			10	6869: Scan 17444 (rt=92.4928) [E:\Data\EOT16-4060_Athal.raw]	14700130	6241	1		0	1.5	1.5	K.TILSSETMDIPDSVTIK.V	RL91_ARATH	60S ribosomal protein L9-1 OS=Arabidopsis thaliana GN=RPL9B PE=1 SV=3	K.TILSSETMDIPDSVTIK.V	92.4928	1
320733788	1	1	738.668	2212.98	3	2212.99	-0.0068	625	644	0	48.92	0	17	3.7e-05	K	SSGDNFHAAPNIDHSQDFVR	K			17	2263: Scan 10103 (rt=58.5943) [E:\Data\EOT16-4060_Athal.raw]	14700214	7884	1		0	-3.1	-3.1	K.SSGDNFHAAPNIDHSQDFVR.K	AMY3_ARATH	Alpha-amylase 3, chloroplastic OS=Arabidopsis thaliana GN=AMY3 PE=2 SV=1	K.SSGDNFHAAPNIDHSQDFVR.K	58.5943	1
320732760	1	1	497.918	1490.73	3	1490.73	0.0023	92	104	0	48.92	18	21	9.4e-05	R	MVAAHSSQQIYTR	A			6	188: Scan 5265 (rt=33.6122) [E:\Data\EOT16-4060_Athal.raw]	14700096	4386	1		0	1.5	1.5	R.MVAAHSSQQIYTR.A	RS254_ARATH	40S ribosomal protein S25-4 OS=Arabidopsis thaliana GN=RPS25E PE=2 SV=1	R.MVAAHSSQQIYTR.A	33.6122	1
320733330	1	1	601.804	1201.59	2	1201.6	-0.0039	67	76	0	48.91	0	20	7.8e-05	K	ILDWENTSPK	Q			8	3139: Scan 11517 (rt=65.0356) [E:\Data\EOT16-4060_Athal.raw]	14700155	2550	1		0	-3.2	-3.2	K.ILDWENTSPK.Q	ACO1_ARATH	Aconitate hydratase 1 OS=Arabidopsis thaliana GN=ACO1 PE=1 SV=2	K.ILDWENTSPK.Q	65.0356	1
320733985	1	1	798.758	2393.25	3	2393.26	-0.0074	63	84	0	48.91	0	20	7.5e-05	K	LFVTNDAATIVNELEIQHPAAK	L			12	9109: Scan 22131 (rt=116.021) [E:\Data\EOT16-4060_Athal.raw]	14700242	8678	1		0	-3.1	-3.1	K.LFVTNDAATIVNELEIQHPAAK.L	TCPQ_ARATH	T-complex protein 1 subunit theta OS=Arabidopsis thaliana GN=CCT8 PE=1 SV=1	K.LFVTNDAATIVNELEIQHPAAK.L	116.021	1
320735034	1	1	738.867	1475.72	2	1475.73	-0.0066	118	130	0	48.88	18	21	8.5e-05	K	INGEDEVFIGDIR	D			8	5490: Scan 15231 (rt=82.1592) [E:\Data\EOT16-4060_Athal.raw]	14700484	4294	1		0	-4.5	-4.5	K.INGEDEVFIGDIR.D	Y2766_ARATH	Uncharacterized protein At2g37660, chloroplastic OS=Arabidopsis thaliana GN=At2g37660 PE=1 SV=2	K.INGEDEVFIGDIR.D	82.1592	1
320734131	1	0	712.839	1423.66	2	1423.67	-0.0023	195	208	0	48.85	16	20	7.4e-05	K	GIELYCAPTADGSK	E			6	3616: Sum of 2 scans in range 12276 (rt=68.5831) to 12282 (rt=68.6113) [E:\Data\EOT16-4060_Athal.raw]	14700263	3942	0		0	-1.6	-1.6	K.GIELYCAPTADGSK.E	NRL2_ARATH	Nitrilase 2 OS=Arabidopsis thaliana GN=NIT2 PE=1 SV=1	K.GIELYCAPTADGSK.E	68.5972	1
320733289	1	1	809.874	1617.73	2	1617.73	0.0022	342	354	0	48.81	0	17	3.6e-05	K	EYPDNTFDVIYSR	D			9	5562: Scan 15342 (rt=82.672) [E:\Data\EOT16-4060_Athal.raw]	14700150	5116	1		0	1.4	1.4	K.EYPDNTFDVIYSR.D	PEAM3_ARATH	Phosphoethanolamine N-methyltransferase 3 OS=Arabidopsis thaliana GN=NMT3 PE=2 SV=2	K.EYPDNTFDVIYSR.D	82.672	1
320734397	1	1	480.261	958.507	2	958.508	-0.0016	353	360	0	48.78	21	21	9.6e-05	K	TIINLDDR	T			6	2368: Scan 10276 (rt=59.4089) [E:\Data\EOT16-4060_Athal.raw]	14700318	1349	1		0	-1.7	-1.7	K.TIINLDDR.T	S17P_ARATH	Sedoheptulose-1,7-bisphosphatase, chloroplastic OS=Arabidopsis thaliana GN=At3g55800 PE=2 SV=1	K.TIINLDDR.T	59.4089	1
320733049	1	1	709.365	1416.72	2	1416.72	-0.0047	134	145	1	48.75	16	21	9.1e-05	R	DIITVKDEQNSR	T			8	513: Scan 6429 (rt=40.2435) [E:\Data\EOT16-4060_Athal.raw]	14700123	3900	1		0	-3.3	-3.3	R.DIITVKDEQNSR.T	RR4_ARATH	30S ribosomal protein S4, chloroplastic OS=Arabidopsis thaliana GN=rps4 PE=3 SV=1	R.DIITVKDEQNSR.T	40.2435	1
320732072	1	1	487.283	972.551	2	972.549	0.0013	222	230	0	48.74	0	21	8.5e-05	R	IIGIDIDSK	K			12	3836: Scan 12598 (rt=70.0049) [E:\Data\EOT16-4060_Athal.raw]	14700046	1422	1		0	1.3	1.3	R.IIGIDIDSK.K	ADHX_ARATH	Alcohol dehydrogenase class-3 OS=Arabidopsis thaliana GN=ADH2 PE=1 SV=2	R.IIGIDIDSK.K	70.0049	1
320732534	1	1	728.366	2182.08	3	2182.07	0.0028	294	314	0	48.73	16	21	9.2e-05	K	DLYGNIVLSGGSTMFPGIADR	M			16	9866: Scan 23149 (rt=120.404) [E:\Data\EOT16-4060_Athal.raw]	14700075	7762	1		0	1.3	1.3	K.DLYGNIVLSGGSTMFPGIADR.M	ACT7_ARATH	Actin-7 OS=Arabidopsis thaliana GN=ACT7 PE=1 SV=1	K.DLYGNIVLSGGSTMFPGIADR.M	120.404	1
320732152	1	1	754.107	3012.4	4	3012.41	-0.0078	112	136	0	48.71	0	17	3.9e-05	K	WFDTNYHYIVPELGPEVNFSYASHK	A			18	9178: Scan 22219 (rt=116.397) [E:\Data\EOT16-4060_Athal.raw]	14700049	10204	1		0	-2.6	-2.6	K.WFDTNYHYIVPELGPEVNFSYASHK.A	METE1_ARATH	5-methyltetrahydropteroyltriglutamate--homocysteine methyltransferase 1 OS=Arabidopsis thaliana GN=MS1 PE=1 SV=1	K.WFDTNYHYIVPELGPEVNFSYASHK.A	116.397	1
320735334	1	1	557.271	1668.79	3	1668.79	0.0019	36	49	1	48.69	0	20	7.6e-05	R	RPPGYAFLDFEDSR	D			7	6320: Scan 16620 (rt=88.7649) [E:\Data\EOT16-4060_Athal.raw]	14700596	5401	1		0	1.1	1.1	R.RPPGYAFLDFEDSR.D	RZ22A_ARATH	Serine/arginine-rich splicing factor RSZ22A OS=Arabidopsis thaliana GN=RSZ22A PE=1 SV=1	R.RPPGYAFLDFEDSR.D	88.7649	1
320735456	1	1	831.392	1660.77	2	1660.77	0.0005	64	80	0	48.69	0	18	5.3e-05	R	FGDSSSSPSPAEGLPAR	F			7	1831: Sum of 2 scans in range 9280 (rt=54.5723) to 9292 (rt=54.635) [E:\Data\EOT16-4060_Athal.raw]	14700645	5357	1		0	0.3	0.3	R.FGDSSSSPSPAEGLPAR.F	WHY1_ARATH	Single-stranded DNA-binding protein WHY1, chloroplastic OS=Arabidopsis thaliana GN=WHY1 PE=1 SV=1	R.FGDSSSSPSPAEGLPAR.F	54.6037	1
320734068	1	1	785.938	1569.86	2	1569.86	0.0001	111	126	0	48.66	0	19	5.7e-05	K	LLDTILVPAAASGDSK	V			9	6170: Sum of 2 scans in range 16380 (rt=87.6764) to 16392 (rt=87.7314) [E:\Data\EOT16-4060_Athal.raw]	14700254	4840	1		0	0.1	0.1	K.LLDTILVPAAASGDSK.V	14331_ARATH	14-3-3-like protein GF14 chi OS=Arabidopsis thaliana GN=GRF1 PE=1 SV=3	K.LLDTILVPAAASGDSK.V	87.7039	1
320735458	1	0	746.365	2236.07	3	2236.07	0.0026	117	136	0	48.66	17	21	8.9e-05	K	LTESPGLINSSPYEDGWMIK	V			12	7892: Scan 19118 (rt=100.197) [E:\Data\EOT16-4060_Athal.raw]	14700646	7996	1		0	1.2	1.2	K.LTESPGLINSSPYEDGWMIK.V	GCSH1_ARATH	Glycine cleavage system H protein 1, mitochondrial OS=Arabidopsis thaliana GN=GDH1 PE=1 SV=1	K.LTESPGLINSSPYEDGWMIK.V	100.197	1
320732069	1	1	459.263	916.512	2	916.513	-0.0009	308	315	0	48.57	0	22	0.00013	R	PFQLVTGR	V			10	2657: Scan 10709 (rt=61.2562) [E:\Data\EOT16-4060_Athal.raw]	14700046	1145	1		0	-1	-1	R.PFQLVTGR.V	ADHX_ARATH	Alcohol dehydrogenase class-3 OS=Arabidopsis thaliana GN=ADH2 PE=1 SV=2	R.PFQLVTGR.V	61.2562	1
320733439	1	1	577.301	1152.59	2	1152.59	-0.0022	83	93	0	48.56	16	22	0.00011	R	LDNLGPQPGSR	K			7	347: Scan 5873 (rt=37.1169) [E:\Data\EOT16-4060_Athal.raw]	14700167	2286	1		0	-1.9	-1.9	R.LDNLGPQPGSR.K	RK15_ARATH	50S ribosomal protein L15, chloroplastic OS=Arabidopsis thaliana GN=RPL15 PE=1 SV=2	R.LDNLGPQPGSR.K	37.1169	1
320733169	1	1	440.247	878.478	2	878.475	0.0035	313	319	0	48.56	0	21	9.4e-05	R	VVEEIYK	V			5	553: Scan 6531 (rt=40.7959) [E:\Data\EOT16-4060_Athal.raw]	14700138	980	1		0	4	4	R.VVEEIYK.V	GGT1_ARATH	Glutamate--glyoxylate aminotransferase 1 OS=Arabidopsis thaliana GN=GGAT1 PE=1 SV=1	R.VVEEIYK.V	40.7959	1
320732518	1	1	944.764	2831.27	3	2831.28	-0.008	125	148	0	48.55	0	16	3.2e-05	R	LSDFQFFVGEGMHDDSTLVFAYYK	E	Oxidation (M)	0.000000000001000000000000.0	9	9969: Scan 23283 (rt=120.974) [E:\Data\EOT16-4060_Athal.raw]	14700074	9703	1		0	-2.8	-2.8	R.LSDFQFFVGEGMHDDSTLVFAYYK.E + Oxidation (M)	TCTP1_ARATH	Translationally-controlled tumor protein 1 OS=Arabidopsis thaliana GN=TCTP1 PE=1 SV=2	R.LSDFQFFVGEGMHDDSTLVFAYYK.E + Oxidation (M)	120.974	1
320732769	1	1	443.762	885.51	2	885.511	-0.0002	282	289	0	48.55	0	23	0.00015	K	IGPVMITR	W			7	2383: Scan 10297 (rt=59.5017) [E:\Data\EOT16-4060_Athal.raw]	14700097	1010	1		0	-0.2	-0.2	K.IGPVMITR.W	BGL37_ARATH	Myrosinase 2 OS=Arabidopsis thaliana GN=TGG2 PE=1 SV=1	K.IGPVMITR.W	59.5017	1
320732148	1	1	795.411	2383.21	3	2383.21	0.0022	197	218	0	48.53	16	21	9.7e-05	K	AAGATWIQLDEPVLVMDLEGQK	L			24	11036: Scan 24989 (rt=128.551) [E:\Data\EOT16-4060_Athal.raw]	14700049	8639	1		0	0.9	0.9	K.AAGATWIQLDEPVLVMDLEGQK.L	METE1_ARATH	5-methyltetrahydropteroyltriglutamate--homocysteine methyltransferase 1 OS=Arabidopsis thaliana GN=MS1 PE=1 SV=1	K.AAGATWIQLDEPVLVMDLEGQK.L	128.551	1
320733063	1	1	676.636	2026.88	3	2026.89	-0.0027	300	317	1	48.52	0	16	3.3e-05	R	SRDHTVSATHGDMDQNTR	D			8	2: Scan 1432 (rt=9.24957) [E:\Data\EOT16-4060_Athal.raw]	14700124	7041	1		0	-1.3	-1.3	R.SRDHTVSATHGDMDQNTR.D	IF4A1_ARATH	Eukaryotic initiation factor 4A-1 OS=Arabidopsis thaliana GN=TIF4A-1 PE=1 SV=1	R.SRDHTVSATHGDMDQNTR.D	9.24957	1
320734152	1	1	682.855	1363.7	2	1363.7	-0.0002	57	68	0	48.52	16	21	9.8e-05	K	CHFVAIDIFTAK	K			7	8869: Scan 21776 (rt=114.461) [E:\Data\EOT16-4060_Athal.raw]	14700267	3608	1		0	-0.1	-0.1	K.CHFVAIDIFTAK.K	IF5A2_ARATH	Eukaryotic translation initiation factor 5A-2 OS=Arabidopsis thaliana GN=ELF5A-2 PE=1 SV=1	K.CHFVAIDIFTAK.K	114.461	1
320731760	1	1	607.989	1820.94	3	1820.95	-0.0013	57	73	0	48.51	0	22	0.00013	K	GAELVLFPEGFIGGYPR	G			13	10699: Scan 24411 (rt=125.871) [E:\Data\EOT16-4060_Athal.raw]	14700035	6092	1		0	-0.7	-0.7	K.GAELVLFPEGFIGGYPR.G	NRL1_ARATH	Nitrilase 1 OS=Arabidopsis thaliana GN=NIT1 PE=1 SV=2	K.GAELVLFPEGFIGGYPR.G	125.871	1
320733166	1	1	1032.55	2063.08	2	2063.08	0.0034	89	107	0	48.49	19	21	0.00011	R	NMIIVPEMIGSIIGVYNGK	T	Oxidation (M)	0.0100000000000000000.0	12	11449: Scan 25878 (rt=133.126) [E:\Data\EOT16-4060_Athal.raw]	14700136	7223	1		0	1.6	1.6	R.NMIIVPEMIGSIIGVYNGK.T + Oxidation (M)	RS151_ARATH	40S ribosomal protein S15-1 OS=Arabidopsis thaliana GN=RPS15A PE=2 SV=1	R.NMIIVPEMIGSIIGVYNGK.T + Oxidation (M)	133.126	1
320734195	1	1	464.754	927.493	2	927.493	0.0002	34	41	0	48.49	0	19	5.9e-05	K	APSIFTHR	N			6	725: Scan 7033 (rt=43.5734) [E:\Data\EOT16-4060_Athal.raw]	14700275	1190	1		0	0.2	0.2	K.APSIFTHR.N	RS3A1_ARATH	40S ribosomal protein S3a-1 OS=Arabidopsis thaliana GN=RPS3AA PE=1 SV=3	K.APSIFTHR.N	43.5734	1
320734657	1	0	602.958	1805.85	3	1805.85	0.0022	190	204	1	48.48	16	20	8.2e-05	R	TKSETDFMTEYVVTR	W			8	4647: Scan 13895 (rt=76.0896) [E:\Data\EOT16-4060_Athal.raw]	14700376	6009	0		0	1.2	1.2	R.TKSETDFMTEYVVTR.W	MPK11_ARATH	Mitogen-activated protein kinase 11 OS=Arabidopsis thaliana GN=MPK11 PE=1 SV=1	R.TKSETDFMTEYVVTR.W	76.0896	1
320734475	1	1	721.395	2161.16	3	2161.16	0.0017	145	164	1	48.48	19	20	7.7e-05	R	VLNYAGTLVKPSVTTNEIDK	A			9	4346: Scan 13485 (rt=74.3032) [E:\Data\EOT16-4060_Athal.raw]	14700335	7695	1		0	0.8	0.8	R.VLNYAGTLVKPSVTTNEIDK.A	MAP1B_ARATH	Methionine aminopeptidase 1B, chloroplastic OS=Arabidopsis thaliana GN=MAP1B PE=2 SV=2	R.VLNYAGTLVKPSVTTNEIDK.A	74.3032	1
320734029	1	1	558.969	1673.89	3	1673.88	0.0018	127	141	2	48.46	0	22	0.00011	K	KKTDAQADEIVTVEK	L			10	475: Scan 6299 (rt=39.5105) [E:\Data\EOT16-4060_Athal.raw]	14700248	5440	1		0	1.1	1.1	K.KKTDAQADEIVTVEK.L	RR20_ARATH	30S ribosomal protein S20, chloroplastic OS=Arabidopsis thaliana GN=RPS20 PE=2 SV=1	K.KKTDAQADEIVTVEK.L	39.5105	1
320732182	1	1	926.986	1851.96	2	1851.96	-0.0044	168	184	0	48.46	18	21	0.0001	K	LAMQEFMILPVGAASFK	E			9	11045: Scan 25006 (rt=128.634) [E:\Data\EOT16-4060_Athal.raw]	14700051	6262	1		0	-2.4	-2.4	K.LAMQEFMILPVGAASFK.E	ENO2_ARATH	Bifunctional enolase 2/transcriptional activator OS=Arabidopsis thaliana GN=ENO2 PE=1 SV=1	K.LAMQEFMILPVGAASFK.E	128.634	1
320733253	1	1	603.822	1205.63	2	1205.63	0.0003	211	222	0	48.45	18	22	0.00012	K	GPLVVYGTEGSK	I			9	1753: Scan 9145 (rt=53.925) [E:\Data\EOT16-4060_Athal.raw]	14700146	2570	1		0	0.2	0.2	K.GPLVVYGTEGSK.I	RL4A_ARATH	60S ribosomal protein L4-1 OS=Arabidopsis thaliana GN=RPL4A PE=2 SV=1	K.GPLVVYGTEGSK.I	53.925	1
320735042	1	1	564.854	1127.69	2	1127.7	-0.003	51	60	0	48.43	0	18	4.6e-05	K	IFEPVLLLGK	H			13	9303: Scan 22381 (rt=117.056) [E:\Data\EOT16-4060_Athal.raw]	14700485	2170	1		0	-2.7	-2.7	K.IFEPVLLLGK.H	RS163_ARATH	40S ribosomal protein S16-3 OS=Arabidopsis thaliana GN=RPS16C PE=2 SV=1	K.IFEPVLLLGK.H	117.056	1
320735286	1	1	615.81	1229.61	2	1229.61	-0.0022	168	178	0	48.4	16	20	7.9e-05	R	MPISSDLTNPR	N			9	2222: Scan 10009 (rt=58.1012) [E:\Data\EOT16-4060_Athal.raw]	14700579	2703	1		0	-1.8	-1.8	R.MPISSDLTNPR.N	RMLCD_ARATH	Bifunctional dTDP-4-dehydrorhamnose 3,5-epimerase/dTDP-4-dehydrorhamnose reductase OS=Arabidopsis thaliana GN=NRS/ER PE=1 SV=1	R.MPISSDLTNPR.N	58.1012	1
320734115	1	1	770.892	1539.77	2	1539.77	0.0021	396	409	0	48.39	16	21	0.00011	K	GTVNNETLGYFIGR	V			10	5997: Scan 16103 (rt=86.3775) [E:\Data\EOT16-4060_Athal.raw]	14700261	4667	1		0	1.4	1.4	K.GTVNNETLGYFIGR.V	SYGM1_ARATH	Glycine--tRNA ligase, mitochondrial 1 OS=Arabidopsis thaliana GN=At1g29880 PE=1 SV=1	K.GTVNNETLGYFIGR.V	86.3775	1
320733283	1	1	653.006	1956	3	1956	0.0015	105	122	0	48.38	20	21	0.00011	K	GHYTEGAELIDAVLDVVR	K			9	11427: Scan 25820 (rt=132.81) [E:\Data\EOT16-4060_Athal.raw]	14700149	6790	0		0	0.8	0.8	K.GHYTEGAELIDAVLDVVR.K	TBB5_ARATH	Tubulin beta-5 chain OS=Arabidopsis thaliana GN=TUBB5 PE=2 SV=1	K.GHYTEGAELIDAVLDVVR.K	132.81	1
320734983	1	1	662.674	1985	3	1985	-0.0002	158	174	1	48.37	16	21	0.00011	R	WQDIKNPGSVNQDPIFK	Q			16	4201: Scan 13241 (rt=73.1336) [E:\Data\EOT16-4060_Athal.raw]	14700466	6877	1		0	-0.1	-0.1	R.WQDIKNPGSVNQDPIFK.Q	CA4_ARATH	Chlorophyll a-b binding protein 4, chloroplastic OS=Arabidopsis thaliana GN=LHCA4 PE=1 SV=1	R.WQDIKNPGSVNQDPIFK.Q	73.1336	1
320734416	1	1	772.386	2314.14	3	2314.14	-0.0044	90	109	2	48.32	16	22	0.00012	R	RKDGVFMYFEDNAGVIVNPK	G	Oxidation (M)	0.00000010000000000000.0	11	6956: Scan 17567 (rt=93.034) [E:\Data\EOT16-4060_Athal.raw]	14700321	8339	1		0	-1.9	-1.9	R.RKDGVFMYFEDNAGVIVNPK.G + Oxidation (M)	RL23_ARATH	60S ribosomal protein L23 OS=Arabidopsis thaliana GN=RPL23A PE=2 SV=3	R.RKDGVFMYFEDNAGVIVNPK.G + Oxidation (M)	93.034	1
320734427	1	1	465.279	928.543	2	928.549	-0.0065	89	97	0	48.31	0	22	0.00013	R	VPVPPAPPR	K			6	950: Scan 7554 (rt=46.288) [E:\Data\EOT16-4060_Athal.raw]	14700324	1197	1		0	-7	-7	R.VPVPPAPPR.K	RR31_ARATH	30S ribosomal protein S31, chloroplastic OS=Arabidopsis thaliana GN=RPS31 PE=1 SV=1	R.VPVPPAPPR.K	46.288	1
320734760	1	0	615.345	1228.67	2	1228.67	0.0011	136	146	0	48.3	16	22	0.00012	R	VPIEITMGELK	K			7	5966: Scan 16061 (rt=86.1862) [E:\Data\EOT16-4060_Athal.raw]	14700406	2695	0		0	0.9	0.9	R.VPIEITMGELK.K	ALKR3_ARATH	Probable aldo-keto reductase 3 OS=Arabidopsis thaliana GN=At1g60690 PE=3 SV=1	R.VPIEITMGELK.K	86.1862	1
320734734	1	1	482.247	962.48	2	962.482	-0.0023	103	111	0	48.29	0	22	0.00013	R	GDFAIDIGR	N			6	4110: Scan 13062 (rt=72.2237) [E:\Data\EOT16-4060_Athal.raw]	14700399	1371	1		0	-2.4	-2.4	R.GDFAIDIGR.N	NDK1_ARATH	Nucleoside diphosphate kinase 1 OS=Arabidopsis thaliana GN=NDK1 PE=1 SV=1	R.GDFAIDIGR.N	72.2237	1
320735055	1	1	580.785	1159.56	2	1159.56	0.0012	49	58	0	48.28	0	20	8.9e-05	R	GFGFITFDEK	K			8	7627: Scan 18725 (rt=98.4878) [E:\Data\EOT16-4060_Athal.raw]	14700490	2315	1		0	1	1	R.GFGFITFDEK.K	RZ1A_ARATH	Glycine-rich RNA-binding protein RZ1A OS=Arabidopsis thaliana GN=RZ1A PE=1 SV=1	R.GFGFITFDEK.K	98.4878	1
320735016	1	1	492.253	982.492	2	982.491	0.0004	126	133	0	48.28	0	20	7.9e-05	K	FGEAVWFK	A			6	5862: Scan 15880 (rt=85.3033) [E:\Data\EOT16-4060_Athal.raw]	14700476	1459	1		0	0.4	0.4	K.FGEAVWFK.A	CB1A_ARATH	Chlorophyll a-b binding protein 2, chloroplastic OS=Arabidopsis thaliana GN=LHCB1.1 PE=1 SV=1	K.FGEAVWFK.A	85.3033	1
320734299	1	1	480.261	958.508	2	958.508	-0.0001	15	22	0	48.27	0	20	9.3e-05	K	TDLQNQLK	E			7	288: Scan 5675 (rt=35.9954) [E:\Data\EOT16-4060_Athal.raw]	14700296	1350	1		0	-0.1	-0.1	K.TDLQNQLK.E	RL354_ARATH	60S ribosomal protein L35-4 OS=Arabidopsis thaliana GN=RPL35D PE=2 SV=1	K.TDLQNQLK.E	35.9954	1
320732061	1	1	641.686	1922.03	3	1922.04	-0.0047	93	112	0	48.26	0	19	7.2e-05	K	TTLTAALTMALASIGSSVAK	K	Oxidation (M)	0.00000000100000000000.0	10	11932: Scan 27655 (rt=143.42) [E:\Data\EOT16-4060_Athal.raw]	14700045	6635	1		0	-2.4	-2.4	K.TTLTAALTMALASIGSSVAK.K + Oxidation (M)	EFTU_ARATH	Elongation factor Tu, chloroplastic OS=Arabidopsis thaliana GN=TUFA PE=1 SV=1	K.TTLTAALTMALASIGSSVAK.K + Oxidation (M)	143.42	1
320732503	1	1	622.319	1863.94	3	1863.94	-0.0001	322	337	0	48.26	21	22	0.00013	R	DAEGQDVLLFIDNIFR	F			15	12114: Scan 29154 (rt=152.706) [E:\Data\EOT16-4060_Athal.raw]	14700071	6311	1		0	-0.1	-0.1	R.DAEGQDVLLFIDNIFR.F	ATPBM_ARATH	ATP synthase subunit beta-1, mitochondrial OS=Arabidopsis thaliana GN=At5g08670 PE=1 SV=1	R.DAEGQDVLLFIDNIFR.F	152.706	1
320735459	2	0	644.858	1287.7	2	1287.7	-0.0027	177	190	0	48.24	16	22	0.00012	R	GGSTAVTAIVIDGK	K			8	4117: Scan 13075 (rt=72.287) [E:\Data\EOT16-4060_Athal.raw]	14700648	3094	1		0	-2.1	-2.1	R.GGSTAVTAIVIDGK.K	P2C28_ARATH	Probable protein phosphatase 2C 28 OS=Arabidopsis thaliana GN=At2g34740 PE=2 SV=2	R.GGSTAVTAIVIDGK.K	72.287	1
320732477	1	1	883.787	2648.34	3	2648.33	0.0093	188	211	0	48.24	16	21	9.7e-05	R	VHTVLISTQHDETVTNDEIAADLK	E			17	4325: Scan 13448 (rt=74.1216) [E:\Data\EOT16-4060_Athal.raw]	14700069	9308	0		0	3.5	3.5	R.VHTVLISTQHDETVTNDEIAADLK.E	METK4_ARATH	S-adenosylmethionine synthase 4 OS=Arabidopsis thaliana GN=METK4 PE=1 SV=1	R.VHTVLISTQHDETVTNDEIAADLK.E	74.1216	1
320733371	1	0	451.742	901.469	2	901.47	-0.0007	48	55	0	48.24	0	22	0.00014	R	GFGFVTFK	D			6	6399: Scan 16731 (rt=89.2468) [E:\Data\EOT16-4060_Athal.raw]	14700159	1087	0		0	-0.8	-0.8	R.GFGFVTFK.D	RBG8_ARATH	Glycine-rich RNA-binding protein 8 OS=Arabidopsis thaliana GN=RBG8 PE=1 SV=1	R.GFGFVTFK.D	89.2468	1
320734498	1	1	690.697	2069.07	3	2069.07	0.0003	5	23	1	48.23	18	21	0.0001	K	VLDPAFQGAGQKPGTEIWR	I			11	4948: Scan 14366 (rt=78.2251) [E:\Data\EOT16-4060_Athal.raw]	14700339	7260	1		0	0.1	0.1	K.VLDPAFQGAGQKPGTEIWR.I	VILI2_ARATH	Villin-2 OS=Arabidopsis thaliana GN=VLN2 PE=1 SV=2	K.VLDPAFQGAGQKPGTEIWR.I	78.2251	1
320733531	1	1	608.647	1822.92	3	1822.92	0.0017	95	110	0	48.2	0	22	0.00012	R	LHVTNLDQGVTNEDIR	E			15	2664: Scan 10725 (rt=61.3219) [E:\Data\EOT16-4060_Athal.raw]	14700177	6108	1		0	0.9	0.9	R.LHVTNLDQGVTNEDIR.E	THO4D_ARATH	THO complex subunit 4D OS=Arabidopsis thaliana GN=ALY4 PE=1 SV=1	R.LHVTNLDQGVTNEDIR.E	61.3219	1
320733163	1	1	683.369	2047.09	3	2047.08	0.0006	89	107	0	48.16	16	21	0.00011	R	NMIIVPEMIGSIIGVYNGK	T			11	11927: Scan 27600 (rt=143.07) [E:\Data\EOT16-4060_Athal.raw]	14700136	7115	1		0	0.3	0.3	R.NMIIVPEMIGSIIGVYNGK.T	RS151_ARATH	40S ribosomal protein S15-1 OS=Arabidopsis thaliana GN=RPS15A PE=2 SV=1	R.NMIIVPEMIGSIIGVYNGK.T	143.07	1
320732330	1	1	690.694	2069.06	3	2069.06	0.0026	66	83	1	48.16	21	21	0.00011	K	KFETLSYLPDLTDSELAK	E			21	7846: Scan 19054 (rt=99.9154) [E:\Data\EOT16-4060_Athal.raw]	14700060	7258	1		0	1.3	1.3	K.KFETLSYLPDLTDSELAK.E	RBS1A_ARATH	Ribulose bisphosphate carboxylase small chain 1A, chloroplastic OS=Arabidopsis thaliana GN=RBCS-1A PE=1 SV=2	K.KFETLSYLPDLTDSELAK.E	99.9154	1
320732626	1	1	497.611	1489.81	3	1489.81	-0.0021	274	287	0	48.06	16	20	9.8e-05	R	GPVIDEAALVEHLK	E			14	5811: Scan 15773 (rt=84.7579) [E:\Data\EOT16-4060_Athal.raw]	14700081	4378	1		0	-1.4	-1.4	R.GPVIDEAALVEHLK.E	HPR1_ARATH	Glycerate dehydrogenase HPR, peroxisomal OS=Arabidopsis thaliana GN=HPR PE=1 SV=1	R.GPVIDEAALVEHLK.E	84.7579	1
320735461	1	1	613.362	1224.71	2	1224.71	0.0022	193	204	0	48.05	0	18	5.6e-05	K	LLGADPSVVNLK	A			15	4576: Scan 13805 (rt=75.7095) [E:\Data\EOT16-4060_Athal.raw]	14700649	2665	1		0	1.8	1.8	K.LLGADPSVVNLK.A	ISPF_ARATH	2-C-methyl-D-erythritol 2,4-cyclodiphosphate synthase, chloroplastic OS=Arabidopsis thaliana GN=ISPF PE=1 SV=1	K.LLGADPSVVNLK.A	75.7095	1
320733858	1	1	643.849	1285.68	2	1285.69	-0.0048	906	918	0	48.04	0	21	0.00012	R	SGNILPGTVVDSK	I			7	2743: Scan 10866 (rt=61.9561) [E:\Data\EOT16-4060_Athal.raw]	14700224	3075	1		0	-3.7	-3.7	R.SGNILPGTVVDSK.I	AGO1_ARATH	Protein argonaute 1 OS=Arabidopsis thaliana GN=AGO1 PE=1 SV=1	R.SGNILPGTVVDSK.I	61.9561	1
320732275	1	1	713.361	2137.06	3	2137.07	-0.0099	74	93	0	47.98	0	22	0.00013	K	VAQWMLQIPGATSYMGSIGK	D			14	9873: Scan 23158 (rt=120.445) [E:\Data\EOT16-4060_Athal.raw]	14700056	7588	1		0	-4.6	-4.6	K.VAQWMLQIPGATSYMGSIGK.D	ADK2_ARATH	Adenosine kinase 2 OS=Arabidopsis thaliana GN=ADK2 PE=1 SV=1	K.VAQWMLQIPGATSYMGSIGK.D	120.445	1
320732638	1	1	734.868	1467.72	2	1467.72	-0.0037	144	156	0	47.95	15	20	9.1e-05	K	YETNPALYGELAK	G			6	3676: Scan 12372 (rt=69.0437) [E:\Data\EOT16-4060_Athal.raw]	14700082	4245	0		0	-2.5	-2.5	K.YETNPALYGELAK.G	BCA1_ARATH	Beta carbonic anhydrase 1, chloroplastic OS=Arabidopsis thaliana GN=BCA1 PE=1 SV=2	K.YETNPALYGELAK.G	69.0437	1
320735462	1	1	795.712	2384.12	3	2384.11	0.0024	67	86	1	47.95	0	19	6.8e-05	R	IVSESEILKEDDNNWPEPDR	V			22	4707: Scan 13988 (rt=76.4799) [E:\Data\EOT16-4060_Athal.raw]	14700650	8641	1		0	1	1	R.IVSESEILKEDDNNWPEPDR.V	MGN_ARATH	Protein mago nashi homolog OS=Arabidopsis thaliana GN=At1g02140 PE=1 SV=1	R.IVSESEILKEDDNNWPEPDR.V	76.4799	1
320735326	1	1	667.876	1333.74	2	1333.74	-0.0023	163	173	0	47.94	18	21	0.00012	R	IVFYVDNVPIR	V			8	6698: Scan 17182 (rt=91.3078) [E:\Data\EOT16-4060_Athal.raw]	14700593	3436	1		0	-1.7	-1.7	R.IVFYVDNVPIR.V	XTH7_ARATH	Probable xyloglucan endotransglucosylase/hydrolase protein 7 OS=Arabidopsis thaliana GN=XTH7 PE=2 SV=2	R.IVFYVDNVPIR.V	91.3078	1
320735126	1	1	816.441	1630.87	2	1630.87	0.0002	119	134	0	47.92	15	21	0.00012	R	TGQPAILQTNVFTGGK	G			15	5688: Scan 15553 (rt=83.6756) [E:\Data\EOT16-4060_Athal.raw]	14700512	5190	1		0	0.1	0.1	R.TGQPAILQTNVFTGGK.G	XTH4_ARATH	Xyloglucan endotransglucosylase/hydrolase protein 4 OS=Arabidopsis thaliana GN=XTH4 PE=1 SV=1	R.TGQPAILQTNVFTGGK.G	83.6756	1
320735464	1	1	742.861	1483.71	2	1483.71	0.0016	77	90	0	47.91	19	20	9.5e-05	K	FNNYSSSSGVPVAR	K			6	1124: Scan 7950 (rt=48.3126) [E:\Data\EOT16-4060_Athal.raw]	14700651	4346	1		0	1.1	1.1	K.FNNYSSSSGVPVAR.K	TAT_ARATH	Tyrosine aminotransferase OS=Arabidopsis thaliana GN=TAT PE=2 SV=1	K.FNNYSSSSGVPVAR.K	48.3126	1
320735466	1	1	663.309	1324.6	2	1324.6	-0.0019	937	947	0	47.89	0	20	8.5e-05	R	FPSEPYQSQSR	E			7	771: Scan 7125 (rt=44.0453) [E:\Data\EOT16-4060_Athal.raw]	14700652	3367	1		0	-1.4	-1.4	R.FPSEPYQSQSR.E	XRN3_ARATH	5'-3' exoribonuclease 3 OS=Arabidopsis thaliana GN=XRN3 PE=2 SV=1	R.FPSEPYQSQSR.E	44.0453	1
320734178	1	1	822.407	2464.2	3	2464.21	-0.0086	59	80	0	47.89	15	20	9.8e-05	K	NDWGYSYYPVVPGHEIVGIATK	V			8	7447: Scan 18323 (rt=96.4293) [E:\Data\EOT16-4060_Athal.raw]	14700271	8917	1		0	-3.5	-3.5	K.NDWGYSYYPVVPGHEIVGIATK.V	CADH9_ARATH	Probable cinnamyl alcohol dehydrogenase 9 OS=Arabidopsis thaliana GN=CAD9 PE=2 SV=2	K.NDWGYSYYPVVPGHEIVGIATK.V	96.4293	1
320734398	1	1	601.788	1201.56	2	1201.56	0.0004	374	383	0	47.87	0	17	5.1e-05	R	FEETLYGTSR	L			7	1748: Scan 9135 (rt=53.8757) [E:\Data\EOT16-4060_Athal.raw]	14700318	2547	1		0	0.3	0.3	R.FEETLYGTSR.L	S17P_ARATH	Sedoheptulose-1,7-bisphosphatase, chloroplastic OS=Arabidopsis thaliana GN=At3g55800 PE=2 SV=1	R.FEETLYGTSR.L	53.8757	1
320733004	1	1	546.973	1637.9	3	1637.9	-0.0024	125	140	1	47.84	0	18	6.2e-05	K	KPAEDGQLIILAAGDK	A			16	4175: Scan 13205 (rt=72.9792) [E:\Data\EOT16-4060_Athal.raw]	14700119	5225	1		0	-1.5	-1.5	K.KPAEDGQLIILAAGDK.A	GLYR1_ARATH	Glyoxylate/succinic semialdehyde reductase 1 OS=Arabidopsis thaliana GN=GLYR1 PE=1 SV=1	K.KPAEDGQLIILAAGDK.A	72.9792	1
320731766	1	1	687.348	2059.02	3	2059.02	-0.0022	77	94	2	47.84	17	21	0.00012	R	FGLAVGVHNEEGRDEFRK	Y			9	2504: Scan 10476 (rt=60.2525) [E:\Data\EOT16-4060_Athal.raw]	14700035	7178	1		0	-1.1	-1.1	R.FGLAVGVHNEEGRDEFRK.Y	NRL1_ARATH	Nitrilase 1 OS=Arabidopsis thaliana GN=NIT1 PE=1 SV=2	R.FGLAVGVHNEEGRDEFRK.Y	60.2525	1
320733355	1	1	572.961	1715.86	3	1715.86	0.0011	48	61	1	47.79	15	21	0.00013	R	MYEVKDPNAIFVFK	F	Oxidation (M)	0.10000000000000.0	16	6073: Scan 16218 (rt=86.9139) [E:\Data\EOT16-4060_Athal.raw]	14700157	5623	1		0	0.6	0.6	R.MYEVKDPNAIFVFK.F + Oxidation (M)	RS241_ARATH	40S ribosomal protein S24-1 OS=Arabidopsis thaliana GN=RPS24A PE=2 SV=1	R.MYEVKDPNAIFVFK.F + Oxidation (M)	86.9139	1
320734185	1	1	613.858	1225.7	2	1225.7	-0.001	103	113	0	47.75	0	17	4.9e-05	R	EVQALILSPTR	E			12	4182: Scan 13214 (rt=73.0154) [E:\Data\EOT16-4060_Athal.raw]	14700273	2680	1		0	-0.8	-0.8	R.EVQALILSPTR.E	RH2_ARATH	DEAD-box ATP-dependent RNA helicase 2 OS=Arabidopsis thaliana GN=RH2 PE=2 SV=2	R.EVQALILSPTR.E	73.0154	1
320734453	1	1	781.88	1561.75	2	1561.75	-0.002	247	263	0	47.75	0	19	7.3e-05	R	GGSTGYDNAVALPAGGR	G			7	1969: Scan 9540 (rt=55.8417) [E:\Data\EOT16-4060_Athal.raw]	14700330	4779	1		0	-1.3	-1.3	R.GGSTGYDNAVALPAGGR.G	PSBO2_ARATH	Oxygen-evolving enhancer protein 1-2, chloroplastic OS=Arabidopsis thaliana GN=PSBO2 PE=1 SV=1	R.GGSTGYDNAVALPAGGR.G	55.8417	1
320733527	1	1	571.817	1141.62	2	1141.62	-0.0001	182	192	0	47.74	15	20	8.9e-05	R	VNVNVTGLNGR	L			9	1765: Scan 9166 (rt=54.0261) [E:\Data\EOT16-4060_Athal.raw]	14700177	2244	1		0	-0.1	-0.1	R.VNVNVTGLNGR.L	THO4D_ARATH	THO complex subunit 4D OS=Arabidopsis thaliana GN=ALY4 PE=1 SV=1	R.VNVNVTGLNGR.L	54.0261	1
320735468	1	1	744.891	1487.77	2	1487.77	0.0025	167	178	0	47.7	0	22	0.00015	K	EAIEWAWELLTK	V			14	11321: Scan 25545 (rt=131.327) [E:\Data\EOT16-4060_Athal.raw]	14700653	4365	1		0	1.7	1.7	K.EAIEWAWELLTK.V	SYA_ARATH	Alanine--tRNA ligase OS=Arabidopsis thaliana GN=ALATS PE=1 SV=3	K.EAIEWAWELLTK.V	131.327	1
320735169	1	1	774.049	2319.12	3	2319.13	-0.0021	375	395	0	47.67	21	21	0.00013	K	ENTNIIIDTFTSLGYDVYGGK	N			17	11740: Scan 26692 (rt=137.652) [E:\Data\EOT16-4060_Athal.raw]	14700530	8357	1		0	-0.9	-0.9	K.ENTNIIIDTFTSLGYDVYGGK.N	DAPAT_ARATH	LL-diaminopimelate aminotransferase, chloroplastic OS=Arabidopsis thaliana GN=DAP PE=1 SV=1	K.ENTNIIIDTFTSLGYDVYGGK.N	137.652	1
320734523	1	1	746.7	2237.08	3	2237.08	0.0001	98	117	0	47.66	18	21	0.00011	R	QFGYIVLTTSAGIMDHEEAR	R			14	7974: Scan 19260 (rt=100.856) [E:\Data\EOT16-4060_Athal.raw]	14700344	8002	1		0	0	0	R.QFGYIVLTTSAGIMDHEEAR.R	R15A1_ARATH	40S ribosomal protein S15a-1 OS=Arabidopsis thaliana GN=RPS15AA PE=2 SV=2	R.QFGYIVLTTSAGIMDHEEAR.R	100.856	1
320734167	1	1	526.256	1050.5	2	1050.5	-0.0009	148	156	0	47.65	19	20	8.8e-05	K	YNDVQLDGK	P			6	229: Scan 5364 (rt=34.1249) [E:\Data\EOT16-4060_Athal.raw]	14700270	1811	1		0	-0.9	-0.9	K.YNDVQLDGK.P	THO4A_ARATH	THO complex subunit 4A OS=Arabidopsis thaliana GN=ALY1 PE=1 SV=1	K.YNDVQLDGK.P	34.1249	1
320734732	1	1	675.339	2022.99	3	2022.99	0.0001	53	71	0	47.64	15	20	9.9e-05	K	DFEEPGFLAPTGLFLGGEK	Y			15	10820: Scan 24604 (rt=126.725) [E:\Data\EOT16-4060_Athal.raw]	14700398	7025	1		0	0	0	K.DFEEPGFLAPTGLFLGGEK.Y	PROF1_ARATH	Profilin-1 OS=Arabidopsis thaliana GN=PRO1 PE=1 SV=1	K.DFEEPGFLAPTGLFLGGEK.Y	126.725	1
320734186	1	1	767.39	1532.77	2	1532.78	-0.0095	180	192	0	47.64	15	22	0.00014	K	LLILDESDEMLSR	G			14	7614: Scan 18702 (rt=98.3859) [E:\Data\EOT16-4060_Athal.raw]	14700273	4638	1		0	-6.2	-6.2	K.LLILDESDEMLSR.G	RH2_ARATH	DEAD-box ATP-dependent RNA helicase 2 OS=Arabidopsis thaliana GN=RH2 PE=2 SV=2	K.LLILDESDEMLSR.G	98.3859	1
320732636	1	1	623.317	1244.62	2	1244.62	-0.0018	190	200	0	47.63	15	21	0.00011	R	NIANMVPPFDK	V			7	5572: Scan 15356 (rt=82.7349) [E:\Data\EOT16-4060_Athal.raw]	14700082	2800	0		0	-1.4	-1.4	R.NIANMVPPFDK.V	BCA1_ARATH	Beta carbonic anhydrase 1, chloroplastic OS=Arabidopsis thaliana GN=BCA1 PE=1 SV=2	R.NIANMVPPFDK.V	82.7349	1
320733804	1	1	609.008	1824	3	1824	-0.0008	231	249	1	47.59	0	19	7.1e-05	K	VMLRPASPGTGVIAGGAVR	I	Oxidation (M)	0.0100000000000000000.0	9	2583: Scan 10604 (rt=60.8009) [E:\Data\EOT16-4060_Athal.raw]	14700216	6112	1		0	-0.4	-0.4	K.VMLRPASPGTGVIAGGAVR.I + Oxidation (M)	RR5_ARATH	30S ribosomal protein S5, chloroplastic OS=Arabidopsis thaliana GN=rps5 PE=2 SV=1	K.VMLRPASPGTGVIAGGAVR.I + Oxidation (M)	60.8009	1
320731787	1	1	570.271	1138.53	2	1138.53	-0.001	215	223	0	47.58	0	19	8.4e-05	R	YENDWSVVK	R			7	2456: Scan 10408 (rt=59.986) [E:\Data\EOT16-4060_Athal.raw]	14700036	2221	1		0	-0.9	-0.9	R.YENDWSVVK.R	PMG2_ARATH	Probable 2,3-bisphosphoglycerate-independent phosphoglycerate mutase 2 OS=Arabidopsis thaliana GN=At3g08590 PE=1 SV=1	R.YENDWSVVK.R	59.986	1
320734680	1	1	534.313	1066.61	2	1066.61	-0.002	64	72	0	47.55	0	19	8.5e-05	K	ESTLHLVLR	L			7	3084: Scan 11438 (rt=64.6789) [E:\Data\EOT16-4060_Athal.raw]	14700382	1891	0		0	-1.9	-1.9	K.ESTLHLVLR.L	RUB1_ARATH	Ubiquitin-NEDD8-like protein RUB1 OS=Arabidopsis thaliana GN=RUB1 PE=1 SV=3	K.ESTLHLVLR.L	64.6789	1
320734539	1	1	768.384	2302.13	3	2302.13	-0.0041	303	322	1	47.54	15	21	0.00013	R	SRETVSQTDYEVDLITAFTK	L			8	8797: Scan 21590 (rt=113.452) [E:\Data\EOT16-4060_Athal.raw]	14700348	8298	1		0	-1.8	-1.8	R.SRETVSQTDYEVDLITAFTK.L	TL29_ARATH	Thylakoid lumenal 29 kDa protein, chloroplastic OS=Arabidopsis thaliana GN=TL29 PE=1 SV=2	R.SRETVSQTDYEVDLITAFTK.L	113.452	1
320732111	1	1	550.801	1099.59	2	1099.59	0.0008	36	45	0	47.54	0	21	0.00013	K	LNNAILAEDK	H			8	1210: Scan 8140 (rt=49.2639) [E:\Data\EOT16-4060_Athal.raw]	14700048	2050	0		0	0.7	0.7	K.LNNAILAEDK.H	ADK1_ARATH	Adenosine kinase 1 OS=Arabidopsis thaliana GN=ADK1 PE=1 SV=1	K.LNNAILAEDK.H	49.2639	1
320735139	1	0	494.253	1479.74	3	1479.74	0.0022	44	56	1	47.53	0	21	0.00013	K	DEGQKPFSFQIGK	G			14	4114: Scan 13069 (rt=72.2586) [E:\Data\EOT16-4060_Athal.raw]	14700518	4330	1		0	1.5	1.5	K.DEGQKPFSFQIGK.G	FKB12_ARATH	Peptidyl-prolyl cis-trans isomerase FKBP12 OS=Arabidopsis thaliana GN=FKBP12 PE=1 SV=2	K.DEGQKPFSFQIGK.G	72.2586	1
320734695	1	1	643.865	1285.71	2	1285.71	0.0006	313	326	0	47.52	15	20	0.00011	K	IIGGGLPVGAYGGR	R			9	3991: Scan 12848 (rt=71.1607) [E:\Data\EOT16-4060_Athal.raw]	14700387	3079	0		0	0.5	0.5	K.IIGGGLPVGAYGGR.R	GSA2_ARATH	Glutamate-1-semialdehyde 2,1-aminomutase 2, chloroplastic OS=Arabidopsis thaliana GN=GSA2 PE=2 SV=2	K.IIGGGLPVGAYGGR.R	71.1607	1
320732931	1	1	865.902	1729.79	2	1729.79	-0.0005	628	643	0	47.47	0	18	5.7e-05	K	LPPLQDDGPSSDNYGR	F			8	2044: Scan 9674 (rt=56.4775) [E:\Data\EOT16-4060_Athal.raw]	14700112	5675	1		0	-0.3	-0.3	K.LPPLQDDGPSSDNYGR.F	RH3_ARATH	DEAD-box ATP-dependent RNA helicase 3, chloroplastic OS=Arabidopsis thaliana GN=RH3 PE=1 SV=2	K.LPPLQDDGPSSDNYGR.F	56.4775	1
320735062	1	0	793.928	1585.84	2	1585.84	0.0039	114	128	0	47.46	17	21	0.00014	K	VSSVEVDLPAMLAQK	D			6	7436: Scan 18302 (rt=96.3275) [E:\Data\EOT16-4060_Athal.raw]	14700492	4934	0		0	2.5	2.5	K.VSSVEVDLPAMLAQK.D	DLDH2_ARATH	Dihydrolipoyl dehydrogenase 2, mitochondrial OS=Arabidopsis thaliana GN=LPD2 PE=1 SV=1	K.VSSVEVDLPAMLAQK.D	96.3275	1
320732088	1	1	958.514	2872.52	3	2872.52	-0.0004	288	315	1	47.46	0	18	6.5e-05	K	GWGTSVIVGVAASGQEISTRPFQLVTGR	V			13	10228: Sum of 2 scans in range 23648 (rt=122.529) to 23669 (rt=122.611) [E:\Data\EOT16-4060_Athal.raw]	14700046	9872	1		0	-0.1	-0.1	K.GWGTSVIVGVAASGQEISTRPFQLVTGR.V	ADHX_ARATH	Alcohol dehydrogenase class-3 OS=Arabidopsis thaliana GN=ADH2 PE=1 SV=2	K.GWGTSVIVGVAASGQEISTRPFQLVTGR.V	122.57	1
320734335	1	1	705.337	1408.66	2	1408.66	-0.0032	200	211	0	47.44	0	19	8.9e-05	K	AEDGEVWTFTVR	A			9	6063: Scan 16199 (rt=86.8143) [E:\Data\EOT16-4060_Athal.raw]	14700304	3860	1		0	-2.3	-2.3	K.AEDGEVWTFTVR.A	PKP1_ARATH	Plastidial pyruvate kinase 1, chloroplastic OS=Arabidopsis thaliana GN=PKP1 PE=1 SV=1	K.AEDGEVWTFTVR.A	86.8143	1
320732860	1	1	492.611	1474.81	3	1474.81	-0.0017	375	386	1	47.43	0	20	0.00011	K	IRDLYEQLIANK	A			6	5175: Scan 14691 (rt=79.6043) [E:\Data\EOT16-4060_Athal.raw]	14700105	4293	1		0	-1.2	-1.2	K.IRDLYEQLIANK.A	KPPR_ARATH	Phosphoribulokinase, chloroplastic OS=Arabidopsis thaliana GN=At1g32060 PE=2 SV=1	K.IRDLYEQLIANK.A	79.6043	1
320732853	1	1	739.894	2955.55	4	2955.55	-0.0004	66	90	2	47.42	0	19	8.6e-05	K	KFETLSYLPDLSDVELAKEVDYLLR	N			17	11811: Sum of 2 scans in range 26942 (rt=139.079) to 26954 (rt=139.136) [E:\Data\EOT16-4060_Athal.raw]	14700103	10112	1		0	-0.1	-0.1	K.KFETLSYLPDLSDVELAKEVDYLLR.N	RBS2B_ARATH	Ribulose bisphosphate carboxylase small chain 2B, chloroplastic OS=Arabidopsis thaliana GN=RBCS-2B PE=2 SV=2	K.KFETLSYLPDLSDVELAKEVDYLLR.N	139.107	1
320734158	1	1	720.373	1438.73	2	1438.73	-0.0036	76	88	0	47.4	15	20	0.00011	K	APVSLDFETSVFK	K			9	7611: Scan 18697 (rt=98.3645) [E:\Data\EOT16-4060_Athal.raw]	14700268	4080	1		0	-2.5	-2.5	K.APVSLDFETSVFK.K	ILV5_ARATH	Ketol-acid reductoisomerase, chloroplastic OS=Arabidopsis thaliana GN=At3g58610 PE=2 SV=2	K.APVSLDFETSVFK.K	98.3645	1
320734664	1	1	761.709	2282.1	3	2282.11	-0.0032	540	561	0	47.4	16	21	0.00014	R	GGDFIDDGLVGGIHNIEGGWVR	-			9	9321: Scan 22401 (rt=117.138) [E:\Data\EOT16-4060_Athal.raw]	14700377	8232	1		0	-1.4	-1.4	R.GGDFIDDGLVGGIHNIEGGWVR.-	ASE2_ARATH	Amidophosphoribosyltransferase 2, chloroplastic OS=Arabidopsis thaliana GN=ASE2 PE=1 SV=1	R.GGDFIDDGLVGGIHNIEGGWVR.-	117.138	1
320735007	1	1	881.122	2640.34	3	2640.35	-0.0026	365	386	0	47.39	18	21	0.00012	R	IQVEHPVTEMIYSVDLIEEQIR	V			19	11181: Scan 25259 (rt=129.865) [E:\Data\EOT16-4060_Athal.raw]	14700473	9288	1		0	-1	-1	R.IQVEHPVTEMIYSVDLIEEQIR.V	ACCC_ARATH	Biotin carboxylase, chloroplastic OS=Arabidopsis thaliana GN=CAC2 PE=1 SV=1	R.IQVEHPVTEMIYSVDLIEEQIR.V	129.865	1
320733610	1	1	588.282	1761.83	3	1761.82	0.0006	228	243	0	47.32	0	19	7.9e-05	K	LMEVHGDYTAEDVGVK	V			17	2478: Scan 10433 (rt=60.0803) [E:\Data\EOT16-4060_Athal.raw]	14700185	5801	1		0	0.3	0.3	K.LMEVHGDYTAEDVGVK.V	RS3A2_ARATH	40S ribosomal protein S3a-2 OS=Arabidopsis thaliana GN=RPS3AB PE=2 SV=3	K.LMEVHGDYTAEDVGVK.V	60.0803	1
320732414	1	1	525.609	1573.81	3	1573.8	0.0069	254	266	0	47.28	21	22	0.00015	R	EQHTLIIYDDLSK	Q			7	4582: Scan 13813 (rt=75.7454) [E:\Data\EOT16-4060_Athal.raw]	14700066	4876	1		0	4.4	4.4	R.EQHTLIIYDDLSK.Q	ATPA_ARATH	ATP synthase subunit alpha, chloroplastic OS=Arabidopsis thaliana GN=atpA PE=1 SV=1	R.EQHTLIIYDDLSK.Q	75.7454	1
320733269	1	1	521.247	1040.48	2	1040.48	-0.001	440	448	0	47.24	0	17	5.7e-05	R	GFVEEDFAK	V			6	2717: Scan 10817 (rt=61.7211) [E:\Data\EOT16-4060_Athal.raw]	14700148	1744	1		0	-1	-1	R.GFVEEDFAK.V	GLYM1_ARATH	Serine hydroxymethyltransferase 1, mitochondrial OS=Arabidopsis thaliana GN=SHM1 PE=1 SV=1	R.GFVEEDFAK.V	61.7211	1
320735027	1	1	701.057	2100.15	3	2100.14	0.0135	221	241	1	47.24	0	19	7.7e-05	K	LKPIGDAGPVIDAGGIFAYAR	K			10	8262: Scan 19701 (rt=102.782) [E:\Data\EOT16-4060_Athal.raw]	14700481	7395	1		0	6.4	6.4	K.LKPIGDAGPVIDAGGIFAYAR.K	LEUD3_ARATH	3-isopropylmalate dehydratase small subunit 3 OS=Arabidopsis thaliana GN=At2g43090 PE=1 SV=1	K.LKPIGDAGPVIDAGGIFAYAR.K	102.782	1
320735472	1	0	701.057	2100.15	3	2100.14	0.0135	225	245	1	47.24	0	19	7.7e-05	K	LKPLGDAGPVIDAGGIFAYAR	K			10	8262: Scan 19701 (rt=102.782) [E:\Data\EOT16-4060_Athal.raw]	14700655	7395	1		0	6.4	6.4	K.LKPLGDAGPVIDAGGIFAYAR.K	LEUD2_ARATH	3-isopropylmalate dehydratase small subunit 2 OS=Arabidopsis thaliana GN=IPMI1 PE=1 SV=1	K.LKPLGDAGPVIDAGGIFAYAR.K	102.782	1
320734757	1	0	595.63	1783.87	3	1783.87	-0.0046	434	448	1	47.21	17	22	0.00015	K	IFDNMQKPAFVFDGR	N			14	6290: Scan 16571 (rt=88.5386) [E:\Data\EOT16-4060_Athal.raw]	14700405	5916	0		0	-2.6	-2.6	K.IFDNMQKPAFVFDGR.N	UGDH1_ARATH	UDP-glucose 6-dehydrogenase 1 OS=Arabidopsis thaliana GN=UGD1 PE=2 SV=1	K.IFDNMQKPAFVFDGR.N	88.5386	1
320731923	1	1	918.932	1835.85	2	1835.85	-0.0002	72	87	0	47.2	0	19	8.6e-05	K	STGISLYYEMTDESLK	S			12	7195: Scan 17933 (rt=94.6671) [E:\Data\EOT16-4060_Athal.raw]	14700039	6164	1		0	-0.1	-0.1	K.STGISLYYEMTDESLK.S	EF2_ARATH	Elongation factor 2 OS=Arabidopsis thaliana GN=LOS1 PE=1 SV=1	K.STGISLYYEMTDESLK.S	94.6671	1
320735474	1	1	758.745	2273.21	3	2273.22	-0.0009	114	134	0	47.19	0	19	7.8e-05	K	AQSIATVEQAAALIEELLFEK	A			14	12174: Scan 29903 (rt=157.419) [E:\Data\EOT16-4060_Athal.raw]	14700656	8185	1		0	-0.4	-0.4	K.AQSIATVEQAAALIEELLFEK.A	ACP2_ARATH	Acyl carrier protein 2, chloroplastic OS=Arabidopsis thaliana GN=ACP2 PE=1 SV=2	K.AQSIATVEQAAALIEELLFEK.A	157.419	1
320734751	1	1	853.755	2558.24	3	2558.25	-0.0102	183	207	0	47.18	19	21	0.00012	K	YSGISYADLFQLASATAIEEAGGPK	I			20	11480: Scan 25963 (rt=133.597) [E:\Data\EOT16-4060_Athal.raw]	14700404	9092	1		0	-4	-4	K.YSGISYADLFQLASATAIEEAGGPK.I	APXS_ARATH	L-ascorbate peroxidase S, chloroplastic/mitochondrial OS=Arabidopsis thaliana GN=APXS PE=1 SV=2	K.YSGISYADLFQLASATAIEEAGGPK.I	133.597	1
320735153	1	0	551.297	1100.58	2	1100.58	-0.0032	85	95	0	47.14	15	22	0.00016	K	TVELDAALGGR	A			8	3123: Scan 11494 (rt=64.9305) [E:\Data\EOT16-4060_Athal.raw]	14700525	2063	0		0	-2.9	-2.9	K.TVELDAALGGR.A	VILI3_ARATH	Villin-3 OS=Arabidopsis thaliana GN=VLN3 PE=1 SV=2	K.TVELDAALGGR.A	64.9305	1
320734648	1	1	625.812	1249.61	2	1249.62	-0.0088	254	265	0	47.09	17	22	0.00016	R	LVGDVDFAEASK	V			10	3125: Scan 11498 (rt=64.9513) [E:\Data\EOT16-4060_Athal.raw]	14700374	2842	1		0	-7	-7	R.LVGDVDFAEASK.V	FOLD2_ARATH	Bifunctional protein FolD 2 OS=Arabidopsis thaliana GN=FOLD2 PE=2 SV=1	R.LVGDVDFAEASK.V	64.9513	1
320733191	1	1	549.319	1096.62	2	1096.62	-0.0006	287	297	0	47.05	0	18	6.7e-05	R	GVDILVATPGR	L			7	3921: Scan 12727 (rt=70.5804) [E:\Data\EOT16-4060_Athal.raw]	14700140	2033	0		0	-0.5	-0.5	R.GVDILVATPGR.L	RH37_ARATH	DEAD-box ATP-dependent RNA helicase 37 OS=Arabidopsis thaliana GN=RH37 PE=2 SV=2	R.GVDILVATPGR.L	70.5804	1
320733920	1	1	402.564	1204.67	3	1204.67	0.0027	107	118	1	46.99	0	20	0.00012	R	KGHAVGDIPGVR	F			11	416: Scan 6087 (rt=38.3032) [E:\Data\EOT16-4060_Athal.raw]	14700233	2565	1		0	2.2	2.2	R.KGHAVGDIPGVR.F	RS231_ARATH	40S ribosomal protein S23-1 OS=Arabidopsis thaliana GN=RPS23A PE=2 SV=2	R.KGHAVGDIPGVR.F	38.3032	1
320734007	1	1	895.957	1789.9	2	1789.91	-0.0098	213	227	0	46.98	15	22	0.00016	K	AEADEEVLQILELYR	R			15	10913: Scan 24767 (rt=127.477) [E:\Data\EOT16-4060_Athal.raw]	14700245	5945	1		0	-5.5	-5.5	K.AEADEEVLQILELYR.R	SYPC_ARATH	Proline--tRNA ligase, cytoplasmic OS=Arabidopsis thaliana GN=At3g62120 PE=2 SV=1	K.AEADEEVLQILELYR.R	127.477	1
320732090	1	1	527.287	1052.56	2	1052.57	-0.0057	248	257	0	46.98	19	21	0.00013	K	FGVIYAGAQK	N			8	2373: Scan 10282 (rt=59.4332) [E:\Data\EOT16-4060_Athal.raw]	14700047	1821	1		0	-5.4	-5.4	K.FGVIYAGAQK.N	SERB2_ARATH	Phosphoserine aminotransferase 2, chloroplastic OS=Arabidopsis thaliana GN=PSAT2 PE=1 SV=1	K.FGVIYAGAQK.N	59.4332	1
320732815	1	1	786.855	1571.69	2	1571.7	-0.0044	172	184	1	46.98	0	15	3.8e-05	K	TEGEFFEAEKEEK	K			9	1496: Scan 8618 (rt=51.3098) [E:\Data\EOT16-4060_Athal.raw]	14700101	4852	0		0	-2.8	-2.8	K.TEGEFFEAEKEEK.K	RL61_ARATH	60S ribosomal protein L6-1 OS=Arabidopsis thaliana GN=RPL6A PE=2 SV=1	K.TEGEFFEAEKEEK.K	51.3098	1
320732134	1	1	548.792	1095.57	2	1095.57	-0.0018	287	296	0	46.95	0	21	0.00015	K	YLFAGVVDGR	N			6	5259: Scan 14829 (rt=80.2449) [E:\Data\EOT16-4060_Athal.raw]	14700049	2029	0		0	-1.6	-1.6	K.YLFAGVVDGR.N	METE1_ARATH	5-methyltetrahydropteroyltriglutamate--homocysteine methyltransferase 1 OS=Arabidopsis thaliana GN=MS1 PE=1 SV=1	K.YLFAGVVDGR.N	80.2449	1
320732676	1	1	813.394	1624.77	2	1624.78	-0.0041	56	69	0	46.95	15	20	0.00011	K	SNGQMLAINEIYEK	N	Oxidation (M)	0.00001000000000.0	7	3829: Scan 12586 (rt=69.9549) [E:\Data\EOT16-4060_Athal.raw]	14700087	5154	1		0	-2.5	-2.5	K.SNGQMLAINEIYEK.N + Oxidation (M)	R18A2_ARATH	60S ribosomal protein L18a-2 OS=Arabidopsis thaliana GN=RPL18AB PE=2 SV=2	K.SNGQMLAINEIYEK.N + Oxidation (M)	69.9549	1
320733349	1	1	640.861	1279.71	2	1279.7	0.003	23	33	0	46.92	0	19	8.5e-05	K	QFVIDVLHPGR	A			6	5799: Scan 15754 (rt=84.6636) [E:\Data\EOT16-4060_Athal.raw]	14700157	3045	0		0	2.3	2.3	K.QFVIDVLHPGR.A	RS241_ARATH	40S ribosomal protein S24-1 OS=Arabidopsis thaliana GN=RPS24A PE=2 SV=1	K.QFVIDVLHPGR.A	84.6636	1
320734689	1	1	496.302	990.589	2	990.586	0.0027	112	120	0	46.91	0	18	6.8e-05	R	SGILLSFVR	D			10	7536: Scan 18576 (rt=97.8125) [E:\Data\EOT16-4060_Athal.raw]	14700385	1506	1		0	2.7	2.7	R.SGILLSFVR.D	RR11_ARATH	30S ribosomal protein S11, chloroplastic OS=Arabidopsis thaliana GN=rps11 PE=3 SV=1	R.SGILLSFVR.D	97.8125	1
320732527	1	1	592.303	1773.89	3	1773.89	-0.0012	241	256	0	46.9	0	21	0.00016	K	NYELPDGQVITIGAER	F			13	6228: Scan 16470 (rt=88.072) [E:\Data\EOT16-4060_Athal.raw]	14700075	5859	0		0	-0.7	-0.7	K.NYELPDGQVITIGAER.F	ACT7_ARATH	Actin-7 OS=Arabidopsis thaliana GN=ACT7 PE=1 SV=1	K.NYELPDGQVITIGAER.F	88.072	1
320734888	1	0	664.658	1990.95	3	1990.96	-0.0035	143	159	1	46.88	0	20	0.00012	K	SSVLIDIKPWDDETDMK	K			9	6922: Scan 17519 (rt=92.8277) [E:\Data\EOT16-4060_Athal.raw]	14700444	6905	1		0	-1.8	-1.8	K.SSVLIDIKPWDDETDMK.K	EF1D1_ARATH	Elongation factor 1-delta 1 OS=Arabidopsis thaliana GN=At1g30230 PE=1 SV=2	K.SSVLIDIKPWDDETDMK.K	92.8277	1
320733293	1	1	465.262	928.51	2	928.509	0.0006	195	203	0	46.85	15	20	0.00012	R	VNVTGLNGR	M			7	464: Scan 6233 (rt=39.1167) [E:\Data\EOT16-4060_Athal.raw]	14700151	1195	1		0	0.6	0.6	R.VNVTGLNGR.M	THO4C_ARATH	THO complex subunit 4C OS=Arabidopsis thaliana GN=ALY3 PE=1 SV=1	R.VNVTGLNGR.M	39.1167	1
320732080	1	1	620.323	1857.95	3	1857.95	-0.0003	345	360	0	46.84	20	21	0.00014	K	VDEYITHNLTLGEINK	A			14	4840: Scan 14207 (rt=77.5064) [E:\Data\EOT16-4060_Athal.raw]	14700046	6285	1		0	-0.2	-0.2	K.VDEYITHNLTLGEINK.A	ADHX_ARATH	Alcohol dehydrogenase class-3 OS=Arabidopsis thaliana GN=ADH2 PE=1 SV=2	K.VDEYITHNLTLGEINK.A	77.5064	1
320733406	1	1	648.337	1941.99	3	1941.98	0.0044	11	27	0	46.83	15	21	0.00015	K	FVADGVFYAELNEVLTR	E			16	11158: Scan 25215 (rt=129.646) [E:\Data\EOT16-4060_Athal.raw]	14700162	6742	0		0	2.3	2.3	K.FVADGVFYAELNEVLTR.E	RS32_ARATH	40S ribosomal protein S3-2 OS=Arabidopsis thaliana GN=RPS3B PE=1 SV=1	K.FVADGVFYAELNEVLTR.E	129.646	1
320731871	1	1	541.321	1080.63	2	1080.63	-0.0021	961	970	0	46.82	0	16	4.3e-05	K	VEPAVAIVQR	F			13	2043: Scan 9673 (rt=56.4741) [E:\Data\EOT16-4060_Athal.raw]	14700038	1962	1		0	-1.9	-1.9	K.VEPAVAIVQR.F	GLTB1_ARATH	Ferredoxin-dependent glutamate synthase 1, chloroplastic/mitochondrial OS=Arabidopsis thaliana GN=GLU1 PE=1 SV=3	K.VEPAVAIVQR.F	56.4741	1
[truncated: 5,225 more rows]

## Sheet: GFP-FLAGOX-IP rep 1
MSMSPEP_ID	RANK	ISBOLD	PEP_EXP_MZ	PEP_EXP_MR	PEP_EXP_Z	PEP_CALC_MR	PEP_DELTA	PEP_START	PEP_END	PEP_MISS	PEP_SCORE	PEP_HOMOL	PEP_IDENT	PEP_EXPECT	PEP_RES_BEFORE	PEP_SEQ	PEP_RES_AFTER	PEP_VAR_MOD	PEP_VAR_MOD_POS	PEP_NUM_MATCH	PEP_SCAN_TITLE	MSMSPROT_ID	QUERY	ISUNIQUE	PEP_FRAME	C13	MA	ADJ_MA	N_PEP_SEQ_C_MODS	PROTEIN_ID	PROTEIN_NAME	PEPTIDE_SEQUENCE	RETENTION_TIME	RN
[truncated: 8,147 more rows]

[truncated: 7 more sheets: miP1aOX-IP rep 1, miP1bOX-IP rep 1, WT-IP rep 2, GFP-FLAGOX-IP rep 2, miP1aOX-IP rep 2, miP1bOX-IP rep 2 tech-rep 1, miP1bOX-IP rep 2 tech-rep 2]
