# Supplementary material for: A microProtein repressor complex in the shoot meristem controls the transition to flowering
Source: Plant Physiol. 2021 May 20;187(1):187–202. doi: 10.1093/plphys/kiab235 (PMC8418433; doi:10.1093/plphys/kiab235)
Supplement: kiab235_Supplementary_Data [file kiab235_supplementary_data.zip › pp.00466.2021-s05.xlsx]

## Sheet: WT-IP rep 1 tech-rep 1
Protein IDs	Majority protein IDs	Protein names	Gene names	Fasta headers	Number of proteins	Peptides WT	Mol. weight [kDa]	Q-value	Score	Sequence coverage WT [%]	Intensity WT	iBAQ WT	MS/MS Count	id
A0NAA9;P51424	A0NAA9;P51424	60S ribosomal protein L39-1	At2g25210;RPL39A	>tr|A0NAA9|A0NAA9_ARATH Isoform of P51424, 60S ribosomal protein L39-1 OS=Arabidopsis thaliana GN=At2g25210 PE=4 SV=1;>sp|P51424|RL391_ARATH 60S ribosomal protein L39-1 OS=Arabidopsis thaliana GN=RPL39A PE=3 SV=2	2	2	5.6007	0	18.826	40.9	37130000	37130000	15	1
A2RVJ8	A2RVJ8		At5g10010	>tr|A2RVJ8|A2RVJ8_ARATH At5g10010 OS=Arabidopsis thaliana GN=At5g10010 PE=2 SV=1	1	3	50.516	0	21.353	7.8	3146500	185090	10	3
A2RVV0;Q9LPU8;Q9LPU7;Q9LPU6;Q9LPU5	A2RVV0;Q9LPU8		At1g21130;T22I11.4	>tr|A2RVV0|A2RVV0_ARATH Isoform of Q9LPU8, At1g21130 OS=Arabidopsis thaliana GN=At1g21130 PE=2 SV=1;>tr|Q9LPU8|Q9LPU8_ARATH Indole glucosinolate O-methyltransferase 4 OS=Arabidopsis thaliana GN=T22I11.4 PE=4 SV=1	5	2	32.233	0	85.154	9.1	1359600	97114	6	6
A2RVV7-3;A2RVV7;A2RVV7-4;A2RVV7-2	A2RVV7-3;A2RVV7;A2RVV7-4;A2RVV7-2	Bifunctional protein FolD 1, mitochondrial;Methylenetetrahydrofolate dehydrogenase;Methenyltetrahydrofolate cyclohydrolase	FOLD1	>sp|A2RVV7-3|FOLD1_ARATH Isoform of A2RVV7, Isoform 3 of Bifunctional protein FolD 1, mitochondrial OS=Arabidopsis thaliana GN=FOLD1;>sp|A2RVV7|FOLD1_ARATH Bifunctional protein FolD 1, mitochondrial OS=Arabidopsis thaliana GN=FOLD1 PE=2 SV=1;>sp|A2RVV7-4|F	4	1	36.329	0	17.876	3.9	931950	49050	3	7
A4FVN8	A4FVN8		At1g10580	>tr|A4FVN8|A4FVN8_ARATH At1g10580 OS=Arabidopsis thaliana GN=At1g10580 PE=2 SV=1	1	1	65.127	0.00049456	7.0589	2.1	212020	7311	3	9
A8MQ78;Q6NQ72	A8MQ78;Q6NQ72	THO complex subunit 4D	ALY4	>tr|A8MQ78|A8MQ78_ARATH Isoform of Q6NQ72, Protein always early 4 OS=Arabidopsis thaliana GN=ALY4 PE=1 SV=1;>sp|Q6NQ72|THO4D_ARATH THO complex subunit 4D OS=Arabidopsis thaliana GN=ALY4 PE=1 SV=1	2	3	29.709	0	184.47	8.9	4511700	250650	32	11
A8MQA1;P41127;F4IWP7	A8MQA1;P41127;F4IWP7	60S ribosomal protein L13-1	BBC1;RPL13B	>tr|A8MQA1|A8MQA1_ARATH Isoform of P41127, 60S ribosomal protein L13 OS=Arabidopsis thaliana GN=BBC1 PE=1 SV=1;>sp|P41127|RL131_ARATH 60S ribosomal protein L13-1 OS=Arabidopsis thaliana GN=RPL13B PE=1 SV=1;>tr|F4IWP7|F4IWP7_ARATH Isoform of P41127, 60S rib	3	4	23.539	0	116.98	27.5	16101000	1610100	27	12
A8MQD9;Q94K30	A8MQD9;Q94K30		At1g01800	>tr|A8MQD9|A8MQD9_ARATH Isoform of Q94K30, Rossmann-fold NAD(P)-binding domain-containing protein OS=Arabidopsis thaliana GN=At1g01800 PE=4 SV=1;>tr|Q94K30|Q94K30_ARATH AT1G01800 protein OS=Arabidopsis thaliana GN=At1g01800 PE=2 SV=1	2	1	28.303	0	21.963	3.8	1158500	82751	11	13
A8MQE0;F4HS63;Q944I4;Q944I4-2	A8MQE0;F4HS63;Q944I4;Q944I4-2	D-glycerate 3-kinase, chloroplastic	At1g80380;GLYK	>tr|A8MQE0|A8MQE0_ARATH Isoform of Q944I4, D-glycerate 3-kinase OS=Arabidopsis thaliana GN=At1g80380 PE=4 SV=1;>tr|F4HS63|F4HS63_ARATH Isoform of Q944I4, D-glycerate 3-kinase OS=Arabidopsis thaliana GN=At1g80380 PE=4 SV=1;>sp|Q944I4|GLYK_ARATH D-glycerate	4	2	40.819	0	63.937	6	2715800	118080	16	14
F4HTG9;A8MQN5;A8MQF1;Q84WK5	F4HTG9;A8MQN5;A8MQF1;Q84WK5		At1g61150	>tr|F4HTG9|F4HTG9_ARATH Isoform of Q84WK5, LisH and RanBPM domain-containing protein OS=Arabidopsis thaliana GN=At1g61150 PE=4 SV=1;>tr|A8MQN5|A8MQN5_ARATH Isoform of Q84WK5, LisH and RanBPM domain-containing protein OS=Arabidopsis thaliana GN=At1g61150 PE	4	1	21.831	0.00048286	6.8071	6.7	324950	29541	2	16
A8MQF3;Q94AU3;F4IGM5;F4IGM4	A8MQF3;Q94AU3;F4IGM5;F4IGM4		At2g21385	>tr|A8MQF3|A8MQF3_ARATH Isoform of F4IGM4, Uncharacterized protein OS=Arabidopsis thaliana GN=At2g21385 PE=4 SV=1;>tr|Q94AU3|Q94AU3_ARATH Isoform of F4IGM4, Expressed protein OS=Arabidopsis thaliana GN=At2g21385 PE=2 SV=1;>tr|F4IGM5|F4IGM5_ARATH Isoform of	4	9	28.701	0	132.33	38.5	30943000	2210200	50	17
A8MQP6;Q9SZY1	A8MQP6;Q9SZY1	Nascent polypeptide-associated complex subunit alpha-like protein 4	At4g10480	>tr|A8MQP6|A8MQP6_ARATH Isoform of Q9SZY1, Nascent polypeptide-associated complex subunit alpha-like protein 4 OS=Arabidopsis thaliana GN=At4g10480 PE=1 SV=1;>sp|Q9SZY1|NACA4_ARATH Nascent polypeptide-associated complex subunit alpha-like protein 4 OS=Arab	2	3	23.114	0	52.642	18.5	3041400	337930	6	19
Q84WN4;A8MQY2;Q9LPL8	Q84WN4;A8MQY2;Q9LPL8		At1g21350;F24J8.1	>tr|Q84WN4|Q84WN4_ARATH Isoform of Q9LPK6, At1g21350 OS=Arabidopsis thaliana GN=At1g21350 PE=2 SV=1;>tr|A8MQY2|A8MQY2_ARATH Isoform of Q9LPK6, Thioredoxin-like protein OS=Arabidopsis thaliana GN=At1g21350 PE=4 SV=1;>tr|Q9LPL8|Q9LPL8_ARATH Isoform of Q9LPK6	3	2	17.082	0	23.887	28.5	4306800	478530	9	21
F4JYX9;A8MQZ1;Q8H166;F4J5J9;Q8RWQ9	F4JYX9;A8MQZ1;Q8H166;F4J5J9;Q8RWQ9	Thiol protease aleurain;Thiol protease aleurain-like	ALP;ALEU;At3g45310	>tr|F4JYX9|F4JYX9_ARATH Isoform of Q8H166, Thiol protease aleurain OS=Arabidopsis thaliana GN=ALP PE=3 SV=1;>tr|A8MQZ1|A8MQZ1_ARATH Isoform of Q8H166, Thiol protease aleurain OS=Arabidopsis thaliana GN=ALP PE=4 SV=1;>sp|Q8H166|ALEU_ARATH Thiol protease ale	5	2	38.902	0	12.489	6.2	10366000	575880	7	22
A8MR12;Q9LT08	A8MR12;Q9LT08	26S proteasome non-ATPase regulatory subunit 14 homolog	At5g23540;RPN11	>tr|A8MR12|A8MR12_ARATH Isoform of Q9LT08, 26S proteasome non-ATPase regulatory subunit 14 OS=Arabidopsis thaliana GN=At5g23540 PE=4 SV=1;>sp|Q9LT08|PSDE_ARATH 26S proteasome non-ATPase regulatory subunit 14 homolog OS=Arabidopsis thaliana GN=RPN11 PE=1 SV	2	2	29.207	0	89.921	10.4	1228800	94523	18	24
A8MR27;Q6ICX4	A8MR27;Q6ICX4	Polypyrimidine tract-binding protein homolog 3	PTB3	>tr|A8MR27|A8MR27_ARATH Isoform of Q6ICX4, Polypyrimidine tract-binding protein 3 OS=Arabidopsis thaliana GN=PTB3 PE=4 SV=1;>sp|Q6ICX4|PTBP3_ARATH Polypyrimidine tract-binding protein homolog 3 OS=Arabidopsis thaliana GN=At1g43190 PE=2 SV=1	2	3	48.02	0	71.151	7.4	5949400	313130	17	25
A8MR47;O64530-2;O64530	A8MR47;O64530-2;O64530	Sulfurtransferase;Thiosulfate/3-mercaptopyruvate sulfurtransferase 1, mitochondrial	MST1;STR1	>tr|A8MR47|A8MR47_ARATH Isoform of O64530, Sulfurtransferase OS=Arabidopsis thaliana GN=MST1 PE=4 SV=1;>sp|O64530-2|STR1_ARATH Isoform of O64530, Isoform 2 of Thiosulfate/3-mercaptopyruvate sulfurtransferase 1, mitochondrial OS=Arabidopsis thaliana GN=STR1	3	4	31.711	0	289.61	19.9	6992500	388470	27	26
A8MR72;Q8VZ34	A8MR72;Q8VZ34		At2g26210	>tr|A8MR72|A8MR72_ARATH Isoform of Q8VZ34, Ankyrin repeat family protein OS=Arabidopsis thaliana GN=At2g26210 PE=4 SV=1;>tr|Q8VZ34|Q8VZ34_ARATH Ankyrin repeat family protein OS=Arabidopsis thaliana GN=At2g26210 PE=2 SV=1	2	2	17.688	0	21.871	13.2	760300	84478	5	27
A8MR97;Q76E23-2;Q76E23	A8MR97;Q76E23-2;Q76E23	Eukaryotic translation initiation factor 4G	EIF4G	>tr|A8MR97|A8MR97_ARATH Isoform of Q76E23, Eukaryotic translation initiation factor 4G OS=Arabidopsis thaliana GN=EIF4G PE=1 SV=1;>sp|Q76E23-2|IF4G_ARATH Isoform of Q76E23, Isoform 2 of Eukaryotic translation initiation factor 4G OS=Arabidopsis thaliana GN	3	1	187.55	0	50.556	0.6	1238600	13611	14	29
A8MRC4;P48006	A8MRC4;P48006	Elongation factor 1-delta 1	At1g30230	>tr|A8MRC4|A8MRC4_ARATH Isoform of P48006, Elongation factor 1B beta OS=Arabidopsis thaliana GN=At1g30230 PE=1 SV=1;>sp|P48006|EF1D1_ARATH Elongation factor 1-delta 1 OS=Arabidopsis thaliana GN=At1g30230 PE=1 SV=2	2	3	28.776	0	55.503	18.8	23965000	1997000	19	30
A8MRF3;Q8L7K0	A8MRF3;Q8L7K0	60S ribosomal protein L18a-1	RPL18AA	>tr|A8MRF3|A8MRF3_ARATH Isoform of Q8L7K0, 60S ribosomal protein L18a-1 OS=Arabidopsis thaliana GN=RPL18AA PE=3 SV=1;>sp|Q8L7K0|R18A1_ARATH 60S ribosomal protein L18a-1 OS=Arabidopsis thaliana GN=RPL18AA PE=2 SV=1	2	6	36.074	0	16.829	19.2	3852200	428020	11	31
A8MRP9;Q9ZUG4-2;Q9ZUG4	A8MRP9;Q9ZUG4-2;Q9ZUG4	Methylthioribose-1-phosphate isomerase	At2g05830	>tr|A8MRP9|A8MRP9_ARATH Isoform of Q9ZUG4, Methylthioribose-1-phosphate isomerase OS=Arabidopsis thaliana GN=At2g05830 PE=4 SV=1;>sp|Q9ZUG4-2|MTNA_ARATH Isoform of Q9ZUG4, Isoform 2 of Methylthioribose-1-phosphate isomerase OS=Arabidopsis thaliana GN=At2g0	3	1	34.535	0	26.263	3	2486500	124320	11	35
A8MRQ4;A8MSB9;F4JTU2;Q9SVM8	A8MRQ4;A8MSB9;F4JTU2;Q9SVM8	Glycine-rich RNA-binding protein 2, mitochondrial	GR-RBP2;RBG2	>tr|A8MRQ4|A8MRQ4_ARATH Isoform of Q9SVM8, Glycine-rich RNA-binding protein 2 OS=Arabidopsis thaliana GN=GR-RBP2 PE=4 SV=1;>tr|A8MSB9|A8MSB9_ARATH Isoform of Q9SVM8, Glycine-rich RNA-binding protein 2 OS=Arabidopsis thaliana GN=GR-RBP2 PE=4 SV=1;>tr|F4JTU2	4	2	13.426	0	20.694	19.4	3103000	517160	8	36
A8MRV0;Q9FFS8	A8MRV0;Q9FFS8	40S ribosomal protein S10-2	At5g41520;RPS10B	>tr|A8MRV0|A8MRV0_ARATH Isoform of Q9FFS8, 40S ribosomal protein S10-2 OS=Arabidopsis thaliana GN=At5g41520 PE=4 SV=1;>sp|Q9FFS8|RS102_ARATH 40S ribosomal protein S10-2 OS=Arabidopsis thaliana GN=RPS10B PE=2 SV=1	2	1	14.353	0	14.233	9	3552400	507480	8	37
B9DFR9;A8MRW1;Q06611;P61837;F4JHB6;Q39196	B9DFR9;A8MRW1;Q06611;P61837;F4JHB6;Q39196	Aquaporin PIP1-2;Aquaporin PIP1-1;Probable aquaporin PIP1-4	PIP1B;PIP1-2;PIP1-1;PIP1;4;PIP1.4	>tr|B9DFR9|B9DFR9_ARATH Isoform of Q06611, AT2G45960 protein OS=Arabidopsis thaliana GN=PIP1B PE=2 SV=1;>tr|A8MRW1|A8MRW1_ARATH Isoform of Q06611, Aquaporin PIP1-2 OS=Arabidopsis thaliana GN=PIP1B PE=3 SV=1;>sp|Q06611|PIP12_ARATH Aquaporin PIP1-2 OS=Arabid	6	1	29.132	0	20.972	3.3	22612000	2826500	20	38
F4INA0;A8MS71;A8MRX1;Q9ZU32	F4INA0;A8MS71;A8MRX1;Q9ZU32	Nicotinate-nucleotide pyrophosphorylase [carboxylating];Nicotinate-nucleotide pyrophosphorylase [carboxylating], chloroplastic	QPT	>tr|F4INA0|F4INA0_ARATH Isoform of Q9ZU32, Nicotinate-nucleotide pyrophosphorylase [carboxylating] OS=Arabidopsis thaliana GN=QPT PE=3 SV=1;>tr|A8MS71|A8MS71_ARATH Isoform of Q9ZU32, Nicotinate-nucleotide pyrophosphorylase [carboxylating] OS=Arabidopsis th	4	1	30.845	0	53.752	4.3	858500	45184	14	39
A8MRX2;Q42340;F4JWM1;Q9M8X9	A8MRX2;Q42340;F4JWM1;Q9M8X9	40S ribosomal protein S16-3;40S ribosomal protein S16-2	At5g18380;RPS16C;RPS16B	>tr|A8MRX2|A8MRX2_ARATH Isoform of Q42340, 40S ribosomal protein S16-3 OS=Arabidopsis thaliana GN=At5g18380 PE=4 SV=1;>sp|Q42340|RS163_ARATH 40S ribosomal protein S16-3 OS=Arabidopsis thaliana GN=RPS16C PE=2 SV=1;>tr|F4JWM1|F4JWM1_ARATH Isoform of Q42340,	4	3	16.544	0	44.183	20.1	29534000	2953400	21	40
A8MS28;P51419;Q8LCL3;Q9SKX8	A8MS28;P51419;Q8LCL3	60S ribosomal protein L27-3;60S ribosomal protein L27-2	At4g15000;RPL27C;RPL27B	>tr|A8MS28|A8MS28_ARATH Isoform of P51419, 60S ribosomal protein L27-3 OS=Arabidopsis thaliana GN=At4g15000 PE=4 SV=1;>sp|P51419|RL273_ARATH 60S ribosomal protein L27-3 OS=Arabidopsis thaliana GN=RPL27C PE=2 SV=2;>sp|Q8LCL3|RL272_ARATH 60S ribosomal protei	4	2	15.035	0	107.04	14.5	4671200	778530	20	41
Q93Z49;A8MS32	Q93Z49;A8MS32		At5g64130	>tr|Q93Z49|Q93Z49_ARATH Isoform of A8MS32, AT5g64130/MHJ24_11 OS=Arabidopsis thaliana GN=At5g64130 PE=1 SV=1;>tr|A8MS32|A8MS32_ARATH AT5G64130 protein OS=Arabidopsis thaliana GN=At5g64130 PE=1 SV=1	2	4	12.299	0	40.16	39.1	7707800	963480	12	42
A8MS54;Q6NPL0	A8MS54;Q6NPL0		At4g09040	>tr|A8MS54|A8MS54_ARATH Isoform of Q6NPL0, RNA recognition motif-containing protein OS=Arabidopsis thaliana GN=At4g09040 PE=4 SV=1;>tr|Q6NPL0|Q6NPL0_ARATH At4g09040 OS=Arabidopsis thaliana GN=At4g09040 PE=2 SV=1	2	2	27.703	0	34.525	10.7	20562000	1869200	14	44
A8MS83;Q9M3C3;Q8LD46	A8MS83;Q9M3C3;Q8LD46	60S ribosomal protein L23a-2;60S ribosomal protein L23a-1	RPL23AB;RPL23AA	>tr|A8MS83|A8MS83_ARATH Isoform of Q9M3C3, 60S ribosomal protein L23a-2 OS=Arabidopsis thaliana GN=RPL23AB PE=3 SV=1;>sp|Q9M3C3|R23A2_ARATH 60S ribosomal protein L23a-2 OS=Arabidopsis thaliana GN=RPL23AB PE=2 SV=1;>sp|Q8LD46|R23A1_ARATH 60S ribosomal prote	3	4	16.744	0	61.247	22.3	21070000	4214000	20	47
A8MS85;F4I9Y9;F4I9Y7	A8MS85;F4I9Y9;F4I9Y7		GTB1	>tr|A8MS85|A8MS85_ARATH Transcription elongation factor SPT6-like protein OS=Arabidopsis thaliana GN=GTB1 PE=4 SV=1;>tr|F4I9Y9|F4I9Y9_ARATH Isoform of A8MS85, Transcription elongation factor SPT6-like protein OS=Arabidopsis thaliana GN=GTB1 PE=4 SV=1;>tr|F	3	3	185.03	0	34.905	3.3	1096700	13056	12	48
A8MSF9;Q9M0I2	A8MSF9;Q9M0I2	Expansin-B3	EXPB3	>tr|A8MSF9|A8MSF9_ARATH Isoform of Q9M0I2, Expansin B3 OS=Arabidopsis thaliana GN=EXPB3 PE=4 SV=1;>sp|Q9M0I2|EXPB3_ARATH Expansin-B3 OS=Arabidopsis thaliana GN=EXPB3 PE=2 SV=2	2	1	27.702	0	24.791	4.3	583870	53079	9	50
A8MSG1;Q9CAX7;O82221	A8MSG1;Q9CAX7;O82221	Probable small nuclear ribonucleoprotein G	SNRNP-G;F24K9.17	>tr|A8MSG1|A8MSG1_ARATH Isoform of O82221, Probable small nuclear ribonucleoprotein G OS=Arabidopsis thaliana GN=SNRNP-G PE=4 SV=1;>tr|Q9CAX7|Q9CAX7_ARATH Putative small nuclear ribonucleoprotein polypeptide G OS=Arabidopsis thaliana GN=F24K9.17 PE=2 SV=1;	3	1	7.3504	0	33.044	22.4	1109800	277440	5	51
B3DNP3	B3DNP3		At3g27180	>tr|B3DNP3|B3DNP3_ARATH At3g27180 OS=Arabidopsis thaliana GN=At3g27180 PE=2 SV=1	1	1	57.845	0.0094259	5.9884	2.3	310390	14781	1	52
B3H4B6;Q9T029	B3H4B6;Q9T029	40S ribosomal protein S25-4	At4g39200;RPS25E	>tr|B3H4B6|B3H4B6_ARATH Isoform of Q9T029, 40S ribosomal protein S25-4 OS=Arabidopsis thaliana GN=At4g39200 PE=4 SV=1;>sp|Q9T029|RS254_ARATH 40S ribosomal protein S25-4 OS=Arabidopsis thaliana GN=RPS25E PE=2 SV=1	2	4	11.925	0	204.91	41.1	1036400000	172730000	78	54
B3H4M0;F4J037;F4J034;Q9LVZ5;F4J036	B3H4M0;F4J037;F4J034;Q9LVZ5;F4J036		PIFI	>tr|B3H4M0|B3H4M0_ARATH Isoform of F4J036, Post-illumination chlorophyll fluorescence increase protein OS=Arabidopsis thaliana GN=PIFI PE=4 SV=1;>tr|F4J037|F4J037_ARATH Isoform of F4J036, Post-illumination chlorophyll fluorescence increase protein OS=Arabi	5	3	23.99	0	17.766	13.1	16840000	1530900	13	57
B3H5J6;O49195	B3H5J6;O49195	Vegetative storage protein 1	VSP1	>tr|B3H5J6|B3H5J6_ARATH Isoform of O49195, Vegetative storage protein 1 OS=Arabidopsis thaliana GN=VSP1 PE=4 SV=1;>sp|O49195|VSP1_ARATH Vegetative storage protein 1 OS=Arabidopsis thaliana GN=VSP1 PE=1 SV=2	2	1	25.179	0.0057599	6.1603	4.4	3182000	397750	1	60
B3H5K4;O80532;F4I0Z5;B9DG15;F4I101;Q5PP57;O80533	B3H5K4;O80532;F4I0Z5		At1g09490;F14J9.15;At1g09480	>tr|B3H5K4|B3H5K4_ARATH Isoform of O80532, Alcohol dehydrogenase OS=Arabidopsis thaliana GN=At1g09490 PE=4 SV=1;>tr|O80532|O80532_ARATH Alcohol dehydrogenase OS=Arabidopsis thaliana GN=F14J9.15 PE=2 SV=1;>tr|F4I0Z5|F4I0Z5_ARATH Gunnii alcohol dehydrogenase	7	4	32.397	0	30.86	15.1	6465700	497360	12	62
B3H658;Q9M401	B3H658;Q9M401	Branched-chain-amino-acid aminotransferase;Branched-chain-amino-acid aminotransferase 3, chloroplastic	BCAT3	>tr|B3H658|B3H658_ARATH Isoform of Q9M401, Branched-chain-amino-acid aminotransferase OS=Arabidopsis thaliana GN=BCAT3 PE=3 SV=1;>sp|Q9M401|BCAT3_ARATH Branched-chain-amino-acid aminotransferase 3, chloroplastic OS=Arabidopsis thaliana GN=BCAT3 PE=1 SV=1	2	4	44.731	0	43	12.2	6029500	287120	16	65
B3H6E4;F4JIE0;F4JIE1;Q8GXE2;Q8W108	B3H6E4;F4JIE0;F4JIE1;Q8GXE2;Q8W108	1,2-dihydroxy-3-keto-5-methylthiopentene dioxygenase;1,2-dihydroxy-3-keto-5-methylthiopentene dioxygenase 2;1,2-dihydroxy-3-keto-5-methylthiopentene dioxygenase 3	ATARD2;ARD2;ARD3	>tr|B3H6E4|B3H6E4_ARATH Isoform of Q8W108, 1,2-dihydroxy-3-keto-5-methylthiopentene dioxygenase 3 OS=Arabidopsis thaliana GN=ATARD2 PE=3 SV=1;>tr|F4JIE0|F4JIE0_ARATH Isoform of Q8W108, 1,2-dihydroxy-3-keto-5-methylthiopentene dioxygenase 3 OS=Arabidopsis t	5	4	21.598	0	86.976	20.9	9027200	752260	17	67
Q0WL28;B3H6L4	Q0WL28;B3H6L4		At1g27752	>tr|Q0WL28|Q0WL28_ARATH Isoform of Q8RWY8, Putative uncharacterized protein At1g27750 OS=Arabidopsis thaliana GN=At1g27750 PE=2 SV=1;>tr|B3H6L4|B3H6L4_ARATH Isoform of Q8RWY8, Ubiquitin system component Cue protein OS=Arabidopsis thaliana GN=At1g27752 PE=4	2	3	72.694	0	77.151	3.8	3711000	127970	26	68
B3H6N1;B9DGU7-3;B9DGU7-2;F4IV16-2;F4IV16;B9DGU7	B3H6N1;B9DGU7-3;B9DGU7-2;F4IV16-2;F4IV16;B9DGU7	Thiamine pyrophosphokinase 1;Thiamine pyrophosphokinase 2	TPK1;TPK2	>tr|B3H6N1|B3H6N1_ARATH Isoform of Q8LBL1, Thiamin pyrophosphokinase1 OS=Arabidopsis thaliana GN=TPK1 PE=4 SV=1;>sp|B9DGU7-3|TPK1_ARATH Isoform of B9DGU7, Isoform 3 of Thiamine pyrophosphokinase 1 OS=Arabidopsis thaliana GN=TPK1;>sp|B9DGU7-2|TPK1_ARATH Iso	6	1	20.069	0.0092866	5.9164	6.7	2558300	255830	1	69
B3H725;F4K0E8;F4K0E8-2	B3H725;F4K0E8;F4K0E8-2	4-hydroxy-3-methylbut-2-en-1-yl diphosphate synthase, chloroplastic	HDS;ISPG	>tr|B3H725|B3H725_ARATH Isoform of F4K0E8, 4-hydroxy-3-methylbut-2-enyl diphosphate synthase OS=Arabidopsis thaliana GN=HDS PE=3 SV=1;>sp|F4K0E8|ISPG_ARATH 4-hydroxy-3-methylbut-2-en-1-yl diphosphate synthase (ferredoxin), chloroplastic OS=Arabidopsis thal	3	2	80.421	0	45.462	2.9	1394300	30984	20	70
B3H746;Q38931	B3H746;Q38931	Peptidyl-prolyl cis-trans isomerase FKBP62	ROF1;FKBP62	>tr|B3H746|B3H746_ARATH Isoform of Q38931, Rotamase FKBP 1 OS=Arabidopsis thaliana GN=ROF1 PE=1 SV=1;>sp|Q38931|FKB62_ARATH Peptidyl-prolyl cis-trans isomerase FKBP62 OS=Arabidopsis thaliana GN=FKBP62 PE=1 SV=2	2	8	62.911	0	152.65	14.8	25366000	1014600	57	72
F4JF98;B3LF89	F4JF98;B3LF89	Pectate lyase	At3g55140	>tr|F4JF98|F4JF98_ARATH Isoform of B3LF89, Pectate lyase OS=Arabidopsis thaliana GN=At3g55140 PE=3 SV=1;>tr|B3LF89|B3LF89_ARATH Pectate lyase OS=Arabidopsis thaliana GN=At3g55140 PE=2 SV=1	2	1	35.059	0	11.153	3.9	564270	40305	1	75
B9DFQ9;Q9FGI6	B9DFQ9;Q9FGI6	NADH dehydrogenase [ubiquinone] iron-sulfur protein 1, mitochondrial	EMB1467	>tr|B9DFQ9|B9DFQ9_ARATH Isoform of Q9FGI6, AT5G37510 protein OS=Arabidopsis thaliana GN=EMB1467 PE=2 SV=1;>sp|Q9FGI6|NDUS1_ARATH NADH dehydrogenase [ubiquinone] iron-sulfur protein 1, mitochondrial OS=Arabidopsis thaliana GN=EMB1467 PE=1 SV=2	2	3	81.181	0	34.772	4.7	2580700	66171	13	79
B9DFR6;Q43725;F4J9F7	B9DFR6;Q43725;F4J9F7	Cysteine synthase;Cysteine synthase, mitochondrial	OASC	>tr|B9DFR6|B9DFR6_ARATH Isoform of Q43725, Cysteine synthase OS=Arabidopsis thaliana GN=OASC PE=2 SV=1;>sp|Q43725|CYSKM_ARATH Cysteine synthase, mitochondrial OS=Arabidopsis thaliana GN=OASC PE=1 SV=3;>tr|F4J9F7|F4J9F7_ARATH Isoform of Q43725, Cysteine syn	3	2	46.115	0	61.176	5.3	2749500	109980	17	80
B9DG17;Q08682;F4J4W3;Q8H173-2;Q8H173	B9DG17;Q08682	40S ribosomal protein SA;40S ribosomal protein Sa-1	P40;RPSaA	>tr|B9DG17|B9DG17_ARATH Isoform of Q08682, 40S ribosomal protein SA OS=Arabidopsis thaliana GN=P40 PE=1 SV=1;>sp|Q08682|RSSA1_ARATH 40S ribosomal protein Sa-1 OS=Arabidopsis thaliana GN=RPSaA PE=1 SV=3	5	8	31.981	0	170.57	33	46954000	3353900	46	81
F4JTH0;B9DG21;P46248	F4JTH0;B9DG21;P46248	Aspartate aminotransferase;Aspartate aminotransferase, chloroplastic	ASP5	>tr|F4JTH0|F4JTH0_ARATH Isoform of P46248, Aspartate aminotransferase OS=Arabidopsis thaliana GN=ASP5 PE=3 SV=1;>tr|B9DG21|B9DG21_ARATH Isoform of P46248, Aspartate aminotransferase OS=Arabidopsis thaliana GN=ASP5 PE=2 SV=1;>sp|P46248|AAT5_ARATH Aspartate	3	2	49.324	0	161.76	5.6	1079800	33743	22	82
B9DG63;Q94AC8	B9DG63;Q94AC8		At4g28030	>tr|B9DG63|B9DG63_ARATH Isoform of Q94AC8, AT4G28030 protein OS=Arabidopsis thaliana GN=At4g28030 PE=2 SV=1;>tr|Q94AC8|Q94AC8_ARATH AT4g28030/T13J8_140 OS=Arabidopsis thaliana GN=At4g28030 PE=2 SV=1	2	1	29.2	0	16.145	5.7	2155100	153940	6	83
F4J8J7;Q9SF06;F4J7I5;B9DG73	F4J8J7;Q9SF06;F4J7I5;B9DG73		At3g11930;F26K24.22	>tr|F4J8J7|F4J8J7_ARATH Isoform of B9DG73, Universal stress protein-like protein OS=Arabidopsis thaliana GN=At3g11930 PE=1 SV=1;>tr|Q9SF06|Q9SF06_ARATH Isoform of B9DG73, AT3g11930/MEC18.3 OS=Arabidopsis thaliana GN=F26K24.22 PE=1 SV=1;>tr|F4J7I5|F4J7I5_AR	4	3	21.457	0	235.5	19.6	4971300	710190	23	84
B9DGD6-2;B9DGD6	B9DGD6-2;B9DGD6	Acetyl-coenzyme A synthetase, chloroplastic/glyoxysomal	ACS	>sp|B9DGD6-2|ACS_ARATH Isoform of B9DGD6, Isoform 2 of Acetyl-coenzyme A synthetase, chloroplastic/glyoxysomal OS=Arabidopsis thaliana GN=ACS;>sp|B9DGD6|ACS_ARATH Acetyl-coenzyme A synthetase, chloroplastic/glyoxysomal OS=Arabidopsis thaliana GN=ACS PE=1 S	2	6	76.732	0	65.866	12.7	8053700	223710	19	85
B9DGP8;Q96251	B9DGP8;Q96251	ATP synthase subunit O, mitochondrial	ATP5	>tr|B9DGP8|B9DGP8_ARATH Isoform of Q96251, AT5G13450 protein OS=Arabidopsis thaliana GN=ATP5 PE=1 SV=1;>sp|Q96251|ATPO_ARATH ATP synthase subunit O, mitochondrial OS=Arabidopsis thaliana GN=At5g13450 PE=1 SV=2	2	1	21.083	0	28.347	7.4	897110	69008	10	86
Q0WV25;B9DGT7	Q0WV25;B9DGT7	Tubulin alpha-4 chain;Tubulin alpha-2 chain	TUBA4;TUBA2	>sp|Q0WV25|TBA4_ARATH Tubulin alpha-4 chain OS=Arabidopsis thaliana GN=TUBA4 PE=2 SV=2;>sp|B9DGT7|TBA2_ARATH Tubulin alpha-2 chain OS=Arabidopsis thaliana GN=TUBA2 PE=2 SV=2	2	10	49.54	0	323.31	25.1	139030000	6620600	61	87
B9DH36;Q9LMU0	B9DH36;Q9LMU0	Putative GDP-L-fucose synthase 2	GER2	>tr|B9DH36|B9DH36_ARATH Isoform of Q9LMU0, AT1G17890 protein OS=Arabidopsis thaliana GN=GER2 PE=2 SV=1;>sp|Q9LMU0|FCL2_ARATH Putative GDP-L-fucose synthase 2 OS=Arabidopsis thaliana GN=GER2 PE=1 SV=1	2	1	35.421	0	23.867	3.1	1268600	97583	6	88
Q67YV9;B9DH97;Q9ZTW3;P47192	Q67YV9;B9DH97;Q9ZTW3;P47192	Vesicle-associated membrane protein 721;Vesicle-associated membrane protein 722	VAMP721;SAR1;VAMP722	>tr|Q67YV9|Q67YV9_ARATH Isoform of Q9ZTW3, Putative vesicle-associated membrane protein, synaptobrevin 7B OS=Arabidopsis thaliana GN=VAMP721 PE=2 SV=1;>tr|B9DH97|B9DH97_ARATH Isoform of P47192, AT2G33120 protein OS=Arabidopsis thaliana GN=SAR1 PE=2 SV=1;>s	4	1	20.507	0	25.188	6.6	1329300	102250	2	89
Q84JW0;B9DHA5	Q84JW0;B9DHA5		At3g28760	>tr|Q84JW0|Q84JW0_ARATH Isoform of B9DHA5, Putative uncharacterized protein At3g28760 OS=Arabidopsis thaliana GN=At3g28760 PE=2 SV=1;>tr|B9DHA5|B9DHA5_ARATH AT3G28760 protein OS=Arabidopsis thaliana GN=At3g28760 PE=2 SV=1	2	1	47.047	0	44.545	3.1	1126200	43316	6	90
Q56WH1;B9DHQ0;P11139	Q56WH1;B9DHQ0	Tubulin alpha-3 chain;Tubulin alpha-5 chain	TUBA3;TUBA5	>sp|Q56WH1|TBA3_ARATH Tubulin alpha-3 chain OS=Arabidopsis thaliana GN=TUBA3 PE=1 SV=2;>sp|B9DHQ0|TBA5_ARATH Tubulin alpha-5 chain OS=Arabidopsis thaliana GN=TUBA5 PE=1 SV=2	3	9	49.654	0	29.721	20.7	22915000	1145700	10	91
Q8GXG9;F4HPK3	Q8GXG9;F4HPK3		At1g44835	>tr|Q8GXG9|Q8GXG9_ARATH Isoform of F4HPK3, Putative uncharacterized protein At1g44835 OS=Arabidopsis thaliana GN=At1g44835 PE=2 SV=1;>tr|F4HPK3|F4HPK3_ARATH YbaK/aminoacyl-tRNA synthetase-associated domain-containing protein OS=Arabidopsis thaliana GN=At1g	2	1	33.71	0	14.785	3.9	971680	69406	4	126
F4HQA8;Q84VZ1	F4HQA8;Q84VZ1		At1g79790	>tr|F4HQA8|F4HQA8_ARATH Isoform of Q84VZ1, Flavin mononucleotide hydrolase 1 OS=Arabidopsis thaliana GN=At1g79790 PE=4 SV=1;>tr|Q84VZ1|Q84VZ1_ARATH At1g79790 OS=Arabidopsis thaliana GN=At1g79790 PE=2 SV=1	2	2	22.657	0	37.735	14.1	3320200	332020	14	127
F4HQD5;F4HQD4	F4HQD5;F4HQD4	Heat shock 70 kDa protein 15	At1g79920;HSP70-15	>tr|F4HQD5|F4HQD5_ARATH Isoform of F4HQD4, Heat shock protein 70 OS=Arabidopsis thaliana GN=At1g79920 PE=1 SV=1;>sp|F4HQD4|HSP7P_ARATH Heat shock 70 kDa protein 15 OS=Arabidopsis thaliana GN=HSP70-15 PE=1 SV=1	2	7	91.679	0	254.31	11	17438000	396310	65	128
Q8W592;F4HQH8	Q8W592;F4HQH8		At1g01080	>tr|Q8W592|Q8W592_ARATH Isoform of F4HQH8, At1g01080/T25K16_7 OS=Arabidopsis thaliana GN=At1g01080 PE=2 SV=1;>tr|F4HQH8|F4HQH8_ARATH RNA-binding (RRM/RBD/RNP motifs) family protein OS=Arabidopsis thaliana GN=At1g01080 PE=4 SV=1	2	4	32.575	0	105.2	17.1	4262800	224360	29	130
F4HR88	F4HR88		At1g33590	>tr|F4HR88|F4HR88_ARATH Leucine-rich repeat (LRR) family protein OS=Arabidopsis thaliana GN=At1g33590 PE=4 SV=1	1	1	51.741	0	51.254	3.8	1313600	48652	8	132
Q8VZM1;F4HS68	Q8VZM1;F4HS68		EMB2753	>tr|Q8VZM1|Q8VZM1_ARATH Isoform of F4HS68, Putative N-terminal acetyltransferase OS=Arabidopsis thaliana GN=EMB2753 PE=2 SV=1;>tr|F4HS68|F4HS68_ARATH Tetratricopeptide repeat-containing protein OS=Arabidopsis thaliana GN=EMB2753 PE=4 SV=1	2	9	102.15	0	169.56	11.7	16916000	325310	48	133
F4HS76;Q9M8L4	F4HS76;Q9M8L4	Glycerol kinase	NHO1;GLPK	>tr|F4HS76|F4HS76_ARATH Isoform of Q9M8L4, Glycerol kinase-like protein OS=Arabidopsis thaliana GN=NHO1 PE=3 SV=1;>sp|Q9M8L4|GLPK_ARATH Glycerol kinase OS=Arabidopsis thaliana GN=GLPK PE=1 SV=1	2	1	52.483	0	54.521	3.3	1151600	42653	6	134
F4HS98;F4HS99	F4HS98;F4HS99		At1g01320	>tr|F4HS98|F4HS98_ARATH Isoform of F4HS99, Tetratricopeptide repeat-containing protein OS=Arabidopsis thaliana GN=At1g01320 PE=1 SV=1;>tr|F4HS99|F4HS99_ARATH Tetratricopeptide repeat-containing protein OS=Arabidopsis thaliana GN=At1g01320 PE=1 SV=1	2	3	197.5	0	29.139	2.3	586050	7147	6	135
F4HTY0	F4HTY0		At1g80500	>tr|F4HTY0|F4HTY0_ARATH SNARE-like protein OS=Arabidopsis thaliana GN=At1g80500 PE=4 SV=1	1	2	15.264	0	12.672	15.6	1280400	182910	4	137
F4HU93;Q05431	F4HU93;Q05431	L-ascorbate peroxidase 1, cytosolic	APX1	>tr|F4HU93|F4HU93_ARATH Isoform of Q05431, L-ascorbate peroxidase 1 OS=Arabidopsis thaliana GN=APX1 PE=1 SV=1;>sp|Q05431|APX1_ARATH L-ascorbate peroxidase 1, cytosolic OS=Arabidopsis thaliana GN=APX1 PE=1 SV=2	2	5	27.52	0	144.62	25.7	180130000	12866000	51	139
F4HVW3;Q8VY08	F4HVW3;Q8VY08		At1g02100	>tr|F4HVW3|F4HVW3_ARATH Isoform of Q8VY08, Leucine carboxyl methyltransferase OS=Arabidopsis thaliana GN=At1g02100 PE=4 SV=1;>tr|Q8VY08|Q8VY08_ARATH Leucine carboxyl methyltransferase OS=Arabidopsis thaliana GN=At1g02100 PE=2 SV=1	2	1	34.876	0	12.902	3.6	391920	27994	4	141
F4HW29;O04153;F4HW30	F4HW29;O04153;F4HW30	Calreticulin-3	CRT3	>tr|F4HW29|F4HW29_ARATH Isoform of O04153, Calreticulin-3 OS=Arabidopsis thaliana GN=CRT3 PE=3 SV=1;>sp|O04153|CALR3_ARATH Calreticulin-3 OS=Arabidopsis thaliana GN=CRT3 PE=1 SV=2;>tr|F4HW30|F4HW30_ARATH Isoform of O04153, Calreticulin-3 OS=Arabidopsis tha	3	3	43.594	0	47.769	10.3	1765500	80250	6	143
F4HWQ5;P46077	F4HWQ5;P46077	14-3-3-like protein GF14 phi	GF14 PHI;GRF4	>tr|F4HWQ5|F4HWQ5_ARATH Isoform of Q8L8A7, 14-3-3-like protein GF14 phi OS=Arabidopsis thaliana GN=GF14 PHI PE=1 SV=1;>sp|P46077|14334_ARATH 14-3-3-like protein GF14 phi OS=Arabidopsis thaliana GN=GRF4 PE=1 SV=2	2	2	33.356	0	14.397	9.2	1631800	95989	10	144
F4HYF3	F4HYF3	Bifunctional D-cysteine desulfhydrase/1-aminocyclopropane-1-carboxylate deaminase, mitochondrial	DCD	>sp|F4HYF3|DCYD1_ARATH Bifunctional D-cysteine desulfhydrase/1-aminocyclopropane-1-carboxylate deaminase, mitochondrial OS=Arabidopsis thaliana GN=DCD PE=1 SV=1	1	8	43.9	0	157.94	28.9	31355000	1567800	51	148
F4HZE0;Q8L770	F4HZE0;Q8L770	ATP-dependent Clp protease proteolytic subunit;ATP-dependent Clp protease proteolytic subunit-related protein 3, chloroplastic	At1g09130;CLPR3	>tr|F4HZE0|F4HZE0_ARATH Isoform of Q8L770, ATP-dependent Clp protease proteolytic subunit OS=Arabidopsis thaliana GN=At1g09130 PE=1 SV=1;>sp|Q8L770|CLPR3_ARATH ATP-dependent Clp protease proteolytic subunit-related protein 3, chloroplastic OS=Arabidopsis t	2	2	40.919	0	26.788	7.8	2287200	108920	8	149
F4HZK4	F4HZK4		At1g15290	>tr|F4HZK4|F4HZK4_ARATH Tetratricopeptide repeat-containing protein OS=Arabidopsis thaliana GN=At1g15290 PE=4 SV=1	1	2	177.63	0	12.168	1.7	924520	11006	5	151
F4I0J1	F4I0J1		At1g69070	>tr|F4I0J1|F4I0J1_ARATH Uncharacterized protein OS=Arabidopsis thaliana GN=At1g69070 PE=1 SV=1	1	1	103.64	0	12.456	1	4074600	99381	5	154
F4I116	F4I116		At1g09620	>sp|F4I116|SYLC_ARATH Leucine--tRNA ligase, cytoplasmic OS=Arabidopsis thaliana GN=At1g09620 PE=1 SV=1	1	5	123.45	0	216.72	5.2	16169000	305080	34	156
F4I1C1;P48347-2;P48347;Q9S9Z8-2;Q9S9Z8;Q9S9Z8-3	F4I1C1;P48347-2;P48347	14-3-3-like protein GF14 epsilon	GRF10	>tr|F4I1C1|F4I1C1_ARATH Isoform of P48347, 14-3-3-like protein GF14 epsilon OS=Arabidopsis thaliana GN=GRF10 PE=3 SV=1;>sp|P48347-2|14310_ARATH Isoform of P48347, Isoform 2 of 14-3-3-like protein GF14 epsilon OS=Arabidopsis thaliana GN=GRF10;>sp|P48347|143	6	5	28.568	0	29.202	25.9	7264200	454010	17	157
Q8VZT4;F4I1G1	Q8VZT4;F4I1G1		At1g29350	>tr|Q8VZT4|Q8VZT4_ARATH Isoform of F4I1G1, Kinase-related protein OS=Arabidopsis thaliana GN=At1g29350 PE=2 SV=1;>tr|F4I1G1|F4I1G1_ARATH Uncharacterized protein OS=Arabidopsis thaliana GN=At1g29350 PE=4 SV=1	2	3	90.887	0	30.757	5.7	12015000	546120	13	158
F4I2F8;O48741	F4I2F8;O48741	Protochlorophyllide reductase C, chloroplastic	POR C;PORC	>tr|F4I2F8|F4I2F8_ARATH Isoform of O48741, Protochlorophyllide reductase C OS=Arabidopsis thaliana GN=POR C PE=4 SV=1;>sp|O48741|PORC_ARATH Protochlorophyllide reductase C, chloroplastic OS=Arabidopsis thaliana GN=PORC PE=1 SV=1	2	5	43.625	0	107.38	17.8	19907000	829450	21	161
F4I325;Q8LAZ7	F4I325;Q8LAZ7	COP9 signalosome complex subunit 5b	CSN5A;CSN5B	>tr|F4I325|F4I325_ARATH Isoform of Q9FVU9, COP9 signalosome complex subunit 5a OS=Arabidopsis thaliana GN=CSN5A PE=1 SV=1;>sp|Q8LAZ7|CSN5B_ARATH COP9 signalosome complex subunit 5b OS=Arabidopsis thaliana GN=CSN5B PE=1 SV=2	2	1	39.105	0	8.1053	3.4	913560	50753	10	163
F4I3B3	F4I3B3	Polyadenylate-binding protein RBP47A	RBP47A	>sp|F4I3B3|RB47A_ARATH Polyadenylate-binding protein RBP47A OS=Arabidopsis thaliana GN=RBP47A PE=2 SV=1	1	2	48.483	0	61.048	4.5	2129200	163790	14	165
Q9FX95;F4I3C3	Q9FX95;F4I3C3		F14J22.10;NQR	>tr|Q9FX95|Q9FX95_ARATH Isoform of Q9LK88, ARP protein OS=Arabidopsis thaliana GN=F14J22.10 PE=2 SV=1;>tr|F4I3C3|F4I3C3_ARATH Isoform of Q9LK88, Uncharacterized protein OS=Arabidopsis thaliana GN=NQR PE=4 SV=1	2	8	67.943	0	91.761	15.9	14940000	426870	48	166
Q8VYV2;F4I3I1	Q8VYV2;F4I3I1		At1g56000;At1g55980	>tr|Q8VYV2|Q8VYV2_ARATH AT1G56000 protein OS=Arabidopsis thaliana GN=At1g56000 PE=2 SV=1;>tr|F4I3I1|F4I3I1_ARATH FAD/NAD(P)-binding oxidoreductase domain-containing protein OS=Arabidopsis thaliana GN=At1g55980 PE=4 SV=1	2	1	41.48	0	18.614	4.2	3585400	137900	4	167
F4I3J0	F4I3J0	Obg-like ATPase 1	At1g56050	>tr|F4I3J0|F4I3J0_ARATH Obg-like ATPase 1 OS=Arabidopsis thaliana GN=At1g56050 PE=3 SV=1	1	3	45.628	0	68.755	7.8	3797600	172620	17	168
F4I3L1;P50318	F4I3L1;P50318	Phosphoglycerate kinase;Phosphoglycerate kinase 2, chloroplastic	At1g56190	>tr|F4I3L1|F4I3L1_ARATH Isoform of P50318, Phosphoglycerate kinase OS=Arabidopsis thaliana GN=At1g56190 PE=3 SV=1;>sp|P50318|PGKH2_ARATH Phosphoglycerate kinase 2, chloroplastic OS=Arabidopsis thaliana GN=At1g56190 PE=2 SV=3	2	17	42.615	0	182.61	45.4	11517000	442950	23	169
F4I403;Q8LAH7;Q8GYB8	F4I403;Q8LAH7	12-oxophytodienoate reductase 1	OPR1	>tr|F4I403|F4I403_ARATH Isoform of Q8LAH7, 12-oxophytodienoate reductase 1 OS=Arabidopsis thaliana GN=OPR1 PE=4 SV=1;>sp|Q8LAH7|OPR1_ARATH 12-oxophytodienoate reductase 1 OS=Arabidopsis thaliana GN=OPR1 PE=1 SV=2	3	3	44.015	0	67.688	7.8	4228800	156620	22	170
F4I420;F4I410;F4I421;C0SUW8	F4I420		At1g76810	>tr|F4I420|F4I420_ARATH Eukaryotic translation initiation factor 2 (EIF-2) family protein OS=Arabidopsis thaliana GN=At1g76810 PE=1 SV=1	4	1	142.11	0	83.432	1	128390	2213.7	20	171
F4I472;Q08112;Q9FY64;A8MQ96;Q9FIX6;Q9FY65	F4I472;Q08112;Q9FY64	40S ribosomal protein S15-1;40S ribosomal protein S15-4	RPS15;RPS15A;RPS15D	>tr|F4I472|F4I472_ARATH Isoform of Q08112, 40S ribosomal protein S15-1 OS=Arabidopsis thaliana GN=RPS15 PE=3 SV=1;>sp|Q08112|RS151_ARATH 40S ribosomal protein S15-1 OS=Arabidopsis thaliana GN=RPS15A PE=2 SV=1;>sp|Q9FY64|RS154_ARATH 40S ribosomal protein S1	6	3	17.058	0	132.07	30.5	25785000	3683600	21	172
F4I576;P92947-2;P92947;F4I577	F4I576;P92947-2;P92947;F4I577	Monodehydroascorbate reductase, chloroplastic	MDAR6	>tr|F4I576|F4I576_ARATH Isoform of P92947, Monodehydroascorbate reductase OS=Arabidopsis thaliana GN=MDAR6 PE=4 SV=1;>sp|P92947-2|MDARP_ARATH Isoform of P92947, Isoform 2 of Monodehydroascorbate reductase, chloroplastic OS=Arabidopsis thaliana GN=At1g63940	4	4	52.115	0	74.05	11.6	5446400	181550	25	173
F4I6W3;F4I6W4;Q9SGC1	F4I6W3;F4I6W4;Q9SGC1	Probable phosphoglucomutase, cytoplasmic 2	At1g70730	>tr|F4I6W3|F4I6W3_ARATH Isoform of Q9SGC1, Phosphoglucomutase OS=Arabidopsis thaliana GN=At1g70730 PE=4 SV=1;>tr|F4I6W4|F4I6W4_ARATH Isoform of Q9SGC1, Phosphoglucomutase OS=Arabidopsis thaliana GN=At1g70730 PE=4 SV=1;>sp|Q9SGC1|PGMC2_ARATH Probable phosph	3	3	65.566	0	15.556	6.1	904750	23809	4	176
F4I7B6;Q9C958;P43291;B3H6F9;Q940H6-2;O64812;Q39193;Q940H6	F4I7B6;Q9C958;P43291;B3H6F9;Q940H6-2;O64812;Q39193;Q940H6	Serine/threonine-protein kinase SRK2B;Serine/threonine-protein kinase SRK2A;Serine/threonine-protein kinase SRK2E;Serine/threonine-protein kinase SRK2J;Serine/threonine-protein kinase SRK2I	At1g10940;SRK2B;SRK2A;OST1;SRK2E;SRK2J;SRK2I	>tr|F4I7B6|F4I7B6_ARATH Isoform of P43291, Serine/threonine-protein kinase SRK2A OS=Arabidopsis thaliana GN=At1g10940 PE=4 SV=1;>sp|Q9C958|SRK2B_ARATH Serine/threonine-protein kinase SRK2B OS=Arabidopsis thaliana GN=SRK2B PE=1 SV=1;>sp|P43291|SRK2A_ARATH S	8	2	42.147	0	37.949	7.8	8157500	407870	8	177
F4I7I0;Q9LDV4-2;Q9LDV4	F4I7I0	Alanine aminotransferase 1, mitochondrial	ALAAT1	>sp|F4I7I0|ALAT1_ARATH Alanine aminotransferase 1, mitochondrial OS=Arabidopsis thaliana GN=ALAAT1 PE=1 SV=1	3	8	59.82	0	107.72	16.8	22992000	792830	46	178
F4I7X1	F4I7X1		SKS6	>tr|F4I7X1|F4I7X1_ARATH SKU5 similar 6 OS=Arabidopsis thaliana GN=SKS6 PE=4 SV=1	1	4	60.577	0	117.58	9.4	6586500	263460	28	179
F4I9J7	F4I9J7		Y14	>tr|F4I9J7|F4I9J7_ARATH Exon junction complex protein OS=Arabidopsis thaliana GN=Y14 PE=1 SV=1	1	2	22.438	0	11.286	11.9	3883200	970800	5	183
F4IAG1;F4IAG2	F4IAG1;F4IAG2	Starch synthase 3, chloroplastic/amyloplastic	SS3	>tr|F4IAG1|F4IAG1_ARATH Isoform of F4IAG2, Starch synthase 3 OS=Arabidopsis thaliana GN=SS3 PE=3 SV=1;>sp|F4IAG2|SSY3_ARATH Starch synthase 3, chloroplastic/amyloplastic OS=Arabidopsis thaliana GN=SS3 PE=1 SV=1	2	1	124.23	0	20.558	1.6	296060	5482.6	5	186
F4IAG5;Q9SAA2	F4IAG5;Q9SAA2	ATP-dependent Clp protease proteolytic subunit;ATP-dependent Clp protease proteolytic subunit 6, chloroplastic	CLPP6	>tr|F4IAG5|F4IAG5_ARATH Isoform of Q9SAA2, ATP-dependent Clp protease proteolytic subunit OS=Arabidopsis thaliana GN=CLPP6 PE=3 SV=1;>sp|Q9SAA2|CLPP6_ARATH ATP-dependent Clp protease proteolytic subunit 6, chloroplastic OS=Arabidopsis thaliana GN=CLPP6 PE=	2	1	31.313	0	38.017	5.2	2549300	149960	13	187
Q9FE37;Q9FXK1;F4IAW5;Q9FJM5;Q42565	Q9FE37;Q9FXK1;F4IAW5;Q9FJM5;Q42565	Anthranilate synthase beta subunit 2, chloroplastic;Anthranilate synthase beta subunit 1, chloroplastic	F4F7.41;ASB1;ASB2	>tr|Q9FE37|Q9FE37_ARATH Anthranilate synthase beta subunit OS=Arabidopsis thaliana GN=F4F7.41 PE=4 SV=1;>tr|Q9FXK1|Q9FXK1_ARATH Isoform of Q42565, F5A9.17 OS=Arabidopsis thaliana GN=At1g24807 PE=4 SV=1;>tr|F4IAW5|F4IAW5_ARATH Isoform of Q42565, Anthranilat	5	2	24.692	0	12.962	12.2	4726600	590820	3	188
F4IAX0	F4IAX0		At1g31690	>tr|F4IAX0|F4IAX0_ARATH Amine oxidase OS=Arabidopsis thaliana GN=At1g31690 PE=3 SV=1	1	3	76.673	0	76.377	6.8	5481600	166110	10	189
F4IBT7;O65355	F4IBT7;O65355	Gamma-glutamyl hydrolase 2	GGH2	>tr|F4IBT7|F4IBT7_ARATH Isoform of O65355, Gamma-glutamyl hydrolase 2 OS=Arabidopsis thaliana GN=GGH2 PE=4 SV=1;>sp|O65355|GGH2_ARATH Gamma-glutamyl hydrolase 2 OS=Arabidopsis thaliana GN=GGH2 PE=1 SV=2	2	1	36.957	0	13.236	3	1079100	49050	8	190
Q9FWX0;F4IC59	Q9FWX0;F4IC59		T28K15.4;At1g12230	>tr|Q9FWX0|Q9FWX0_ARATH Isoform of F4IC59, At1g12230 OS=Arabidopsis thaliana GN=T28K15.4 PE=2 SV=1;>tr|F4IC59|F4IC59_ARATH Transaldolase-like protein OS=Arabidopsis thaliana GN=At1g12230 PE=3 SV=1	2	4	43.994	0	44.591	10.9	10589000	529450	28	191
F4J1E2;F4J1E5;F4ICX0;Q8L828;Q8L828-2;Q9C827	F4J1E2;F4J1E5;F4ICX0;Q8L828;Q8L828-2;Q9C827	Coatomer subunit beta-3;Coatomer subunit beta-2	At3g15980;At1g52360	>tr|F4J1E2|F4J1E2_ARATH Isoform of Q8L828, Coatomer subunit beta-3 OS=Arabidopsis thaliana GN=At3g15980 PE=4 SV=1;>tr|F4J1E5|F4J1E5_ARATH Isoform of Q8L828, Coatomer subunit beta-3 OS=Arabidopsis thaliana GN=At3g15980 PE=4 SV=1;>tr|F4ICX0|F4ICX0_ARATH Is	6	2	103.11	0	56.709	2.3	2827600	62836	16	192
F4ID91;Q8LCE1;F4ID92;Q9LVI8;Q8GXW5;Q56WN1	F4ID91;Q8LCE1;F4ID92	Glutamine synthetase;Glutamine synthetase cytosolic isozyme 1-2	GSR2;GLN1-2	>tr|F4ID91|F4ID91_ARATH Isoform of Q8LCE1, Glutamine synthetase OS=Arabidopsis thaliana GN=GSR2 PE=1 SV=1;>sp|Q8LCE1|GLN12_ARATH Glutamine synthetase cytosolic isozyme 1-2 OS=Arabidopsis thaliana GN=GLN1-2 PE=1 SV=2;>tr|F4ID92|F4ID92_ARATH Isoform of Q8LCE	6	4	40.39	0	22.96	14.5	2335000	155670	6	193
F4IDD6;Q9SGE9	F4IDD6;Q9SGE9	Probable phenylalanine--tRNA ligase beta subunit	At1g72550	>tr|F4IDD6|F4IDD6_ARATH Isoform of Q9SGE9, Probable phenylalanine--tRNA ligase beta subunit OS=Arabidopsis thaliana GN=At1g72550 PE=4 SV=1;>sp|Q9SGE9|SYFB_ARATH Phenylalanine--tRNA ligase beta subunit, cytoplasmic OS=Arabidopsis thaliana GN=At1g72550 PE=2	2	5	65.959	0	75.959	9.1	3853500	101410	22	194
Q9C7Y4;F4IE99	Q9C7Y4;F4IE99		T9G5.4;At1g32550	>tr|Q9C7Y4|Q9C7Y4_ARATH Isoform of F4IE99, Ferredoxin C2 OS=Arabidopsis thaliana GN=T9G5.4 PE=2 SV=1;>tr|F4IE99|F4IE99_ARATH Ferredoxin C2 OS=Arabidopsis thaliana GN=At1g32550 PE=4 SV=1	2	1	20.377	0.00047326	6.6484	9.4	1829600	228700	2	196
F4IEU4;F4K8M3;F4K8M2;P0DH96;P0DH95;F4IJ46;F4IVN6;Q682T9;Q03509;P59220;P0DH98;P0DH97;F4IVN8	F4IEU4;F4K8M3;F4K8M2;P0DH96;P0DH95;F4IJ46;F4IVN6;Q682T9;Q03509;P59220;P0DH98;P0DH97;F4IVN8	Calmodulin-4;Calmodulin-1;Calmodulin-5;Calmodulin-6;Calmodulin-7;Calmodulin-3;Calmodulin-2	CAM4;CAM1;CAM2;CAM5;CAM6;CAM7;CAM3	>tr|F4IEU4|F4IEU4_ARATH Isoform of P0DH96, Calmodulin 4 OS=Arabidopsis thaliana GN=CAM4 PE=4 SV=1;>tr|F4K8M3|F4K8M3_ARATH Isoform of P0DH95, Calmodulin 1 OS=Arabidopsis thaliana GN=CAM1 PE=4 SV=1;>tr|F4K8M2|F4K8M2_ARATH Isoform of P0DH95, Calmodulin 1 OS=A	13	4	17.828	0	126.12	25.8	10153000	1128100	24	198
F4IFA9;Q8RY62	F4IFA9;Q8RY62		At2g04690	>tr|F4IFA9|F4IFA9_ARATH Isoform of Q8RY62, Pyridoxamine 5-phosphate oxidase family protein OS=Arabidopsis thaliana GN=At2g04690 PE=4 SV=1;>tr|Q8RY62|Q8RY62_ARATH At2g04690/F28I8.27 OS=Arabidopsis thaliana GN=At2g04690 PE=2 SV=1	2	2	22.821	0	67.76	13.8	3065100	255420	15	200
F4IFC5	F4IFC5		EMB2761	>sp|F4IFC5|SYTM2_ARATH Threonine--tRNA ligase, chloroplastic/mitochondrial 2 OS=Arabidopsis thaliana GN=EMB2761 PE=2 SV=1	1	3	74.784	0	59.132	6.6	6432200	178670	20	201
F4IFG1;F4IFG2;Q8LFT2;Q8LFT2-2	F4IFG1;F4IFG2;Q8LFT2	Dynamin-related protein 3B	DRP3B	>tr|F4IFG1|F4IFG1_ARATH Isoform of Q8LFT2, Dynamin-related protein 3B OS=Arabidopsis thaliana GN=DRP3B PE=1 SV=1;>tr|F4IFG2|F4IFG2_ARATH Isoform of Q8LFT2, Dynamin-related protein 3B OS=Arabidopsis thaliana GN=DRP3B PE=1 SV=1;>sp|Q8LFT2|DRP3B_ARATH Dynamin	4	2	86.691	0	44.813	2.9	852090	15492	19	202
F4IFH2;P93732	F4IFH2;P93732	Proline iminopeptidase	PIP	>tr|F4IFH2|F4IFH2_ARATH Isoform of P93732, Proline iminopeptidase OS=Arabidopsis thaliana GN=PIP PE=3 SV=1;>sp|P93732|PIP_ARATH Proline iminopeptidase OS=Arabidopsis thaliana GN=PIP PE=2 SV=3	2	2	37.433	0	46.204	8.5	4582100	208280	13	203
F4IFZ9;P54887;B9DFG0	F4IFZ9;P54887;B9DFG0	Delta-1-pyrroline-5-carboxylate synthase A;Glutamate 5-kinase;Gamma-glutamyl phosphate reductase	P5CS1;P5CSA	>tr|F4IFZ9|F4IFZ9_ARATH Isoform of P54887, Delta1-pyrroline-5-carboxylate synthase 1 OS=Arabidopsis thaliana GN=P5CS1 PE=1 SV=1;>sp|P54887|P5CS1_ARATH Delta-1-pyrroline-5-carboxylate synthase A OS=Arabidopsis thaliana GN=P5CSA PE=1 SV=1;>tr|B9DFG0|B9DFG0_A	3	4	77.436	0	81.843	6.4	8876400	216500	31	204
F4IGL5;Q9SJU4;F4IGL7	F4IGL5;Q9SJU4;F4IGL7	Probable fructose-bisphosphate aldolase 1, chloroplastic	FBA1	>tr|F4IGL5|F4IGL5_ARATH Isoform of Q9SJU4, Fructose-bisphosphate aldolase OS=Arabidopsis thaliana GN=FBA1 PE=3 SV=1;>sp|Q9SJU4|ALFC1_ARATH Probable fructose-bisphosphate aldolase 1, chloroplastic OS=Arabidopsis thaliana GN=FBA1 PE=1 SV=2;>tr|F4IGL7|F4IGL7_	3	9	41.807	0	65.76	24.7	16135000	806730	23	206
F4IGR3;Q9SLF7;F4IGR5;F4IGR4;P51407	F4IGR3;Q9SLF7;F4IGR5;F4IGR4;P51407	60S acidic ribosomal protein P2-2;60S acidic ribosomal protein P2-1	At2g27710;RPP2B;At2g27720;RPP2A	>tr|F4IGR3|F4IGR3_ARATH Isoform of Q9SLF7, 60S acidic ribosomal protein P2-2 OS=Arabidopsis thaliana GN=At2g27710 PE=3 SV=1;>sp|Q9SLF7|RLA22_ARATH 60S acidic ribosomal protein P2-2 OS=Arabidopsis thaliana GN=RPP2B PE=1 SV=1;>tr|F4IGR5|F4IGR5_ARATH Isoform	5	2	10.243	0	27.697	23.5	6336900	1056200	13	207
F4IHJ8;Q9SIK2	F4IHJ8;Q9SIK2	40S ribosomal protein S25-2	At2g21580;RPS25B	>tr|F4IHJ8|F4IHJ8_ARATH Isoform of Q9SIK2, 40S ribosomal protein S25-2 OS=Arabidopsis thaliana GN=At2g21580 PE=4 SV=1;>sp|Q9SIK2|RS252_ARATH 40S ribosomal protein S25-2 OS=Arabidopsis thaliana GN=RPS25B PE=2 SV=1	2	4	11.941	0	161.15	41.1	100570000	16762000	50	209
F4IHS2-3;F4IHS2-2;F4IHS2	F4IHS2-3;F4IHS2-2;F4IHS2	Chromatin structure-remodeling complex protein SYD	SYD	>sp|F4IHS2-3|SYD_ARATH Isoform of F4IHS2, Isoform 3 of Chromatin structure-remodeling complex protein SYD OS=Arabidopsis thaliana GN=SYD;>sp|F4IHS2-2|SYD_ARATH Isoform of F4IHS2, Isoform 2 of Chromatin structure-remodeling complex protein SYD OS=Arabidopsi	3	2	384.79	0	96.415	0.9	209320	1484.5	9	210
F4IHW4;O64700	F4IHW4;O64700	Urease accessory protein G	UREG	>tr|F4IHW4|F4IHW4_ARATH Isoform of O64700, Urease accessory protein G OS=Arabidopsis thaliana GN=UREG PE=3 SV=1;>sp|O64700|UREG_ARATH Urease accessory protein G OS=Arabidopsis thaliana GN=UREG PE=2 SV=1	2	1	30.225	0	50.809	5.4	333370	19610	10	212
F4IIH6;Q9SEU7	F4IIH6;Q9SEU7	Thioredoxin M3, chloroplastic	ATHM3;GAT1	>tr|F4IIH6|F4IIH6_ARATH Isoform of F4HW02, Thioredoxin M3 OS=Arabidopsis thaliana GN=ATHM3 PE=4 SV=1;>sp|Q9SEU7|TRXM3_ARATH Thioredoxin M3, chloroplastic OS=Arabidopsis thaliana GN=GAT1 PE=2 SV=2	2	1	19.571	0.0018674	6.5112	6.9	440070	33852	1	213
F4IJ44;P25071;F4IJ45	F4IJ44;P25071;F4IJ45	Calmodulin-like protein 12	TCH3;CML12	>tr|F4IJ44|F4IJ44_ARATH Isoform of P25071, Calmodulin-like protein 4 OS=Arabidopsis thaliana GN=TCH3 PE=4 SV=1;>sp|P25071|CML12_ARATH Calmodulin-like protein 12 OS=Arabidopsis thaliana GN=CML12 PE=1 SV=3;>tr|F4IJ45|F4IJ45_ARATH Isoform of P25071, Calmoduli	3	3	32.801	0	64.872	11.4	5548000	346750	6	215
Q9ZVW9;F4ILE0;F4ILE1	Q9ZVW9;F4ILE0;F4ILE1		At2g16940	>tr|Q9ZVW9|Q9ZVW9_ARATH Isoform of F4ILE1, At2g16940 OS=Arabidopsis thaliana GN=At2g16940 PE=1 SV=2;>tr|F4ILE0|F4ILE0_ARATH Isoform of F4ILE1, Splicing factor, CC1-like protein OS=Arabidopsis thaliana GN=At2g16940 PE=1 SV=1;>tr|F4ILE1|F4ILE1_ARATH Splicing	3	4	63.098	0	74.119	9.8	6696200	372010	27	218
F4IMR0;Q8RU07	F4IMR0;Q8RU07		At2g30200	>tr|F4IMR0|F4IMR0_ARATH Isoform of Q8RU07, [acyl-carrier-protein] S-malonyltransferase OS=Arabidopsis thaliana GN=At2g30200 PE=4 SV=1;>tr|Q8RU07|Q8RU07_ARATH Putative malonyl-CoA OS=Arabidopsis thaliana GN=At2g30200 PE=2 SV=1	2	3	38.98	0	41.151	11.4	9869700	580570	12	220
F4INP2;O82230;Q9M098	F4INP2;O82230		At2g24020	>tr|F4INP2|F4INP2_ARATH Isoform of O82230, Uncharacterized protein OS=Arabidopsis thaliana GN=At2g24020 PE=4 SV=1;>tr|O82230|O82230_ARATH At2g24020/T29E15.22 OS=Arabidopsis thaliana GN=At2g24020 PE=2 SV=2	3	5	19.625	0	111.75	33.9	24386000	2216900	34	221
F4INR3;P30184	F4INR3;P30184	Leucine aminopeptidase 1	At2g24200;PM25	>tr|F4INR3|F4INR3_ARATH Isoform of P30184, Aminopeptidase family protein OS=Arabidopsis thaliana GN=At2g24200 PE=1 SV=1;>sp|P30184|AMPL1_ARATH Leucine aminopeptidase 1 OS=Arabidopsis thaliana GN=PM25 PE=1 SV=1	2	2	50.592	0	19.161	6.6	2191600	81169	3	222
F4INU4;Q682S0	F4INU4;Q682S0	Root phototropism protein 2	RPT2	>tr|F4INU4|F4INU4_ARATH Isoform of Q682S0, Root phototropism protein 2 OS=Arabidopsis thaliana GN=RPT2 PE=4 SV=1;>sp|Q682S0|RPT2_ARATH Root phototropism protein 2 OS=Arabidopsis thaliana GN=RPT2 PE=1 SV=2	2	1	60.6	0	29.304	3.1	114250	3462.3	5	223
F4IP53;F4IP55;Q96299	F4IP53;F4IP55;Q96299	14-3-3-like protein GF14 mu	GRF9	>tr|F4IP53|F4IP53_ARATH Isoform of Q8S9M3, 14-3-3-like protein GF14 mu OS=Arabidopsis thaliana GN=GRF9 PE=3 SV=1;>tr|F4IP55|F4IP55_ARATH Isoform of Q8S9M3, 14-3-3-like protein GF14 mu OS=Arabidopsis thaliana GN=GRF9 PE=1 SV=1;>sp|Q96299|14339_ARATH 14-3-3-	3	4	29.463	0	44.328	17.6	7511800	500790	13	224
F4IPY2;F4IQQ3	F4IPY2;F4IQQ3		SYCO ARATH	>sp|F4IPY2|SYCM_ARATH Cysteine--tRNA ligase, chloroplastic/mitochondrial OS=Arabidopsis thaliana GN=SYCO PE=2 SV=1;>tr|F4IQQ3|F4IQQ3_ARATH Isoform of F4IPY2, Cysteinyl-tRNA synthetase OS=Arabidopsis thaliana GN=SYCO ARATH PE=4 SV=1	2	2	63.913	0	62.367	4.6	3150800	112530	9	226
F4ISU2	F4ISU2		At2g32240	>tr|F4ISU2|F4ISU2_ARATH Uncharacterized protein OS=Arabidopsis thaliana GN=At2g32240 PE=1 SV=1	1	1	148.61	0	13.339	0.9	161070	1713.6	4	231
F4IT48;P60039	F4IT48;P60039	60S ribosomal protein L7-3	At2g44120;RPL7C	>tr|F4IT48|F4IT48_ARATH Isoform of P60039, 60S ribosomal protein L7-3 OS=Arabidopsis thaliana GN=At2g44120 PE=3 SV=1;>sp|P60039|RL73_ARATH 60S ribosomal protein L7-3 OS=Arabidopsis thaliana GN=RPL7C PE=2 SV=1	2	8	28.519	0	177.92	38.1	46396000	3093100	36	233
Q8GW56;F4IT98;Q9ZPR2;F4ITA0	Q8GW56;F4IT98;Q9ZPR2;F4ITA0		At2g03640	>tr|Q8GW56|Q8GW56_ARATH Isoform of F4ITA0, At2g03640 OS=Arabidopsis thaliana GN=At2g03640 PE=2 SV=1;>tr|F4IT98|F4IT98_ARATH Isoform of F4ITA0, Nuclear transport factor 2 and RNA recognition motif domain-containing protein OS=Arabidopsis thaliana GN=At2g036	4	1	46.131	0	35.514	3.1	773940	35179	6	234
F4IUG7;Q8LBS4	F4IUG7;Q8LBS4	Monothiol glutaredoxin-S12, chloroplastic	At2g20270;GRXS12	>tr|F4IUG7|F4IUG7_ARATH Isoform of Q8LBS4, Monothiol glutaredoxin-S12 OS=Arabidopsis thaliana GN=At2g20270 PE=1 SV=1;>sp|Q8LBS4|GRS12_ARATH Monothiol glutaredoxin-S12, chloroplastic OS=Arabidopsis thaliana GN=GRXS12 PE=1 SV=2	2	2	22.273	0	54.835	13.6	5627700	511610	12	237
F4IUJ0	F4IUJ0		At2g26340	>tr|F4IUJ0|F4IUJ0_ARATH Isoform of F4IUI9, Uncharacterized protein OS=Arabidopsis thaliana GN=At2g26340 PE=4 SV=1	1	1	27.824	0.0044944	6.2257	5.1	502320	33488	1	238
F4IVJ8	F4IVJ8		At2g26780	>tr|F4IVJ8|F4IVJ8_ARATH ARM repeat superfamily protein OS=Arabidopsis thaliana GN=At2g26780 PE=1 SV=1	1	1	201.21	0.000501	7.2013	0.7	13989000	152050	8	240
F4IVR2;Q8L7B5	F4IVR2;Q8L7B5	Chaperonin CPN60-like 1, mitochondrial	HSP60-2	>tr|F4IVR2|F4IVR2_ARATH Isoform of Q8L7B5, Heat shock protein 60-2 OS=Arabidopsis thaliana GN=HSP60-2 PE=3 SV=1;>sp|Q8L7B5|CH60B_ARATH Chaperonin CPN60-like 1, mitochondrial OS=Arabidopsis thaliana GN=At2g33210 PE=2 SV=1	2	3	61.477	0	108.28	5.5	3366900	96198	33	241
F4IVT2;O22785;F4I5P3;Q94BR4	F4IVT2;O22785;F4I5P3;Q94BR4	Pre-mRNA-processing factor 19 homolog 2;Pre-mRNA-processing factor 19 homolog 1	MAC3B;PRP19B;MAC3A;PRP19A	>tr|F4IVT2|F4IVT2_ARATH Isoform of O22785, U-box protein MAC3B OS=Arabidopsis thaliana GN=MAC3B PE=4 SV=1;>sp|O22785|PR19B_ARATH Pre-mRNA-processing factor 19 homolog 2 OS=Arabidopsis thaliana GN=PRP19B PE=1 SV=3;>tr|F4I5P3|F4I5P3_ARATH Isoform of Q94BR4,	4	1	52.55	0	12.897	2.3	1182700	47308	4	242
F4IVZ7;P10896-2;P10896	F4IVZ7;P10896-2;P10896	Ribulose bisphosphate carboxylase/oxygenase activase, chloroplastic	RCA	>tr|F4IVZ7|F4IVZ7_ARATH Isoform of P10896, Ribulose bisphosphate carboxylase/oxygenase activase OS=Arabidopsis thaliana GN=RCA PE=1 SV=1;>sp|P10896-2|RCA_ARATH Isoform of P10896, Isoform Short of Ribulose bisphosphate carboxylase/oxygenase activase, chloro	3	16	48.5	0	323.31	45.8	1053200000	55429000	315	244
F4IX28;F4IX26;P34791	F4IX28;F4IX26;P34791	Peptidyl-prolyl cis-trans isomerase;Peptidyl-prolyl cis-trans isomerase CYP20-3, chloroplastic	ROC4;CYP20-3	>tr|F4IX28|F4IX28_ARATH Isoform of P34791, Peptidyl-prolyl cis-trans isomerase OS=Arabidopsis thaliana GN=ROC4 PE=3 SV=1;>tr|F4IX26|F4IX26_ARATH Isoform of P34791, Peptidyl-prolyl cis-trans isomerase CYP20-3 OS=Arabidopsis thaliana GN=ROC4 PE=4 SV=1;>sp|P3	3	4	28.079	0	58.968	15.8	88948000	4941600	30	247
F4IYF8	F4IYF8		At3g02760	>sp|F4IYF8|SYHC_ARATH Histidine--tRNA ligase, cytoplasmic OS=Arabidopsis thaliana GN=At3g02760 PE=2 SV=1	1	1	97.536	0	49.485	1	430380	8276.6	15	248
F4IYK3;F4IYK4	F4IYK3;F4IYK4		At3g08943;At3g08947	>tr|F4IYK3|F4IYK3_ARATH Armadillo/beta-catenin-like repeat-containing protein OS=Arabidopsis thaliana GN=At3g08943 PE=4 SV=1;>tr|F4IYK4|F4IYK4_ARATH Armadillo/beta-catenin-like repeat-containing protein OS=Arabidopsis thaliana GN=At3g08947 PE=4 SV=1	2	1	96.4	0	12.44	2.3	1644600	41115	4	249
Q8L7Z2;F4IYR7	Q8L7Z2;F4IYR7		At3g15410	>tr|Q8L7Z2|Q8L7Z2_ARATH Isoform of F4IYR7, AT3g15410/MJK13_7 OS=Arabidopsis thaliana GN=At3g15410 PE=2 SV=1;>tr|F4IYR7|F4IYR7_ARATH Leucine-rich repeat-containing protein OS=Arabidopsis thaliana GN=At3g15410 PE=4 SV=1	2	2	64.103	0	39.609	4.1	1202600	41469	12	250
F4J0L7	F4J0L7		At3g50370	>tr|F4J0L7|F4J0L7_ARATH Uncharacterized protein OS=Arabidopsis thaliana GN=At3g50370 PE=1 SV=1	1	1	236.26	0.00050352	7.2834	0.9	504530	5367.3	3	256
F4J110;Q8L611;F4J109	F4J110;Q8L611;F4J109		At3g63460	>tr|F4J110|F4J110_ARATH Isoform of Q8L611, Transport protein SEC31 OS=Arabidopsis thaliana GN=At3g63460 PE=1 SV=1;>sp|Q8L611|SC31B_ARATH Protein transport protein SEC31 homolog B OS=Arabidopsis thaliana GN=SEC31B PE=1 SV=1;>tr|F4J109|F4J109_ARATH Isoform o	3	2	118.72	0	88.587	2.6	2040600	43417	16	258
F4J1U2;F4J2Z0	F4J1U2;F4J2Z0		At3g29185	>tr|F4J1U2|F4J1U2_ARATH Isoform of F4J2Z0, Uncharacterized protein OS=Arabidopsis thaliana GN=At3g29185 PE=4 SV=1;>tr|F4J2Z0|F4J2Z0_ARATH Uncharacterized protein OS=Arabidopsis thaliana GN=At3g29185 PE=4 SV=1	2	3	44.676	0	106	12.1	6091200	264830	22	260
Q8W573;F4J2E9;Q3MK94	Q8W573;F4J2E9;Q3MK94		ECT1	>tr|Q8W573|Q8W573_ARATH Isoform of Q3MK94, AT3g03950/T11I18_6 OS=Arabidopsis thaliana GN=ECT1 PE=2 SV=1;>tr|F4J2E9|F4J2E9_ARATH Isoform of Q3MK94, CIPK1 interacting protein OS=Arabidopsis thaliana GN=ECT1 PE=4 SV=1;>tr|Q3MK94|Q3MK94_ARATH AT3G03950 protein	3	4	47.812	0	106.83	11.6	9829600	614350	24	263
F4J2F8	F4J2F8		At3g04020	>tr|F4J2F8|F4J2F8_ARATH Uncharacterized protein OS=Arabidopsis thaliana GN=At3g04020 PE=4 SV=1	1	1	34.689	0.0094178	5.9827	3	1113900	55697	1	264
F4J2K2	F4J2K2	Folylpolyglutamate synthase	FPGS2	>sp|F4J2K2|FPGS2_ARATH Folylpolyglutamate synthase OS=Arabidopsis thaliana GN=FPGS2 PE=1 SV=1	1	1	68.92	0.00047664	6.6962	2.1	416310	12615	1	265
Q67YE7;F4J355	Q67YE7;F4J355		At3g44620	>tr|Q67YE7|Q67YE7_ARATH Isoform of F4J355, Protein-tyrosine phosphatase OS=Arabidopsis thaliana GN=At3g44620 PE=2 SV=1;>tr|F4J355|F4J355_ARATH Protein-tyrosine phosphatase OS=Arabidopsis thaliana GN=At3g44620 PE=4 SV=1	2	1	26.95	0	27.041	6.3	2689700	224140	13	267
F4J364	F4J364		At3g44690	>tr|F4J364|F4J364_ARATH Uncharacterized protein OS=Arabidopsis thaliana GN=At3g44690 PE=4 SV=1	1	1	137.96	0	14.418	1.4	457570	6355.1	4	268
F4J3P1;P49690	F4J3P1;P49690	60S ribosomal protein L23	emb2171;RPL23A	>tr|F4J3P1|F4J3P1_ARATH Isoform of P49690, 60S ribosomal protein L23 OS=Arabidopsis thaliana GN=emb2171 PE=3 SV=1;>sp|P49690|RL23_ARATH 60S ribosomal protein L23 OS=Arabidopsis thaliana GN=RPL23A PE=2 SV=3	2	4	13.406	0	24.92	28	116160000	14520000	18	270
F4J447;Q9LUG8	F4J447;Q9LUG8		At3g23600	>tr|F4J447|F4J447_ARATH Isoform of Q9LUG8, Alpha/beta-Hydrolases superfamily protein OS=Arabidopsis thaliana GN=At3g23600 PE=4 SV=1;>tr|Q9LUG8|Q9LUG8_ARATH AT3g23600/MDB19_9 OS=Arabidopsis thaliana GN=At3g23600 PE=2 SV=1	2	4	25.563	0	317.54	23.3	101000000	6733300	46	273
Q940S9;F4J4K6	Q940S9;F4J4K6		At3g57890	>tr|Q940S9|Q940S9_ARATH Isoform of F4J4K6, AT3g57890/T10K17_100 OS=Arabidopsis thaliana GN=At3g57890 PE=2 SV=1;>tr|F4J4K6|F4J4K6_ARATH Tubulin binding cofactor C domain-containing protein OS=Arabidopsis thaliana GN=At3g57890 PE=4 SV=1	2	4	62.778	0	45.685	9.4	7195100	287810	8	275
Q9SR15;F4J4T3	Q9SR15;F4J4T3		F7O18.7;At3g04600	>sp|Q9SR15|SYWC_ARATH Tryptophan--tRNA ligase, cytoplasmic OS=Arabidopsis thaliana GN=At3g04600 PE=2 SV=1;>tr|F4J4T3|F4J4T3_ARATH Isoform of Q9SR15, Tryptophanyl-tRNA synthetase-like protein OS=Arabidopsis thaliana GN=At3g04600 PE=3 SV=1	2	1	45.754	0.0045106	6.2409	3	834130	34755	1	276
F4J5R1	F4J5R1		At3g52100	>tr|F4J5R1|F4J5R1_ARATH RING/FYVE/PHD zinc finger-containing protein OS=Arabidopsis thaliana GN=At3g52100 PE=4 SV=1	1	1	77.472	0.00050125	7.2045	2	383900	9363.3	1	277
Q9SSJ0;F4J6A1;Q9FI86	Q9SSJ0;F4J6A1	Eukaryotic translation initiation factor 3 subunit G	F24K9.7;EIF3G1	>tr|Q9SSJ0|Q9SSJ0_ARATH Isoform of F4J6A1, Eukaryotic translation initiation factor 3 subunit G OS=Arabidopsis thaliana GN=F24K9.7 PE=2 SV=1;>tr|F4J6A1|F4J6A1_ARATH Eukaryotic translation initiation factor 3 subunit G OS=Arabidopsis thaliana GN=EIF3G1 PE=3	3	4	32.714	0	40.118	20.4	5525700	290830	21	280
F4J6A8	F4J6A8		At3g11450	>tr|F4J6A8|F4J6A8_ARATH DnaJ and Myb-like DNA-binding domain-containing protein OS=Arabidopsis thaliana GN=At3g11450 PE=4 SV=1	1	1	73.989	0.00047824	6.7357	2.2	553320	16767	1	281
F4J7I2;Q84WU2;F4K3X1;Q9FPT1-2;Q9FPT1	F4J7I2;Q84WU2;F4K3X1;Q9FPT1-2;Q9FPT1	Ubiquitin carboxyl-terminal hydrolase;Ubiquitin carboxyl-terminal hydrolase 13;Ubiquitin carboxyl-terminal hydrolase 12	UBP13;UBP12	>tr|F4J7I2|F4J7I2_ARATH Isoform of Q84WU2, Ubiquitin carboxyl-terminal hydrolase OS=Arabidopsis thaliana GN=UBP13 PE=3 SV=1;>sp|Q84WU2|UBP13_ARATH Ubiquitin carboxyl-terminal hydrolase 13 OS=Arabidopsis thaliana GN=UBP13 PE=1 SV=1;>tr|F4K3X1|F4K3X1_ARATH I	5	2	130.52	0	37.146	1.9	3593000	55276	14	284
F4J849;Q9LFA3	F4J849;Q9LFA3	Probable monodehydroascorbate reductase, cytoplasmic isoform 3	MDAR1	>tr|F4J849|F4J849_ARATH Isoform of Q9LFA3, Monodehydroascorbate reductase (NADH) OS=Arabidopsis thaliana GN=MDAR1 PE=1 SV=1;>sp|Q9LFA3|MDAR3_ARATH Probable monodehydroascorbate reductase, cytoplasmic isoform 3 OS=Arabidopsis thaliana GN=At3g52880 PE=1 SV=1	2	4	50.159	0	140.49	12.4	4089000	141000	18	286
F4J8C6;F4J8C7	F4J8C6;F4J8C7		At3g01310	>tr|F4J8C6|F4J8C6_ARATH Isoform of F4J8C7, Phosphoglycerate mutase-like protein OS=Arabidopsis thaliana GN=At3g01310 PE=1 SV=1;>tr|F4J8C7|F4J8C7_ARATH Phosphoglycerate mutase-like protein OS=Arabidopsis thaliana GN=At3g01310 PE=1 SV=1	2	1	118.92	0	28.085	1.2	570390	9199.8	10	287
Q8VYJ4;F4J8X6	Q8VYJ4;F4J8X6		At3g25150	>tr|Q8VYJ4|Q8VYJ4_ARATH Isoform of F4J8X6, AT3g25150/MJL12_9 OS=Arabidopsis thaliana GN=At3g25150 PE=2 SV=1;>tr|F4J8X6|F4J8X6_ARATH Nuclear transport factor 2 and RNA recognition motif domain-containing protein OS=Arabidopsis thaliana GN=At3g25150 PE=4 SV=	2	4	52.874	0	67.516	11.3	6056700	263340	18	289
F4J912;Q8LBI1;P49227	F4J912;Q8LBI1;P49227	60S ribosomal protein L5-1;60S ribosomal protein L5-2	ATL5;RPL5B	>tr|F4J912|F4J912_ARATH Isoform of Q8LBI1, 60S ribosomal protein L5-1 OS=Arabidopsis thaliana GN=ATL5 PE=4 SV=1;>sp|Q8LBI1|RL51_ARATH 60S ribosomal protein L5-1 OS=Arabidopsis thaliana GN=ATL5 PE=2 SV=2;>sp|P49227|RL52_ARATH 60S ribosomal protein L5-2 OS=A	3	3	21.545	0	31.896	17.4	7589600	843290	24	290
F4J9A0	F4J9A0		At3g53180	>tr|F4J9A0|F4J9A0_ARATH Nodulin/glutamine synthase-like protein OS=Arabidopsis thaliana GN=At3g53180 PE=1 SV=1	1	7	94.384	0	102.15	11.4	6503000	166740	28	291
F4J9K9	F4J9K9		At3g05900	>tr|F4J9K9|F4J9K9_ARATH Neurofilament protein-related protein OS=Arabidopsis thaliana GN=At3g05900 PE=1 SV=1	1	5	73.453	0	99.322	11.3	2865700	65131	50	292
F4JAF3;Q43349-2;Q43349	F4JAF3;Q43349-2;Q43349	29 kDa ribonucleoprotein, chloroplastic	CP29;RBP29	>tr|F4JAF3|F4JAF3_ARATH Isoform of Q43349, Chloroplast RNA-binding protein 29 OS=Arabidopsis thaliana GN=CP29 PE=4 SV=1;>sp|Q43349-2|CP29A_ARATH Isoform of Q43349, Isoform 2 of 29 kDa ribonucleoprotein, chloroplastic OS=Arabidopsis thaliana GN=CP29A;>sp|Q4	3	3	38.403	0	88.588	10.2	26355000	1197900	25	294
F4JBC9;Q9LU86	F4JBC9;Q9LU86	Peroxiredoxin Q, chloroplastic	ATPRX Q;PRXQ	>tr|F4JBC9|F4JBC9_ARATH Isoform of Q9LU86, Peroxiredoxin Q OS=Arabidopsis thaliana GN=ATPRX Q PE=4 SV=1;>sp|Q9LU86|PRXQ_ARATH Peroxiredoxin Q, chloroplastic OS=Arabidopsis thaliana GN=PRXQ PE=1 SV=1	2	8	23.806	0	245.88	34.6	259610000	23601000	82	296
F4JBH5;P49078;F4JBH6	F4JBH5;P49078;F4JBH6	Asparagine synthetase;Asparagine synthetase [glutamine-hydrolyzing] 1	ASN1	>tr|F4JBH5|F4JBH5_ARATH Isoform of P49078, Asparagine synthetase [glutamine-hydrolyzing] OS=Arabidopsis thaliana GN=ASN1 PE=4 SV=1;>sp|P49078|ASNS1_ARATH Asparagine synthetase [glutamine-hydrolyzing] 1 OS=Arabidopsis thaliana GN=ASN1 PE=2 SV=2;>tr|F4JBH6|F	3	2	58.263	0	29.277	6.6	1201200	60060	13	297
Q9SN82;F4JBL2	Q9SN82;F4JBL2		F1P2.110;At3g47560	>tr|Q9SN82|Q9SN82_ARATH Isoform of F4JBL2, Alpha/beta-Hydrolases superfamily protein OS=Arabidopsis thaliana GN=F1P2.110 PE=1 SV=1;>tr|F4JBL2|F4JBL2_ARATH Alpha/beta-Hydrolases superfamily protein OS=Arabidopsis thaliana GN=At3g47560 PE=1 SV=1	2	1	29.869	0	22.544	6.8	1371000	114250	8	298
F4JBY2;Q8RWV0;F4IW47	F4JBY2;Q8RWV0	Transketolase-1, chloroplastic	At3g60750;TKL-1	>tr|F4JBY2|F4JBY2_ARATH Isoform of Q8RWV0, Transketolase OS=Arabidopsis thaliana GN=At3g60750 PE=1 SV=1;>sp|Q8RWV0|TKTC1_ARATH Transketolase-1, chloroplastic OS=Arabidopsis thaliana GN=TKL-1 PE=1 SV=1	3	18	79.838	0	323.31	31.8	440120000	13337000	160	299
F4JC32;Q9M7X7;Q84WM0	F4JC32;Q9M7X7;Q84WM0	60S ribosomal protein L29-1;60S ribosomal protein L29-2	At3g06680;RPL29A;RPL29B	>tr|F4JC32|F4JC32_ARATH Isoform of Q84WM0, 60S ribosomal protein L29-2 OS=Arabidopsis thaliana GN=At3g06680 PE=4 SV=1;>sp|Q9M7X7|RL291_ARATH 60S ribosomal protein L29-1 OS=Arabidopsis thaliana GN=RPL29A PE=1 SV=1;>sp|Q84WM0|RL292_ARATH 60S ribosomal protei	3	1	9.3887	0	42.239	12	2857400	952470	8	301
Q8RWQ2;F4JCX0;F4JCX1	Q8RWQ2;F4JCX0;F4JCX1		At3g54440	>tr|Q8RWQ2|Q8RWQ2_ARATH Isoform of F4JCX1, At3g54435 OS=Arabidopsis thaliana GN=At3g54440 PE=2 SV=1;>tr|F4JCX0|F4JCX0_ARATH Isoform of F4JCX1, Glycoside hydrolase family 2 protein OS=Arabidopsis thaliana GN=At3g54440 PE=3 SV=1;>tr|F4JCX1|F4JCX1_ARATH Glyco	3	2	125.41	0	62.222	1.4	1517100	24469	16	303
F4JD01;P42742	F4JD01;P42742	Proteasome subunit beta type;Proteasome subunit beta type-1	PBF1	>tr|F4JD01|F4JD01_ARATH Isoform of P42742, Proteasome subunit beta type OS=Arabidopsis thaliana GN=PBF1 PE=3 SV=1;>sp|P42742|PSB1_ARATH Proteasome subunit beta type-1 OS=Arabidopsis thaliana GN=PBF1 PE=1 SV=2	2	1	24.685	0	18.975	7.6	452610	34816	11	304
F4JD88	F4JD88		At3g07030	>tr|F4JD88|F4JD88_ARATH Alba DNA/RNA-binding protein OS=Arabidopsis thaliana GN=At3g07030 PE=4 SV=1	1	2	42.501	0	26.18	6.9	72235000	2889400	17	305
F4JD96;Q9SFU1	F4JD96;Q9SFU1	60S ribosomal protein L13a-1	At3g07110;RPL13AA	>tr|F4JD96|F4JD96_ARATH Isoform of Q9SFU1, 60S ribosomal protein L13a-1 OS=Arabidopsis thaliana GN=At3g07110 PE=3 SV=1;>sp|Q9SFU1|R13A1_ARATH 60S ribosomal protein L13a-1 OS=Arabidopsis thaliana GN=RPL13AA PE=2 SV=1	2	6	23.594	0	87.243	32.4	65417000	5947000	31	306
F4JE18;Q9M1S4	F4JE18;Q9M1S4		At3g54760;T5N23_120	>tr|F4JE18|F4JE18_ARATH Isoform of Q9M1S4, Dentin sialophosphoprotein-related protein OS=Arabidopsis thaliana GN=At3g54760 PE=1 SV=1;>tr|Q9M1S4|Q9M1S4_ARATH Dentin sialophosphoprotein-related protein OS=Arabidopsis thaliana GN=T5N23_120 PE=1 SV=1	2	3	82.754	0	38.176	5.5	920170	25560	8	307
F4JE70;Q9M2E2	F4JE70;Q9M2E2	(+)-neomenthol dehydrogenase	At3g61220;SDR1	>tr|F4JE70|F4JE70_ARATH Isoform of Q9M2E2, (+)-neomenthol dehydrogenase OS=Arabidopsis thaliana GN=At3g61220 PE=3 SV=1;>sp|Q9M2E2|SDR1_ARATH (+)-neomenthol dehydrogenase OS=Arabidopsis thaliana GN=SDR1 PE=1 SV=1	2	1	33.641	0	25.464	5	940190	47009	19	308
F4JFY4;F4JFY5;Q42592;Q9SI17;Q9SI16	F4JFY4;F4JFY5;Q42592	L-ascorbate peroxidase S, chloroplastic/mitochondrial	SAPX;APXS	>tr|F4JFY4|F4JFY4_ARATH Isoform of Q42592, L-ascorbate peroxidase S OS=Arabidopsis thaliana GN=SAPX PE=3 SV=1;>tr|F4JFY5|F4JFY5_ARATH Isoform of Q42592, L-ascorbate peroxidase S OS=Arabidopsis thaliana GN=SAPX PE=3 SV=1;>sp|Q42592|APXS_ARATH L-ascorbate pe	5	6	37.416	0	62.875	20.8	12565000	598340	19	311
F4JG94;Q9SEU8	F4JG94;Q9SEU8	Thioredoxin M2, chloroplastic	ATHM2	>tr|F4JG94|F4JG94_ARATH Isoform of Q9SEU8, Thioredoxin M2 OS=Arabidopsis thaliana GN=ATHM2 PE=4 SV=1;>sp|Q9SEU8|TRXM2_ARATH Thioredoxin M2, chloroplastic OS=Arabidopsis thaliana GN=At4g03520 PE=1 SV=2	2	2	7.9261	0	102.83	34.7	6853900	1370800	13	312
F4JGR5	F4JGR5	Pyrophosphate--fructose 6-phosphate 1-phosphotransferase subunit beta 2	PFP-BETA2	>sp|F4JGR5|PFPB2_ARATH Pyrophosphate--fructose 6-phosphate 1-phosphotransferase subunit beta 2 OS=Arabidopsis thaliana GN=PFP-BETA2 PE=3 SV=1	1	1	62.741	0.0057497	6.1567	2.1	480020	16552	1	313
F4JHJ0;Q8L7U4	F4JHJ0;Q8L7U4		At4g02450	>tr|F4JHJ0|F4JHJ0_ARATH Isoform of Q8L7U4, HSP20-like chaperone OS=Arabidopsis thaliana GN=At4g02450 PE=1 SV=1;>tr|Q8L7U4|Q8L7U4_ARATH AT4g02450/T14P8_5 OS=Arabidopsis thaliana GN=At4g02450 PE=1 SV=1	2	1	25.341	0	10.847	4.6	1537500	192180	4	314
F4JJ94;P42643;Q9C5W6	F4JJ94;P42643	14-3-3-like protein GF14 chi	GRF1	>tr|F4JJ94|F4JJ94_ARATH Isoform of O81001, 14-3-3-like protein GF14 chi OS=Arabidopsis thaliana GN=GRF1 PE=1 SV=1;>sp|P42643|14331_ARATH 14-3-3-like protein GF14 chi OS=Arabidopsis thaliana GN=GRF1 PE=1 SV=3	3	5	35.838	0	169.58	21.1	14131000	831250	47	316
F4JKH6	F4JKH6		At4g28080	>sp|F4JKH6|TSS_ARATH Protein TSS OS=Arabidopsis thaliana GN=TSS PE=1 SV=1	1	8	199.11	0	175.4	5.8	6546400	68910	43	321
F4JKM2;O49482	F4JKM2;O49482	Cinnamyl alcohol dehydrogenase 5	CAD5	>tr|F4JKM2|F4JKM2_ARATH Isoform of O49482, Cinnamyl alcohol dehydrogenase 5 OS=Arabidopsis thaliana GN=CAD5 PE=3 SV=1;>sp|O49482|CADH5_ARATH Cinnamyl alcohol dehydrogenase 5 OS=Arabidopsis thaliana GN=CAD5 PE=1 SV=1	2	1	38.716	0	18.286	3.9	2527100	120340	4	322
F4JKZ9	F4JKZ9		At4g16060	>tr|F4JKZ9|F4JKZ9_ARATH Uncharacterized protein OS=Arabidopsis thaliana GN=At4g16060 PE=1 SV=1	1	3	32.725	0	35.793	12.1	6645200	369180	11	323
F4JL11;O04294	F4JL11	Importin subunit alpha	IMPA-2	>sp|F4JL11|IMPA2_ARATH Importin subunit alpha-2 OS=Arabidopsis thaliana GN=IMPA2 PE=1 SV=1	2	5	58.906	0	103.82	14.4	13148000	525930	40	324
F4JLM5;F4J2W0	F4JLM5		At4g10320	>sp|F4JLM5|SYIC_ARATH Isoleucine--tRNA ligase, cytoplasmic OS=Arabidopsis thaliana GN=At4g10320 PE=2 SV=1	2	15	135.48	0	323.31	14.5	68535000	1181600	115	325
F4JLP5	F4JLP5	Dihydrolipoyl dehydrogenase 2, chloroplastic	LPD2	>sp|F4JLP5|PLPD2_ARATH Dihydrolipoyl dehydrogenase 2, chloroplastic OS=Arabidopsis thaliana GN=LPD2 PE=2 SV=2	1	2	60.144	0	12.944	3.7	2087200	74544	9	326
F4JN17;F4JN13;Q9SAR5	F4JN17;F4JN13;Q9SAR5	Ankyrin repeat domain-containing protein 2	AKR2	>tr|F4JN17|F4JN17_ARATH Isoform of Q9SAR5, Ankyrin repeat domain-containing protein 2 OS=Arabidopsis thaliana GN=AKR2 PE=4 SV=1;>tr|F4JN13|F4JN13_ARATH Isoform of Q9SAR5, Ankyrin repeat domain-containing protein 2 OS=Arabidopsis thaliana GN=AKR2 PE=4 SV=1;	3	2	33.074	0	30.322	7.2	4152900	296630	15	328
F4JP43	F4JP43		G2484-1	>tr|F4JP43|F4JP43_ARATH G2484-1 protein OS=Arabidopsis thaliana GN=G2484-1 PE=4 SV=1	1	1	218.07	0	16.306	0.5	2916200	33139	3	330
F4JPJ7;P19456;F4HU00;Q9SJB3;Q9SH76;P20431;Q42556;Q9SU58	F4JPJ7;P19456	ATPase 2, plasma membrane-type	HA2;AHA2	>tr|F4JPJ7|F4JPJ7_ARATH Isoform of P19456, Plasma membrane ATPase OS=Arabidopsis thaliana GN=HA2 PE=1 SV=1;>sp|P19456|PMA2_ARATH ATPase 2, plasma membrane-type OS=Arabidopsis thaliana GN=AHA2 PE=1 SV=2	8	1	108.31	0	72.079	1.5	1198300	23044	18	331
F4JPK5;Q9SUM2	F4JPK5;Q9SUM2	Small nuclear ribonucleoprotein F;Probable small nuclear ribonucleoprotein F	RUXF	>tr|F4JPK5|F4JPK5_ARATH Isoform of Q9SUM2, Small nuclear ribonucleoprotein F OS=Arabidopsis thaliana GN=RUXF PE=3 SV=1;>sp|Q9SUM2|RUXF_ARATH Probable small nuclear ribonucleoprotein F OS=Arabidopsis thaliana GN=At4g30220 PE=2 SV=1	2	1	10.788	0.0004852	6.8433	9.4	3720700	930170	4	332
F4JPZ7;Q9C5C4	F4JPZ7;Q9C5C4	Acetylornithine deacetylase	At4g17830	>tr|F4JPZ7|F4JPZ7_ARATH Isoform of Q9C5C4, Peptidase M20/M25/M40 family protein OS=Arabidopsis thaliana GN=At4g17830 PE=4 SV=1;>sp|Q9C5C4|ARGE_ARATH Acetylornithine deacetylase OS=Arabidopsis thaliana GN=At4g17830 PE=2 SV=1	2	3	48.742	0	126.83	9.2	1740200	75662	22	333
F4JQ55;Q9STX5	F4JQ55;Q9STX5	Endoplasmin homolog	SHD	>tr|F4JQ55|F4JQ55_ARATH Isoform of Q9STX5, HSP90-like protein GRP94 OS=Arabidopsis thaliana GN=SHD PE=3 SV=1;>sp|Q9STX5|ENPL_ARATH Endoplasmin homolog OS=Arabidopsis thaliana GN=HSP90-7 PE=1 SV=1	2	7	94.148	0	190.13	10.4	7224700	172020	34	334
F4JRH9;Q9STZ8	F4JRH9;Q9STZ8		ENODL19;T20K18.230	>tr|F4JRH9|F4JRH9_ARATH Isoform of Q9STZ8, Early nodulin-like protein 19 OS=Arabidopsis thaliana GN=ENODL19 PE=4 SV=1;>tr|Q9STZ8|Q9STZ8_ARATH At4g12880 OS=Arabidopsis thaliana GN=T20K18.230 PE=2 SV=1	2	2	12.01	0	12.735	16.5	2711300	451880	8	340
F4JRT7;Q9SW21	F4JRT7;Q9SW21	Acyl carrier protein;Acyl carrier protein 4, chloroplastic	ACP4	>tr|F4JRT7|F4JRT7_ARATH Isoform of Q9SW21, Acyl carrier protein OS=Arabidopsis thaliana GN=ACP4 PE=4 SV=1;>sp|Q9SW21|ACP4_ARATH Acyl carrier protein 4, chloroplastic OS=Arabidopsis thaliana GN=ACP4 PE=2 SV=1	2	1	15.938	0	202.94	10.7	10174000	1695700	13	341
F4JRV2;P21276	F4JRV2;P21276	Superoxide dismutase;Superoxide dismutase [Fe] 1, chloroplastic	FSD1	>tr|F4JRV2|F4JRV2_ARATH Isoform of P21276, Superoxide dismutase OS=Arabidopsis thaliana GN=FSD1 PE=3 SV=1;>sp|P21276|SODF1_ARATH Superoxide dismutase [Fe] 1, chloroplastic OS=Arabidopsis thaliana GN=FSD1 PE=1 SV=4	2	2	21.098	0	16.191	10.8	5921400	845910	6	342
F4JRX3	F4JRX3	DNA topoisomerase	At4g31210	>tr|F4JRX3|F4JRX3_ARATH DNA topoisomerase, type IA, core OS=Arabidopsis thaliana GN=At4g31210 PE=3 SV=1	1	1	141.56	0	10.593	1.6	185040	2467.3	4	343
F4JRY2;Q8LD27	F4JRY2;Q8LD27	Proteasome subunit beta type;Proteasome subunit beta type-6	PBA1	>tr|F4JRY2|F4JRY2_ARATH Isoform of Q8LD27, Proteasome subunit beta type OS=Arabidopsis thaliana GN=PBA1 PE=3 SV=1;>sp|Q8LD27|PSB6_ARATH Proteasome subunit beta type-6 OS=Arabidopsis thaliana GN=PBA1 PE=1 SV=2	2	1	25.279	0	7.4444	4.7	1021800	78600	7	344
Q940J8;F4JT64	Q940J8;F4JT64		T5K18.190;At4g19410	>sp|Q940J8|PAE7_ARATH Pectin acetylesterase 7 OS=Arabidopsis thaliana GN=PAE7 PE=2 SV=1;>tr|F4JT64|F4JT64_ARATH Isoform of Q940J8, Pectinacetylesterase family protein OS=Arabidopsis thaliana GN=At4g19410 PE=4 SV=1	2	2	42.125	0	12.833	5.9	1467200	69868	2	345
F4JTL2;Q8LAA8;F4JTL0	F4JTL2;Q8LAA8;F4JTL0		At4g38225	>tr|F4JTL2|F4JTL2_ARATH Isoform of F4JTL0, Uncharacterized protein OS=Arabidopsis thaliana GN=At4g38225 PE=4 SV=1;>tr|Q8LAA8|Q8LAA8_ARATH Isoform of F4JTL0, Putative uncharacterized protein At4g38225 OS=Arabidopsis thaliana GN=At4g38225 PE=2 SV=1;>tr|F4JTL	3	1	33.908	0	91.776	6.5	2920000	224620	5	347
F4JTQ0;Q9SZN1	F4JTQ0;Q9SZN1	V-type proton ATPase subunit B2	At4g38510;VHA-B2	>tr|F4JTQ0|F4JTQ0_ARATH Isoform of Q9SZN1, V-type proton ATPase subunit B2 OS=Arabidopsis thaliana GN=At4g38510 PE=1 SV=1;>sp|Q9SZN1|VATB2_ARATH V-type proton ATPase subunit B2 OS=Arabidopsis thaliana GN=VHA-B2 PE=1 SV=1	2	4	55.177	0	11.315	9.3	778330	32431	2	348
F4JU04;Q8H121;F4JU03	F4JU04;Q8H121;F4JU03		At4g19880	>tr|F4JU04|F4JU04_ARATH Isoform of F4JU03, Glutathione S-transferase family protein OS=Arabidopsis thaliana GN=At4g19880 PE=1 SV=1;>tr|Q8H121|Q8H121_ARATH Isoform of F4JU03, Glutathione S-transferase family protein OS=Arabidopsis thaliana GN=At4g19880 PE=1	3	2	35.569	0	47.709	8.3	284380	15799	7	349
F4JU98;Q94C48	F4JU98;Q94C48		At4g32330	>tr|F4JU98|F4JU98_ARATH Isoform of Q94C48, TPX2 (Targeting protein for Xklp2) protein family OS=Arabidopsis thaliana GN=At4g32330 PE=1 SV=1;>tr|Q94C48|Q94C48_ARATH Putative uncharacterized protein At4g32330 OS=Arabidopsis thaliana GN=At4g32330 PE=1 SV=1	2	1	47.455	0	13.859	2.3	441100	29407	3	350
F4JV23;Q94AK9;F4JUD9;F4JUE0	F4JV23;Q94AK9;F4JUD9;F4JUE0		At4g32590	>tr|F4JV23|F4JV23_ARATH Isoform of F4JUE0, 2Fe-2S iron-sulfur cluster binding domain-containing protein OS=Arabidopsis thaliana GN=At4g32590 PE=4 SV=1;>tr|Q94AK9|Q94AK9_ARATH Isoform of F4JUE0, 2Fe-2S iron-sulfur cluster binding domain-containing protein O	4	2	13.644	0	11.431	15.4	2861000	572190	2	351
F4JUM3;Q8VXX0;F4JUM1	F4JUM3;Q8VXX0;F4JUM1		At4g14160	>tr|F4JUM3|F4JUM3_ARATH Isoform of F4JUM1, Sec23/sec24-like transport protein OS=Arabidopsis thaliana GN=At4g14160 PE=4 SV=1;>tr|Q8VXX0|Q8VXX0_ARATH Isoform of F4JUM1, Putative transport protein OS=Arabidopsis thaliana GN=At4g14160 PE=2 SV=1;>tr|F4JUM1|F4J	3	3	68.622	0	32.186	5.3	1823800	65136	8	353
F4JVC5;Q9T034	F4JVC5;Q9T034	Probable phenylalanine--tRNA ligase alpha subunit	At4g39280	>tr|F4JVC5|F4JVC5_ARATH Isoform of Q9T034, Probable phenylalanine--tRNA ligase alpha subunit OS=Arabidopsis thaliana GN=At4g39280 PE=3 SV=1;>sp|Q9T034|SYFA_ARATH Phenylalanine--tRNA ligase alpha subunit, cytoplasmic OS=Arabidopsis thaliana GN=At4g39280 PE=	2	2	55.777	0	82.038	3.9	1029800	39609	14	356
F4JVN6	F4JVN6	Tripeptidyl-peptidase 2	TPP2	>sp|F4JVN6|TPPII_ARATH Tripeptidyl-peptidase 2 OS=Arabidopsis thaliana GN=TPP2 PE=1 SV=1	1	22	152.37	0	323.31	20.1	71789000	1040400	132	357
Q94JS1;F4JVS4	Q94JS1;F4JVS4		At4g26860	>tr|Q94JS1|Q94JS1_ARATH Isoform of F4JVS4, AT4g26860/F10M23_200 OS=Arabidopsis thaliana GN=At4g26860 PE=1 SV=1;>tr|F4JVS4|F4JVS4_ARATH Putative pyridoxal phosphate-dependent enzyme, YBL036C type OS=Arabidopsis thaliana GN=At4g26860 PE=1 SV=1	2	1	26.638	0	12.953	5.7	1329300	110770	4	358
F4JW69;P45725;Q9SS45	F4JW69;P45725;Q9SS45	Phenylalanine ammonia-lyase;Phenylalanine ammonia-lyase 3;Phenylalanine ammonia-lyase 4	PAL3;PAL4	>tr|F4JW69|F4JW69_ARATH Isoform of P45725, Phenylalanine ammonia-lyase OS=Arabidopsis thaliana GN=PAL3 PE=3 SV=1;>sp|P45725|PAL3_ARATH Phenylalanine ammonia-lyase 3 OS=Arabidopsis thaliana GN=PAL3 PE=1 SV=3;>sp|Q9SS45|PAL4_ARATH Phenylalanine ammonia-lyase	3	3	76.673	0	10.887	5.7	241940	6720.6	2	361
F4JX83;P81760-2;P81760	F4JX83;P81760-2;P81760	Thylakoid lumenal 17.4 kDa protein, chloroplastic	At5g53490	>tr|F4JX83|F4JX83_ARATH Isoform of P81760, Thylakoid lumenal protein-17.4 OS=Arabidopsis thaliana GN=At5g53490 PE=4 SV=1;>sp|P81760-2|TL17_ARATH Isoform of P81760, Isoform 2 of Thylakoid lumenal 17.4 kDa protein, chloroplastic OS=Arabidopsis thaliana GN=At	3	3	27.225	0	39.159	16	5943200	424510	11	362
F4JYC0;Q8VYL1	F4JYC0;Q8VYL1	Adenylate kinase 5, chloroplastic	At5g35170	>tr|F4JYC0|F4JYC0_ARATH Isoform of Q8VYL1, Adenylate kinase family protein OS=Arabidopsis thaliana GN=At5g35170 PE=3 SV=1;>sp|Q8VYL1|KAD5_ARATH Adenylate kinase 5, chloroplastic OS=Arabidopsis thaliana GN=At5g35170 PE=1 SV=1	2	3	64.913	0	35.544	7.6	5025600	152290	8	365
F4JZH8;Q84J75	F4JZH8;Q84J75		RGTB1	>tr|F4JZH8|F4JZH8_ARATH Isoform of Q84J75, RAB geranylgeranyl transferase beta subunit 1 OS=Arabidopsis thaliana GN=RGTB1 PE=1 SV=1;>tr|Q84J75|Q84J75_ARATH At4g26580 OS=Arabidopsis thaliana GN=RGTB1 PE=1 SV=1	2	1	35.367	0	13.481	4.7	894470	63891	3	366
F4JZM6;Q94BR2	F4JZM6;Q94BR2		AILP1	>tr|F4JZM6|F4JZM6_ARATH Isoform of Q94BR2, Aluminum induced protein with YGL and LRDR motifs OS=Arabidopsis thaliana GN=AILP1 PE=4 SV=1;>tr|Q94BR2|Q94BR2_ARATH Aluminum induced protein with YGL and LRDR motifs OS=Arabidopsis thaliana GN=AILP1 PE=2 SV=1	2	3	23.868	0	51.217	18	6007800	500650	21	367
F4K0R0;Q9FFF8	F4K0R0;Q9FFF8		At5g05570	>tr|F4K0R0|F4K0R0_ARATH Isoform of Q9FFF8, Transducin family protein / WD-40 repeat family protein OS=Arabidopsis thaliana GN=At5g05570 PE=4 SV=1;>tr|Q9FFF8|Q9FFF8_ARATH Transducin family protein / WD-40 repeat family protein OS=Arabidopsis thaliana GN=At5	2	1	120.06	0	20.361	1.6	252520	5739.1	5	370
Q9FKI2;F4K1D3;Q9SJB9	Q9FKI2;F4K1D3;Q9SJB9		MXH1.2;At5g35680;At2g04520	>tr|Q9FKI2|Q9FKI2_ARATH Isoform of F4K1D3, Nucleic acid-binding, OB-fold-like protein OS=Arabidopsis thaliana GN=MXH1.2 PE=2 SV=1;>tr|F4K1D3|F4K1D3_ARATH Nucleic acid-binding, OB-fold-like protein OS=Arabidopsis thaliana GN=At5g35680 PE=3 SV=1;>tr|Q9SJB9|Q	3	4	16.59	0	102.28	26.2	69195000	9884900	31	371
F4K1G7	F4K1G7		At5g35970	>tr|F4K1G7|F4K1G7_ARATH P-loop containing nucleoside triphosphate hydrolases superfamily protein OS=Arabidopsis thaliana GN=At5g35970 PE=4 SV=1	1	1	105.05	0	58.277	1.1	292730	6363.7	10	372
Q9FFV2;F4K1U5	Q9FFV2;F4K1U5		At5g54750	>tr|Q9FFV2|Q9FFV2_ARATH Isoform of F4K1U5, AT5g54750/MBG8_1 OS=Arabidopsis thaliana GN=At5g54750 PE=2 SV=1;>tr|F4K1U5|F4K1U5_ARATH Transport protein particle (TRAPP) component OS=Arabidopsis thaliana GN=At5g54750 PE=4 SV=1	2	1	20.759	0	19.159	6.5	465430	42312	6	374
F4K1Y4;Q9FME2	F4K1Y4;Q9FME2		At5g60980	>tr|F4K1Y4|F4K1Y4_ARATH Isoform of Q9FME2, Nuclear transport factor 2 and RNA recognition motif domain-containing protein OS=Arabidopsis thaliana GN=At5g60980 PE=1 SV=1;>tr|Q9FME2|Q9FME2_ARATH AT5g60980/MSL3_100 OS=Arabidopsis thaliana GN=At5g60980 PE=1 SV	2	3	49.415	0	75.179	10	19940000	766910	12	376
F4K292;Q9FI94	F4K292;Q9FI94	Deoxyhypusine synthase	DHS	>tr|F4K292|F4K292_ARATH Isoform of Q9FI94, Deoxyhypusine synthase OS=Arabidopsis thaliana GN=DHS PE=4 SV=1;>sp|Q9FI94|DHYS_ARATH Deoxyhypusine synthase OS=Arabidopsis thaliana GN=DHS PE=2 SV=1	2	1	39.909	0	19.948	2.8	359740	17130	6	377
F4K2P2;Q941D3	F4K2P2;Q941D3	Probable plastid-lipid-associated protein 8, chloroplastic	At5g19940;PAP8	>tr|F4K2P2|F4K2P2_ARATH Isoform of Q8VYZ2, Plastid-lipid associated protein PAP / fibrillin family protein OS=Arabidopsis thaliana GN=At5g19940 PE=1 SV=1;>sp|Q941D3|PAP8_ARATH Probable plastid-lipid-associated protein 8, chloroplastic OS=Arabidopsis thalia	2	1	26.001	0	52.421	4.7	1616100	101010	12	379
F4K2X9;Q9LVY0-2;Q9LVY0	F4K2X9;Q9LVY0-2;Q9LVY0		HCF109	>tr|F4K2X9|F4K2X9_ARATH Isoform of Q9LVY0, Protein high chlorophyll fluorescent 109 OS=Arabidopsis thaliana GN=HCF109 PE=4 SV=1;>sp|Q9LVY0-2|PRFB1_ARATH Isoform of Q9LVY0, Isoform 2 of Peptide chain release factor PrfB1, chloroplastic OS=Arabidopsis thalia	3	1	43.191	0	18.668	3.3	356720	17836	9	381
F4K2Y3	F4K2Y3		At5g36210	>tr|F4K2Y3|F4K2Y3_ARATH Putative S9 Tyrosyl aminopeptidase OS=Arabidopsis thaliana GN=At5g36210 PE=1 SV=1	1	1	81.305	0	61.338	1.4	2009700	54316	17	382
F4K329	F4K329		At5g42765	>tr|F4K329|F4K329_ARATH Uncharacterized protein OS=Arabidopsis thaliana GN=At5g42765 PE=4 SV=1	1	1	25.098	0	12.604	4.4	791460	71951	7	383
F4K3A9	F4K3A9		At5g48960	>tr|F4K3A9|F4K3A9_ARATH HAD-superfamily hydrolase, subfamily IG, 5-nucleotidase OS=Arabidopsis thaliana GN=At5g48960 PE=4 SV=1	1	2	72.892	0	28.445	5.3	1795900	59863	9	384
F4K3E4;Q9FLP0;Q8LEG3	F4K3E4;Q9FLP0	65-kDa microtubule-associated protein 1	MAP65-1	>tr|F4K3E4|F4K3E4_ARATH Isoform of Q9FLP0, Microtubule-associated protein 65-1 OS=Arabidopsis thaliana GN=MAP65-1 PE=1 SV=1;>sp|Q9FLP0|MA651_ARATH 65-kDa microtubule-associated protein 1 OS=Arabidopsis thaliana GN=MAP65-1 PE=1 SV=1	3	4	69.088	0	59.658	7.1	6222400	230460	13	385
F4K410;F4K409	F4K410;F4K409		At5g13650	>tr|F4K410|F4K410_ARATH Isoform of F4K409, Putative TypA-like translation elongation factor SVR3 OS=Arabidopsis thaliana GN=At5g13650 PE=4 SV=1;>tr|F4K409|F4K409_ARATH Putative TypA-like translation elongation factor SVR3 OS=Arabidopsis thaliana GN=At5g136	2	8	74.314	0	75.213	15.4	28688000	843760	27	386
F4K4E3	F4K4E3		emb1644	>sp|F4K4E3|LSM4_ARATH Sm-like protein LSM4 OS=Arabidopsis thaliana GN=LSM4 PE=1 SV=1	1	2	14.323	0	27.193	8.5	6654900	950700	22	388
F4K4Y6;Q9FM71	F4K4Y6;Q9FM71		At5g55670	>tr|F4K4Y6|F4K4Y6_ARATH Isoform of Q9FM71, RNA recognition motif-containing protein OS=Arabidopsis thaliana GN=At5g55670 PE=1 SV=1;>tr|Q9FM71|Q9FM71_ARATH RNA recognition motif-containing protein OS=Arabidopsis thaliana GN=At5g55670 PE=1 SV=1	2	1	64.024	0	10.203	2.1	432990	18826	5	389
F4K5B9	F4K5B9		At5g07030	>tr|F4K5B9|F4K5B9_ARATH Aspartyl protease family protein OS=Arabidopsis thaliana GN=At5g07030 PE=4 SV=1	1	1	48.694	0	24.641	2	326220	13592	6	390
F4K5C7;Q93VH9;P49204;Q8VYK6;F4IMI7	F4K5C7;Q93VH9;P49204;Q8VYK6;F4IMI7	40S ribosomal protein S4;40S ribosomal protein S4-1;40S ribosomal protein S4-2;40S ribosomal protein S4-3	At5g07090;RPS4A;RPS4B;RPS4D;At2g17360	>tr|F4K5C7|F4K5C7_ARATH Isoform of P49204, 40S ribosomal protein S4 OS=Arabidopsis thaliana GN=At5g07090 PE=3 SV=1;>sp|Q93VH9|RS41_ARATH 40S ribosomal protein S4-1 OS=Arabidopsis thaliana GN=RPS4A PE=2 SV=1;>sp|P49204|RS42_ARATH 40S ribosomal protein S4-2	5	11	27.707	0	196.07	44.7	120170000	7510900	92	391
Q94BU8;F4K5T6	Q94BU8;F4K5T6		At5g28050	>tr|Q94BU8|Q94BU8_ARATH Isoform of F4K5T6, AT5g28050/F15F15_120 OS=Arabidopsis thaliana GN=At5g28050 PE=2 SV=1;>tr|F4K5T6|F4K5T6_ARATH Cytidine/deoxycytidylate deaminase family protein OS=Arabidopsis thaliana GN=At5g28050 PE=4 SV=1	2	2	20.001	0	70.053	13.5	23245000	2905600	14	394
Q8VZG7;F4K6N0	Q8VZG7;F4K6N0		Tudor1	>tr|Q8VZG7|Q8VZG7_ARATH Isoform of F4K6N0, AT5g07350/T2I1_60 OS=Arabidopsis thaliana GN=Tudor1 PE=1 SV=1;>tr|F4K6N0|F4K6N0_ARATH TUDOR-SN protein 1 OS=Arabidopsis thaliana GN=Tudor1 PE=1 SV=1	2	8	108.23	0	53.021	9.1	3484200	65739	12	395
F4K6W6;Q41969	F4K6W6;Q41969	Eukaryotic translation initiation factor 2 subunit beta	EIF2 BETA;EMB1401	>tr|F4K6W6|F4K6W6_ARATH Isoform of Q41969, Translation initiation factor eIF-2 beta subunit OS=Arabidopsis thaliana GN=EIF2 BETA PE=1 SV=1;>sp|Q41969|IF2B_ARATH Eukaryotic translation initiation factor 2 subunit beta OS=Arabidopsis thaliana GN=EMB1401 PE=1	2	2	30.534	0	98.556	10.5	1469500	122460	8	396
F4K6X0	F4K6X0		At5g20935	>tr|F4K6X0|F4K6X0_ARATH Uncharacterized protein OS=Arabidopsis thaliana GN=At5g20935 PE=4 SV=1	1	1	11.831	0	22.907	13	2140200	305740	6	397
F4K703;F4K704;Q940X9	F4K703;F4K704;Q940X9	La-related protein 1A	At5g21160;LARP1A	>tr|F4K703|F4K703_ARATH Isoform of Q940X9, LA RNA-binding protein OS=Arabidopsis thaliana GN=At5g21160 PE=1 SV=1;>tr|F4K704|F4K704_ARATH Isoform of Q940X9, LA RNA-binding protein OS=Arabidopsis thaliana GN=At5g21160 PE=1 SV=1;>sp|Q940X9|LRP1A_ARATH La-rela	3	1	92.169	0	11.858	2.4	4270100	112370	5	398
F4K7E0;Q9FND0_ARATH Gb	F4K7E0;Q9FND0_ARATH Gb		At5g43960	>tr|F4K7E0|F4K7E0_ARATH Isoform of Q9FND0, Nuclear transport factor 2 and RNA recognition motif domain-containing protein OS=Arabidopsis thaliana GN=At5g43960 PE=4 SV=1;>tr|Q9FND0|Q9FND0_ARATH Gb|AAD20086.1 OS=Arabidopsis thaliana GN=At5g43960 PE=1 SV=1	2	6	43.484	0	115.46	27.9	27963000	1398100	40	400
Q9M011;F4K9G5	Q9M011;F4K9G5		F7A7_170;At5g01650	>tr|Q9M011|Q9M011_ARATH Isoform of F4K9G5, Light-inducible protein ATLS1 OS=Arabidopsis thaliana GN=F7A7_170 PE=2 SV=1;>tr|F4K9G5|F4K9G5_ARATH Macrophage migration inhibitory factor family protein OS=Arabidopsis thaliana GN=At5g01650 PE=4 SV=1	2	3	12.111	0	33.938	50.4	14960000	3739900	10	402
Q93ZM6;F4KAS6	Q93ZM6;F4KAS6		At5g63620	>tr|Q93ZM6|Q93ZM6_ARATH Isoform of F4KAS6, AT5g63620/MBK5_9 OS=Arabidopsis thaliana GN=At5g63620 PE=2 SV=1;>tr|F4KAS6|F4KAS6_ARATH GroES-like zinc-binding alcohol dehydrogenase family protein OS=Arabidopsis thaliana GN=At5g63620 PE=4 SV=1	2	1	45.497	0	81.609	3.7	1161900	58097	10	404
F4KBV0;Q9LU63	F4KBV0;Q9LU63		At5g51110;pdl1	>tr|F4KBV0|F4KBV0_ARATH Isoform of Q9LU63, Transcriptional coactivator/pterin dehydratase OS=Arabidopsis thaliana GN=At5g51110 PE=4 SV=1;>tr|Q9LU63|Q9LU63_ARATH AT5g51110/MWD22_5 OS=Arabidopsis thaliana GN=pdl1 PE=2 SV=1	2	1	20.908	0	59.759	7.8	2632600	292510	7	409
F4KC80;P49107-2;P49107	F4KC80;P49107-2;P49107	Photosystem I reaction center subunit N, chloroplastic	PSAN	>tr|F4KC80|F4KC80_ARATH Isoform of P49107, Photosystem I reaction center subunit N OS=Arabidopsis thaliana GN=PSAN PE=1 SV=1;>sp|P49107-2|PSAN_ARATH Isoform of P49107, Isoform 2 of Photosystem I reaction center subunit N, chloroplastic OS=Arabidopsis thali	3	1	19.347	0	13.534	5.5	34238000	3804200	16	410
F4KDR2;Q9LZ41	F4KDR2;Q9LZ41	60S ribosomal protein L35-4	At5g02610;RPL35D	>tr|F4KDR2|F4KDR2_ARATH Isoform of Q9LZ41, 60S ribosomal protein L35-4 OS=Arabidopsis thaliana GN=At5g02610 PE=3 SV=1;>sp|Q9LZ41|RL354_ARATH 60S ribosomal protein L35-4 OS=Arabidopsis thaliana GN=RPL35D PE=2 SV=1	2	3	17.021	0	164.74	18.5	108680000	15526000	46	412
F4KDU5;P49691	F4KDU5;P49691	60S ribosomal protein L4-2	At5g02870;RPL4D	>tr|F4KDU5|F4KDU5_ARATH Isoform of P49691, 60S ribosomal protein L4-2 OS=Arabidopsis thaliana GN=At5g02870 PE=4 SV=1;>sp|P49691|RL4B_ARATH 60S ribosomal protein L4-2 OS=Arabidopsis thaliana GN=RPL4D PE=2 SV=2	2	8	44.592	0	125.12	21.9	10018000	556530	37	413
F4KDZ4;Q9ZP05;A8MRP1;B3H560	F4KDZ4;Q9ZP05;A8MRP1;B3H560	Malate dehydrogenase;Malate dehydrogenase, glyoxysomal	PMDH2	>tr|F4KDZ4|F4KDZ4_ARATH Isoform of Q9ZP05, Malate dehydrogenase OS=Arabidopsis thaliana GN=PMDH2 PE=3 SV=1;>sp|Q9ZP05|MDHG1_ARATH Malate dehydrogenase, glyoxysomal OS=Arabidopsis thaliana GN=At5g09660 PE=2 SV=1;>tr|A8MRP1|A8MRP1_ARATH Isoform of Q9ZP05, Ma	4	6	34.975	0	229.45	22.2	80456000	4732700	43	414
F4KE21;Q42533;Q9LLC1	F4KE21;Q42533	Biotin carboxyl carrier protein of acetyl-CoA carboxylase 1, chloroplastic	CAC1;BCCP1	>tr|F4KE21|F4KE21_ARATH Isoform of Q42533, Chloroplastic acetylcoenzyme A carboxylase 1 OS=Arabidopsis thaliana GN=CAC1 PE=4 SV=1;>sp|Q42533|BCCP1_ARATH Biotin carboxyl carrier protein of acetyl-CoA carboxylase 1, chloroplastic OS=Arabidopsis thaliana GN=B	3	3	26.927	0	23.56	11.8	1965400	178680	8	415
F4KE63	F4KE63		EMB2247	>sp|F4KE63|SYVM2_ARATH Valine--tRNA ligase, chloroplastic/mitochondrial 2 OS=Arabidopsis thaliana GN=EMB2247 PE=3 SV=1	1	3	110.63	0	101.9	2.9	1182000	23639	27	416
Q9LTK0;F4KEU1	Q9LTK0;F4KEU1		At5g52200	>tr|Q9LTK0|Q9LTK0_ARATH Isoform of F4KEU1, AT5g52200/F17P19_10 OS=Arabidopsis thaliana GN=At5g52200 PE=1 SV=1;>tr|F4KEU1|F4KEU1_ARATH Phosphoprotein phosphatase inhibitor OS=Arabidopsis thaliana GN=At5g52200 PE=1 SV=1	2	1	21.097	0.00048876	6.9261	6.3	472090	59012	4	417
Q9LVM4;F4KEV7	Q9LVM4;F4KEV7		FHIT	>tr|Q9LVM4|Q9LVM4_ARATH Isoform of F4KEV7, Bis(5-adenosyl)-triphosphatase-like protein OS=Arabidopsis thaliana GN=FHIT PE=4 SV=1;>tr|F4KEV7|F4KEV7_ARATH Fragile histidine triad protein OS=Arabidopsis thaliana GN=FHIT PE=4 SV=1	2	2	18.128	0	73.636	19.4	4428300	738050	11	418
F4KEX3;Q9LVL7;Q8H1E2	F4KEX3;Q9LVL7;Q8H1E2	Malate dehydrogenase	At5g58330	>tr|F4KEX3|F4KEX3_ARATH Isoform of Q8H1E2, Malate dehydrogenase OS=Arabidopsis thaliana GN=At5g58330 PE=3 SV=1;>tr|Q9LVL7|Q9LVL7_ARATH Isoform of Q8H1E2, Lactate/malate dehydrogenase family protein OS=Arabidopsis thaliana GN=At5g58330 PE=3 SV=1;>tr|Q8H1E2|	3	7	36.39	0	98.63	27.8	15362000	768080	31	419
F4KFC4;Q5M755	F4KFC4;Q5M755	Probable plastid-lipid-associated protein 7, chloroplastic	At5g09820;PAP7	>tr|F4KFC4|F4KFC4_ARATH Isoform of Q8S341, Putative plastid-lipid-associated protein 7 OS=Arabidopsis thaliana GN=At5g09820 PE=4 SV=1;>sp|Q5M755|PAP7_ARATH Probable plastid-lipid-associated protein 7, chloroplastic OS=Arabidopsis thaliana GN=PAP7 PE=2 SV=1	2	1	29.046	0.00094251	6.6103	4.6	360170	30014	1	421
F4KFJ2;Q9LFL3	F4KFJ2;Q9LFL3		At5g16880;F2K13_30	>tr|F4KFJ2|F4KFJ2_ARATH Isoform of Q9LFL3, Target of Myb protein 1 OS=Arabidopsis thaliana GN=At5g16880 PE=1 SV=1;>tr|Q9LFL3|Q9LFL3_ARATH AT5g16880/F2K13_30 OS=Arabidopsis thaliana GN=F2K13_30 PE=1 SV=1	2	2	33.342	0	21.102	6.7	435870	25639	9	423
F4KGV2;F4KGV5;P48349;P48349-2	F4KGV2;F4KGV5;P48349;P48349-2	14-3-3-like protein GF14 lambda	GRF6	>tr|F4KGV2|F4KGV2_ARATH Isoform of P48349, 14-3-3-like protein GF14 lambda OS=Arabidopsis thaliana GN=GRF6 PE=3 SV=1;>tr|F4KGV5|F4KGV5_ARATH Isoform of P48349, 14-3-3-like protein GF14 lambda OS=Arabidopsis thaliana GN=GRF6 PE=3 SV=1;>sp|P48349|14336_ARATH	4	3	27.718	0	54.298	13.8	8425400	526590	22	425
Q8W4R0;F4KH14	Q8W4R0;F4KH14		At5g17530	>tr|Q8W4R0|Q8W4R0_ARATH Isoform of F4KH14, AT5g17530/K10A8_10 OS=Arabidopsis thaliana GN=At5g17530 PE=2 SV=1;>tr|F4KH14|F4KH14_ARATH Phosphoglucosamine mutase family protein OS=Arabidopsis thaliana GN=At5g17530 PE=4 SV=1	2	3	62.875	0	118.35	8.1	8259800	305920	15	426
F4KHD5	F4KHD5		At5g40450	>tr|F4KHD5|F4KHD5_ARATH Uncharacterized protein OS=Arabidopsis thaliana GN=At5g40450 PE=1 SV=1	1	5	323	0	167.86	2.7	2737700	15917	46	428
F4KHU8;Q9FIE8;Q9SN95;Q9ZV36;C0Z2I3;Q8S8T4;Q9LZI2	F4KHU8;Q9FIE8;Q9SN95;Q9ZV36	UDP-glucuronic acid decarboxylase 3;UDP-glucuronic acid decarboxylase 5;UDP-glucuronic acid decarboxylase 6	UXS3;UXS5;UXS6	>tr|F4KHU8|F4KHU8_ARATH Isoform of Q9FIF0, UDP-glucuronic acid decarboxylase 3 OS=Arabidopsis thaliana GN=UXS3 PE=4 SV=1;>sp|Q9FIE8|UXS3_ARATH UDP-glucuronic acid decarboxylase 3 OS=Arabidopsis thaliana GN=UXS3 PE=1 SV=1;>sp|Q9SN95|UXS5_ARATH UDP-glucuroni	7	8	40.197	0	116.64	22.4	23176000	1053400	34	429
F4KHY7;P48348-2;P48348	F4KHY7;P48348-2;P48348	14-3-3-like protein GF14 kappa	GRF8	>tr|F4KHY7|F4KHY7_ARATH Isoform of Q9SU44, 14-3-3-like protein GF14 kappa OS=Arabidopsis thaliana GN=GRF8 PE=3 SV=1;>sp|P48348-2|14338_ARATH Isoform of P48348, Isoform 2 of 14-3-3-like protein GF14 kappa OS=Arabidopsis thaliana GN=GRF8;>sp|P48348|14338_ARA	3	3	29.53	0	8.5383	13.5	4012900	250810	8	430
O03042;F4INE2;P93292	O03042	Ribulose bisphosphate carboxylase large chain	rbcL	>sp|O03042|RBL_ARATH Ribulose bisphosphate carboxylase large chain OS=Arabidopsis thaliana GN=rbcL PE=1 SV=1	3	20	52.954	0	323.31	35.1	3070700000	139580000	430	432
O03983	O03983	Probable desiccation-related protein LEA14	LEA14	>sp|O03983|LEA14_ARATH Probable desiccation-related protein LEA14 OS=Arabidopsis thaliana GN=LEA14 PE=1 SV=1	1	2	16.543	0	16.132	19.2	8958500	1493100	12	433
O04023	O04023		F7G19.6	>sp|O04023|SRC2_ARATH Protein SRC2 homolog OS=Arabidopsis thaliana GN=SRC2 PE=1 SV=1	1	3	34.189	0	100.98	12.7	3532700	392530	10	434
O04130;O04130-2	O04130;O04130-2	D-3-phosphoglycerate dehydrogenase 2, chloroplastic	PGDH2	>sp|O04130|SERA2_ARATH D-3-phosphoglycerate dehydrogenase 2, chloroplastic OS=Arabidopsis thaliana GN=PGDH2 PE=1 SV=2;>sp|O04130-2|SERA2_ARATH Isoform of O04130, Isoform 2 of D-3-phosphoglycerate dehydrogenase 2, chloroplastic OS=Arabidopsis thaliana GN=PG	2	3	66.453	0	31.126	5.9	3145600	112340	6	435
O04151;F4I529	O04151;F4I529	Calreticulin-1	CRT1;CRT1a	>sp|O04151|CALR1_ARATH Calreticulin-1 OS=Arabidopsis thaliana GN=CRT1 PE=1 SV=1;>tr|F4I529|F4I529_ARATH Isoform of O04151, Calreticulin-1 OS=Arabidopsis thaliana GN=CRT1a PE=3 SV=1	2	2	48.527	0	15.597	7.5	912210	33785	2	436
O04196	O04196	Isoamylase 1, chloroplastic	ISA1	>sp|O04196|ISOA1_ARATH Isoamylase 1, chloroplastic OS=Arabidopsis thaliana GN=ISA1 PE=1 SV=1	1	1	89.48	0.0057471	6.1563	1.5	394710	10668	2	437
O04209	O04209	Clathrin light chain 2	CLC2	>sp|O04209|CLC2_ARATH Clathrin light chain 2 OS=Arabidopsis thaliana GN=CLC2 PE=1 SV=1	1	1	28.837	0.00094473	6.6309	5.8	464720	42247	3	438
O04309;O04309-2	O04309;O04309-2	Jacalin-related lectin 35	JAL35	>sp|O04309|JAL35_ARATH Jacalin-related lectin 35 OS=Arabidopsis thaliana GN=JAL35 PE=1 SV=1;>sp|O04309-2|JAL35_ARATH Isoform of O04309, Isoform 2 of Jacalin-related lectin 35 OS=Arabidopsis thaliana GN=JAL35	2	4	48.496	0	41.698	15.5	3778500	179930	11	439
O04314-2;O04313;O04314	O04314-2;O04313;O04314	PYK10-binding protein 1;PYK10-binding protein 2	PBP1;PBP2	>sp|O04314-2|JAL30_ARATH Isoform of O04314, Isoform 2 of PYK10-binding protein 1 OS=Arabidopsis thaliana GN=PBP1;>sp|O04313|JAL31_ARATH PYK10-binding protein 2 OS=Arabidopsis thaliana GN=PBP2 PE=1 SV=1;>sp|O04314|JAL30_ARATH PYK10-binding protein 1 OS=Arab	3	1	29.826	0	8.7181	5.1	736130	61344	3	440
O04316	O04316	Nitrile-specifier protein 4	NSP4	>sp|O04316|JAL29_ARATH Nitrile-specifier protein 4 OS=Arabidopsis thaliana GN=NSP4 PE=2 SV=1	1	8	67.603	0	101.34	16.5	37453000	1170400	45	441
O04376;F4JBC5;F4JBC4;Q9ZQY6;Q8LF36;Q9SV41;Q9LU89;Q8RW96;Q9LVE2;Q93YV6	O04376	Serine/threonine protein phosphatase 2A 57 kDa regulatory subunit B beta isoform	BBETA	>sp|O04376|2A5B_ARATH Serine/threonine protein phosphatase 2A 57 kDa regulatory subunit B beta isoform OS=Arabidopsis thaliana GN=BBETA PE=1 SV=1	10	1	57.471	0	77.614	3.4	903850	33476	11	445
O04379;O04379-2	O04379;O04379-2	Protein argonaute 1	AGO1	>sp|O04379|AGO1_ARATH Protein argonaute 1 OS=Arabidopsis thaliana GN=AGO1 PE=1 SV=1;>sp|O04379-2|AGO1_ARATH Isoform of O04379, Isoform 2 of Protein argonaute 1 OS=Arabidopsis thaliana GN=AGO1	2	11	116.19	0	100.6	12.4	21041000	389640	53	446
O04420	O04420	Uricase		>sp|O04420|URIC_ARATH Uricase OS=Arabidopsis thaliana GN=At2g26230 PE=1 SV=2	1	1	34.88	0	10.644	3.9	1481200	77959	5	447
O04450;O04450-2;Q67ZE4	O04450;O04450-2	T-complex protein 1 subunit epsilon		>sp|O04450|TCPE_ARATH T-complex protein 1 subunit epsilon OS=Arabidopsis thaliana GN=CCT5 PE=1 SV=1;>sp|O04450-2|TCPE_ARATH Isoform of O04450, Isoform 2 of T-complex protein 1 subunit epsilon OS=Arabidopsis thaliana GN=CCT5	3	5	59.384	0	93.191	9.2	9569500	318980	41	448
O04487;C0Z2L8	O04487;C0Z2L8	Probable elongation factor 1-gamma 1	At1g09640	>sp|O04487|EF1G1_ARATH Probable elongation factor 1-gamma 1 OS=Arabidopsis thaliana GN=At1g09640 PE=2 SV=1;>tr|C0Z2L8|C0Z2L8_ARATH Isoform of O04487, AT1G09640 protein OS=Arabidopsis thaliana GN=At1g09640 PE=2 SV=1	2	10	46.66	0	190.54	29.5	22627000	1331000	25	450
O04496	O04496		F21M12.13	>tr|O04496|O04496_ARATH Aspartyl protease-like protein OS=Arabidopsis thaliana GN=F21M12.13 PE=2 SV=1	1	1	47.661	0	18.325	3.3	1310100	87341	4	452
O04499	O04499	2,3-bisphosphoglycerate-independent phosphoglycerate mutase 1	PGM1	>sp|O04499|PMG1_ARATH 2,3-bisphosphoglycerate-independent phosphoglycerate mutase 1 OS=Arabidopsis thaliana GN=PGM1 PE=2 SV=3	1	12	60.579	0	34.239	28.9	1001600	32309	13	453
O04603	O04603	50S ribosomal protein L5, chloroplastic	RPL5	>sp|O04603|RK5_ARATH 50S ribosomal protein L5, chloroplastic OS=Arabidopsis thaliana GN=RPL5 PE=2 SV=1	1	8	28.343	0	109.52	30.9	13964000	734960	46	454
O04630-2;O04630	O04630-2;O04630	Threonine--tRNA ligase, mitochondrial	THRRS	>sp|O04630-2|SYTM1_ARATH Isoform of O04630, Isoform Cytoplasmic of Threonine--tRNA ligase, mitochondrial 1 OS=Arabidopsis thaliana GN=THRRS;>sp|O04630|SYTM1_ARATH Threonine--tRNA ligase, mitochondrial 1 OS=Arabidopsis thaliana GN=THRRS PE=2 SV=3	2	5	77.336	0	161.67	7.8	7436700	181380	28	455
O04658	O04658	Probable nucleolar protein 5-1	NOP5-1	>sp|O04658|NOP5A_ARATH Probable nucleolar protein 5-1 OS=Arabidopsis thaliana GN=NOP5-1 PE=2 SV=2	1	2	58.754	0	39.806	2.8	1127500	45101	8	456
Q8VYP7;Q01474;O04834;O80489;Q3E6Q3	Q8VYP7;Q01474;O04834;O80489	GTP-binding protein SAR1B;GTP-binding protein SAR1A	At3g62560;SAR1B;SAR1A;T12M4.12	>tr|Q8VYP7|Q8VYP7_ARATH Putative Sar1 GTP binding protein OS=Arabidopsis thaliana GN=At3g62560 PE=2 SV=1;>sp|Q01474|SAR1B_ARATH GTP-binding protein SAR1B OS=Arabidopsis thaliana GN=SAR1B PE=1 SV=1;>sp|O04834|SAR1A_ARATH GTP-binding protein SAR1A OS=Arabido	5	3	21.939	0	37.883	19.2	5783400	444880	21	457
O04846-3;O04846;O04846-2	O04846-3;O04846;O04846-2	Alpha carbonic anhydrase 1, chloroplastic	ACA1	>sp|O04846-3|ATCA1_ARATH Isoform of O04846, Isoform 3 of Alpha carbonic anhydrase 1, chloroplastic OS=Arabidopsis thaliana GN=ACA1;>sp|O04846|ATCA1_ARATH Alpha carbonic anhydrase 1, chloroplastic OS=Arabidopsis thaliana GN=ACA1 PE=1 SV=2;>sp|O04846-2|ATCA1	3	1	21.752	0	12.177	6.4	1420200	157800	6	458
Q9LD28;O81826;Q9LHQ5;Q9C681;Q9S9K7;O04848	Q9LD28;O81826;Q9LHQ5;Q9C681;Q9S9K7;O04848	Histone H2A.6;Probable histone H2A.3;Probable histone H2A.2;Probable histone H2A.1;Probable histone H2AXb;Probable histone H2AXa	RAT5	>sp|Q9LD28|H2A6_ARATH Histone H2A.6 OS=Arabidopsis thaliana GN=RAT5 PE=1 SV=1;>sp|O81826|H2A3_ARATH Probable histone H2A.3 OS=Arabidopsis thaliana GN=At4g27230 PE=1 SV=1;>sp|Q9LHQ5|H2A2_ARATH Probable histone H2A.2 OS=Arabidopsis thaliana GN=At3g20670 PE=1	6	1	13.658	0	27.477	6.9	18629000	3104800	21	459
O04905;O04905-2;B3H4S0;Q8VY84;Q6NMK6	O04905;O04905-2	UMP-CMP kinase 3	UMK3	>sp|O04905|KCY3_ARATH UMP-CMP kinase 3 OS=Arabidopsis thaliana GN=UMK3 PE=1 SV=1;>sp|O04905-2|KCY3_ARATH Isoform of O04905, Isoform 2 of UMP-CMP kinase 3 OS=Arabidopsis thaliana GN=UMK3	5	1	22.481	0	49.238	7.9	2083800	160290	6	460
O04983;F4JYE0;F4JYE1	O04983;F4JYE0;F4JYE1	Biotin carboxylase, chloroplastic	CAC2	>sp|O04983|ACCC_ARATH Biotin carboxylase, chloroplastic OS=Arabidopsis thaliana GN=CAC2 PE=1 SV=1;>tr|F4JYE0|F4JYE0_ARATH Isoform of O04983, Biotin carboxylase subunit CAC2 OS=Arabidopsis thaliana GN=CAC2 PE=4 SV=1;>tr|F4JYE1|F4JYE1_ARATH Isoform of O04983	3	11	58.386	0	137.3	24.8	37818000	1219900	53	462
O22126;Q9LZX4	O22126;Q9LZX4	Fasciclin-like arabinogalactan protein 8;Fasciclin-like arabinogalactan protein 10	FLA8;FLA10	>sp|O22126|FLA8_ARATH Fasciclin-like arabinogalactan protein 8 OS=Arabidopsis thaliana GN=FLA8 PE=1 SV=1;>sp|Q9LZX4|FLA10_ARATH Fasciclin-like arabinogalactan protein 10 OS=Arabidopsis thaliana GN=FLA10 PE=1 SV=1	2	3	43.074	0	27.909	7.6	1344800	89657	7	463
O22160;O22160-2	O22160;O22160-2	Thylakoid lumenal 15 kDa protein 1, chloroplastic		>sp|O22160|TL15A_ARATH Thylakoid lumenal 15 kDa protein 1, chloroplastic OS=Arabidopsis thaliana GN=At2g44920 PE=1 SV=2;>sp|O22160-2|TL15A_ARATH Isoform of O22160, Isoform 2 of Thylakoid lumenal 15 kDa protein 1, chloroplastic OS=Arabidopsis thaliana GN=At	2	3	23.778	0	84.054	23.7	6437200	429140	19	464
O22173;O64380	O22173	Polyadenylate-binding protein 4	PAB4	>sp|O22173|PABP4_ARATH Polyadenylate-binding protein 4 OS=Arabidopsis thaliana GN=PAB4 PE=1 SV=1	2	6	71.652	0	94.357	10.3	5727300	190910	25	466
O22229	O22229	NADPH-dependent thioredoxin reductase 3	NTRC	>sp|O22229|TRXB3_ARATH NADPH-dependent thioredoxin reductase 3 OS=Arabidopsis thaliana GN=NTRC PE=1 SV=2	1	5	57.949	0	88.213	19.5	6032300	301610	31	467
O22263;A8MSC5;F4IL52;F4IL53	O22263;A8MSC5;F4IL52	Protein disulfide-isomerase like 2-1	PDIL2-1;UNE5	>sp|O22263|PDI21_ARATH Protein disulfide-isomerase like 2-1 OS=Arabidopsis thaliana GN=PDIL2-1 PE=2 SV=1;>tr|A8MSC5|A8MSC5_ARATH Isoform of O22263, AT2G47470 protein OS=Arabidopsis thaliana GN=UNE5 PE=2 SV=1;>tr|F4IL52|F4IL52_ARATH Isoform of O22263, Prote	4	8	39.496	0	159.33	23	33094000	1654700	52	468
O22265	O22265	Signal recognition particle 43 kDa protein, chloroplastic	CAO	>sp|O22265|SR43C_ARATH Signal recognition particle 43 kDa protein, chloroplastic OS=Arabidopsis thaliana GN=CAO PE=1 SV=2	1	1	41.279	0	19.441	6.2	683430	34171	4	469
O22287	O22287	Mannose-1-phosphate guanylyltransferase 1	CYT1	>sp|O22287|GMPP1_ARATH Mannose-1-phosphate guanylyltransferase 1 OS=Arabidopsis thaliana GN=CYT1 PE=1 SV=1	1	3	39.577	0	35.779	9.4	4896600	306040	8	470
O22468;O22469	O22468	WD-40 repeat-containing protein MSI2	MSI2	>sp|O22468|MSI2_ARATH WD-40 repeat-containing protein MSI2 OS=Arabidopsis thaliana GN=MSI2 PE=2 SV=1	2	1	46.703	0	27.107	2.2	426630	22454	3	472
O22609	O22609	Protease Do-like 1, chloroplastic	DEGP1	>sp|O22609|DEGP1_ARATH Protease Do-like 1, chloroplastic OS=Arabidopsis thaliana GN=DEGP1 PE=1 SV=2	1	1	46.673	0	13.023	2.1	1013300	56296	2	474
O22715	O22715	AP-1 complex subunit mu-2	AP1M2	>sp|O22715|AP1M2_ARATH AP-1 complex subunit mu-2 OS=Arabidopsis thaliana GN=AP1M2 PE=1 SV=1	1	2	49.032	0	12.802	5.8	1525500	72642	3	475
O22791	O22791		At2g33410	>tr|O22791|O22791_ARATH Putative RNA-binding protein OS=Arabidopsis thaliana GN=At2g33410 PE=2 SV=1	1	1	41.328	0.00047596	6.6954	3.7	1112000	85537	1	477
O22795	O22795	50S ribosomal protein L28, chloroplastic	RPL28	>sp|O22795|RK28_ARATH 50S ribosomal protein L28, chloroplastic OS=Arabidopsis thaliana GN=RPL28 PE=2 SV=2	1	4	16.033	0	122.98	17.5	122920000	13657000	36	478
O22810;O22809	O22810;O22809		At2g33600;At2g33590	>tr|O22810|O22810_ARATH At2g33600 OS=Arabidopsis thaliana GN=At2g33600 PE=2 SV=1;>tr|O22809|O22809_ARATH Cinnamoyl-CoA:NADP oxidoreductase-like 1 OS=Arabidopsis thaliana GN=At2g33590 PE=2 SV=1	2	1	35.614	0.0041115	6.3253	3.7	1254400	104530	2	479
O22822	O22822	UDP-glycosyltransferase 74F2	UGT74F2	>sp|O22822|U74F2_ARATH UDP-glycosyltransferase 74F2 OS=Arabidopsis thaliana GN=UGT74F2 PE=1 SV=1	1	2	50.771	0	12.045	4.2	2668800	205290	2	480
O22826	O22826		At2g43770	>tr|O22826|O22826_ARATH At2g43770 OS=Arabidopsis thaliana GN=At2g43770 PE=2 SV=1	1	1	37.885	0	19.245	3.2	3035400	159760	3	481
O22860	O22860	60S ribosomal protein L38	RPL38A	>sp|O22860|RL38_ARATH 60S ribosomal protein L38 OS=Arabidopsis thaliana GN=RPL38A PE=3 SV=1	1	2	8.1216	0	20.469	27.5	28275000	9424900	24	482
O22870	O22870	Peptidyl-prolyl cis-trans isomerase FKBP16-3, chloroplastic	FKBP16-3	>sp|O22870|FK163_ARATH Peptidyl-prolyl cis-trans isomerase FKBP16-3, chloroplastic OS=Arabidopsis thaliana GN=FKBP16-3 PE=1 SV=2	1	1	23.564	0	13.163	4.9	1135100	87312	2	483
O22886	O22886	Uroporphyrinogen decarboxylase 2, chloroplastic	HEME2	>sp|O22886|DCUP2_ARATH Uroporphyrinogen decarboxylase 2, chloroplastic OS=Arabidopsis thaliana GN=HEME2 PE=2 SV=1	1	6	43.579	0	164.07	18.8	30533000	1607000	45	484
O22899	O22899	Probable pre-mRNA-splicing factor ATP-dependent RNA helicase		>sp|O22899|DHX15_ARATH Probable pre-mRNA-splicing factor ATP-dependent RNA helicase OS=Arabidopsis thaliana GN=At2g47250 PE=2 SV=1	1	4	82.653	0	108.93	6.6	3866800	99148	25	485
O22914	O22914	Calvin cycle protein CP12-1, chloroplastic	CP12-1	>sp|O22914|CP121_ARATH Calvin cycle protein CP12-1, chloroplastic OS=Arabidopsis thaliana GN=CP12-1 PE=1 SV=1	1	1	13.487	0.00050201	7.2215	8.1	4980600	1245100	4	486
O22941	O22941	Zinc-metallopeptidase, peroxisomal	PXM16	>sp|O22941|PXM16_ARATH Zinc-metallopeptidase, peroxisomal OS=Arabidopsis thaliana GN=PXM16 PE=2 SV=1	1	1	110.99	0	22.479	1	847770	18839	5	487
O22957;F4IGU7	O22957;F4IGU7		At2g34040	>tr|O22957|O22957_ARATH Apoptosis inhibitory protein 5 (API5) OS=Arabidopsis thaliana GN=At2g34040 PE=1 SV=2;>tr|F4IGU7|F4IGU7_ARATH Isoform of O22957, Apoptosis inhibitory protein 5 (API5) OS=Arabidopsis thaliana GN=At2g34040 PE=1 SV=1	2	9	61.644	0	244.66	19.7	21267000	644450	60	488
O23016	O23016	Probable voltage-gated potassium channel subunit beta	KAB1	>sp|O23016|KCAB_ARATH Probable voltage-gated potassium channel subunit beta OS=Arabidopsis thaliana GN=KAB1 PE=1 SV=1	1	5	36.538	0	69.461	13.7	13765000	724460	38	490
O23049	O23049	50S ribosomal protein L6, chloroplastic	RPL6	>sp|O23049|RK6_ARATH 50S ribosomal protein L6, chloroplastic OS=Arabidopsis thaliana GN=RPL6 PE=2 SV=1	1	12	24.705	0	323.31	49.3	327290000	23378000	102	491
O23138;B3H4Y9;Q9T0G2	O23138;B3H4Y9;Q9T0G2	Probable cytochrome c At1g22840;Probable cytochrome c At4g10040	CYTC-1	>sp|O23138|CYC1_ARATH Cytochrome c-1 OS=Arabidopsis thaliana GN=CYTC-1 PE=1 SV=1;>tr|B3H4Y9|B3H4Y9_ARATH Isoform of O23138, Cytochrome C-1 OS=Arabidopsis thaliana GN=CYTC-1 PE=1 SV=1;>sp|Q9T0G2|CYC2_ARATH Cytochrome c-2 OS=Arabidopsis thaliana GN=CYTC-2 PE	3	2	12.394	0	18.651	20.2	1961500	245190	9	492
O23157	O23157		C7A10.60	>tr|O23157|O23157_ARATH AT4g37300/C7A10_60 OS=Arabidopsis thaliana GN=C7A10.60 PE=1 SV=1	1	1	18.815	0.00048638	6.8674	6.9	284930	31659	2	494
O23247	O23247		T25K17.110	>sp|O23247|SYRM_ARATH Arginine--tRNA ligase, chloroplastic/mitochondrial OS=Arabidopsis thaliana GN=EMB1027 PE=1 SV=1	1	1	72.386	0	18.148	1.6	431670	12333	10	496
O23252	O23252	Eukaryotic translation initiation factor 4E-1	EIF4E1	>sp|O23252|IF4E1_ARATH Eukaryotic translation initiation factor 4E-1 OS=Arabidopsis thaliana GN=EIF4E1 PE=1 SV=1	1	1	26.519	0	10.733	5.5	832250	64019	8	497
O23254;Q9SVM4	O23254	Serine hydroxymethyltransferase 4	SHM4	>sp|O23254|GLYC4_ARATH Serine hydroxymethyltransferase 4 OS=Arabidopsis thaliana GN=SHM4 PE=1 SV=1	2	6	51.717	0	92.482	15.5	26719000	1272300	36	498
O23255;F4JTV4;F4JTV5;A8MQP1	O23255;F4JTV4;F4JTV5;A8MQP1	Adenosylhomocysteinase 1;Adenosylhomocysteinase	SAHH1;MEE58	>sp|O23255|SAHH1_ARATH Adenosylhomocysteinase 1 OS=Arabidopsis thaliana GN=SAHH1 PE=1 SV=1;>tr|F4JTV4|F4JTV4_ARATH Isoform of O23255, Adenosylhomocysteinase OS=Arabidopsis thaliana GN=MEE58 PE=3 SV=1;>tr|F4JTV5|F4JTV5_ARATH Isoform of O23255, Adenosylhomoc	4	12	53.378	0	187.99	28.7	102470000	4098800	101	499
O23264	O23264	Selenium-binding protein 1	SBP1	>sp|O23264|SEBP1_ARATH Selenium-binding protein 1 OS=Arabidopsis thaliana GN=SBP1 PE=1 SV=1	1	9	54.056	0	170.36	26.5	12957000	479870	33	500
O23290;F4JUQ4	O23290;F4JUQ4	60S ribosomal protein L36a	RPL36AA;At4g14320	>sp|O23290|RL36A_ARATH 60S ribosomal protein L36a OS=Arabidopsis thaliana GN=RPL36AA PE=2 SV=3;>tr|F4JUQ4|F4JUQ4_ARATH Isoform of O23290, 60S ribosomal protein L36a OS=Arabidopsis thaliana GN=At4g14320 PE=3 SV=1	2	3	12.125	0	74.12	16.2	84182000	21046000	41	501
O23344	O23344		dl3485w	>tr|O23344|O23344_ARATH AT4g14890/dl3485w OS=Arabidopsis thaliana GN=dl3485w PE=2 SV=1	1	1	16.732	0	49.96	9.7	1698500	169850	12	502
O23515;Q8VYF1	O23515;Q8VYF1	60S ribosomal protein L15-1;60S ribosomal protein L15-2	RPL15A;RPL15B	>sp|O23515|RL151_ARATH 60S ribosomal protein L15-1 OS=Arabidopsis thaliana GN=RPL15A PE=2 SV=1;>sp|Q8VYF1|RL152_ARATH 60S ribosomal protein L15-2 OS=Arabidopsis thaliana GN=RPL15B PE=2 SV=1	2	3	24.239	0	83.457	19.1	22416000	2490700	19	507
O23523;A8MQJ5;A8MQG3	O23523;A8MQJ5;A8MQG3		dl4440w;At4g16830	>tr|O23523|O23523_ARATH AT4g16830/dl4440w OS=Arabidopsis thaliana GN=dl4440w PE=1 SV=1;>tr|A8MQJ5|A8MQJ5_ARATH Isoform of O23523, Hyaluronan / mRNA binding domain-containing protein OS=Arabidopsis thaliana GN=At4g16830 PE=1 SV=1;>tr|A8MQG3|A8MQG3_ARATH Iso	3	10	37.467	0	108.29	28.7	15826000	832960	47	508
O23547	O23547	Expansin-like B1	EXLB1	>sp|O23547|EXLB1_ARATH Expansin-like B1 OS=Arabidopsis thaliana GN=EXLB1 PE=2 SV=2	1	1	27.933	0	14.772	5.2	742250	82473	6	509
O23553	O23553	Beta-amylase 3, chloroplastic	BAM3	>sp|O23553|BAM3_ARATH Beta-amylase 3, chloroplastic OS=Arabidopsis thaliana GN=BAM3 PE=1 SV=3	1	11	61.352	0	253.29	24.6	16526000	486070	51	510
O23593	O23593		dl4795w	>tr|O23593|O23593_ARATH AT4g17520/dl4795w OS=Arabidopsis thaliana GN=dl4795w PE=1 SV=1	1	11	38.905	0	113.38	37.2	28011000	1556200	35	511
O23627-2;O23627;F4J376	O23627-2;O23627	Glycine--tRNA ligase 1, mitochondrial	GLYRS-1	>sp|O23627-2|SYGM1_ARATH Isoform of O23627, Isoform Cytoplasmic of Glycine--tRNA ligase, mitochondrial 1 OS=Arabidopsis thaliana GN=At1g29880;>sp|O23627|SYGM1_ARATH Glycine--tRNA ligase, mitochondrial 1 OS=Arabidopsis thaliana GN=At1g29880 PE=1 SV=1	3	12	77.23	0	279.85	22.3	42297000	1057400	68	513
O23653	O23653	Aspartokinase 2, chloroplastic	AK2	>sp|O23653|AK2_ARATH Aspartokinase 2, chloroplastic OS=Arabidopsis thaliana GN=AK2 PE=1 SV=2	1	4	59.604	0	74.278	7.9	7228200	225880	22	515
O23654	O23654	V-type proton ATPase catalytic subunit A	VHA-A	>sp|O23654|VATA_ARATH V-type proton ATPase catalytic subunit A OS=Arabidopsis thaliana GN=VHA-A PE=1 SV=1	1	9	68.812	0	270.15	19.6	19332000	508750	66	516
O23676	O23676	Protein mago nashi homolog		>sp|O23676|MGN_ARATH Protein mago nashi homolog OS=Arabidopsis thaliana GN=At1g02140 PE=1 SV=1	1	3	17.458	0	52.147	24.7	4467700	446770	14	518
O23722	O23722		MVD1	>tr|O23722|O23722_ARATH At2g38700 OS=Arabidopsis thaliana GN=MVD1 PE=2 SV=1	1	1	45.585	0	43.866	3.9	1311500	62450	11	525
O24496	O24496	Hydroxyacylglutathione hydrolase cytoplasmic	GLX2-2	>sp|O24496|GLO2C_ARATH Hydroxyacylglutathione hydrolase cytoplasmic OS=Arabidopsis thaliana GN=GLX2-2 PE=1 SV=2	1	1	28.791	0	22.79	2.7	1948600	149890	6	528
Q2V3Q0;P30186;O24616	Q2V3Q0;P30186;O24616	Proteasome subunit alpha type-7-A;Proteasome subunit alpha type-7-B	PAD1;PAD2	>tr|Q2V3Q0|Q2V3Q0_ARATH Isoform of P30186, 20S proteasome alpha subunit PAD1 OS=Arabidopsis thaliana GN=PAD1 PE=4 SV=1;>sp|P30186|PSA7A_ARATH Proteasome subunit alpha type-7-A OS=Arabidopsis thaliana GN=PAD1 PE=1 SV=1;>sp|O24616|PSA7B_ARATH Proteasome subu	3	1	26.569	0.00048031	6.7612	4.5	710710	47380	1	530
O24653	O24653	Guanosine nucleotide diphosphate dissociation inhibitor 2	GDI2	>sp|O24653|GDI2_ARATH Guanosine nucleotide diphosphate dissociation inhibitor 2 OS=Arabidopsis thaliana GN=GDI2 PE=2 SV=1	1	1	49.538	0.00048996	6.9428	2.7	752000	32696	6	531
O48549;A8MS03	O48549;A8MS03	40S ribosomal protein S6-1	RPS6A;RPS6	>sp|O48549|RS61_ARATH 40S ribosomal protein S6-1 OS=Arabidopsis thaliana GN=RPS6A PE=1 SV=2;>tr|A8MS03|A8MS03_ARATH Isoform of F4KHH8, 40S ribosomal protein S6-1 OS=Arabidopsis thaliana GN=RPS6 PE=1 SV=1	2	6	28.367	0	88.323	24.8	30813000	3081300	27	533
O48593	O48593	Asparagine--tRNA ligase, chloroplastic/mitochondrial	SYNO	>sp|O48593|SYNO_ARATH Asparagine--tRNA ligase, chloroplastic/mitochondrial OS=Arabidopsis thaliana GN=SYNO PE=2 SV=3	1	1	63.698	0.0018631	6.5014	2.1	621120	23005	3	535
O48661	O48661	Spermidine synthase 2	SPDSYN2	>sp|O48661|SPD2_ARATH Spermidine synthase 2 OS=Arabidopsis thaliana GN=SPDSYN2 PE=1 SV=2	1	3	37.14	0	55.666	12.4	3128700	195540	17	537
O48676;O48676-2	O48676;O48676-2	UDP-glycosyltransferase 74B1	UGT74B1	>sp|O48676|U74B1_ARATH UDP-glycosyltransferase 74B1 OS=Arabidopsis thaliana GN=UGT74B1 PE=1 SV=1;>sp|O48676-2|U74B1_ARATH Isoform of O48676, Isoform 2 of UDP-glycosyltransferase 74B1 OS=Arabidopsis thaliana GN=UGT74B1	2	6	51.002	0	137.78	16.1	15257000	803020	32	538
O48737	O48737	Thioredoxin M1, chloroplastic		>sp|O48737|TRXM1_ARATH Thioredoxin M1, chloroplastic OS=Arabidopsis thaliana GN=At1g03680 PE=2 SV=1	1	1	19.664	0	117	8.9	4644700	422240	20	540
O48773	O48773	Protein disulfide-isomerase 2-3	PDIL2-3	>sp|O48773|PDI23_ARATH Protein disulfide-isomerase 2-3 OS=Arabidopsis thaliana GN=PDIL2-3 PE=2 SV=1	1	3	47.754	0	36.936	7.7	4361700	242310	9	541
O48802	O48802		At1g62390	>tr|O48802|O48802_ARATH Carboxylate clamp-tetratricopeptide repeat protein OS=Arabidopsis thaliana GN=At1g62390 PE=1 SV=1	1	2	82.707	0	57.443	5.3	2343000	60077	8	542
O48844;Q9MAT0	O48844	26S proteasome non-ATPase regulatory subunit 1 homolog A	RPN2A	>sp|O48844|PSD1A_ARATH 26S proteasome non-ATPase regulatory subunit 1 homolog A OS=Arabidopsis thaliana GN=RPN2A PE=1 SV=1	2	1	108.98	0	19.359	1.2	1065800	28048	5	544
O49006;Q42534	O49006	Pectinesterase/pectinesterase inhibitor 3;Pectinesterase inhibitor 3;Pectinesterase 3	PME3	>sp|O49006|PME3_ARATH Pectinesterase/pectinesterase inhibitor 3 OS=Arabidopsis thaliana GN=PME3 PE=2 SV=2	2	12	64.255	0	254.51	23.1	64043000	2134800	77	546
O49203;F4JPD8;Q8LAH8	O49203;F4JPD8;Q8LAH8	Nucleoside diphosphate kinase III, chloroplastic/mitochondrial;Nucleoside diphosphate kinase;Nucleoside diphosphate kinase IV, chloroplastic/mitochondrial	NDPK3;At4g23895;NDK4	>sp|O49203|NDK3_ARATH Nucleoside diphosphate kinase III, chloroplastic/mitochondrial OS=Arabidopsis thaliana GN=NDPK3 PE=1 SV=1;>tr|F4JPD8|F4JPD8_ARATH Nucleoside diphosphate kinase OS=Arabidopsis thaliana GN=At4g23895 PE=3 SV=1;>sp|Q8LAH8|NDK4_ARATH Nucle	3	4	25.734	0	46.614	18.1	12503000	893080	19	547
O49290	O49290	Carboxyvinyl-carboxyphosphonate phosphorylmutase, chloroplastic		>sp|O49290|CPPM_ARATH Carboxyvinyl-carboxyphosphonate phosphorylmutase, chloroplastic OS=Arabidopsis thaliana GN=At1g77060 PE=2 SV=2	1	1	36.565	0	11.613	2.7	2618400	174560	7	548
O49299	O49299	Probable phosphoglucomutase, cytoplasmic 1		>sp|O49299|PGMC1_ARATH Probable phosphoglucomutase, cytoplasmic 1 OS=Arabidopsis thaliana GN=At1g23190 PE=2 SV=2	1	4	63.17	0	94.008	7.9	5460700	151690	24	550
O49429-2;O49429	O49429-2;O49429		At4g20020	>sp|O49429-2|MORF1_ARATH Isoform of O49429, Isoform 2 of Multiple organellar RNA editing factor 1, mitochondrial OS=Arabidopsis thaliana GN=MORF1;>sp|O49429|MORF1_ARATH Multiple organellar RNA editing factor 1, mitochondrial OS=Arabidopsis thaliana GN=MORF	2	1	43.657	0.00094073	6.5868	3.2	321010	26750	1	553
O49453	O49453	Uncharacterized protein At4g28440		>sp|O49453|Y4844_ARATH Uncharacterized protein At4g28440 OS=Arabidopsis thaliana GN=At4g28440 PE=1 SV=1	1	1	16.459	0.0057319	6.1479	10.5	436930	48547	5	554
O49485	O49485	D-3-phosphoglycerate dehydrogenase 1, chloroplastic	PGDH1	>sp|O49485|SERA1_ARATH D-3-phosphoglycerate dehydrogenase 1, chloroplastic OS=Arabidopsis thaliana GN=PGDH1 PE=1 SV=1	1	7	63.324	0	92.024	12.1	25020000	862750	61	555
O49543;A8MSF1	O49543;A8MSF1	Cysteine desulfurase 1, mitochondrial	NIFS1;NFS1	>sp|O49543|MNIF1_ARATH Cysteine desulfurase, mitochondrial OS=Arabidopsis thaliana GN=NIFS1 PE=1 SV=1;>tr|A8MSF1|A8MSF1_ARATH Isoform of O49543, AT5G65720 protein OS=Arabidopsis thaliana GN=NFS1 PE=2 SV=1	2	2	50.295	0	14.846	6.6	3095900	114660	6	557
O49607	O49607		M4E13.40	>sp|O49607|SBT16_ARATH Subtilisin-like protease SBT1.6 OS=Arabidopsis thaliana GN=SBT1.6 PE=2 SV=1	1	1	81.045	0.00049652	7.1019	1.7	271010	7528.1	4	558
O49675	O49675	Probable carotenoid cleavage dioxygenase 4, chloroplastic	CCD4	>sp|O49675|CCD4_ARATH Probable carotenoid cleavage dioxygenase 4, chloroplastic OS=Arabidopsis thaliana GN=CCD4 PE=1 SV=1	1	1	65.601	0	41.516	2.2	412880	13763	13	560
O49686	O49686	Abscisic acid receptor PYR1	PYR1	>sp|O49686|PYR1_ARATH Abscisic acid receptor PYR1 OS=Arabidopsis thaliana GN=PYR1 PE=1 SV=1	1	2	21.575	0	14.791	9.9	2581400	215110	5	561
O50008	O50008	5-methyltetrahydropteroyltriglutamate--homocysteine methyltransferase 1	MS1	>sp|O50008|METE1_ARATH 5-methyltetrahydropteroyltriglutamate--homocysteine methyltransferase 1 OS=Arabidopsis thaliana GN=MS1 PE=1 SV=1	1	20	84.356	0	323.31	29.9	241040000	6343200	132	562
Q2V4Q4;Q3EDH2;O50061	Q2V4Q4;Q3EDH2;O50061	50S ribosomal protein L4, chloroplastic	RPL4	>tr|Q2V4Q4|Q2V4Q4_ARATH Isoform of O50061, 50S ribosomal protein L4 OS=Arabidopsis thaliana GN=RPL4 PE=2 SV=1;>tr|Q3EDH2|Q3EDH2_ARATH Isoform of O50061, 50S ribosomal protein L4 OS=Arabidopsis thaliana GN=RPL4 PE=3 SV=1;>sp|O50061|RK4_ARATH 50S ribosomal p	3	4	30.142	0	46.806	16.2	9835300	702520	28	563
O64490;F4JQU2;F4JQU1;F4IRF5	O64490		F20D22.6	>tr|O64490|O64490_ARATH F20D22.6 protein OS=Arabidopsis thaliana GN=F20D22.6 PE=2 SV=1	4	2	50.853	0	47.319	6	3258900	171520	14	564
O64517;O64518	O64517	Metacaspase-4;Metacaspase-4 subunit p20;Metacaspase-4 subunit p10	AMC4	>sp|O64517|MCA4_ARATH Metacaspase-4 OS=Arabidopsis thaliana GN=AMC4 PE=1 SV=1	2	6	45.483	0	69.494	21.3	8588700	390400	22	565
O64650;Q9M2F1;B3H5X2	O64650;Q9M2F1	40S ribosomal protein S27-1;40S ribosomal protein S27-2	RPS27A;RPS27B	>sp|O64650|RS271_ARATH 40S ribosomal protein S27-1 OS=Arabidopsis thaliana GN=RPS27A PE=3 SV=1;>sp|Q9M2F1|RS272_ARATH 40S ribosomal protein S27-2 OS=Arabidopsis thaliana GN=RPS27B PE=2 SV=2	3	2	9.405	0	53.032	36.9	10584000	3528000	30	567
O64740	O64740		At2g30050	>sp|O64740|SC13B_ARATH Protein transport protein SEC13 homolog B OS=Arabidopsis thaliana GN=SEC13B PE=1 SV=1	1	4	32.642	0	39.491	17.2	4998200	294010	18	571
O64745	O64745		At2g34810	>tr|O64745|O64745_ARATH At2g34810 OS=Arabidopsis thaliana GN=At2g34810 PE=2 SV=1	1	11	61.306	0	125.39	25	37128000	1197700	38	572
O64764	O64764	Thioredoxin O1, mitochondrial		>sp|O64764|TRXO1_ARATH Thioredoxin O1, mitochondrial OS=Arabidopsis thaliana GN=At2g35010 PE=2 SV=1	1	1	21.191	0	17.306	7.2	350240	26941	7	573
O64765;F4I7V2	O64765	UDP-N-acetylglucosamine diphosphorylase 2	GLCNAC1PUT2	>sp|O64765|UAP2_ARATH UDP-N-acetylglucosamine diphosphorylase 2 OS=Arabidopsis thaliana GN=GLCNAC1PUT2 PE=1 SV=1	2	3	55.759	0	8.0973	6.4	179130	7463.8	1	574
O64767;Q8RWT5	O64767;Q8RWT5		At2g35040	>tr|O64767|O64767_ARATH Isoform of Q8RWT5, AICARFT/IMPCHase bienzyme family protein OS=Arabidopsis thaliana GN=At2g35040 PE=3 SV=1;>tr|Q8RWT5|Q8RWT5_ARATH AICARFT/IMPCHase bienzyme family protein OS=Arabidopsis thaliana GN=At2g35040 PE=1 SV=1	2	1	59.471	0.00049188	6.9757	2	398570	13744	4	575
O64816;Q08467-4	O64816	Casein kinase II subunit alpha, chloroplastic		>sp|O64816|CSK2P_ARATH Casein kinase II subunit alpha, chloroplastic OS=Arabidopsis thaliana GN=At2g23070 PE=2 SV=1	2	2	50.236	0	41.365	6.5	2739100	124500	9	576
O64883	O64883	Beta-glucosidase 26, peroxisomal	BGLU26	>sp|O64883|BGL26_ARATH Beta-glucosidase 26, peroxisomal OS=Arabidopsis thaliana GN=BGLU26 PE=1 SV=1	1	4	63.915	0	57.05	7.3	5936600	258110	13	578
O64903	O64903	Nucleoside diphosphate kinase II, chloroplastic	NDPK2	>sp|O64903|NDK2_ARATH Nucleoside diphosphate kinase II, chloroplastic OS=Arabidopsis thaliana GN=NDPK2 PE=1 SV=2	1	2	25.55	0	19.108	8.7	3222700	247900	11	579
O65202;F4JMK8;Q9ZQP2	O65202;F4JMK8	Peroxisomal acyl-coenzyme A oxidase 1;Acyl-coenzyme A oxidase	ACX1	>sp|O65202|ACOX1_ARATH Peroxisomal acyl-coenzyme A oxidase 1 OS=Arabidopsis thaliana GN=ACX1 PE=1 SV=1;>tr|F4JMK8|F4JMK8_ARATH Isoform of O65202, Acyl-coenzyme A oxidase OS=Arabidopsis thaliana GN=ACX1 PE=3 SV=1	3	4	74.301	0	65.713	7.4	5627800	134000	26	580
O65258	O65258	Beta-amylase 2, chloroplastic	BAM2	>sp|O65258|BAM2_ARATH Beta-amylase 2, chloroplastic OS=Arabidopsis thaliana GN=BAM2 PE=1 SV=2	1	4	61.397	0	113.81	8.7	9735000	335690	21	581
O65271	O65271	Bifunctional protein FolD 4, chloroplastic;Methylenetetrahydrofolate dehydrogenase;Methenyltetrahydrofolate cyclohydrolase	FOLD4	>sp|O65271|FOLD4_ARATH Bifunctional protein FolD 4, chloroplastic OS=Arabidopsis thaliana GN=FOLD4 PE=1 SV=1	1	4	38.741	0	48.582	15.8	5628500	268020	7	582
O65282	O65282	20 kDa chaperonin, chloroplastic	CPN21	>sp|O65282|CH10C_ARATH 20 kDa chaperonin, chloroplastic OS=Arabidopsis thaliana GN=CPN21 PE=1 SV=2	1	6	26.802	0	79.998	31.2	11727000	781810	26	583
O65396	O65396	Aminomethyltransferase, mitochondrial	GDCST	>sp|O65396|GCST_ARATH Aminomethyltransferase, mitochondrial OS=Arabidopsis thaliana GN=GDCST PE=2 SV=1	1	10	44.444	0	202.59	30.9	128290000	5831100	57	585
O65398;F4IAH9;B9DFN6	O65398;F4IAH9;B9DFN6	Lactoylglutathione lyase	F12F1.32;GLX1	>tr|O65398|O65398_ARATH Isoform of F4IAH9, Lactoylglutathione lyase OS=Arabidopsis thaliana GN=F12F1.32 PE=1 SV=1;>tr|F4IAH9|F4IAH9_ARATH Lactoylglutathione lyase OS=Arabidopsis thaliana GN=GLX1 PE=1 SV=1;>tr|B9DFN6|B9DFN6_ARATH Isoform of F4IAH9, Lactoylg	3	3	31.928	0	133.6	12.4	8215900	684660	31	586
O65449;Q9SUD0;Q8VYB3	O65449		sks4	>tr|O65449|O65449_ARATH At4g22010 OS=Arabidopsis thaliana GN=sks4 PE=2 SV=1	3	7	60.455	0	323.31	18.5	22279000	891170	58	588
O65502	O65502		F23E12.190	>tr|O65502|O65502_ARATH AT4g35250/F23E12_190 OS=Arabidopsis thaliana GN=F23E12.190 PE=1 SV=1	1	3	43.723	0	46.911	7.1	2813500	112540	9	589
O65570;O65570-2;Q9LVC6	O65570;O65570-2	Villin-4	VLN4	>sp|O65570|VILI4_ARATH Villin-4 OS=Arabidopsis thaliana GN=VLN4 PE=1 SV=1;>sp|O65570-2|VILI4_ARATH Isoform of O65570, Isoform 2 of Villin-4 OS=Arabidopsis thaliana GN=VLN4	3	2	109.33	0	24.885	2.5	3977500	71027	9	590
O65581;F4KGQ0;P22197	O65581		M3E9.40	>tr|O65581|O65581_ARATH Fructose-bisphosphate aldolase OS=Arabidopsis thaliana GN=M3E9.40 PE=2 SV=1	3	14	38.293	0	323.31	47.2	220680000	11034000	101	591
O65639	O65639	Cold shock protein 1	CSP1	>sp|O65639|CSP1_ARATH Cold shock protein 1 OS=Arabidopsis thaliana GN=CSP1 PE=1 SV=1	1	1	30.087	0	17.42	4.3	3195200	199700	9	592
O65686	O65686		T4L20.200	>tr|O65686|O65686_ARATH AT4g34620/T4L20_200 OS=Arabidopsis thaliana GN=T4L20.200 PE=2 SV=1	1	5	12.699	0	112.21	40.7	114190000	19032000	34	593
O65719	O65719	Heat shock 70 kDa protein 3	HSP70-3	>sp|O65719|HSP7C_ARATH Heat shock 70 kDa protein 3 OS=Arabidopsis thaliana GN=HSP70-3 PE=1 SV=1	1	14	71.147	0	205.66	28.8	14509000	392130	38	594
O65896	O65896	Cytidine deaminase 1	CDA1	>sp|O65896|CDA1_ARATH Cytidine deaminase 1 OS=Arabidopsis thaliana GN=CDA1 PE=1 SV=1	1	3	32.581	0	43.916	10.6	5667500	333380	22	595
O65902	O65902	Cyclase-associated protein 1	CAP1	>sp|O65902|ACAP1_ARATH Cyclase-associated protein 1 OS=Arabidopsis thaliana GN=CAP1 PE=2 SV=1	1	3	50.969	0	40.429	6.3	3347200	119540	13	596
O78310	O78310	Superoxide dismutase [Cu-Zn] 2, chloroplastic	CSD2	>sp|O78310|SODC2_ARATH Superoxide dismutase [Cu-Zn] 2, chloroplastic OS=Arabidopsis thaliana GN=CSD2 PE=1 SV=2	1	4	22.244	0	269.28	38.4	194730000	21636000	64	597
O80345	O80345	Cyclin-dependent kinase F-1	CDKF-1	>sp|O80345|CDKF1_ARATH Cyclin-dependent kinase F-1 OS=Arabidopsis thaliana GN=CDKF-1 PE=1 SV=1	1	1	53.752	0	12.663	2.1	681330	29623	5	598
O80439	O80439	30S ribosomal protein S31, chloroplastic	RPS31	>sp|O80439|RR31_ARATH 30S ribosomal protein S31, chloroplastic OS=Arabidopsis thaliana GN=RPS31 PE=1 SV=1	1	5	12.783	0	49.337	31.4	52303000	10461000	60	599
O80448;O80446	O80448	Pyridoxal biosynthesis protein PDX1.1	PDX11	>sp|O80448|PDX11_ARATH Pyridoxal 5-phosphate synthase subunit PDX1.1 OS=Arabidopsis thaliana GN=PDX11 PE=1 SV=1	2	9	32.862	0	224.57	33	89931000	5620700	72	600
O80456	O80456		At2g23390	>tr|O80456|O80456_ARATH At2g23390/F26B6.4 OS=Arabidopsis thaliana GN=At2g23390 PE=2 SV=1	1	10	54.309	0	127.39	24.7	56902000	2370900	60	601
O80476	O80476	Methylesterase 2	MES2	>sp|O80476|MES2_ARATH Methylesterase 2 OS=Arabidopsis thaliana GN=MES2 PE=1 SV=1	1	5	29.667	0	99.226	22.1	23443000	1674500	36	602
O80477;F4IMK2-2;O80474;F4IMK2	O80477	Methylesterase 3	MES3	>sp|O80477|MES3_ARATH Methylesterase 3 OS=Arabidopsis thaliana GN=MES3 PE=2 SV=1	4	1	29.823	0	37.264	4.6	1180300	73769	16	603
Q9LV79;Q9SID8;Q9LFT9;O80501;Q9SMR4	Q9LV79;Q9SID8;Q9LFT9;O80501;Q9SMR4	Ras-related protein RABH1a;Ras-related protein RABH1d;Ras-related protein RABH1e;Ras-related protein RABH1b;Ras-related protein RABH1c	RABH1A;RABH1D;RABH1E;RABH1B;RABH1C	>sp|Q9LV79|RAH1A_ARATH Ras-related protein RABH1a OS=Arabidopsis thaliana GN=RABH1A PE=2 SV=1;>sp|Q9SID8|RAH1D_ARATH Ras-related protein RABH1d OS=Arabidopsis thaliana GN=RABH1D PE=3 SV=1;>sp|Q9LFT9|RAH1E_ARATH Ras-related protein RABH1e OS=Arabidopsis tha	5	1	23.12	0	7.9264	5.3	1716900	132070	3	605
O80526	O80526	ATP-citrate synthase alpha chain protein 3	ACLA-3	>sp|O80526|ACLA3_ARATH ATP-citrate synthase alpha chain protein 3 OS=Arabidopsis thaliana GN=ACLA-3 PE=2 SV=1	1	3	46.945	0	50.85	7.8	7076100	372430	18	607
O80567-2;O80567;O80567-3	O80567-2;O80567;O80567-3	La-related protein 6B	LARP6B	>sp|O80567-2|LRP6B_ARATH Isoform of O80567, Isoform 2 of La-related protein 6B OS=Arabidopsis thaliana GN=LARP6B;>sp|O80567|LRP6B_ARATH La-related protein 6B OS=Arabidopsis thaliana GN=LARP6B PE=1 SV=2;>sp|O80567-3|LRP6B_ARATH Isoform of O80567, Isoform 3	3	3	55.381	0	56.576	9.9	2098200	87424	23	608
O80574;Q8LB01-2;Q8LB01	O80574;Q8LB01-2;Q8LB01	4-hydroxy-tetrahydrodipicolinate reductase 1, chloroplastic;4-hydroxy-tetrahydrodipicolinate reductase 2, chloroplastic	DAPB1;DAPB2	>sp|O80574|DAPB1_ARATH 4-hydroxy-tetrahydrodipicolinate reductase 1, chloroplastic OS=Arabidopsis thaliana GN=DAPB1 PE=1 SV=2;>sp|Q8LB01-2|DAPB2_ARATH Isoform of Q8LB01, Isoform 2 of 4-hydroxy-tetrahydrodipicolinate reductase 2, chloroplastic OS=Arabidopsi	3	4	37.55	0	39.674	16.7	12297000	768590	19	609
O80576	O80576		At2g44060	>tr|O80576|O80576_ARATH At2g44060 OS=Arabidopsis thaliana GN=At2g44060 PE=2 SV=1	1	6	36.036	0	99.348	23.4	12136000	527630	40	610
O80585	O80585	Methylenetetrahydrofolate reductase 2	MTHFR2	>sp|O80585|MTHR2_ARATH Methylenetetrahydrofolate reductase 2 OS=Arabidopsis thaliana GN=MTHFR2 PE=1 SV=2	1	5	66.801	0	48.341	10.4	2589000	71916	16	611
O80796	O80796	Membrane-associated protein VIPP1, chloroplastic	VIPP1	>sp|O80796|VIPP1_ARATH Membrane-associated protein VIPP1, chloroplastic OS=Arabidopsis thaliana GN=VIPP1 PE=1 SV=1	1	1	36.392	0	13.748	3.6	326010	16301	7	614
O80852;O80852-2	O80852;O80852-2	Glutathione S-transferase F9	GSTF9	>sp|O80852|GSTF9_ARATH Glutathione S-transferase F9 OS=Arabidopsis thaliana GN=GSTF9 PE=1 SV=1;>sp|O80852-2|GSTF9_ARATH Isoform of O80852, Isoform 2 of Glutathione S-transferase F9 OS=Arabidopsis thaliana GN=GSTF9	2	7	24.146	0	174.35	42.3	59838000	7479800	44	617
O80860;Q8W585	O80860;Q8W585	ATP-dependent zinc metalloprotease FTSH 2, chloroplastic;ATP-dependent zinc metalloprotease FTSH 8, chloroplastic	FTSH2;FTSH8	>sp|O80860|FTSH2_ARATH ATP-dependent zinc metalloprotease FTSH 2, chloroplastic OS=Arabidopsis thaliana GN=FTSH2 PE=1 SV=1;>sp|Q8W585|FTSH8_ARATH ATP-dependent zinc metalloprotease FTSH 8, chloroplastic OS=Arabidopsis thaliana GN=FTSH8 PE=1 SV=1	2	1	74.157	0	31.388	1.9	1497900	45392	16	618
O80925	O80925	ADP-ribosylation factor GTPase-activating protein AGD7	AGD7	>sp|O80925|AGD7_ARATH ADP-ribosylation factor GTPase-activating protein AGD7 OS=Arabidopsis thaliana GN=AGD7 PE=1 SV=1	1	1	49.251	0	17.292	3.3	231920	7247.4	4	619
O80934	O80934	Uncharacterized protein At2g37660, chloroplastic		>sp|O80934|Y2766_ARATH Uncharacterized protein At2g37660, chloroplastic OS=Arabidopsis thaliana GN=At2g37660 PE=1 SV=2	1	5	34.879	0	83.177	24	8587400	429370	31	620
O80986	O80986		At2g26110	>tr|O80986|O80986_ARATH At2g26110 OS=Arabidopsis thaliana GN=At2g26110 PE=1 SV=1	1	1	35.371	0.0093537	5.9488	3.9	550450000	39318000	7	621
O80988	O80988	Glycine dehydrogenase (decarboxylating) 2, mitochondrial	GLDP2	>sp|O80988|GCSP2_ARATH Glycine dehydrogenase (decarboxylating) 2, mitochondrial OS=Arabidopsis thaliana GN=GLDP2 PE=2 SV=1	1	14	113.77	0	104.11	19.1	10198000	237160	26	622
O81014	O81014	4-diphosphocytidyl-2-C-methyl-D-erythritol kinase, chloroplastic	ISPE	>sp|O81014|ISPE_ARATH 4-diphosphocytidyl-2-C-methyl-D-erythritol kinase, chloroplastic OS=Arabidopsis thaliana GN=ISPE PE=2 SV=1	1	1	42.042	0	16.594	3.9	805570	57541	3	623
O81127-3;O81127-2;O81127	O81127-3;O81127-2;O81127	Serine/arginine-rich splicing factor RSZ21	RSZ21	>sp|O81127-3|RSZ21_ARATH Isoform of O81127, Isoform 3 of Serine/arginine-rich splicing factor RSZ21 OS=Arabidopsis thaliana GN=RSZ21;>sp|O81127-2|RSZ21_ARATH Isoform of O81127, Isoform 2 of Serine/arginine-rich splicing factor RSZ21 OS=Arabidopsis thaliana	3	2	18.87	0.0045045	6.2374	12.2	8517700	1064700	4	624
O81148	O81148	Proteasome subunit alpha type-4-A	PAC1	>sp|O81148|PSA4A_ARATH Proteasome subunit alpha type-4-A OS=Arabidopsis thaliana GN=PAC1 PE=1 SV=1	1	3	27.475	0	51.415	14.8	4979100	331940	19	625
O81644	O81644	Villin-2	VLN2	>sp|O81644|VILI2_ARATH Villin-2 OS=Arabidopsis thaliana GN=VLN2 PE=1 SV=2	1	8	107.84	0	123.01	10.7	12345000	220440	47	630
O81645	O81645	Villin-3	VLN3	>sp|O81645|VILI3_ARATH Villin-3 OS=Arabidopsis thaliana GN=VLN3 PE=1 SV=2	1	10	106.35	0	323.31	13.5	20890000	394160	82	631
O81716	O81716	Probable protein phosphatase 2C 21	PPC4-2	>sp|O81716|P2C21_ARATH Probable protein phosphatase 2C 21 OS=Arabidopsis thaliana GN=PPC4-2 PE=1 SV=1	1	1	39.354	0	12.352	2.8	600210	30010	2	632
O81852;O81852-2	O81852;O81852-2	Bifunctional aspartokinase/homoserine dehydrogenase 2, chloroplastic;Aspartokinase;Homoserine dehydrogenase	AKHSDH2	>sp|O81852|AKH2_ARATH Bifunctional aspartokinase/homoserine dehydrogenase 2, chloroplastic OS=Arabidopsis thaliana GN=AKHSDH2 PE=1 SV=1;>sp|O81852-2|AKH2_ARATH Isoform of O81852, Isoform 2 of Bifunctional aspartokinase/homoserine dehydrogenase 2, chloropla	2	3	100.25	0	50.761	2.8	2318000	46360	21	634
O82089	O82089	Copper transport protein CCH	CCH	>sp|O82089|CCH_ARATH Copper transport protein CCH OS=Arabidopsis thaliana GN=CCH PE=1 SV=1	1	2	12.971	0	83.511	22.3	10960000	1565800	17	635
O82197	O82197	Vacuolar protein sorting-associated protein 32 homolog 1	VPS32.1	>sp|O82197|VP321_ARATH Vacuolar protein sorting-associated protein 32 homolog 1 OS=Arabidopsis thaliana GN=VPS32.1 PE=1 SV=1	1	4	24.014	0	304.97	23.9	5494900	499530	30	636
O82204	O82204	60S ribosomal protein L28-1	RPL28A	>sp|O82204|RL281_ARATH 60S ribosomal protein L28-1 OS=Arabidopsis thaliana GN=RPL28A PE=2 SV=1	1	3	15.895	0	214.51	18.9	29313000	4187500	37	637
O82234	O82234	Translation initiation factor IF-3	At2g24060	>tr|O82234|O82234_ARATH Translation initiation factor IF-3 OS=Arabidopsis thaliana GN=At2g24060 PE=2 SV=1	1	2	35.141	0	56.438	8.7	872000	62286	17	639
O82240	O82240			>tr|O82240|O82240_ARATH Adenine nucleotide alpha hydrolases-like protein OS=Arabidopsis thaliana GN=At2g47710 PE=2 SV=1	1	4	17.301	0	32.871	37	8147600	905290	15	640
O82261;B3H581	O82261;B3H581	Protease Do-like 2, chloroplastic	DEGP2	>sp|O82261|DEGP2_ARATH Protease Do-like 2, chloroplastic OS=Arabidopsis thaliana GN=DEGP2 PE=1 SV=2;>tr|B3H581|B3H581_ARATH Isoform of O82261, DegP2 protease OS=Arabidopsis thaliana GN=DEGP2 PE=4 SV=1	2	8	66.801	0	108.32	14.8	38612000	1544500	42	641
Q9FZ51;Q9S7R3;Q9FGH2;Q6NNI3;Q9SN52;Q9ZVA0;Q9LW68;Q9LMK2;Q9M836;O82268	Q9FZ51;Q9S7R3;Q9FGH2;Q6NNI3;Q9SN52;Q9ZVA0;Q9LW68;Q9LMK2;Q9M836;O82268	Protein LIGHT-DEPENDENT SHORT HYPOCOTYLS 8;Protein LIGHT-DEPENDENT SHORT HYPOCOTYLS 10;Protein LIGHT-DEPENDENT SHORT HYPOCOTYLS 5;Protein LIGHT-DEPENDENT SHORT HYPOCOTYLS 1;Protein LIGHT-DEPENDENT SHORT HYPOCOTYLS 9;Protein LIGHT-DEPENDENT SHORT HYPOCOTYLS 7;Protein LIGHT-DEPENDENT SHORT HYPOCOTYLS 4;Protein LIGHT-DEPENDENT SHORT HYPOCOTYLS 6;Protein LIGHT-DEPENDENT SHORT HYPOCOTYLS 2;Protein LIG…	LSH8;LSH10;LSH5;LSH1;LSH9;LSH7;LSH4;LSH6;LSH2;LSH3	>sp|Q9FZ51|LSH8_ARATH Protein LIGHT-DEPENDENT SHORT HYPOCOTYLS 8 OS=Arabidopsis thaliana GN=LSH8 PE=1 SV=1;>sp|Q9S7R3|LSH10_ARATH Protein LIGHT-DEPENDENT SHORT HYPOCOTYLS 10 OS=Arabidopsis thaliana GN=LSH10 PE=1 SV=1;>sp|Q9FGH2|LSH5_ARATH Protein LIGHT-DEP	10	1	18.524	0	7.8483	7.3	1921800	213530	4	644
O82291	O82291	Probable plastid-lipid-associated protein 3, chloroplastic	PAP3	>sp|O82291|PAP3_ARATH Probable plastid-lipid-associated protein 3, chloroplastic OS=Arabidopsis thaliana GN=PAP3 PE=2 SV=1	1	2	40.505	0	107.95	6.6	2770300	173140	25	645
O82299	O82299			>tr|O82299|O82299_ARATH Putative chloroplast RNA binding protein OS=Arabidopsis thaliana GN=At2g35410 PE=1 SV=1	1	1	33.785	0.00047393	6.6544	4.5	519210	28845	4	646
O82314	O82314	Probable transcriptional regulatory protein At2g25830		>sp|O82314|U082_ARATH Probable transcriptional regulatory protein At2g25830 OS=Arabidopsis thaliana GN=At2g25830 PE=2 SV=2	1	1	36.813	0	33.826	2.4	747740	62312	17	647
O82326	O82326			>tr|O82326|O82326_ARATH Expressed protein OS=Arabidopsis thaliana GN=At2g14880 PE=1 SV=1	1	3	15.902	0	46.947	24.8	8248100	916460	17	648
O82392	O82392	Phosphomethylpyrimidine synthase, chloroplastic	THIC	>sp|O82392|THIC_ARATH Phosphomethylpyrimidine synthase, chloroplastic OS=Arabidopsis thaliana GN=THIC PE=1 SV=1	1	3	71.986	0	77.867	8.9	5053900	153150	13	651
O82399	O82399	Probable malate dehydrogenase, glyoxysomal		>sp|O82399|MDHG2_ARATH Probable malate dehydrogenase, glyoxysomal OS=Arabidopsis thaliana GN=At2g22780 PE=2 SV=1	1	3	37.465	0	67.539	9.9	9038200	502120	12	652
O82462	O82462			>sp|O82462|SYEC_ARATH Glutamate--tRNA ligase, cytoplasmic OS=Arabidopsis thaliana GN=At5g26707 PE=1 SV=1	1	5	81.064	0	170.51	7.6	10107000	252680	53	654
O82499	O82499	Translation initiation factor IF-1, chloroplastic		>sp|O82499|IF1C_ARATH Translation initiation factor IF-1, chloroplastic OS=Arabidopsis thaliana GN=At4g11175 PE=2 SV=2	1	1	15.733	0	12.334	7.1	6379700	1063300	7	655
O82533;Q9LXJ0	O82533	Cell division protein FtsZ homolog 2-1, chloroplastic	FTSZ2-1	>sp|O82533|FTZ21_ARATH Cell division protein FtsZ homolog 2-1, chloroplastic OS=Arabidopsis thaliana GN=FTSZ2-1 PE=1 SV=2	2	1	50.721	0	76.521	2.9	1740700	82891	15	656
O82628	O82628	V-type proton ATPase subunit G1	VHA-G1	>sp|O82628|VATG1_ARATH V-type proton ATPase subunit G1 OS=Arabidopsis thaliana GN=VHA-G1 PE=2 SV=1	1	3	12.397	0	21.375	20.9	2507400	501490	6	658
O82656;F4IA41	O82656;F4IA41	Protein-tyrosine-phosphatase PTP1	PTP1	>sp|O82656|PTP1_ARATH Protein-tyrosine-phosphatase PTP1 OS=Arabidopsis thaliana GN=PTP1 PE=1 SV=1;>tr|F4IA41|F4IA41_ARATH Isoform of O82656, Tyrosine phosphatase 1 OS=Arabidopsis thaliana GN=PTP1 PE=4 SV=1	2	3	37.798	0	21.395	10	2207000	137940	8	659
O82660	O82660	Photosystem II stability/assembly factor HCF136, chloroplastic	HCF136	>sp|O82660|P2SAF_ARATH Photosystem II stability/assembly factor HCF136, chloroplastic OS=Arabidopsis thaliana GN=HCF136 PE=1 SV=1	1	2	44.103	0	51.47	6.2	1993000	76655	13	660
O82663;Q9ZPX5	O82663	Succinate dehydrogenase [ubiquinone] flavoprotein subunit 1, mitochondrial	SDH1-1	>sp|O82663|SDHA1_ARATH Succinate dehydrogenase [ubiquinone] flavoprotein subunit 1, mitochondrial OS=Arabidopsis thaliana GN=SDH1-1 PE=1 SV=1	2	5	69.656	0	114.76	8.4	11188000	385780	23	662
O82762	O82762		At2g25970	>tr|O82762|O82762_ARATH F17H15.1/F17H15.1 OS=Arabidopsis thaliana GN=At2g25970 PE=1 SV=1	1	8	64.606	0	148.37	20.4	18157000	955650	45	663
O82768	O82768	Histidine biosynthesis bifunctional protein hisIE, chloroplastic;Phosphoribosyl-AMP cyclohydrolase;Phosphoribosyl-ATP pyrophosphatase	HISN2	>sp|O82768|HIS2_ARATH Histidine biosynthesis bifunctional protein hisIE, chloroplastic OS=Arabidopsis thaliana GN=HISN2 PE=1 SV=1	1	2	31.667	0	26.123	7.1	3714900	232180	8	664
O82808	O82808		At2g25950	>tr|O82808|O82808_ARATH At2g25950 OS=Arabidopsis thaliana GN=At2g25950 PE=2 SV=2	1	2	22.689	0	55.498	17.6	2314400	257150	13	665
Q39141;Q8VZ87;P0CJ48;P04778;Q9SHR7;Q9S7J7;Q9XF87;Q39142	Q39141;Q8VZ87;P0CJ48;P04778;Q9SHR7;Q9S7J7;Q9XF87;Q39142	Chlorophyll a-b binding protein 3, chloroplastic;Chlorophyll a-b binding protein 2, chloroplastic;Chlorophyll a-b binding protein 1, chloroplastic	Lhb1B2;LHCB1.2;LHCB1.1;LHCB1.3;LHCB2.1;LHCB2.2;Lhcb2:4;Lhb1B1	>tr|Q39141|Q39141_ARATH At2g34420/T31E10.24 OS=Arabidopsis thaliana GN=Lhb1B2 PE=2 SV=1;>sp|Q8VZ87|CB1B_ARATH Chlorophyll a-b binding protein 3, chloroplastic OS=Arabidopsis thaliana GN=LHCB1.2 PE=1 SV=2;>sp|P0CJ48|CB1A_ARATH Chlorophyll a-b binding protei	8	3	28.054	0	24.779	11.3	17584000	2198000	16	666
P05466	P05466	3-phosphoshikimate 1-carboxyvinyltransferase, chloroplastic		>sp|P05466|AROA_ARATH 3-phosphoshikimate 1-carboxyvinyltransferase, chloroplastic OS=Arabidopsis thaliana GN=At2g45300 PE=2 SV=3	1	3	55.733	0	54.691	7.3	5466800	218670	17	667
P09468	P09468	ATP synthase epsilon chain, chloroplastic	atpE	>sp|P09468|ATPE_ARATH ATP synthase epsilon chain, chloroplastic OS=Arabidopsis thaliana GN=atpE PE=1 SV=2	1	3	14.499	0	170.33	35.6	12742000	1592700	19	668
P0CJ47;P0CJ46	P0CJ47;P0CJ46	Actin-3;Actin-1	ACT3;ACT1	>sp|P0CJ47|ACT3_ARATH Actin-3 OS=Arabidopsis thaliana GN=ACT3 PE=1 SV=1;>sp|P0CJ46|ACT1_ARATH Actin-1 OS=Arabidopsis thaliana GN=ACT1 PE=1 SV=1	2	9	41.797	0	64.644	24.1	13289000	632790	14	671
P0CZ23;P0CZ24;Q9LMI7	P0CZ23	Acyl-coenzyme A oxidase 3, peroxisomal	ACX3	>sp|P0CZ23|ACOX3_ARATH Acyl-coenzyme A oxidase 3, peroxisomal OS=Arabidopsis thaliana GN=ACX3 PE=1 SV=1	3	6	75.675	0	206.2	8.9	17269000	431720	22	672
Q9M1P5;Q6ID97;Q9LYJ3;Q9LQC8;P36397;P0DH91	Q9M1P5;Q6ID97;Q9LYJ3;Q9LQC8;P36397;P0DH91	ADP-ribosylation factor 2-A;ADP-ribosylation factor 1;ADP-ribosylation factor 2-B	T17J13.250;ARFA1F;T15N1_160;ARF2-A;ARF1;ARF2-B	>tr|Q9M1P5|Q9M1P5_ARATH ADP-ribosylation factor A1E OS=Arabidopsis thaliana GN=T17J13.250 PE=2 SV=1;>tr|Q6ID97|Q6ID97_ARATH ADP-ribosylation factor A1F OS=Arabidopsis thaliana GN=ARFA1F PE=2 SV=1;>tr|Q9LYJ3|Q9LYJ3_ARATH ADP-ribosylation factor A1B OS=Arabi	6	6	20.607	0	177.36	39.2	40570000	4057000	45	673
Q8W4H7;Q8GTY0;Q0WL56;P0DH99;A8MSE8;F4HUA0;Q6NLF6	Q8W4H7;Q8GTY0;Q0WL56;P0DH99;A8MSE8;F4HUA0	Elongation factor 1-alpha 2;Elongation factor 1-alpha 4;Elongation factor 1-alpha 3;Elongation factor 1-alpha 1;Elongation factor 1-alpha	A2;A4;A3;A1;At5g60390;At1g07930	>sp|Q8W4H7|EF1A2_ARATH Elongation factor 1-alpha 2 OS=Arabidopsis thaliana GN=A2 PE=1 SV=2;>sp|Q8GTY0|EF1A4_ARATH Elongation factor 1-alpha 4 OS=Arabidopsis thaliana GN=A4 PE=1 SV=2;>sp|Q0WL56|EF1A3_ARATH Elongation factor 1-alpha 3 OS=Arabidopsis thaliana	7	17	49.502	0	323.31	35	1029000000	41161000	197	674
P10795;F4HRR5	P10795	Ribulose bisphosphate carboxylase small chain 1A, chloroplastic	RBCS-1A	>sp|P10795|RBS1A_ARATH Ribulose bisphosphate carboxylase small chain 1A, chloroplastic OS=Arabidopsis thaliana GN=RBCS-1A PE=1 SV=2	2	7	20.216	0	210.07	36.7	495530000	41295000	49	676
P10796	P10796	Ribulose bisphosphate carboxylase small chain 1B, chloroplastic	RBCS-1B	>sp|P10796|RBS1B_ARATH Ribulose bisphosphate carboxylase small chain 1B, chloroplastic OS=Arabidopsis thaliana GN=RBCS-1B PE=2 SV=1	1	6	20.286	0	197.38	37	788880000	60683000	32	677
P10797;B3H5S2;P10798;F4KA76	P10797;B3H5S2;P10798;F4KA76	Ribulose bisphosphate carboxylase small chain 2B, chloroplastic;Ribulose bisphosphate carboxylase small chain;Ribulose bisphosphate carboxylase small chain 3B, chloroplastic	RBCS-2B;At5g38410;RBCS-3B	>sp|P10797|RBS2B_ARATH Ribulose bisphosphate carboxylase small chain 2B, chloroplastic OS=Arabidopsis thaliana GN=RBCS-2B PE=2 SV=2;>tr|B3H5S2|B3H5S2_ARATH Isoform of P10798, Ribulose bisphosphate carboxylase small chain OS=Arabidopsis thaliana GN=At5g3841	4	6	20.35	0	33.481	37	140270000	10790000	9	678
P11035	P11035	Nitrate reductase [NADH] 2	NIA2	>sp|P11035|NIA2_ARATH Nitrate reductase [NADH] 2 OS=Arabidopsis thaliana GN=NIA2 PE=1 SV=1	1	4	102.84	0	82.675	4.9	5501500	119600	10	679
P11574;Q8W4E2	P11574;Q8W4E2	V-type proton ATPase subunit B1;V-type proton ATPase subunit B3	VHA-B1;VHA-B3	>sp|P11574|VATB1_ARATH V-type proton ATPase subunit B1 OS=Arabidopsis thaliana GN=VHA-B1 PE=2 SV=2;>sp|Q8W4E2|VATB3_ARATH V-type proton ATPase subunit B3 OS=Arabidopsis thaliana GN=VHA-B3 PE=2 SV=1	2	5	54.107	0	244.69	12.3	7668700	319530	39	680
P11829	P11829	Acyl carrier protein 1, chloroplastic	ACP1	>sp|P11829|ACP1_ARATH Acyl carrier protein 1, chloroplastic OS=Arabidopsis thaliana GN=ACP1 PE=1 SV=1	1	1	15.055	0	69.704	13.1	2055900	293700	5	681
P16127	P16127	Magnesium-chelatase subunit ChlI-1, chloroplastic	CHLI1	>sp|P16127|CHLI1_ARATH Magnesium-chelatase subunit ChlI-1, chloroplastic OS=Arabidopsis thaliana GN=CHLI1 PE=1 SV=1	1	8	46.269	0	149.72	17.7	70509000	3357600	68	683
P16180	P16180	30S ribosomal protein S17, chloroplastic	RPS17	>sp|P16180|RR17_ARATH 30S ribosomal protein S17, chloroplastic OS=Arabidopsis thaliana GN=RPS17 PE=1 SV=1	1	7	16.282	0	105.72	39.6	191780000	21309000	67	684
P16181;O65569	P16181;O65569	40S ribosomal protein S11-1;40S ribosomal protein S11-2	RPS11A;RPS11B	>sp|P16181|RS111_ARATH 40S ribosomal protein S11-1 OS=Arabidopsis thaliana GN=RPS11A PE=2 SV=1;>sp|O65569|RS112_ARATH 40S ribosomal protein S11-2 OS=Arabidopsis thaliana GN=RPS11B PE=2 SV=2	2	2	17.957	0	18.612	11.2	11216000	1246300	11	685
P17094;A8MQQ1;P22738	P17094;A8MQQ1	60S ribosomal protein L3-1	ARP1;RP1	>sp|P17094|RL31_ARATH 60S ribosomal protein L3-1 OS=Arabidopsis thaliana GN=ARP1 PE=2 SV=5;>tr|A8MQQ1|A8MQQ1_ARATH Isoform of O49562, 60S ribosomal protein L3-1 OS=Arabidopsis thaliana GN=RP1 PE=4 SV=1	3	15	44.559	0	204.23	38	103180000	4127000	92	686
P17562	P17562	S-adenosylmethionine synthase 2	SAM2	>sp|P17562|METK2_ARATH S-adenosylmethionine synthase 2 OS=Arabidopsis thaliana GN=SAM2 PE=1 SV=1	1	6	43.255	0	13.816	24.9	2479500	137750	2	687
P17597	P17597	Acetolactate synthase, chloroplastic	ALS	>sp|P17597|ILVB_ARATH Acetolactate synthase, chloroplastic OS=Arabidopsis thaliana GN=ALS PE=1 SV=1	1	4	72.584	0	49.717	9.7	4232100	145930	11	688
P17745	P17745	Elongation factor Tu, chloroplastic	TUFA	>sp|P17745|EFTU_ARATH Elongation factor Tu, chloroplastic OS=Arabidopsis thaliana GN=TUFA PE=1 SV=1	1	14	51.63	0	323.31	36.8	194660000	7786300	114	689
P19366	P19366	ATP synthase subunit beta, chloroplastic	atpB	>sp|P19366|ATPB_ARATH ATP synthase subunit beta, chloroplastic OS=Arabidopsis thaliana GN=atpB PE=1 SV=2	1	18	53.933	0	323.31	48.8	260130000	9290300	151	690
P19892	P19892	Ras-related protein RABA5e	RABA5E	>sp|P19892|RAA5E_ARATH Ras-related protein RABA5e OS=Arabidopsis thaliana GN=RABA5E PE=2 SV=1	1	1	24.21	0.00047962	6.7583	5	2865200	168540	1	691
P20115-2;P20115;Q9M1D3	P20115-2;P20115	Citrate synthase 4, mitochondrial	CSY4	>sp|P20115-2|CISY4_ARATH Isoform of P20115, Isoform 2 of Citrate synthase 4, mitochondrial OS=Arabidopsis thaliana GN=CSY4;>sp|P20115|CISY4_ARATH Citrate synthase 4, mitochondrial OS=Arabidopsis thaliana GN=CSY4 PE=1 SV=3	3	5	52.654	0	63.164	15.6	13993000	608410	13	692
P20649	P20649	ATPase 1, plasma membrane-type	AHA1	>sp|P20649|PMA1_ARATH ATPase 1, plasma membrane-type OS=Arabidopsis thaliana GN=AHA1 PE=1 SV=3	1	2	104.22	0	15.278	3.2	740830	14817	6	693
P21218;Q42536;Q42536-2	P21218	Protochlorophyllide reductase B, chloroplastic	PORB	>sp|P21218|PORB_ARATH Protochlorophyllide reductase B, chloroplastic OS=Arabidopsis thaliana GN=PORB PE=1 SV=3	3	6	43.359	0	323.31	17.5	35637000	1484900	46	694
P21238	P21238	Chaperonin 60 subunit alpha 1, chloroplastic	CPN60A1	>sp|P21238|CPNA1_ARATH Chaperonin 60 subunit alpha 1, chloroplastic OS=Arabidopsis thaliana GN=CPN60A1 PE=1 SV=2	1	19	62.071	0	323.31	35.8	150210000	4845600	133	695
P21240;C0Z361	P21240	Chaperonin 60 subunit beta 1, chloroplastic	CPN60B1	>sp|P21240|CPNB1_ARATH Chaperonin 60 subunit beta 1, chloroplastic OS=Arabidopsis thaliana GN=CPN60B1 PE=1 SV=3	2	15	63.808	0	323.31	32.2	118010000	3278000	115	696
P22953;F4KCE5	P22953;F4KCE5	Probable mediator of RNA polymerase II transcription subunit 37e	MED37E;HSC70-1	>sp|P22953|MD37E_ARATH Probable mediator of RNA polymerase II transcription subunit 37e OS=Arabidopsis thaliana GN=MED37E PE=1 SV=3;>tr|F4KCE5|F4KCE5_ARATH Isoform of P22953, Heat shock cognate protein 70-1 OS=Arabidopsis thaliana GN=HSC70-1 PE=1 SV=1	2	22	71.357	0	323.31	49	212130000	5733300	224	697
P23321	P23321	Oxygen-evolving enhancer protein 1-1, chloroplastic	PSBO1	>sp|P23321|PSBO1_ARATH Oxygen-evolving enhancer protein 1-1, chloroplastic OS=Arabidopsis thaliana GN=PSBO1 PE=1 SV=2	1	5	35.142	0	144.58	20.8	19382000	881000	35	699
P23686	P23686	S-adenosylmethionine synthase 1	SAM1	>sp|P23686|METK1_ARATH S-adenosylmethionine synthase 1 OS=Arabidopsis thaliana GN=SAM1 PE=1 SV=2	1	8	43.158	0	70.617	30.5	27770000	1388500	32	700
P24636;CON__ENSEMBL:ENSBTAP00000025008	P24636	Tubulin beta-4 chain	TUBB4	>sp|P24636|TBB4_ARATH Tubulin beta-4 chain OS=Arabidopsis thaliana GN=TUBB4 PE=2 SV=2	2	9	49.823	0	128.78	26.4	3518600	175930	16	701
P24704;Q9FK60-2;Q9FK60	P24704	Superoxide dismutase [Cu-Zn] 1	CSD1	>sp|P24704|SODC1_ARATH Superoxide dismutase [Cu-Zn] 1 OS=Arabidopsis thaliana GN=CSD1 PE=1 SV=2	3	3	15.098	0	35.117	25	45569000	9113800	39	702
P24806;Q9M0D1;Q9M0D2;Q9FI31;O80803;Q9ZV40	P24806	Xyloglucan endotransglucosylase/hydrolase protein 24	XTH24	>sp|P24806|XTH24_ARATH Xyloglucan endotransglucosylase/hydrolase protein 24 OS=Arabidopsis thaliana GN=XTH24 PE=1 SV=2	6	3	30.755	0	202.84	14.5	3963100	330260	14	703
P25696	P25696	Bifunctional enolase 2/transcriptional activator	ENO2	>sp|P25696|ENO2_ARATH Bifunctional enolase 2/transcriptional activator OS=Arabidopsis thaliana GN=ENO2 PE=1 SV=1	1	14	47.719	0	323.31	45	480950000	19238000	159	705
P25697	P25697	Phosphoribulokinase, chloroplastic		>sp|P25697|KPPR_ARATH Phosphoribulokinase, chloroplastic OS=Arabidopsis thaliana GN=At1g32060 PE=2 SV=1	1	10	44.463	0	283.97	31.4	172710000	8635400	59	706
P25701;F4HWZ6	P25701;F4HWZ6	Acyl carrier protein 2, chloroplastic	ACP2;ACP3	>sp|P25701|ACP2_ARATH Acyl carrier protein 2, chloroplastic OS=Arabidopsis thaliana GN=ACP2 PE=1 SV=2;>tr|F4HWZ6|F4HWZ6_ARATH Isoform of P25702, Acyl carrier protein 3 OS=Arabidopsis thaliana GN=ACP3 PE=4 SV=1	2	2	14.528	0	11.712	22.8	3648500	521220	6	707
P25702	P25702	Acyl carrier protein 3, chloroplastic	ACP3	>sp|P25702|ACP3_ARATH Acyl carrier protein 3, chloroplastic OS=Arabidopsis thaliana GN=ACP3 PE=1 SV=2	1	2	14.65	0	58.549	22.8	21029000	2628600	11	708
P25819;F4JM86	P25819;F4JM86	Catalase-2;Catalase	CAT2	>sp|P25819|CATA2_ARATH Catalase-2 OS=Arabidopsis thaliana GN=CAT2 PE=2 SV=3;>tr|F4JM86|F4JM86_ARATH Isoform of Q9ASS7, Catalase OS=Arabidopsis thaliana GN=CAT2 PE=3 SV=1	2	18	56.931	0	323.31	46.3	745760000	31073000	113	709
P25851	P25851	Fructose-1,6-bisphosphatase, chloroplastic	FBP	>sp|P25851|F16P1_ARATH Fructose-1,6-bisphosphatase, chloroplastic OS=Arabidopsis thaliana GN=FBP PE=1 SV=2	1	3	45.161	0	155.12	9.6	21977000	1156700	32	710
P25855	P25855	Glycine cleavage system H protein 1, mitochondrial	GDH1	>sp|P25855|GCSH1_ARATH Glycine cleavage system H protein 1, mitochondrial OS=Arabidopsis thaliana GN=GDH1 PE=1 SV=1	1	4	17.947	0	137.59	27.9	41410000	4141000	41	711
P25856	P25856	Glyceraldehyde-3-phosphate dehydrogenase GAPA1, chloroplastic	GAPA1	>sp|P25856|G3PA1_ARATH Glyceraldehyde-3-phosphate dehydrogenase GAPA1, chloroplastic OS=Arabidopsis thaliana GN=GAPA1 PE=1 SV=3	1	15	42.489	0	323.31	38.4	280340000	11213000	103	712
P25857	P25857	Glyceraldehyde-3-phosphate dehydrogenase GAPB, chloroplastic	GAPB	>sp|P25857|G3PB_ARATH Glyceraldehyde-3-phosphate dehydrogenase GAPB, chloroplastic OS=Arabidopsis thaliana GN=GAPB PE=1 SV=2	1	16	47.659	0	323.31	33.1	411000000	14679000	153	713
Q9FX54;P25858;F4HQT1	Q9FX54;P25858;F4HQT1	Glyceraldehyde-3-phosphate dehydrogenase GAPC2, cytosolic;Glyceraldehyde-3-phosphate dehydrogenase GAPC1, cytosolic	GAPC2;GAPC1	>sp|Q9FX54|G3PC2_ARATH Glyceraldehyde-3-phosphate dehydrogenase GAPC2, cytosolic OS=Arabidopsis thaliana GN=GAPC2 PE=1 SV=1;>sp|P25858|G3PC1_ARATH Glyceraldehyde-3-phosphate dehydrogenase GAPC1, cytosolic OS=Arabidopsis thaliana GN=GAPC1 PE=1 SV=2;>tr|F4HQ	3	11	36.913	0	290.43	33.4	296040000	14097000	99	714
P25864	P25864	50S ribosomal protein L9, chloroplastic	RPL9	>sp|P25864|RK9_ARATH 50S ribosomal protein L9, chloroplastic OS=Arabidopsis thaliana GN=RPL9 PE=2 SV=1	1	7	22.134	0	271.51	36	150300000	13664000	65	715
P25873	P25873	50S ribosomal protein L15, chloroplastic	RPL15	>sp|P25873|RK15_ARATH 50S ribosomal protein L15, chloroplastic OS=Arabidopsis thaliana GN=RPL15 PE=1 SV=2	1	8	29.707	0	228.01	26.7	77185000	4288100	77	716
P26568	P26568	Histone H1.1		>sp|P26568|H11_ARATH Histone H1.1 OS=Arabidopsis thaliana GN=At1g06760 PE=1 SV=1	1	1	28.946	0	14.044	4.7	884390	80399	2	717
P26569;F4INW2	P26569;F4INW2	Histone H1.2	At2g30620	>sp|P26569|H12_ARATH Histone H1.2 OS=Arabidopsis thaliana GN=At2g30620 PE=1 SV=1;>tr|F4INW2|F4INW2_ARATH Isoform of P26569, Histone H1.2 OS=Arabidopsis thaliana GN=At2g30620 PE=1 SV=1	2	3	28.487	0	114.93	15.8	18034000	2254200	57	718
P27140-3;P27140;P27140-2	P27140-3;P27140;P27140-2	Beta carbonic anhydrase 1, chloroplastic	BCA1	>sp|P27140-3|BCA1_ARATH Isoform of P27140, Isoform 3 of Beta carbonic anhydrase 1, chloroplastic OS=Arabidopsis thaliana GN=BCA1;>sp|P27140|BCA1_ARATH Beta carbonic anhydrase 1, chloroplastic OS=Arabidopsis thaliana GN=BCA1 PE=1 SV=2;>sp|P27140-2|BCA1_ARAT	3	4	29.504	0	323.31	11.9	124150000	8276400	55	719
P27202	P27202	Photosystem II 10 kDa polypeptide, chloroplastic	PSBR	>sp|P27202|PSBR_ARATH Photosystem II 10 kDa polypeptide, chloroplastic OS=Arabidopsis thaliana GN=PSBR PE=1 SV=1	1	4	14.586	0	103.33	34.3	56131000	8018600	38	720
P27521	P27521	Chlorophyll a-b binding protein 4, chloroplastic	LHCA4	>sp|P27521|CA4_ARATH Chlorophyll a-b binding protein 4, chloroplastic OS=Arabidopsis thaliana GN=LHCA4 PE=1 SV=1	1	2	27.733	0	82.658	12.4	2858800	259890	16	721
P28769	P28769	T-complex protein 1 subunit alpha	CCT1	>sp|P28769|TCPA_ARATH T-complex protein 1 subunit alpha OS=Arabidopsis thaliana GN=CCT1 PE=1 SV=1	1	3	59.229	0	90.937	5.9	2291800	73928	30	723
P29197	P29197	Chaperonin CPN60, mitochondrial	CPN60	>sp|P29197|CH60A_ARATH Chaperonin CPN60, mitochondrial OS=Arabidopsis thaliana GN=CPN60 PE=1 SV=2	1	4	61.28	0	27.207	8.1	2160100	61717	10	724
P29513	P29513	Tubulin beta-5 chain	TUBB5	>sp|P29513|TBB5_ARATH Tubulin beta-5 chain OS=Arabidopsis thaliana GN=TUBB5 PE=2 SV=1	1	9	50.342	0	196.3	23.4	13868000	660360	22	726
P29514	P29514	Tubulin beta-6 chain	TUBB6	>sp|P29514|TBB6_ARATH Tubulin beta-6 chain OS=Arabidopsis thaliana GN=TUBB6 PE=2 SV=1	1	6	50.585	0	35.418	19.2	4265600	203130	8	727
P29517	P29517	Tubulin beta-9 chain	TUBB9	>sp|P29517|TBB9_ARATH Tubulin beta-9 chain OS=Arabidopsis thaliana GN=TUBB9 PE=1 SV=1	1	10	49.657	0	161.35	29.1	15787000	789360	25	730
P29976	P29976	Phospho-2-dehydro-3-deoxyheptonate aldolase 1, chloroplastic	DHS1	>sp|P29976|AROF_ARATH Phospho-2-dehydro-3-deoxyheptonate aldolase 1, chloroplastic OS=Arabidopsis thaliana GN=DHS1 PE=2 SV=2	1	5	57.978	0	57.126	12.4	8988600	299620	23	731
P30187	P30187	Calmodulin-like protein 10	CML10	>sp|P30187|CML10_ARATH Calmodulin-like protein 10 OS=Arabidopsis thaliana GN=CML10 PE=2 SV=1	1	2	21.727	0	73.479	15.2	2182500	198410	9	732
P31167;O49447	P31167	ADP,ATP carrier protein 1, mitochondrial	AAC1	>sp|P31167|ADT1_ARATH ADP,ATP carrier protein 1, mitochondrial OS=Arabidopsis thaliana GN=AAC1 PE=1 SV=2	2	2	41.475	0	22.515	5.2	1160100	52731	9	733
P31169	P31169	Stress-induced protein KIN2	KIN2	>sp|P31169|KIN2_ARATH Stress-induced protein KIN2 OS=Arabidopsis thaliana GN=KIN2 PE=2 SV=1	1	1	6.5512	0	94.439	22.7	3159400	789860	17	735
P31265	P31265	Translationally-controlled tumor protein homolog	TCTP	>sp|P31265|TCTP_ARATH Translationally-controlled tumor protein homolog OS=Arabidopsis thaliana GN=TCTP PE=2 SV=2	1	9	18.91	0	311.65	58.3	298770000	33197000	70	736
P32068;F4K0T5;F4IY44	P32068;F4K0T5	Anthranilate synthase alpha subunit 1, chloroplastic	ASA1	>sp|P32068|TRPE_ARATH Anthranilate synthase alpha subunit 1, chloroplastic OS=Arabidopsis thaliana GN=ASA1 PE=1 SV=1;>tr|F4K0T5|F4K0T5_ARATH Isoform of P32068, Anthranilate synthase component I-1 OS=Arabidopsis thaliana GN=ASA1 PE=1 SV=1	3	5	66.311	0	101.63	12.1	11669000	364670	45	737
P32961;Q8LFU8	P32961;Q8LFU8	Nitrilase 1	NIT1	>sp|P32961|NRL1_ARATH Nitrilase 1 OS=Arabidopsis thaliana GN=NIT1 PE=1 SV=2;>tr|Q8LFU8|Q8LFU8_ARATH Isoform of P32961, Nitrilase 1 OS=Arabidopsis thaliana GN=NIT1 PE=2 SV=1	2	16	38.152	0	323.31	59.8	2726800000	151490000	285	738
P32962	P32962	Nitrilase 2	NIT2	>sp|P32962|NRL2_ARATH Nitrilase 2 OS=Arabidopsis thaliana GN=NIT2 PE=1 SV=1	1	7	37.153	0	281.01	33.9	35350000	1767500	28	739
P33207	P33207	3-oxoacyl-[acyl-carrier-protein] reductase, chloroplastic		>sp|P33207|FABG_ARATH 3-oxoacyl-[acyl-carrier-protein] reductase, chloroplastic OS=Arabidopsis thaliana GN=At1g24360 PE=1 SV=2	1	1	33.548	0	19.832	2.8	670260	41891	5	740
P34788	P34788	40S ribosomal protein S18	RPS18A	>sp|P34788|RS18_ARATH 40S ribosomal protein S18 OS=Arabidopsis thaliana GN=RPS18A PE=1 SV=1	1	4	17.545	0	118.8	27.6	34486000	4310800	24	741
P34790;Q9SKQ0	P34790;Q9SKQ0	Peptidyl-prolyl cis-trans isomerase CYP18-3;Peptidyl-prolyl cis-trans isomerase CYP19-2	CYP18-3;CYP19-2	>sp|P34790|CP18C_ARATH Peptidyl-prolyl cis-trans isomerase CYP18-3 OS=Arabidopsis thaliana GN=CYP18-3 PE=1 SV=1;>sp|Q9SKQ0|CP19B_ARATH Peptidyl-prolyl cis-trans isomerase CYP19-2 OS=Arabidopsis thaliana GN=CYP19-2 PE=1 SV=1	2	5	18.373	0	62.793	27.3	11656000	1059600	22	743
P34795	P34795	Glucose-6-phosphate isomerase, cytosolic	PGIC	>sp|P34795|G6PI_ARATH Glucose-6-phosphate isomerase, cytosolic OS=Arabidopsis thaliana GN=PGIC PE=1 SV=1	1	1	61.717	0	11.773	2.1	1166700	37637	4	744
P35510	P35510	Phenylalanine ammonia-lyase 1	PAL1	>sp|P35510|PAL1_ARATH Phenylalanine ammonia-lyase 1 OS=Arabidopsis thaliana GN=PAL1 PE=1 SV=3	1	5	78.725	0	76.045	8.7	4825300	123720	21	746
P35614	P35614	Eukaryotic peptide chain release factor subunit 1-3	ERF1-3	>sp|P35614|ERF1Z_ARATH Eukaryotic peptide chain release factor subunit 1-3 OS=Arabidopsis thaliana GN=ERF1-3 PE=1 SV=1	1	1	49.007	0	43.002	2.5	2694500	117150	9	747
P36212;P36210	P36212;P36210	50S ribosomal protein L12-3, chloroplastic;50S ribosomal protein L12-1, chloroplastic	RPL12C;RPL12A	>sp|P36212|RK123_ARATH 50S ribosomal protein L12-3, chloroplastic OS=Arabidopsis thaliana GN=RPL12C PE=2 SV=2;>sp|P36210|RK121_ARATH 50S ribosomal protein L12-1, chloroplastic OS=Arabidopsis thaliana GN=RPL12A PE=2 SV=1	2	4	19.682	0	42.803	23.5	15881000	1443700	34	748
P36428-2;F4I4Z2;P36428	P36428-2;F4I4Z2;P36428	Alanine--tRNA ligase	ALATS	>sp|P36428-2|SYA_ARATH Isoform of P36428, Isoform Cytoplasmic of Alanine--tRNA ligase OS=Arabidopsis thaliana GN=ALATS;>tr|F4I4Z2|F4I4Z2_ARATH Isoform of P36428, Alanyl-tRNA synthetase OS=Arabidopsis thaliana GN=ALATS PE=1 SV=1;>sp|P36428|SYA_ARATH Alanine	3	7	105.17	0	250.48	8.4	15842000	310630	59	749
P37107	P37107	Signal recognition particle 54 kDa protein, chloroplastic	FFC	>sp|P37107|SR54C_ARATH Signal recognition particle 54 kDa protein, chloroplastic OS=Arabidopsis thaliana GN=FFC PE=1 SV=1	1	2	61.232	0	116.97	3.4	4281500	138110	39	750
P37702-2;P37702	P37702-2;P37702	Myrosinase 1	TGG1	>sp|P37702-2|BGL38_ARATH Isoform of P37702, Isoform 2 of Myrosinase 1 OS=Arabidopsis thaliana GN=TGG1;>sp|P37702|BGL38_ARATH Myrosinase 1 OS=Arabidopsis thaliana GN=TGG1 PE=1 SV=1	2	11	51.481	0	173.47	34.2	86309000	3596200	67	751
P38025	P38025	Phosphoribosylaminoimidazole-succinocarboxamide synthase, chloroplastic	PUR7	>sp|P38025|PUR7_ARATH Phosphoribosylaminoimidazole-succinocarboxamide synthase, chloroplastic OS=Arabidopsis thaliana GN=PUR7 PE=2 SV=2	1	2	46.063	0	37.023	6.1	3309600	127290	9	752
P38418	P38418	Lipoxygenase 2, chloroplastic	LOX2	>sp|P38418|LOX2_ARATH Lipoxygenase 2, chloroplastic OS=Arabidopsis thaliana GN=LOX2 PE=1 SV=1	1	17	102.04	0	323.31	20.5	72166000	1312100	112	753
P38666;Q42347	P38666;Q42347	60S ribosomal protein L24-2;60S ribosomal protein L24-1	RPL24B;RPL24A	>sp|P38666|RL242_ARATH 60S ribosomal protein L24-2 OS=Arabidopsis thaliana GN=RPL24B PE=2 SV=2;>sp|Q42347|RL241_ARATH 60S ribosomal protein L24-1 OS=Arabidopsis thaliana GN=RPL24A PE=1 SV=2	2	3	18.632	0	193.25	19.6	51768000	10354000	41	754
P39207	P39207	Nucleoside diphosphate kinase 1	NDK1	>sp|P39207|NDK1_ARATH Nucleoside diphosphate kinase 1 OS=Arabidopsis thaliana GN=NDK1 PE=1 SV=1	1	5	16.5	0	86.417	36.2	47340000	5259900	57	755
P41088	P41088	Chalcone--flavonone isomerase 1	CHI1	>sp|P41088|CFI1_ARATH Chalcone--flavonone isomerase 1 OS=Arabidopsis thaliana GN=CHI1 PE=1 SV=2	1	4	26.595	0	115.19	22.4	10655000	665910	32	758
P41376;A8MRZ7;F4JEL5;F4JEL4;Q9CAI7	P41376;A8MRZ7;F4JEL5;F4JEL4;Q9CAI7	Eukaryotic initiation factor 4A-1;Eukaryotic initiation factor 4A-3	TIF4A-1;EIF4A1;TIF4A-3	>sp|P41376|IF4A1_ARATH Eukaryotic initiation factor 4A-1 OS=Arabidopsis thaliana GN=TIF4A-1 PE=1 SV=1;>tr|A8MRZ7|A8MRZ7_ARATH Isoform of P41376, Translational initiation factor 4A-1 OS=Arabidopsis thaliana GN=EIF4A1 PE=3 SV=1;>tr|F4JEL5|F4JEL5_ARATH Isofor	5	14	46.704	0	317.06	34.7	105580000	4590600	116	759
P41377;F4HV96	P41377;F4HV96	Eukaryotic initiation factor 4A-2	TIF4A-2;EIF4A-2	>sp|P41377|IF4A2_ARATH Eukaryotic initiation factor 4A-2 OS=Arabidopsis thaliana GN=TIF4A-2 PE=1 SV=1;>tr|F4HV96|F4HV96_ARATH Isoform of P41377, Translation initiation factor 4A-2 OS=Arabidopsis thaliana GN=EIF4A-2 PE=1 SV=1	2	14	46.762	0	35.201	35.7	7689200	334310	13	760
P41916;Q8H156;P41917;Q9FLQ3	P41916;Q8H156;P41917	GTP-binding nuclear protein Ran-1;GTP-binding nuclear protein Ran-3;GTP-binding nuclear protein Ran-2	RAN1;RAN3;RAN2	>sp|P41916|RAN1_ARATH GTP-binding nuclear protein Ran-1 OS=Arabidopsis thaliana GN=RAN1 PE=1 SV=1;>sp|Q8H156|RAN3_ARATH GTP-binding nuclear protein Ran-3 OS=Arabidopsis thaliana GN=RAN3 PE=1 SV=2;>sp|P41917|RAN2_ARATH GTP-binding nuclear protein Ran-2 OS=A	4	9	25.276	0	110.88	49.3	196020000	15079000	50	761
P42644-2;P42644	P42644-2;P42644	14-3-3-like protein GF14 psi	GRF3	>sp|P42644-2|14333_ARATH Isoform of P42644, Isoform 2 of 14-3-3-like protein GF14 psi OS=Arabidopsis thaliana GN=GRF3;>sp|P42644|14333_ARATH 14-3-3-like protein GF14 psi OS=Arabidopsis thaliana GN=GRF3 PE=1 SV=2	2	4	28.491	0	47.24	19.7	7071000	471400	24	764
P42699	P42699	Plastocyanin major isoform, chloroplastic	DRT112	>sp|P42699|PLAS2_ARATH Plastocyanin major isoform, chloroplastic OS=Arabidopsis thaliana GN=DRT112 PE=1 SV=2	1	1	16.984	0	10.415	14.4	16273000	5424500	6	765
P42731	P42731	Polyadenylate-binding protein 2	PAB2	>sp|P42731|PABP2_ARATH Polyadenylate-binding protein 2 OS=Arabidopsis thaliana GN=PAB2 PE=1 SV=1	1	5	68.672	0	82.183	10.8	12115000	417760	28	766
P42732;B3H631	P42732;B3H631	30S ribosomal protein S13, chloroplastic	RPS13;At5g14320	>sp|P42732|RR13_ARATH 30S ribosomal protein S13, chloroplastic OS=Arabidopsis thaliana GN=RPS13 PE=2 SV=1;>tr|B3H631|B3H631_ARATH Isoform of P42732, 30S ribosomal protein S13 OS=Arabidopsis thaliana GN=At5g14320 PE=4 SV=1	2	5	19.096	0	147.93	34.3	42292000	4699200	49	767
P42734;P42734-2	P42734;P42734-2	Probable cinnamyl alcohol dehydrogenase 9	CAD9	>sp|P42734|CADH9_ARATH Probable cinnamyl alcohol dehydrogenase 9 OS=Arabidopsis thaliana GN=CAD9 PE=2 SV=2;>sp|P42734-2|CADH9_ARATH Isoform of P42734, Isoform 2 of Probable cinnamyl alcohol dehydrogenase 9 OS=Arabidopsis thaliana GN=CAD9	2	4	38.933	0	157.03	20.3	13312000	665600	37	769
P42737-2;A8MQY4;F4K875;F4K873;P42737	P42737-2;A8MQY4;F4K875;F4K873;P42737	Beta carbonic anhydrase 2, chloroplastic;Carbonic anhydrase	BCA2;CA2	>sp|P42737-2|BCA2_ARATH Isoform of P42737, Isoform 2 of Beta carbonic anhydrase 2, chloroplastic OS=Arabidopsis thaliana GN=BCA2;>tr|A8MQY4|A8MQY4_ARATH Isoform of P42737, Carbonic anhydrase OS=Arabidopsis thaliana GN=CA2 PE=1 SV=1;>tr|F4K875|F4K875_ARATH	5	7	28.344	0	147.97	25.9	13683000	977380	30	770
P42760	P42760	Glutathione S-transferase F6	GSTF6	>sp|P42760|GSTF6_ARATH Glutathione S-transferase F6 OS=Arabidopsis thaliana GN=GSTF6 PE=2 SV=2	1	6	23.486	0	49.862	22.6	43390000	3337700	26	772
P42761	P42761	Glutathione S-transferase F10	GSTF10	>sp|P42761|GSTFA_ARATH Glutathione S-transferase F10 OS=Arabidopsis thaliana GN=GSTF10 PE=1 SV=3	1	4	24.23	0	36.43	16.3	3673500	408170	17	773
P42791;O22254	P42791	60S ribosomal protein L18-2	RPL18B	>sp|P42791|RL182_ARATH 60S ribosomal protein L18-2 OS=Arabidopsis thaliana GN=RPL18B PE=1 SV=2	2	6	20.925	0	14.375	32.6	5170100	517010	13	776
P42794-2;P42795;P42794	P42794-2;P42795;P42794	60S ribosomal protein L11-2;60S ribosomal protein L11-1	RPL11B;RPL11A	>sp|P42794-2|RL112_ARATH Isoform of P42794, Isoform 2 of 60S ribosomal protein L11-2 OS=Arabidopsis thaliana GN=RPL11B;>sp|P42795|RL111_ARATH 60S ribosomal protein L11-1 OS=Arabidopsis thaliana GN=RPL11A PE=2 SV=2;>sp|P42794|RL112_ARATH 60S ribosomal prote	3	1	19.775	0	44.48	4.7	4738500	676930	18	777
P42798;Q9LX88;O80646	P42798;Q9LX88	40S ribosomal protein S15a-1;40S ribosomal protein S15a-4	RPS15AA;RPS15AD	>sp|P42798|R15A1_ARATH 40S ribosomal protein S15a-1 OS=Arabidopsis thaliana GN=RPS15AA PE=2 SV=2;>sp|Q9LX88|R15A4_ARATH 40S ribosomal protein S15a-4 OS=Arabidopsis thaliana GN=RPS15AD PE=2 SV=3	3	4	14.804	0	43.863	28.5	23642000	2955300	19	778
P42799	P42799	Glutamate-1-semialdehyde 2,1-aminomutase 1, chloroplastic	GSA1	>sp|P42799|GSA1_ARATH Glutamate-1-semialdehyde 2,1-aminomutase 1, chloroplastic OS=Arabidopsis thaliana GN=GSA1 PE=2 SV=1	1	5	50.369	0	25.913	17.9	4671000	259500	16	779
P42804	P42804	Glutamyl-tRNA reductase 1, chloroplastic	HEMA1	>sp|P42804|HEM11_ARATH Glutamyl-tRNA reductase 1, chloroplastic OS=Arabidopsis thaliana GN=HEMA1 PE=1 SV=2	1	1	59.515	0	8.8295	3.1	576190	19206	6	780
P43286	P43286	Aquaporin PIP2-1;Aquaporin PIP2-1, N-terminally processed	PIP2-1	>sp|P43286|PIP21_ARATH Aquaporin PIP2-1 OS=Arabidopsis thaliana GN=PIP2-1 PE=1 SV=1	1	1	30.474	0	8.0533	4.5	9393200	1341900	7	781
P43288;P43289;Q8VZD5;F4JRM5;F4JE58;Q39011;Q39012;Q39010;O23145;Q96287	P43288;P43289;Q8VZD5;F4JRM5;F4JE58;Q39011;Q39012;Q39010;O23145;Q96287	Shaggy-related protein kinase alpha;Shaggy-related protein kinase gamma;Shaggy-related protein kinase epsilon;Shaggy-related protein kinase eta;Shaggy-related protein kinase iota;Shaggy-related protein kinase zeta;Shaggy-related protein kinase beta;Shaggy-related protein kinase theta	ASK1;ASK3;ASK5;BIN2;At3g61160;ASK7;ASK9;ASK6;ASK2;ASK8	>sp|P43288|KSG1_ARATH Shaggy-related protein kinase alpha OS=Arabidopsis thaliana GN=ASK1 PE=1 SV=3;>sp|P43289|KSG3_ARATH Shaggy-related protein kinase gamma OS=Arabidopsis thaliana GN=ASK3 PE=2 SV=1;>sp|Q8VZD5|KSG5_ARATH Shaggy-related protein kinase epsi	10	2	46.035	0	10.967	4.4	1995100	76737	2	782
P43292;Q9FFP9	P43292;Q9FFP9	Serine/threonine-protein kinase SRK2G;Serine/threonine-protein kinase SRK2H	SRK2G;SRK2H	>sp|P43292|SRK2G_ARATH Serine/threonine-protein kinase SRK2G OS=Arabidopsis thaliana GN=SRK2G PE=1 SV=2;>sp|Q9FFP9|SRK2H_ARATH Serine/threonine-protein kinase SRK2H OS=Arabidopsis thaliana GN=SRK2H PE=1 SV=1	2	3	40.197	0	80.684	12.2	6418100	337790	13	783
P43297	P43297	Cysteine proteinase RD21a	RD21A	>sp|P43297|RD21A_ARATH Cysteine proteinase RD21a OS=Arabidopsis thaliana GN=RD21A PE=1 SV=1	1	3	50.966	0	41.741	9.5	7478500	393610	10	784
P46010	P46010	Nitrilase 3	NIT3	>sp|P46010|NRL3_ARATH Nitrilase 3 OS=Arabidopsis thaliana GN=NIT3 PE=1 SV=1	1	5	38.022	0	242.76	18.8	580020000	27620000	39	787
P46086	P46086	Mevalonate kinase		>sp|P46086|KIME_ARATH Mevalonate kinase OS=Arabidopsis thaliana GN=At5g27450 PE=2 SV=1	1	1	40.643	0	31.673	5	1067500	53376	9	788
P46283	P46283	Sedoheptulose-1,7-bisphosphatase, chloroplastic		>sp|P46283|S17P_ARATH Sedoheptulose-1,7-bisphosphatase, chloroplastic OS=Arabidopsis thaliana GN=At3g55800 PE=2 SV=1	1	10	42.414	0	131.85	36.6	89010000	3870000	41	789
P46286;Q4PSL7	P46286	60S ribosomal protein L8-1	RPL8A	>sp|P46286|RL81_ARATH 60S ribosomal protein L8-1 OS=Arabidopsis thaliana GN=RPL8A PE=1 SV=2	2	6	27.859	0	84.983	24	89725000	6409000	76	790
P46309;F4JMS5	P46309;F4JMS5	Glutamate--cysteine ligase, chloroplastic	GSH1	>sp|P46309|GSH1_ARATH Glutamate--cysteine ligase, chloroplastic OS=Arabidopsis thaliana GN=GSH1 PE=1 SV=2;>tr|F4JMS5|F4JMS5_ARATH Isoform of P46309, Glutamate-cysteine ligase OS=Arabidopsis thaliana GN=GSH1 PE=4 SV=1	2	2	58.562	0	125.95	4.2	6194700	258110	14	791
P46421;Q9ZW28	P46421	Glutathione S-transferase U5	GSTU5	>sp|P46421|GSTU5_ARATH Glutathione S-transferase U5 OS=Arabidopsis thaliana GN=GSTU5 PE=2 SV=1	2	1	26	0	25.951	4.5	793820	72165	5	792
P46422;Q9SLM6	P46422;Q9SLM6	Glutathione S-transferase F2;Glutathione S-transferase F3	GSTF2;GSTF3	>sp|P46422|GSTF2_ARATH Glutathione S-transferase F2 OS=Arabidopsis thaliana GN=GSTF2 PE=1 SV=3;>sp|Q9SLM6|GSTF3_ARATH Glutathione S-transferase F3 OS=Arabidopsis thaliana GN=GSTF3 PE=2 SV=1	2	11	24.128	0	323.01	53.8	77641000	6470100	51	793
P46643	P46643	Aspartate aminotransferase, mitochondrial	ASP1	>sp|P46643|AAT1_ARATH Aspartate aminotransferase, mitochondrial OS=Arabidopsis thaliana GN=ASP1 PE=1 SV=1	1	2	47.757	0	14.201	5.3	3426900	122390	5	795
P46644	P46644	Aspartate aminotransferase 3, chloroplastic	ASP3	>sp|P46644|AAT3_ARATH Aspartate aminotransferase 3, chloroplastic OS=Arabidopsis thaliana GN=ASP3 PE=1 SV=1	1	2	48.954	0	17.806	4.7	2323800	96826	5	796
P46645	P46645	Aspartate aminotransferase, cytoplasmic isozyme 1	ASP2	>sp|P46645|AAT2_ARATH Aspartate aminotransferase, cytoplasmic isozyme 1 OS=Arabidopsis thaliana GN=ASP2 PE=1 SV=2	1	2	44.266	0	22.413	6.2	3223400	119380	6	797
P47998;Q9LJA0	P47998	Cysteine synthase 1	OASA1	>sp|P47998|CYSK1_ARATH Cysteine synthase 1 OS=Arabidopsis thaliana GN=OASA1 PE=1 SV=2	2	6	33.805	0	175.51	28.6	11562000	722610	29	799
P47999	P47999	Cysteine synthase, chloroplastic/chromoplastic	OASB	>sp|P47999|CYSKP_ARATH Cysteine synthase, chloroplastic/chromoplastic OS=Arabidopsis thaliana GN=OASB PE=1 SV=2	1	12	41.656	0	318.46	46.2	164640000	7158100	87	800
P48491	P48491	Triosephosphate isomerase, cytosolic	CTIMC	>sp|P48491|TPIS_ARATH Triosephosphate isomerase, cytosolic OS=Arabidopsis thaliana GN=CTIMC PE=1 SV=2	1	4	27.169	0	118.15	20.1	13934000	995250	34	802
P48523	P48523	Cinnamyl alcohol dehydrogenase 4	CAD4	>sp|P48523|CADH4_ARATH Cinnamyl alcohol dehydrogenase 4 OS=Arabidopsis thaliana GN=CAD4 PE=1 SV=1	1	4	39.098	0	62.415	12.3	5714000	285700	15	803
Q07100;P48578;F4IN38;F4IN36	Q07100;P48578;F4IN38;F4IN36	Serine/threonine-protein phosphatase PP2A-4 catalytic subunit;Serine/threonine-protein phosphatase PP2A-3 catalytic subunit;Serine/threonine-protein phosphatase	PP2A4;PP2A3;PP2A-3	>sp|Q07100|PP2A4_ARATH Serine/threonine-protein phosphatase PP2A-4 catalytic subunit OS=Arabidopsis thaliana GN=PP2A4 PE=2 SV=2;>sp|P48578|PP2A3_ARATH Serine/threonine-protein phosphatase PP2A-3 catalytic subunit OS=Arabidopsis thaliana GN=PP2A3 PE=2 SV=1;	4	3	35.832	0	42.009	13.4	8647900	540490	17	804
P49200	P49200	40S ribosomal protein S20-1	RPS20A	>sp|P49200|RS201_ARATH 40S ribosomal protein S20-1 OS=Arabidopsis thaliana GN=RPS20A PE=2 SV=2	1	3	13.878	0	66.262	29	35312000	5885300	39	806
P49201;Q9SF35	P49201	40S ribosomal protein S23-2	RPS23B	>sp|P49201|RS232_ARATH 40S ribosomal protein S23-2 OS=Arabidopsis thaliana GN=RPS23B PE=2 SV=2	2	4	15.735	0	100.59	22.5	59504000	9917400	41	807
Q9SQZ1;Q9SJ36;Q9LZ17;P49205	Q9SQZ1;Q9SJ36;Q9LZ17;P49205	40S ribosomal protein S17-3;40S ribosomal protein S17-2;40S ribosomal protein S17-4;40S ribosomal protein S17-1	RPS17C;RPS17B;RPS17D;RPS17A	>sp|Q9SQZ1|RS173_ARATH 40S ribosomal protein S17-3 OS=Arabidopsis thaliana GN=RPS17C PE=2 SV=3;>sp|Q9SJ36|RS172_ARATH 40S ribosomal protein S17-2 OS=Arabidopsis thaliana GN=RPS17B PE=2 SV=3;>sp|Q9LZ17|RS174_ARATH 40S ribosomal protein S17-4 OS=Arabidopsis	4	6	16.036	0	47.447	31.4	27583000	6895800	26	808
P49206	P49206	40S ribosomal protein S26-1	RPS26A	>sp|P49206|RS261_ARATH 40S ribosomal protein S26-1 OS=Arabidopsis thaliana GN=RPS26A PE=2 SV=2	1	5	14.729	0	12.797	37.4	1572100	262010	8	809
P49209	P49209	60S ribosomal protein L9-1	RPL9B	>sp|P49209|RL91_ARATH 60S ribosomal protein L9-1 OS=Arabidopsis thaliana GN=RPL9B PE=1 SV=3	1	9	22.017	0	271.26	57.2	76123000	7612300	82	810
P49211	P49211	60S ribosomal protein L32-1	RPL32A	>sp|P49211|RL321_ARATH 60S ribosomal protein L32-1 OS=Arabidopsis thaliana GN=RPL32A PE=2 SV=2	1	6	15.503	0	153.87	39.1	240690000	40115000	94	811
P49243	P49243	3-oxoacyl-[acyl-carrier-protein] synthase III, chloroplastic		>sp|P49243|FABH_ARATH 3-oxoacyl-[acyl-carrier-protein] synthase III, chloroplastic OS=Arabidopsis thaliana GN=At1g62640 PE=2 SV=2	1	3	42.846	0	119.86	12.1	6514300	325710	12	812
Q9LR33;P49637	Q9LR33;P49637	60S ribosomal protein L27a-2;60S ribosomal protein L27a-3	RPL27AB;RPL27AC	>sp|Q9LR33|R27A2_ARATH 60S ribosomal protein L27a-2 OS=Arabidopsis thaliana GN=RPL27AB PE=2 SV=1;>sp|P49637|R27A3_ARATH 60S ribosomal protein L27a-3 OS=Arabidopsis thaliana GN=RPL27AC PE=2 SV=2	2	2	16.292	0	27.658	15.8	29055000	3631900	23	813
P49688	P49688	40S ribosomal protein S2-3	RPS2C	>sp|P49688|RS23_ARATH 40S ribosomal protein S2-3 OS=Arabidopsis thaliana GN=RPS2C PE=1 SV=2	1	8	30.878	0	82.569	33.3	16587000	1036700	35	814
P49689	P49689	40S ribosomal protein S30	RPS30A	>sp|P49689|RS30_ARATH 40S ribosomal protein S30 OS=Arabidopsis thaliana GN=RPS30A PE=3 SV=3	1	3	6.887	0	36.431	19.4	57549000	19183000	38	815
P49692	P49692	60S ribosomal protein L7a-1	RPL7AA	>sp|P49692|RL7A1_ARATH 60S ribosomal protein L7a-1 OS=Arabidopsis thaliana GN=RPL7AA PE=1 SV=2	1	3	29.129	0	217.94	11.7	9861700	896520	29	816
P50287;F4K9K7	P50287;F4K9K7	Isoaspartyl peptidase/L-asparaginase 1;Isoaspartyl peptidase/L-asparaginase 1 subunit alpha;Isoaspartyl peptidase/L-asparaginase 1 subunit beta	At5g08100	>sp|P50287|ASPGA_ARATH Isoaspartyl peptidase/L-asparaginase 1 OS=Arabidopsis thaliana GN=At5g08100 PE=1 SV=2;>tr|F4K9K7|F4K9K7_ARATH Isoform of P50287, Asparaginase OS=Arabidopsis thaliana GN=At5g08100 PE=1 SV=1	2	2	33.027	0	13.689	10.8	2527400	180530	3	818
P51412	P51412	50S ribosomal protein L21, chloroplastic	RPL21	>sp|P51412|RK21_ARATH 50S ribosomal protein L21, chloroplastic OS=Arabidopsis thaliana GN=RPL21 PE=2 SV=1	1	2	24.038	0	32.996	12.3	3935400	302730	12	819
P51413;F4HRW5	P51413;F4HRW5	60S ribosomal protein L17-2	RPL17B;At1g67430	>sp|P51413|RL172_ARATH 60S ribosomal protein L17-2 OS=Arabidopsis thaliana GN=RPL17B PE=2 SV=2;>tr|F4HRW5|F4HRW5_ARATH Isoform of P51413, 60S ribosomal protein L17-2 OS=Arabidopsis thaliana GN=At1g67430 PE=3 SV=1	2	6	19.854	0	120.96	33.1	117360000	11736000	64	820
P51414	P51414	60S ribosomal protein L26-1	RPL26A	>sp|P51414|RL261_ARATH 60S ribosomal protein L26-1 OS=Arabidopsis thaliana GN=RPL26A PE=2 SV=2	1	9	16.944	0	148.11	44.5	88448000	14741000	71	821
P51418	P51418	60S ribosomal protein L18a-2	RPL18AB	>sp|P51418|R18A2_ARATH 60S ribosomal protein L18a-2 OS=Arabidopsis thaliana GN=RPL18AB PE=2 SV=2	1	7	21.307	0	137.68	37.6	82243000	10280000	48	822
P51420;A8MR49;Q9STR1;Q9SLL7	P51420;A8MR49;Q9STR1;Q9SLL7	60S ribosomal protein L31-3;60S ribosomal protein L31-2;60S ribosomal protein L31-1	RPL31C;At5g56710;RPL31B;RPL31A	>sp|P51420|RL313_ARATH 60S ribosomal protein L31-3 OS=Arabidopsis thaliana GN=RPL31C PE=2 SV=2;>tr|A8MR49|A8MR49_ARATH Isoform of P51420, 60S ribosomal protein L31-3 OS=Arabidopsis thaliana GN=At5g56710 PE=4 SV=1;>sp|Q9STR1|RL312_ARATH 60S ribosomal protei	4	1	13.803	0	53.189	6.7	35079000	11693000	9	823
P51430;F4KGU2	P51430;F4KGU2	40S ribosomal protein S6-2	RPS6B;EMB3010	>sp|P51430|RS62_ARATH 40S ribosomal protein S6-2 OS=Arabidopsis thaliana GN=RPS6B PE=1 SV=3;>tr|F4KGU2|F4KGU2_ARATH Isoform of P51430, 40S ribosomal protein S6-2 OS=Arabidopsis thaliana GN=EMB3010 PE=1 SV=1	2	8	28.162	0	323.31	28.1	188680000	18868000	77	824
P51818;O03986;P27323	P51818;O03986	Heat shock protein 90-3;Heat shock protein 90-4	HSP90-3;HSP90-4	>sp|P51818|HS903_ARATH Heat shock protein 90-3 OS=Arabidopsis thaliana GN=HSP90-3 PE=1 SV=2;>sp|O03986|HS904_ARATH Heat shock protein 90-4 OS=Arabidopsis thaliana GN=HSP90-4 PE=1 SV=1	3	17	80.051	0	32.285	27.8	1603200	47153	10	825
P52032;Q9SZ54;O22850	P52032	Phospholipid hydroperoxide glutathione peroxidase 1, chloroplastic	GPX1	>sp|P52032|GPX1_ARATH Phospholipid hydroperoxide glutathione peroxidase 1, chloroplastic OS=Arabidopsis thaliana GN=GPX1 PE=2 SV=2	3	6	26.015	0	143.31	28	55424000	4263400	41	826
P52410-2;P52410;F4KHF4	P52410-2;P52410;F4KHF4	3-oxoacyl-[acyl-carrier-protein] synthase I, chloroplastic	KAS1;KAS I	>sp|P52410-2|KASC1_ARATH Isoform of P52410, Isoform 2 of 3-oxoacyl-[acyl-carrier-protein] synthase I, chloroplastic OS=Arabidopsis thaliana GN=KAS1;>sp|P52410|KASC1_ARATH 3-oxoacyl-[acyl-carrier-protein] synthase I, chloroplastic OS=Arabidopsis thaliana GN	3	4	44.729	0	82.517	15.8	16318000	906540	13	827
P52420	P52420	Phosphoribosylamine--glycine ligase, chloroplastic	PUR2	>sp|P52420|PUR2_ARATH Phosphoribosylamine--glycine ligase, chloroplastic OS=Arabidopsis thaliana GN=PUR2 PE=2 SV=2	1	4	56.473	0	185.72	14.5	8455700	301990	25	828
P52901	P52901	Pyruvate dehydrogenase E1 component subunit alpha-1, mitochondrial	E1 ALPHA	>sp|P52901|ODPA1_ARATH Pyruvate dehydrogenase E1 component subunit alpha-1, mitochondrial OS=Arabidopsis thaliana GN=E1 ALPHA PE=2 SV=2	1	5	43.059	0	21.044	14.1	8333100	438580	13	830
P53492	P53492	Actin-7	ACT7	>sp|P53492|ACT7_ARATH Actin-7 OS=Arabidopsis thaliana GN=ACT7 PE=1 SV=1	1	14	41.735	0	323.31	41.1	456170000	21723000	138	831
P54150	P54150	Peptide methionine sulfoxide reductase A4, chloroplastic	MSR4	>sp|P54150|MSRA4_ARATH Peptide methionine sulfoxide reductase A4, chloroplastic OS=Arabidopsis thaliana GN=MSR4 PE=1 SV=2	1	4	28.644	0	127.2	17.1	85098000	7091500	38	833
P54609;Q9LZF6;Q9SCN8	P54609;Q9LZF6;Q9SCN8	Cell division control protein 48 homolog A;Cell division control protein 48 homolog E;Cell division control protein 48 homolog D	CDC48A;CDC48E;CDC48D	>sp|P54609|CD48A_ARATH Cell division control protein 48 homolog A OS=Arabidopsis thaliana GN=CDC48A PE=1 SV=1;>sp|Q9LZF6|CD48E_ARATH Cell division control protein 48 homolog E OS=Arabidopsis thaliana GN=CDC48E PE=1 SV=2;>sp|Q9SCN8|CD48D_ARATH Cell division	3	5	89.392	0	169.05	8.8	7546000	175490	25	834
P54888;B3H5E3	P54888;B3H5E3	Delta-1-pyrroline-5-carboxylate synthase B;Glutamate 5-kinase;Gamma-glutamyl phosphate reductase	P5CSB;P5CS2	>sp|P54888|P5CS2_ARATH Delta-1-pyrroline-5-carboxylate synthase B OS=Arabidopsis thaliana GN=P5CSB PE=2 SV=1;>tr|B3H5E3|B3H5E3_ARATH Isoform of P54888, Delta 1-pyrroline-5-carboxylate synthase 2 OS=Arabidopsis thaliana GN=P5CS2 PE=3 SV=1	2	5	78.87	0.00049334	7.0324	7.9	1451200	37211	3	836
P54967	P54967	Biotin synthase	BIO2	>sp|P54967|BIOB_ARATH Biotin synthase OS=Arabidopsis thaliana GN=BIO2 PE=2 SV=1	1	2	41.681	0	18.899	7.1	4485200	224260	4	837
P55034	P55034	26S proteasome non-ATPase regulatory subunit 4 homolog	RPN10	>sp|P55034|PSMD4_ARATH 26S proteasome non-ATPase regulatory subunit 4 homolog OS=Arabidopsis thaliana GN=RPN10 PE=1 SV=1	1	6	40.757	0	146.75	16.8	6778100	484150	22	838
P55228	P55228	Glucose-1-phosphate adenylyltransferase small subunit, chloroplastic	APS1	>sp|P55228|GLGS_ARATH Glucose-1-phosphate adenylyltransferase small subunit, chloroplastic OS=Arabidopsis thaliana GN=APS1 PE=2 SV=2	1	4	56.65	0	316.1	10	11754000	405330	43	839
P55229	P55229	Glucose-1-phosphate adenylyltransferase large subunit 1, chloroplastic	ADG2	>sp|P55229|GLGL1_ARATH Glucose-1-phosphate adenylyltransferase large subunit 1, chloroplastic OS=Arabidopsis thaliana GN=ADG2 PE=1 SV=3	1	4	57.673	0	47.158	9.6	4593100	143530	16	840
P55737;F4K6B6	P55737;F4K6B6	Heat shock protein 90-2	HSP90-2;HSP81-2	>sp|P55737|HS902_ARATH Heat shock protein 90-2 OS=Arabidopsis thaliana GN=HSP90-2 PE=1 SV=1;>tr|F4K6B6|F4K6B6_ARATH Isoform of P55737, Heat shock protein 81-2 OS=Arabidopsis thaliana GN=HSP81-2 PE=1 SV=1	2	19	80.063	0	288.88	30.6	116950000	3439800	94	841
P55826;P55826-2	P55826;P55826-2	Protoporphyrinogen oxidase 1, chloroplastic	PPOX1	>sp|P55826|PPOC_ARATH Protoporphyrinogen oxidase 1, chloroplastic OS=Arabidopsis thaliana GN=PPOX1 PE=1 SV=1;>sp|P55826-2|PPOC_ARATH Isoform of P55826, Isoform 2 of Protoporphyrinogen oxidase 1, chloroplastic OS=Arabidopsis thaliana GN=PPOX1	2	5	57.695	0	167.35	14.5	25435000	877080	38	842
P55852;Q9FLP6	P55852;Q9FLP6	Small ubiquitin-related modifier 1;Small ubiquitin-related modifier 2	SUMO1;SUMO2	>sp|P55852|SUMO1_ARATH Small ubiquitin-related modifier 1 OS=Arabidopsis thaliana GN=SUMO1 PE=1 SV=2;>sp|Q9FLP6|SUMO2_ARATH Small ubiquitin-related modifier 2 OS=Arabidopsis thaliana GN=SUMO2 PE=1 SV=1	2	1	10.976	0	17.473	10	5267000	1053400	5	843
P56757	P56757	ATP synthase subunit alpha, chloroplastic	atpA	>sp|P56757|ATPA_ARATH ATP synthase subunit alpha, chloroplastic OS=Arabidopsis thaliana GN=atpA PE=1 SV=1	1	11	55.328	0	323.31	28.2	244480000	12224000	119	844
P56765	P56765	Acetyl-coenzyme A carboxylase carboxyl transferase subunit beta, chloroplastic	accD	>sp|P56765|ACCD_ARATH Acetyl-coenzyme A carboxylase carboxyl transferase subunit beta, chloroplastic OS=Arabidopsis thaliana GN=accD PE=1 SV=2	1	4	55.635	0	107.15	9.6	6290500	251620	24	847
P56772	P56772	ATP-dependent Clp protease proteolytic subunit 1	clpP1	>sp|P56772|CLPP1_ARATH Chloroplastic ATP-dependent Clp protease proteolytic subunit 1 OS=Arabidopsis thaliana GN=clpP1 PE=1 SV=2	1	2	22.123	0	123.04	11.7	8777200	975240	9	849
P56778	P56778	Photosystem II CP43 chlorophyll apoprotein	psbC	>sp|P56778|PSBC_ARATH Photosystem II CP43 reaction center protein OS=Arabidopsis thaliana GN=psbC PE=1 SV=3	1	1	51.867	0	10.92	3.4	752230	53731	8	851
P56791	P56791	50S ribosomal protein L2, chloroplastic	rpl2-A	>sp|P56791|RK2_ARATH 50S ribosomal protein L2, chloroplastic OS=Arabidopsis thaliana GN=rpl2-A PE=3 SV=1	1	5	29.864	0	158.8	30.3	40746000	2910400	53	852
P56792	P56792	50S ribosomal protein L14, chloroplastic	rpl14	>sp|P56792|RK14_ARATH 50S ribosomal protein L14, chloroplastic OS=Arabidopsis thaliana GN=rpl14 PE=3 SV=1	1	3	13.582	0	65.353	35.2	8898700	1112300	18	853
P56793;Q84WZ8	P56793;Q84WZ8	50S ribosomal protein L16, chloroplastic;60S ribosomal protein L16-like, mitochondrial	rpl16	>sp|P56793|RK16_ARATH 50S ribosomal protein L16, chloroplastic OS=Arabidopsis thaliana GN=rpl16 PE=3 SV=1;>sp|Q84WZ8|RM16L_ARATH 60S ribosomal protein L16-like, mitochondrial OS=Arabidopsis thaliana GN=At2g28820 PE=2 SV=2	2	2	15.294	0	50.144	20.7	26381000	5276300	9	854
P56794	P56794	50S ribosomal protein L20, chloroplastic	rpl20	>sp|P56794|RK20_ARATH 50S ribosomal protein L20, chloroplastic OS=Arabidopsis thaliana GN=rpl20 PE=3 SV=1	1	1	14.163	0	29.67	8.5	7464800	1493000	6	855
P56795	P56795	50S ribosomal protein L22, chloroplastic	rpl22	>sp|P56795|RK22_ARATH 50S ribosomal protein L22, chloroplastic OS=Arabidopsis thaliana GN=rpl22 PE=3 SV=1	1	4	18.586	0	50.902	30.6	8781700	975750	13	856
P56796	P56796	50S ribosomal protein L33, chloroplastic	rpl33	>sp|P56796|RK33_ARATH 50S ribosomal protein L33, chloroplastic OS=Arabidopsis thaliana GN=rpl33 PE=3 SV=1	1	1	7.692	0	12.43	13.6	1683500	420880	8	857
P56797	P56797	30S ribosomal protein S2, chloroplastic	rps2	>sp|P56797|RR2_ARATH 30S ribosomal protein S2, chloroplastic OS=Arabidopsis thaliana GN=rps2 PE=3 SV=1	1	5	26.904	0	95.874	18.6	88271000	7355900	39	858
P56798	P56798	30S ribosomal protein S3, chloroplastic	rps3	>sp|P56798|RR3_ARATH 30S ribosomal protein S3, chloroplastic OS=Arabidopsis thaliana GN=rps3 PE=3 SV=1	1	9	25.188	0	169.92	39	20786000	1385700	42	859
P56799	P56799	30S ribosomal protein S4, chloroplastic	rps4	>sp|P56799|RR4_ARATH 30S ribosomal protein S4, chloroplastic OS=Arabidopsis thaliana GN=rps4 PE=3 SV=1	1	7	23.24	0	168.3	34.3	64019000	8002400	44	860
P56801	P56801	30S ribosomal protein S8, chloroplastic	rps8	>sp|P56801|RR8_ARATH 30S ribosomal protein S8, chloroplastic OS=Arabidopsis thaliana GN=rps8 PE=3 SV=1	1	6	15.479	0	120.84	47.8	34628000	4946800	30	861
P56802	P56802	30S ribosomal protein S11, chloroplastic	rps11	>sp|P56802|RR11_ARATH 30S ribosomal protein S11, chloroplastic OS=Arabidopsis thaliana GN=rps11 PE=3 SV=1	1	3	15.023	0	144.77	18.1	13128000	2188000	33	862
P56804	P56804	30S ribosomal protein S14, chloroplastic	rps14	>sp|P56804|RR14_ARATH 30S ribosomal protein S14, chloroplastic OS=Arabidopsis thaliana GN=rps14 PE=2 SV=2	1	3	11.785	0	19.694	21	42641000	14214000	13	863
P56805	P56805	30S ribosomal protein S15, chloroplastic	rps15	>sp|P56805|RR15_ARATH 30S ribosomal protein S15, chloroplastic OS=Arabidopsis thaliana GN=rps15 PE=3 SV=1	1	7	10.718	0	323.31	53.4	192020000	38403000	47	864
P56807	P56807	30S ribosomal protein S18, chloroplastic	rps18	>sp|P56807|RR18_ARATH 30S ribosomal protein S18, chloroplastic OS=Arabidopsis thaliana GN=rps18 PE=3 SV=1	1	1	12.06	0	41.961	6.9	11989000	2397700	18	865
P56808	P56808	30S ribosomal protein S19, chloroplastic	rps19	>sp|P56808|RR19_ARATH 30S ribosomal protein S19, chloroplastic OS=Arabidopsis thaliana GN=rps19 PE=3 SV=1	1	3	10.608	0	38.568	41.3	51052000	12763000	10	866
P57742	P57742	Probable prefoldin subunit 5		>sp|P57742|PFD5_ARATH Probable prefoldin subunit 5 OS=Arabidopsis thaliana GN=At5g23290 PE=2 SV=1	1	1	16.41	0	11.036	11.9	737190	81910	3	868
P57751;F4KGY8	P57751;F4KGY8	UTP--glucose-1-phosphate uridylyltransferase 1	UGP2	>sp|P57751|UGPA1_ARATH UTP--glucose-1-phosphate uridylyltransferase 1 OS=Arabidopsis thaliana GN=At5g17310 PE=2 SV=1;>tr|F4KGY8|F4KGY8_ARATH Isoform of P57751, UTP--glucose-1-phosphate uridylyltransferase 1 OS=Arabidopsis thaliana GN=UGP2 PE=4 SV=1	2	9	51.919	0	69.534	21.3	1636100	56419	13	869
P57752	P57752	Acyl-CoA-binding domain-containing protein 6	ACBP6	>sp|P57752|ACBP6_ARATH Acyl-CoA-binding domain-containing protein 6 OS=Arabidopsis thaliana GN=ACBP6 PE=1 SV=1	1	2	10.386	0	72.441	22.8	11837000	1972900	13	870
P59224;P59223	P59224;P59223	40S ribosomal protein S13-2;40S ribosomal protein S13-1	RPS13B;RPS13A	>sp|P59224|RS132_ARATH 40S ribosomal protein S13-2 OS=Arabidopsis thaliana GN=RPS13B PE=2 SV=1;>sp|P59223|RS131_ARATH 40S ribosomal protein S13-1 OS=Arabidopsis thaliana GN=RPS13A PE=2 SV=1	2	7	17.085	0	92.861	37.7	247040000	30880000	47	871
P59230	P59230	60S ribosomal protein L10a-2	RPL10AB	>sp|P59230|R10A2_ARATH 60S ribosomal protein L10a-2 OS=Arabidopsis thaliana GN=RPL10AB PE=1 SV=1	1	2	24.425	0	20.652	12.5	8388500	762590	6	872
Q8VZB9;P59231	Q8VZB9;P59231	60S ribosomal protein L10a-1;60S ribosomal protein L10a-3	RPL10AA;RPL10AC	>sp|Q8VZB9|R10A1_ARATH 60S ribosomal protein L10a-1 OS=Arabidopsis thaliana GN=RPL10AA PE=1 SV=1;>sp|P59231|R10A3_ARATH 60S ribosomal protein L10a-3 OS=Arabidopsis thaliana GN=RPL10AC PE=1 SV=1	2	1	24.469	0	8.3915	6.5	8184600	744060	5	873
P59271;P59233;P59232;F4JGM3;F4I9X6;Q3EAA5;Q42202;B9DHA6;Q8RUC6;Q9SHE7;Q3E7T8-2;P0CH33;Q3E7K8;Q8H159-2;Q3E7T8;Q1EC66;Q9FHQ6;P0CH32;Q8H159;Q39256	P59271;P59233;P59232;F4JGM3;F4I9X6;Q3EAA5;Q42202;B9DHA6;Q8RUC6;Q9SHE7;Q3E7T8-2;P0CH33;Q3E7K8;Q8H159-2;Q3E7T8;Q1EC66;Q9FHQ6;P0CH32;Q8H159;Q39256	Ubiquitin-40S ribosomal protein S27a-1;Ubiquitin;40S ribosomal protein S27a-1;Ubiquitin-40S ribosomal protein S27a-3;Ubiquitin;40S ribosomal protein S27a-3;Ubiquitin-40S ribosomal protein S27a-2;Ubiquitin;40S ribosomal protein S27a-2;Ubiquitin-60S ribosomal protein L40-2;Ubiquitin;60S ribosomal protein L40-2;Ubiquitin-60S ribosomal protein L40-1;Ubiquitin;60S ribosomal protein L40-1;Ubiquitin-NED…	RPS27AA;RPS27AC;RPS27AB;UBQ11;UBQ13;UBQ10;RPL40B;RPL40A;RUB2;RUB1;UBQ14;UBQ12;UBQ3;UBQ9;UBQ4;UBQ8	>sp|P59271|R27AA_ARATH Ubiquitin-40S ribosomal protein S27a-1 OS=Arabidopsis thaliana GN=RPS27AA PE=1 SV=2;>sp|P59233|R27AC_ARATH Ubiquitin-40S ribosomal protein S27a-3 OS=Arabidopsis thaliana GN=RPS27AC PE=1 SV=2;>sp|P59232|R27AB_ARATH Ubiquitin-40S ribos	20	4	17.671	0	169.69	26.9	78369000	11196000	66	874
P59259;A8MRV1	P59259;A8MRV1	Histone H4	At1g07660	>sp|P59259|H4_ARATH Histone H4 OS=Arabidopsis thaliana GN=At1g07660 PE=1 SV=2;>tr|A8MRV1|A8MRV1_ARATH Isoform of Q9LQN6, Histone H4 OS=Arabidopsis thaliana GN=At1g07660 PE=3 SV=1	2	6	11.409	0	55.388	47.6	37553000	6258800	27	875
P60040;A8MRH4	P60040;A8MRH4	60S ribosomal protein L7-2	RPL7B;At2g01250	>sp|P60040|RL72_ARATH 60S ribosomal protein L7-2 OS=Arabidopsis thaliana GN=RPL7B PE=2 SV=1;>tr|A8MRH4|A8MRH4_ARATH Isoform of P60040, 60S ribosomal protein L7-2 OS=Arabidopsis thaliana GN=At2g01250 PE=2 SV=1	2	11	28.171	0	194.97	39.3	101600000	7257100	76	876
P61841	P61841	30S ribosomal protein S7, chloroplastic	rps7-A	>sp|P61841|RR7_ARATH 30S ribosomal protein S7, chloroplastic OS=Arabidopsis thaliana GN=rps7-A PE=1 SV=1	1	3	17.357	0	44.836	18.1	1993300	249170	33	877
P61847	P61847	50S ribosomal protein L32, chloroplastic	rpl32	>sp|P61847|RK32_ARATH 50S ribosomal protein L32, chloroplastic OS=Arabidopsis thaliana GN=rpl32 PE=3 SV=2	1	3	6.0612	0	18.063	44.2	40014000	13338000	15	879
P62126	P62126	30S ribosomal protein S12, chloroplastic	rps12-A	>sp|P62126|RR12_ARATH 30S ribosomal protein S12, chloroplastic OS=Arabidopsis thaliana GN=rps12-A PE=2 SV=2	1	2	13.764	0	12.717	13	28751000	9583700	11	880
P82281	P82281	Thylakoid lumenal 29 kDa protein, chloroplastic	TL29	>sp|P82281|TL29_ARATH Thylakoid lumenal 29 kDa protein, chloroplastic OS=Arabidopsis thaliana GN=TL29 PE=1 SV=2	1	5	37.934	0	205.86	19.5	49144000	2586500	31	881
P82538	P82538	PsbP-like protein 1, chloroplastic	PPL1	>sp|P82538|PPL1_ARATH PsbP-like protein 1, chloroplastic OS=Arabidopsis thaliana GN=PPL1 PE=1 SV=1	1	1	25.623	0	72.66	3.9	937890	62526	13	882
P82658	P82658	Thylakoid lumenal 19 kDa protein, chloroplastic		>sp|P82658|TL19_ARATH Thylakoid lumenal 19 kDa protein, chloroplastic OS=Arabidopsis thaliana GN=At3g63540 PE=1 SV=2	1	1	24.979	0	8.257	5.7	258580	25858	2	883
P82715	P82715	PsbP domain-containing protein 5, chloroplastic	PPD5	>sp|P82715|PPD5_ARATH PsbP domain-containing protein 5, chloroplastic OS=Arabidopsis thaliana GN=PPD5 PE=1 SV=3	1	1	33.365	0	11.962	4	877200	67477	3	884
P83291	P83291	NADH-cytochrome b5 reductase-like protein	CBR2	>sp|P83291|NB5R2_ARATH NADH-cytochrome b5 reductase-like protein OS=Arabidopsis thaliana GN=CBR2 PE=1 SV=2	1	5	35.987	0	59.09	16.8	48520000	2553700	26	885
P83484;P83483;Q9C5A9	P83484;P83483;Q9C5A9	ATP synthase subunit beta-2, mitochondrial;ATP synthase subunit beta-1, mitochondrial;ATP synthase subunit beta-3, mitochondrial		>sp|P83484|ATPBN_ARATH ATP synthase subunit beta-2, mitochondrial OS=Arabidopsis thaliana GN=At5g08690 PE=1 SV=1;>sp|P83483|ATPBM_ARATH ATP synthase subunit beta-1, mitochondrial OS=Arabidopsis thaliana GN=At5g08670 PE=1 SV=1;>sp|Q9C5A9|ATPBO_ARATH ATP syn	3	16	59.712	0	323.31	38.8	159840000	5328000	119	886
Q27GL4;P92532	Q27GL4;P92532	Ribosomal protein S12, mitochondrial	At2g07773;RPS12	>tr|Q27GL4|Q27GL4_ARATH Uncharacterized protein OS=Arabidopsis thaliana GN=At2g07773 PE=4 SV=1;>sp|P92532|RT12_ARATH Ribosomal protein S12, mitochondrial OS=Arabidopsis thaliana GN=RPS12 PE=2 SV=2	2	1	31.627	0.0018692	6.5142	2.9	1581900	131820	3	887
P92549	P92549	ATP synthase subunit alpha, mitochondrial	ATPA	>sp|P92549|ATPAM_ARATH ATP synthase subunit alpha, mitochondrial OS=Arabidopsis thaliana GN=ATPA PE=1 SV=2	1	9	55.045	0	145.24	20.7	43055000	1594600	66	888
P92959;F4K1S8	P92959;F4K1S8	50S ribosomal protein L24, chloroplastic	RPL24;At5g54600	>sp|P92959|RK24_ARATH 50S ribosomal protein L24, chloroplastic OS=Arabidopsis thaliana GN=RPL24 PE=2 SV=2;>tr|F4K1S8|F4K1S8_ARATH Isoform of P92959, 50S ribosomal protein L24 OS=Arabidopsis thaliana GN=At5g54600 PE=4 SV=1	2	4	21.976	0	30.989	24.2	12394000	1239400	20	890
P92963	P92963	Ras-related protein RABB1c	RABB1C	>sp|P92963|RAB1C_ARATH Ras-related protein RABB1c OS=Arabidopsis thaliana GN=RABB1C PE=1 SV=1	1	1	23.164	0	13.11	5.7	287600	17975	6	891
P92966;P92966-2;P92966-3;P92966-4;P92966-5;P92965;P92965-3;P92965-2;Q9ZPX8-2;Q9ZPX8;P92964	P92966;P92966-2;P92966-3;P92966-4;P92966-5;P92965;P92965-3;P92965-2	Serine/arginine-rich splicing factor RS41;Serine/arginine-rich splicing factor RS40	RS41;RS40	>sp|P92966|SRS41_ARATH Serine/arginine-rich splicing factor RS41 OS=Arabidopsis thaliana GN=RS41 PE=1 SV=2;>sp|P92966-2|SRS41_ARATH Isoform of P92966, Isoform 2 of Serine/arginine-rich splicing factor RS41 OS=Arabidopsis thaliana GN=RS41;>sp|P92966-3|SRS41	11	2	41.281	0	281.14	6.2	6689500	371640	26	892
P92981;F4HX50;F4JKD5;P92980	P92981;F4HX50	5-adenylylsulfate reductase 2, chloroplastic	2017-04-02	>sp|P92981|APR2_ARATH 5-adenylylsulfate reductase 2, chloroplastic OS=Arabidopsis thaliana GN=APR2 PE=1 SV=2;>tr|F4HX50|F4HX50_ARATH Isoform of P92981, 5-adenylylsulfate reductase 2 OS=Arabidopsis thaliana GN=APR2 PE=4 SV=1	4	1	50.655	0	34.695	2.6	1388500	51424	4	893
P92985	P92985	Ran-binding protein 1 homolog c	RANBP1C	>sp|P92985|RBP1C_ARATH Ran-binding protein 1 homolog c OS=Arabidopsis thaliana GN=RANBP1C PE=2 SV=1	1	2	24.722	0	190.64	19.6	4124500	458280	12	894
Q9ZVX8;P93004;Q9FF53	Q9ZVX8;P93004;Q9FF53	Probable aquaporin PIP2-8;Probable aquaporin PIP2-8, N-terminally processed;Aquaporin PIP2-7;Aquaporin PIP2-7, N-terminally processed;Probable aquaporin PIP2-4;Probable aquaporin PIP2-4, N-terminally processed	PIP2-8;PIP2-7;PIP2-4	>sp|Q9ZVX8|PIP28_ARATH Probable aquaporin PIP2-8 OS=Arabidopsis thaliana GN=PIP2-8 PE=1 SV=1;>sp|P93004|PIP27_ARATH Aquaporin PIP2-7 OS=Arabidopsis thaliana GN=PIP2-7 PE=1 SV=2;>sp|Q9FF53|PIP24_ARATH Probable aquaporin PIP2-4 OS=Arabidopsis thaliana GN=PIP	3	1	29.5	0.00048239	6.8011	4.3	385230	55033	2	895
P93008	P93008	DEAD-box ATP-dependent RNA helicase 21	RH21	>sp|P93008|RH21_ARATH DEAD-box ATP-dependent RNA helicase 21 OS=Arabidopsis thaliana GN=RH21 PE=2 SV=1	1	1	85.276	0	76.955	1.6	1124300	29588	17	896
P93009-2;P93009	P93009-2;P93009	Protein CutA, chloroplastic	CUTA	>sp|P93009-2|CUTA_ARATH Isoform of P93009, Isoform 2 of Protein CutA, chloroplastic OS=Arabidopsis thaliana GN=CUTA;>sp|P93009|CUTA_ARATH Protein CutA, chloroplastic OS=Arabidopsis thaliana GN=CUTA PE=1 SV=1	2	1	16.901	0	19.467	7.7	977940	97794	13	897
P93014	P93014	30S ribosomal protein S5, chloroplastic	rps5	>sp|P93014|RR5_ARATH 30S ribosomal protein S5, chloroplastic OS=Arabidopsis thaliana GN=rps5 PE=2 SV=1	1	9	32.645	0	166.28	32.7	164080000	9651900	112	898
P93025;A8MS49;F4KDJ3;P93025-2	P93025;A8MS49;F4KDJ3;P93025-2	Phototropin-2	PHOT2	>sp|P93025|PHOT2_ARATH Phototropin-2 OS=Arabidopsis thaliana GN=PHOT2 PE=1 SV=2;>tr|A8MS49|A8MS49_ARATH Isoform of P93025, Phototropin 2 OS=Arabidopsis thaliana GN=PHOT2 PE=1 SV=1;>tr|F4KDJ3|F4KDJ3_ARATH Isoform of P93025, Phototropin 2 OS=Arabidopsis thal	4	4	102.47	0	80.598	5.5	1345400	28626	23	900
P93028	P93028	Ubiquitin-activating enzyme E1 1	UBA1	>sp|P93028|UBE11_ARATH Ubiquitin-activating enzyme E1 1 OS=Arabidopsis thaliana GN=UBA1 PE=1 SV=1	1	3	120.25	0	42.44	4	1750300	29666	11	901
P93031	P93031	GDP-mannose 4,6 dehydratase 2	MUR1	>sp|P93031|GMD2_ARATH GDP-mannose 4,6 dehydratase 2 OS=Arabidopsis thaliana GN=MUR1 PE=1 SV=3	1	1	41.961	0	58.797	4.3	1837300	83515	4	902
P93033	P93033	Fumarate hydratase 1, mitochondrial	FUM1	>sp|P93033|FUM1_ARATH Fumarate hydratase 1, mitochondrial OS=Arabidopsis thaliana GN=FUM1 PE=2 SV=2	1	11	52.999	0	323.31	36.6	41770000	1606500	83	904
P93736	P93736	Valine--tRNA ligase	VALRS	>sp|P93736|SYVM1_ARATH Valine--tRNA ligase, mitochondrial 1 OS=Arabidopsis thaliana GN=TWN2 PE=2 SV=2	1	2	125.92	0	55.258	2.4	1753700	31317	11	907
P93819;Q9FJU0	P93819	Malate dehydrogenase, cytoplasmic 1		>sp|P93819|MDHC1_ARATH Malate dehydrogenase, cytoplasmic 1 OS=Arabidopsis thaliana GN=MDH1 PE=1 SV=2	2	16	35.571	0	323.31	52.1	371580000	20643000	106	908
P94072	P94072	Germin-like protein subfamily 3 member 3	GER3	>sp|P94072|GL33_ARATH Germin-like protein subfamily 3 member 3 OS=Arabidopsis thaliana GN=GER3 PE=1 SV=1	1	1	21.836	0	51.132	10.9	12429000	2071500	6	910
Q00218;F4JIZ3	Q00218;F4JIZ3	Phospho-2-dehydro-3-deoxyheptonate aldolase 2, chloroplastic	DHS2	>sp|Q00218|AROG_ARATH Phospho-2-dehydro-3-deoxyheptonate aldolase 2, chloroplastic OS=Arabidopsis thaliana GN=DHS2 PE=2 SV=2;>tr|F4JIZ3|F4JIZ3_ARATH Isoform of Q00218, 3-deoxy-d-arabino-heptulosonate 7-phosphate synthase OS=Arabidopsis thaliana GN=DHS2 PE=	2	4	56.148	0	92.761	9.3	8243200	317040	20	912
Q01525	Q01525	14-3-3-like protein GF14 omega	GRF2	>sp|Q01525|14332_ARATH 14-3-3-like protein GF14 omega OS=Arabidopsis thaliana GN=GRF2 PE=2 SV=2	1	2	29.161	0	17.217	10.4	2815200	187680	9	913
Q01908	Q01908	ATP synthase gamma chain 1, chloroplastic	ATPC1	>sp|Q01908|ATPG1_ARATH ATP synthase gamma chain 1, chloroplastic OS=Arabidopsis thaliana GN=ATPC1 PE=1 SV=1	1	8	40.911	0	156.05	22.8	49354000	2467700	73	914
Q02166	Q02166	Anthranilate phosphoribosyltransferase, chloroplastic	PAT1	>sp|Q02166|TRPD_ARATH Anthranilate phosphoribosyltransferase, chloroplastic OS=Arabidopsis thaliana GN=PAT1 PE=2 SV=1	1	1	46.52	0	7.7559	2.7	1094200	54711	2	915
Q02971;Q02971-2;Q02972	Q02971;Q02971-2	Cinnamyl alcohol dehydrogenase 7	CAD7	>sp|Q02971|CADH7_ARATH Cinnamyl alcohol dehydrogenase 7 OS=Arabidopsis thaliana GN=CAD7 PE=1 SV=2;>sp|Q02971-2|CADH7_ARATH Isoform of Q02971, Isoform 2 of Cinnamyl alcohol dehydrogenase 7 OS=Arabidopsis thaliana GN=CAD7	3	4	38.245	0	71.262	17.1	9529100	529390	36	916
Q03250;F4IHK9;Q03250-2	Q03250;F4IHK9	Glycine-rich RNA-binding protein 7	RBG7;CCR2	>sp|Q03250|RBG7_ARATH Glycine-rich RNA-binding protein 7 OS=Arabidopsis thaliana GN=RBG7 PE=1 SV=1;>tr|F4IHK9|F4IHK9_ARATH Isoform of O80963, Glycine-rich RNA-binding protein 7 OS=Arabidopsis thaliana GN=CCR2 PE=1 SV=1	3	12	16.89	0	323.31	73.9	416160000	34680000	84	917
Q03251;F4JVC0;F4JVC1;F4JVB9	Q03251;F4JVC0;F4JVC1	Glycine-rich RNA-binding protein 8	RBG8;CCR1	>sp|Q03251|RBG8_ARATH Glycine-rich RNA-binding protein 8 OS=Arabidopsis thaliana GN=RBG8 PE=1 SV=1;>tr|F4JVC0|F4JVC0_ARATH Isoform of Q9S7D9, Glycine-rich RNA-binding protein 8 OS=Arabidopsis thaliana GN=CCR1 PE=4 SV=1;>tr|F4JVC1|F4JVC1_ARATH Isoform of Q9	4	7	16.578	0	253.67	34.9	99073000	8256100	43	918
Q04836-2;Q04836;Q04836-3	Q04836-2;Q04836;Q04836-3	31 kDa ribonucleoprotein, chloroplastic	RBP31	>sp|Q04836-2|CP31A_ARATH Isoform of Q04836, Isoform 2 of 31 kDa ribonucleoprotein, chloroplastic OS=Arabidopsis thaliana GN=CP31A;>sp|Q04836|CP31A_ARATH 31 kDa ribonucleoprotein, chloroplastic OS=Arabidopsis thaliana GN=CP31A PE=1 SV=1;>sp|Q04836-3|CP31A_A	3	2	34.4	0	11.495	6.3	2522500	252250	5	919
Q05758	Q05758	Ketol-acid reductoisomerase, chloroplastic		>sp|Q05758|ILV5_ARATH Ketol-acid reductoisomerase, chloroplastic OS=Arabidopsis thaliana GN=At3g58610 PE=2 SV=2	1	3	63.812	0	124.07	7.6	15248000	564720	25	922
Q06588	Q06588	1-aminocyclopropane-1-carboxylate oxidase 4	ACO4	>sp|Q06588|ACCO4_ARATH 1-aminocyclopropane-1-carboxylate oxidase 4 OS=Arabidopsis thaliana GN=ACO4 PE=1 SV=2	1	4	36.676	0	31.949	14.9	4792900	342350	7	924
Q08298	Q08298	Dehydration-responsive protein RD22	RD22	>sp|Q08298|RD22_ARATH Dehydration-responsive protein RD22 OS=Arabidopsis thaliana GN=RD22 PE=2 SV=1	1	1	42.259	0	48.809	2.8	3855800	160660	18	927
Q09152-2;Q09152;F4JNF1;Q43315	Q09152-2;Q09152;F4JNF1;Q43315	Farnesyl pyrophosphate synthase 1, mitochondrial;Farnesyl pyrophosphate synthase 2	FPS1;FPS2	>sp|Q09152-2|FPPS1_ARATH Isoform of Q09152, Isoform Cytoplasmic of Farnesyl pyrophosphate synthase 1, mitochondrial OS=Arabidopsis thaliana GN=FPS1;>sp|Q09152|FPPS1_ARATH Farnesyl pyrophosphate synthase 1, mitochondrial OS=Arabidopsis thaliana GN=FPS1 PE=2	4	1	39.696	0	13.358	3.2	624810	36754	6	929
Q56YU8;Q0V7V4;Q9SVL1;Q9C5J2;F4HXH4	Q56YU8;Q0V7V4		At1g19480	>tr|Q56YU8|Q56YU8_ARATH Isoform of Q0V7V4, DNA glycosylase superfamily protein OS=Arabidopsis thaliana GN=At1g19480 PE=2 SV=1;>tr|Q0V7V4|Q0V7V4_ARATH At1g19480 OS=Arabidopsis thaliana GN=At1g19480 PE=2 SV=1	5	8	41.366	0	323.31	21.5	24256000	1347600	83	930
Q0WL80;Q0WL80-2	Q0WL80;Q0WL80-2	UDP-glucose:glycoprotein glucosyltransferase	UGGT	>sp|Q0WL80|UGGG_ARATH UDP-glucose:glycoprotein glucosyltransferase OS=Arabidopsis thaliana GN=UGGT PE=1 SV=1;>sp|Q0WL80-2|UGGG_ARATH Isoform of Q0WL80, Isoform 2 of UDP-glucose:glycoprotein glucosyltransferase OS=Arabidopsis thaliana GN=UGGT	2	2	181.8	0	87.011	1.9	3399600	40472	16	931
Q0WLB5;Q0WNJ6	Q0WLB5;Q0WNJ6	Clathrin heavy chain 2;Clathrin heavy chain 1	CHC2;CHC1	>sp|Q0WLB5|CLAH2_ARATH Clathrin heavy chain 2 OS=Arabidopsis thaliana GN=CHC2 PE=1 SV=1;>sp|Q0WNJ6|CLAH1_ARATH Clathrin heavy chain 1 OS=Arabidopsis thaliana GN=CHC1 PE=1 SV=1	2	1	193.27	0	16.41	0.8	446660	5075.7	7	932
Q0WUI9	Q0WUI9	Probable alpha,alpha-trehalose-phosphate synthase [UDP-forming] 8	TPS8	>sp|Q0WUI9|TPS8_ARATH Probable alpha,alpha-trehalose-phosphate synthase [UDP-forming] 8 OS=Arabidopsis thaliana GN=TPS8 PE=2 SV=1	1	1	97.56	0	17.981	1.6	2107800	45822	4	938
Q0WUY5	Q0WUY5		At3g07660	>tr|Q0WUY5|Q0WUY5_ARATH Putative uncharacterized protein At3g07660 OS=Arabidopsis thaliana GN=At3g07660 PE=1 SV=1	1	2	90.075	0	18.023	2.9	1631800	50994	3	939
Q3E7M7;Q0WV37	Q3E7M7;Q0WV37		At3g05220	>tr|Q3E7M7|Q3E7M7_ARATH Isoform of Q0WV37, Heavy-metal-associated domain-containing protein OS=Arabidopsis thaliana GN=At3g05220 PE=4 SV=1;>tr|Q0WV37|Q0WV37_ARATH Heavy-metal-associated domain-containing protein OS=Arabidopsis thaliana GN=At3g05220 PE=2 SV	2	3	48.542	0	55.308	8.6	3502500	269420	12	940
Q0WW84	Q0WW84	Polyadenylate-binding protein RBP47B	RBP47B	>sp|Q0WW84|RB47B_ARATH Polyadenylate-binding protein RBP47B OS=Arabidopsis thaliana GN=RBP47B PE=2 SV=1	1	3	48.118	0	31.487	8.7	700310	50022	7	946
Q29Q26	Q29Q26		AKR2B	>tr|Q29Q26|Q29Q26_ARATH Ankyrin repeat-containing 2B OS=Arabidopsis thaliana GN=AKR2B PE=2 SV=1	1	1	36.899	0	12.427	2.6	891910	63708	3	958
Q29Q34	Q29Q34		At5g19440	>tr|Q29Q34|Q29Q34_ARATH Alcohol dehydrogenase-like protein OS=Arabidopsis thaliana GN=At5g19440 PE=2 SV=1	1	1	35.593	0	13.134	3.7	3974800	248420	2	959
Q2V2R9;Q9SY97	Q2V2R9;Q9SY97		LHCA3;T25B24.12	>tr|Q2V2R9|Q2V2R9_ARATH Isoform of Q9SY97, PSI type III chlorophyll a/b-binding protein OS=Arabidopsis thaliana GN=LHCA3 PE=1 SV=1;>tr|Q9SY97|Q9SY97_ARATH PSI type III chlorophyll a/b-binding protein OS=Arabidopsis thaliana GN=T25B24.12 PE=1 SV=1	2	1	23.746	0	19.071	5	3283000	656610	5	961
Q2V3X4;Q9SF40	Q2V3X4;Q9SF40	60S ribosomal protein L4-1	At3g09630;RPL4A	>tr|Q2V3X4|Q2V3X4_ARATH Isoform of Q9SF40, 60S ribosomal protein L4-1 OS=Arabidopsis thaliana GN=At3g09630 PE=4 SV=1;>sp|Q9SF40|RL4A_ARATH 60S ribosomal protein L4-1 OS=Arabidopsis thaliana GN=RPL4A PE=2 SV=1	2	9	44.572	0	263.45	26.4	42028000	2334900	100	963
Q38799	Q38799	Pyruvate dehydrogenase E1 component subunit beta-1, mitochondrial	PDH2	>sp|Q38799|ODPB1_ARATH Pyruvate dehydrogenase E1 component subunit beta-1, mitochondrial OS=Arabidopsis thaliana GN=PDH2 PE=1 SV=2	1	6	39.175	0	138.6	22.6	11987000	749210	31	965
Q38814-2;Q38814	Q38814-2;Q38814	Thiamine thiazole synthase, chloroplastic	THI1	>sp|Q38814-2|THI4_ARATH Isoform of Q38814, Isoform mitochondrial of Thiamine thiazole synthase, chloroplastic OS=Arabidopsis thaliana GN=THI1;>sp|Q38814|THI4_ARATH Thiamine thiazole synthase, chloroplastic OS=Arabidopsis thaliana GN=THI1 PE=1 SV=1	2	2	29.362	0	152.16	9.6	9014200	901420	22	966
Q38821;F4I9M3;Q38821-2	Q38821;F4I9M3;Q38821-2	Serine/threonine protein phosphatase 2A 55 kDa regulatory subunit B alpha isoform;Serine/threonine-protein phosphatase 2A 55 kDa regulatory subunit B	PP2AB1;B ALPHA	>sp|Q38821|2ABA_ARATH Serine/threonine protein phosphatase 2A 55 kDa regulatory subunit B alpha isoform OS=Arabidopsis thaliana GN=PP2AB1 PE=1 SV=2;>tr|F4I9M3|F4I9M3_ARATH Isoform of Q38821, Serine/threonine-protein phosphatase 2A 55 kDa regulatory subunit	3	5	56.934	0	52.766	12.9	5031500	201260	20	967
Q38865	Q38865	Expansin-A6	EXPA6	>sp|Q38865|EXPA6_ARATH Expansin-A6 OS=Arabidopsis thaliana GN=EXPA6 PE=2 SV=2	1	3	27.817	0	20.76	11.7	5117700	568640	11	969
Q38882	Q38882	Phospholipase D alpha 1	PLDALPHA1	>sp|Q38882|PLDA1_ARATH Phospholipase D alpha 1 OS=Arabidopsis thaliana GN=PLDALPHA1 PE=1 SV=2	1	3	91.847	0	50.108	6.3	4129800	93860	35	971
Q38884;F4II66	Q38884;F4II66	Eukaryotic translation initiation factor 3 subunit I	TIF3I1;At2g46290	>sp|Q38884|EIF3I_ARATH Eukaryotic translation initiation factor 3 subunit I OS=Arabidopsis thaliana GN=TIF3I1 PE=2 SV=2;>tr|F4II66|F4II66_ARATH Eukaryotic translation initiation factor 3 subunit I OS=Arabidopsis thaliana GN=At2g46290 PE=3 SV=1	2	1	36.388	0	12.056	3.7	344340	20255	6	972
Q38896	Q38896	Cold shock domain-containing protein 4	CSP4	>sp|Q38896|CSP4_ARATH Cold shock domain-containing protein 4 OS=Arabidopsis thaliana GN=CSP4 PE=1 SV=1	1	1	19.077	0	21.477	6.5	962060	87460	4	974
Q38900-2;Q38900	Q38900-2;Q38900	Peptidyl-prolyl cis-trans isomerase CYP19-1	CYP19-1	>sp|Q38900-2|CP19A_ARATH Isoform of Q38900, Isoform 2 of Peptidyl-prolyl cis-trans isomerase CYP19-1 OS=Arabidopsis thaliana GN=CYP19-1;>sp|Q38900|CP19A_ARATH Peptidyl-prolyl cis-trans isomerase CYP19-1 OS=Arabidopsis thaliana GN=CYP19-1 PE=1 SV=1	2	4	15.992	0	204.57	33.8	35122000	3902400	22	975
Q38924	Q38924	Fe(3+)-Zn(2+) purple acid phosphatase 12	PAP12	>sp|Q38924|PPA12_ARATH Fe(3+)-Zn(2+) purple acid phosphatase 12 OS=Arabidopsis thaliana GN=PAP12 PE=2 SV=3	1	1	54.122	0	11.228	2.1	895870	49771	2	977
Q38929	Q38929	Isopentenyl-diphosphate Delta-isomerase I, chloroplastic	IPP1	>sp|Q38929|IDI1_ARATH Isopentenyl-diphosphate Delta-isomerase I, chloroplastic OS=Arabidopsis thaliana GN=IPP1 PE=2 SV=3	1	2	33.214	0	35.363	6.5	8352800	464050	20	978
Q38946;F4K6P9;Q9S7A0	Q38946	Glutamate dehydrogenase 2	GDH2	>sp|Q38946|DHE2_ARATH Glutamate dehydrogenase 2 OS=Arabidopsis thaliana GN=GDH2 PE=1 SV=1	3	2	44.699	0.0064963	6.0561	7.3	3070500	146220	3	979
Q38950;F4JA59	Q38950;F4JA59	Serine/threonine-protein phosphatase 2A 65 kDa regulatory subunit A beta isoform	PP2AA2	>sp|Q38950|2AAB_ARATH Serine/threonine-protein phosphatase 2A 65 kDa regulatory subunit A beta isoform OS=Arabidopsis thaliana GN=PP2AA2 PE=1 SV=2;>tr|F4JA59|F4JA59_ARATH Isoform of Q9LQE8, Protein phosphatase 2A subunit A2 OS=Arabidopsis thaliana GN=PP2AA	2	1	65.597	0	12.732	3.1	677190	22573	2	980
Q38953	Q38953	Probable pre-mRNA-splicing factor ATP-dependent RNA helicase		>sp|Q38953|DHX8_ARATH Probable pre-mRNA-splicing factor ATP-dependent RNA helicase OS=Arabidopsis thaliana GN=At3g26560 PE=1 SV=2	1	1	134.16	0	32.065	0.9	289630	4455.9	7	981
Q38970	Q38970	Acetyl-CoA carboxylase 1;Biotin carboxylase	ACC1	>sp|Q38970|ACC1_ARATH Acetyl-CoA carboxylase 1 OS=Arabidopsis thaliana GN=ACC1 PE=1 SV=1	1	1	251.38	0	29.141	0.7	438830	3567.7	4	982
Q39016	Q39016	Calcium-dependent protein kinase 11	CPK11	>sp|Q39016|CDPKB_ARATH Calcium-dependent protein kinase 11 OS=Arabidopsis thaliana GN=CPK11 PE=1 SV=2	1	4	55.915	0	68.158	10.1	7993400	333060	20	984
Q39023	Q39023	Mitogen-activated protein kinase 3	MPK3	>sp|Q39023|MPK3_ARATH Mitogen-activated protein kinase 3 OS=Arabidopsis thaliana GN=MPK3 PE=1 SV=2	1	1	42.716	0	7.6814	4.1	3492400	166300	1	985
Q39024;F4IH84;Q8GYQ5;Q9LXA5;Q9FG33;Q9FIF1;O81292;Q9LSL5;O80939;Q9M345;Q9FHG4;Q9M021;Q9M020;Q66GN2;Q9SR87;Q9FIF0;Q9LYX1;Q9LFH9;O48837	Q39024	Mitogen-activated protein kinase 4	MPK4	>sp|Q39024|MPK4_ARATH Mitogen-activated protein kinase 4 OS=Arabidopsis thaliana GN=MPK4 PE=1 SV=2	19	8	42.851	0	107.77	22.1	21783000	990120	40	986
Q39048	Q39048	Protein ECERIFERUM 1	CER2	>sp|Q39048|CER2_ARATH Protein ECERIFERUM 1 OS=Arabidopsis thaliana GN=CER2 PE=1 SV=1	1	2	47.237	0	87.485	7.1	2841900	113680	23	989
Q39061	Q39061		CP33	>sp|Q39061|CP33_ARATH RNA-binding protein CP33, chloroplastic OS=Arabidopsis thaliana GN=CP33 PE=2 SV=1	1	1	35.744	0	14.057	4	1155200	96268	5	990
Q39097	Q39097	Eukaryotic peptide chain release factor subunit 1-1	ERF1-1	>sp|Q39097|ERF1X_ARATH Eukaryotic peptide chain release factor subunit 1-1 OS=Arabidopsis thaliana GN=ERF1-1 PE=1 SV=2	1	2	48.722	0	14.632	5.5	893080	40595	5	991
Q39099;Q9XIW1	Q39099	Xyloglucan endotransglucosylase/hydrolase protein 4	XTH4	>sp|Q39099|XTH4_ARATH Xyloglucan endotransglucosylase/hydrolase protein 4 OS=Arabidopsis thaliana GN=XTH4 PE=1 SV=1	2	7	34.291	0	230.83	28	36275000	2133800	52	992
Q39129;F4JZ17	Q39129;F4JZ17	Thiosulfate sulfurtransferase 16, chloroplastic	STR16	>sp|Q39129|STR16_ARATH Thiosulfate sulfurtransferase 16, chloroplastic OS=Arabidopsis thaliana GN=STR16 PE=1 SV=2;>tr|F4JZ17|F4JZ17_ARATH Isoform of Q39129, Thiosulfate sulfurtransferase 16 OS=Arabidopsis thaliana GN=STR16 PE=4 SV=1	2	4	12.676	0	31.692	40.8	22278000	3713000	16	994
Q39161	Q39161	Ferredoxin--nitrite reductase, chloroplastic	NIR1	>sp|Q39161|NIR_ARATH Ferredoxin--nitrite reductase, chloroplastic OS=Arabidopsis thaliana GN=NIR1 PE=1 SV=1	1	1	65.504	0	38.507	1.9	1009800	29701	14	995
Q39172	Q39172	NADP-dependent alkenal double bond reductase P1	P1	>sp|Q39172|P1_ARATH NADP-dependent alkenal double bond reductase P1 OS=Arabidopsis thaliana GN=P1 PE=1 SV=1	1	7	38.133	0	72.262	24.3	33929000	1884900	36	996
Q39173;Q9LFK5;F4IE59;Q9M9M7;Q9C677	Q39173	NADP-dependent alkenal double bond reductase P2	P2	>sp|Q39173|P2_ARATH NADP-dependent alkenal double bond reductase P2 OS=Arabidopsis thaliana GN=P2 PE=2 SV=2	5	7	37.988	0	163.69	26.8	90596000	4768200	69	997
Q39230	Q39230	Serine--tRNA ligase		>sp|Q39230|SYSC_ARATH Serine--tRNA ligase, cytoplasmic OS=Arabidopsis thaliana GN=At5g27470 PE=2 SV=1	1	1	51.628	0	59.104	2.2	2109800	75349	9	999
Q39239	Q39239	Thioredoxin H4	TRX4	>sp|Q39239|TRXH4_ARATH Thioredoxin H4 OS=Arabidopsis thaliana GN=TRX4 PE=3 SV=2	1	1	13.063	0.0005015	7.208	9.2	426510	53314	3	1000
Q39241	Q39241	Thioredoxin H5	TRX5	>sp|Q39241|TRXH5_ARATH Thioredoxin H5 OS=Arabidopsis thaliana GN=TRX5 PE=1 SV=1	1	2	13.122	0	22.287	19.5	1940300	242530	4	1001
Q39247-2	Q39247-2	Serine/threonine protein phosphatase 2A 55 kDa regulatory subunit B beta isoform	PP2AB2	>sp|Q39247-2|2ABB_ARATH Isoform of Q39247, Isoform 2 of Serine/threonine protein phosphatase 2A 55 kDa regulatory subunit B beta isoform OS=Arabidopsis thaliana GN=PP2AB2	1	5	56.175	0	108.37	14.2	3895000	144260	27	1005
Q39251	Q39251	Actin-depolymerizing factor 2	ADF2	>sp|Q39251|ADF2_ARATH Actin-depolymerizing factor 2 OS=Arabidopsis thaliana GN=ADF2 PE=2 SV=1	1	1	15.745	0.00049603	7.0945	8.8	4991700	831950	1	1007
Q39255	Q39255	SKP1-like protein 1A	SKP1A	>sp|Q39255|SKP1A_ARATH SKP1-like protein 1A OS=Arabidopsis thaliana GN=SKP1A PE=1 SV=1	1	3	17.857	0	102.27	26.9	18792000	2684600	13	1008
Q39258;P0CAN7;Q9C9Z8	Q39258	V-type proton ATPase subunit E1	VHA-E1	>sp|Q39258|VATE1_ARATH V-type proton ATPase subunit E1 OS=Arabidopsis thaliana GN=VHA-E1 PE=1 SV=2	3	3	26.06	0	126.58	14.3	8143700	542910	14	1009
Q41188;Q41188-2	Q41188;Q41188-2	Cold shock protein 2	CSP2	>sp|Q41188|CSP2_ARATH Cold shock protein 2 OS=Arabidopsis thaliana GN=CSP2 PE=1 SV=1;>sp|Q41188-2|CSP2_ARATH Isoform of Q41188, Isoform 2 of Cold shock protein 2 OS=Arabidopsis thaliana GN=CSP2	2	3	19.153	0	193.98	33	245370000	24537000	21	1011
Q41931	Q41931	1-aminocyclopropane-1-carboxylate oxidase 2	ACO2	>sp|Q41931|ACCO2_ARATH 1-aminocyclopropane-1-carboxylate oxidase 2 OS=Arabidopsis thaliana GN=ACO2 PE=2 SV=2	1	6	36.183	0	106.7	25.3	14709000	1131500	32	1012
Q41932	Q41932	Oxygen-evolving enhancer protein 3-2, chloroplastic	PSBQ2	>sp|Q41932|PSBQ2_ARATH Oxygen-evolving enhancer protein 3-2, chloroplastic OS=Arabidopsis thaliana GN=PSBQ2 PE=1 SV=2	1	8	24.643	0	237.03	40.9	86212000	6158000	60	1013
Q42029-2;Q42029;O49344	Q42029-2;Q42029	Oxygen-evolving enhancer protein 2-1, chloroplastic	PSBP1	>sp|Q42029-2|PSBP1_ARATH Isoform of Q42029, Isoform 2 of Oxygen-evolving enhancer protein 2-1, chloroplastic OS=Arabidopsis thaliana GN=PSBP1;>sp|Q42029|PSBP1_ARATH Oxygen-evolving enhancer protein 2-1, chloroplastic OS=Arabidopsis thaliana GN=PSBP1 PE=1 S	3	5	23.759	0	153.48	30.6	173720000	15793000	41	1014
Q42064	Q42064	60S ribosomal protein L8-3	RPL8C	>sp|Q42064|RL83_ARATH 60S ribosomal protein L8-3 OS=Arabidopsis thaliana GN=RPL8C PE=1 SV=2	1	6	27.948	0	8.311	24	5247300	403640	8	1015
Q42112;A8MQR4;O04204;P57691	Q42112;A8MQR4;O04204;P57691	60S acidic ribosomal protein P0-2;60S acidic ribosomal protein P0-1;60S acidic ribosomal protein P0-3	RPP0B;At3g09200;RPP0A;RPP0C	>sp|Q42112|RLA02_ARATH 60S acidic ribosomal protein P0-2 OS=Arabidopsis thaliana GN=RPP0B PE=1 SV=2;>tr|A8MQR4|A8MQR4_ARATH Isoform of Q42112, 60S acidic ribosomal protein P0-2 OS=Arabidopsis thaliana GN=At3g09200 PE=1 SV=1;>sp|O04204|RLA01_ARATH 60S acidi	4	2	34.133	0	61.873	7.2	8942400	993600	11	1016
Q42139	Q42139		F10M6.100	>tr|Q42139|Q42139_ARATH AT4g32260/F10M6_100 OS=Arabidopsis thaliana GN=F10M6.100 PE=1 SV=2	1	3	23.917	0	43.744	13.2	1153100	88703	11	1017
Q42262	Q42262	40S ribosomal protein S3a-2	RPS3AB	>sp|Q42262|RS3A2_ARATH 40S ribosomal protein S3a-2 OS=Arabidopsis thaliana GN=RPS3AB PE=2 SV=3	1	7	29.803	0	150.74	40.1	48624000	3039000	44	1018
Q42403	Q42403	Thioredoxin H3	TRX3	>sp|Q42403|TRXH3_ARATH Thioredoxin H3 OS=Arabidopsis thaliana GN=TRX3 PE=1 SV=1	1	3	13.109	0	237.37	28	12995000	1624400	19	1019
Q42404;Q42404-2	Q42404	U1 small nuclear ribonucleoprotein 70 kDa	RNU1	>sp|Q42404|RU17_ARATH U1 small nuclear ribonucleoprotein 70 kDa OS=Arabidopsis thaliana GN=RNU1 PE=1 SV=1	2	4	50.388	0	78.399	11.2	7609100	380450	12	1020
Q42406;Q38867	Q42406	Peptidyl-prolyl cis-trans isomerase CYP18-4	CYP18-4	>sp|Q42406|CP18D_ARATH Peptidyl-prolyl cis-trans isomerase CYP18-4 OS=Arabidopsis thaliana GN=CYP18-4 PE=1 SV=1	2	3	18.378	0	12.33	16.9	7406500	740650	6	1021
Q42418	Q42418	Profilin-2	PRO2	>sp|Q42418|PROF2_ARATH Profilin-2 OS=Arabidopsis thaliana GN=PRO2 PE=2 SV=1	1	5	13.998	0	115.07	38.2	196790000	32798000	60	1022
Q42449	Q42449	Profilin-1	PRO1	>sp|Q42449|PROF1_ARATH Profilin-1 OS=Arabidopsis thaliana GN=PRO1 PE=1 SV=1	1	3	14.266	0	33.388	16.8	1126100	187690	19	1023
Q42472;Q56W28;Q9LSH2;F4J6E0;Q9ZPS4	Q42472;Q56W28	Glutamate decarboxylase 2;Glutamate decarboxylase	GAD2	>sp|Q42472|DCE2_ARATH Glutamate decarboxylase 2 OS=Arabidopsis thaliana GN=GAD2 PE=1 SV=1;>tr|Q56W28|Q56W28_ARATH Isoform of Q42472, Glutamate decarboxylase OS=Arabidopsis thaliana GN=GAD2 PE=2 SV=1	5	4	56.14	0	184.54	11.5	7341000	282350	30	1024
Q9ZPS3;Q42521	Q9ZPS3;Q42521	Glutamate decarboxylase 4;Glutamate decarboxylase 1	GAD4;GAD1	>sp|Q9ZPS3|DCE4_ARATH Glutamate decarboxylase 4 OS=Arabidopsis thaliana GN=GAD4 PE=1 SV=1;>sp|Q42521|DCE1_ARATH Glutamate decarboxylase 1 OS=Arabidopsis thaliana GN=GAD1 PE=1 SV=2	2	2	56.005	0.0027701	6.41	7.1	1889400	69977	1	1026
Q42522	Q42522	Glutamate-1-semialdehyde 2,1-aminomutase 2, chloroplastic	GSA2	>sp|Q42522|GSA2_ARATH Glutamate-1-semialdehyde 2,1-aminomutase 2, chloroplastic OS=Arabidopsis thaliana GN=GSA2 PE=2 SV=2	1	5	50.141	0	132.06	18	14415000	758670	41	1027
Q42523;Q42523-2	Q42523;Q42523-2	Methylcrotonoyl-CoA carboxylase subunit alpha, mitochondrial	MCCA	>sp|Q42523|MCCA_ARATH Methylcrotonoyl-CoA carboxylase subunit alpha, mitochondrial OS=Arabidopsis thaliana GN=MCCA PE=1 SV=2;>sp|Q42523-2|MCCA_ARATH Isoform of Q42523, Isoform 2 of Methylcrotonoyl-CoA carboxylase subunit alpha, mitochondrial OS=Arabidopsis	2	5	80.45	0	92.272	10.4	3658500	93808	35	1028
Q42540	Q42540	Ubiquitin-conjugating enzyme E2 7	UBC7	>sp|Q42540|UBC7_ARATH Ubiquitin-conjugating enzyme E2 7 OS=Arabidopsis thaliana GN=UBC7 PE=1 SV=1	1	1	18.722	0	12.768	6	966340	241590	2	1030
Q42547;B9DG18;Q2V4M4;F4HUL6	Q42547;B9DG18;Q2V4M4;F4HUL6	Catalase-3	CAT3	>sp|Q42547|CATA3_ARATH Catalase-3 OS=Arabidopsis thaliana GN=CAT3 PE=1 SV=3;>tr|B9DG18|B9DG18_ARATH Isoform of Q8GYB4, AT1G20620 protein OS=Arabidopsis thaliana GN=CAT3 PE=1 SV=1;>tr|Q2V4M4|Q2V4M4_ARATH Isoform of Q8GYB4, Catalase 3 OS=Arabidopsis thaliana	4	23	56.695	0	323.31	52.4	2203600000	88142000	194	1033
Q42560;B3H5Y0	Q42560;B3H5Y0	Aconitate hydratase 1	ACO1	>sp|Q42560|ACO1_ARATH Aconitate hydratase 1 OS=Arabidopsis thaliana GN=ACO1 PE=1 SV=2;>tr|B3H5Y0|B3H5Y0_ARATH Isoform of Q42560, Aconitate hydratase OS=Arabidopsis thaliana GN=ACO1 PE=3 SV=1	2	11	98.151	0	323.31	14.8	31667000	753970	68	1035
Q42589	Q42589	Non-specific lipid-transfer protein 1	LTP1	>sp|Q42589|NLTP1_ARATH Non-specific lipid-transfer protein 1 OS=Arabidopsis thaliana GN=LTP1 PE=2 SV=1	1	1	11.755	0	13.049	8.5	4009600	801920	10	1038
Q42601	Q42601	Carbamoyl-phosphate synthase large chain, chloroplastic	CARB	>sp|Q42601|CARB_ARATH Carbamoyl-phosphate synthase large chain, chloroplastic OS=Arabidopsis thaliana GN=CARB PE=1 SV=1	1	9	129.96	0	229.79	7.8	10735000	170400	41	1039
Q42605;Q8LDN8	Q42605	Bifunctional UDP-glucose 4-epimerase and UDP-xylose 4-epimerase 1	UGE1	>sp|Q42605|UGE1_ARATH Bifunctional UDP-glucose 4-epimerase and UDP-xylose 4-epimerase 1 OS=Arabidopsis thaliana GN=UGE1 PE=1 SV=2	2	4	39.157	0	11.385	13.4	1046800	55094	2	1040
Q43125	Q43125	Cryptochrome-1	CRY1	>sp|Q43125|CRY1_ARATH Cryptochrome-1 OS=Arabidopsis thaliana GN=CRY1 PE=1 SV=2	1	1	76.694	0.0044803	6.2165	1.6	104590	2752.4	1	1041
Q43127	Q43127	Glutamine synthetase, chloroplastic/mitochondrial	GLN2	>sp|Q43127|GLNA2_ARATH Glutamine synthetase, chloroplastic/mitochondrial OS=Arabidopsis thaliana GN=GLN2 PE=1 SV=1	1	11	47.41	0	323.31	22.1	266320000	14017000	138	1042
Q43291;Q9FDZ9	Q43291;Q9FDZ9	60S ribosomal protein L21-1;60S ribosomal protein L21-2	RPL21A;RPL21E	>sp|Q43291|RL211_ARATH 60S ribosomal protein L21-1 OS=Arabidopsis thaliana GN=RPL21A PE=2 SV=2;>sp|Q9FDZ9|RL212_ARATH 60S ribosomal protein L21-2 OS=Arabidopsis thaliana GN=RPL21E PE=2 SV=1	2	2	18.653	0	36.716	11	38943000	4867800	18	1043
Q8LEM8;Q43292;Q8LFH7	Q8LEM8;Q43292;Q8LFH7	60S ribosomal protein L37-3;60S ribosomal protein L37-2;60S ribosomal protein L37-1	RPL37C;RPL37B;RPL37A	>sp|Q8LEM8|RL373_ARATH 60S ribosomal protein L37-3 OS=Arabidopsis thaliana GN=RPL37C PE=3 SV=1;>sp|Q43292|RL372_ARATH 60S ribosomal protein L37-2 OS=Arabidopsis thaliana GN=RPL37B PE=3 SV=2;>sp|Q8LFH7|RL371_ARATH 60S ribosomal protein L37-1 OS=Arabidopsis	3	1	10.771	0	17.992	7.4	3444800	861210	13	1044
Q43295	Q43295	Adenylyl-sulfate kinase 1, chloroplastic	APK1	>sp|Q43295|APK1_ARATH Adenylyl-sulfate kinase 1, chloroplastic OS=Arabidopsis thaliana GN=APK1 PE=1 SV=1	1	2	29.787	0	19.201	8	6408200	400510	11	1045
Q43307	Q43307	Glycerol-3-phosphate acyltransferase, chloroplastic	ATS1	>sp|Q43307|PLSB_ARATH Glycerol-3-phosphate acyltransferase, chloroplastic OS=Arabidopsis thaliana GN=ATS1 PE=2 SV=2	1	7	50.421	0	148.88	20	7828300	340360	24	1046
Q43314	Q43314	Glutamate dehydrogenase 1	GDH1	>sp|Q43314|DHE1_ARATH Glutamate dehydrogenase 1 OS=Arabidopsis thaliana GN=GDH1 PE=2 SV=1	1	1	44.524	0	21.396	2.4	1733600	82554	8	1047
Q43316	Q43316	Porphobilinogen deaminase, chloroplastic	HEMC	>sp|Q43316|HEM3_ARATH Porphobilinogen deaminase, chloroplastic OS=Arabidopsis thaliana GN=HEMC PE=1 SV=1	1	6	41.043	0	112.55	17.5	15139000	658200	33	1048
Q43386	Q43386		HMGA	>tr|Q43386|Q43386_ARATH AT1G14900 protein OS=Arabidopsis thaliana GN=HMGa PE=2 SV=1	1	1	22.011	0	13.861	9.3	626140	78267	10	1049
Q43727;Q9FY99;Q8L743	Q43727	Glucose-6-phosphate 1-dehydrogenase 1, chloroplastic	APG1	>sp|Q43727|G6PD1_ARATH Glucose-6-phosphate 1-dehydrogenase 1, chloroplastic OS=Arabidopsis thaliana GN=APG1 PE=2 SV=2	3	2	65.427	0	76.345	4	6807300	219590	17	1050
Q43870-2;Q43870	Q43870-2;Q43870	ATP sulfurylase 2	APS2	>sp|Q43870-2|APS2_ARATH Isoform of Q43870, Isoform 2 of ATP sulfurylase 2 OS=Arabidopsis thaliana GN=APS2;>sp|Q43870|APS2_ARATH ATP sulfurylase 2 OS=Arabidopsis thaliana GN=APS2 PE=1 SV=1	2	1	47.774	0	15.564	2.6	477470	19099	5	1051
Q4V3D1	Q4V3D1		HON5	>tr|Q4V3D1|Q4V3D1_ARATH At1g48620 OS=Arabidopsis thaliana GN=HON5 PE=1 SV=1	1	2	51.391	0	41.62	9	3940000	246250	33	1055
Q500U9	Q500U9		At1g03030	>tr|Q500U9|Q500U9_ARATH At1g03030 OS=Arabidopsis thaliana GN=At1g03030 PE=2 SV=1	1	1	34.057	0.0023191	6.4627	4.7	1869500	109970	4	1056
Q501F4	Q501F4		At3g19990	>tr|Q501F4|Q501F4_ARATH At3g19990 OS=Arabidopsis thaliana GN=At3g19990 PE=2 SV=1	1	2	48.415	0	38.026	6.4	1749400	79520	13	1057
Q501F7	Q501F7		At1g21440	>tr|Q501F7|Q501F7_ARATH At1g21440 OS=Arabidopsis thaliana GN=At1g21440 PE=2 SV=1	1	6	36.306	0	301.41	21.1	19994000	1110800	40	1058
Q56WD9	Q56WD9	3-ketoacyl-CoA thiolase 2, peroxisomal	PED1	>sp|Q56WD9|THIK2_ARATH 3-ketoacyl-CoA thiolase 2, peroxisomal OS=Arabidopsis thaliana GN=PED1 PE=1 SV=2	1	7	48.578	0	158.11	24	55944000	2432300	60	1059
Q56WK6	Q56WK6	Patellin-1	PATL1	>sp|Q56WK6|PATL1_ARATH Patellin-1 OS=Arabidopsis thaliana GN=PATL1 PE=1 SV=2	1	9	64.046	0	113.91	18.7	10659000	322990	44	1061
Q9LFN6;Q56XG6;F4JWF7;F4JWF6;F4JWF3;Q56XG6-3;Q56XG6-2	Q9LFN6;Q56XG6;F4JWF7;F4JWF6;F4JWF3	DEAD-box ATP-dependent RNA helicase 56;DEAD-box ATP-dependent RNA helicase 15	RH56;RH15;At5g11200;At5g11170	>sp|Q9LFN6|RH56_ARATH DEAD-box ATP-dependent RNA helicase 56 OS=Arabidopsis thaliana GN=RH56 PE=1 SV=2;>sp|Q56XG6|RH15_ARATH DEAD-box ATP-dependent RNA helicase 15 OS=Arabidopsis thaliana GN=RH15 PE=1 SV=3;>tr|F4JWF7|F4JWF7_ARATH Isoform of Q9LFN6, DEAD-bo	7	13	48.337	0	145.63	39.1	104490000	4975800	57	1064
Q56Y11	Q56Y11	Dehydrodolichyl diphosphate synthase 2		>sp|Q56Y11|DDPS2_ARATH Dehydrodolichyl diphosphate synthase 2 OS=Arabidopsis thaliana GN=At5g58770 PE=2 SV=2	1	1	35.942	0.009438	5.9939	3.2	1381600	72718	2	1065
Q56Y85;Q9FV49	Q56Y85;Q9FV49	Methionine aminopeptidase 2B;Methionine aminopeptidase 2A	MAP2B;MAP2A	>sp|Q56Y85|MAP22_ARATH Methionine aminopeptidase 2B OS=Arabidopsis thaliana GN=MAP2B PE=2 SV=2;>sp|Q9FV49|MAP21_ARATH Methionine aminopeptidase 2A OS=Arabidopsis thaliana GN=MAP2A PE=2 SV=2	2	1	49.059	0	40.335	4.3	787660	46333	5	1066
Q56YA5	Q56YA5	Serine--glyoxylate aminotransferase	AGT1	>sp|Q56YA5|SGAT_ARATH Serine--glyoxylate aminotransferase OS=Arabidopsis thaliana GN=AGT1 PE=1 SV=2	1	10	44.207	0	323.31	32.7	337890000	16090000	113	1067
Q56YU0	Q56YU0	Aldehyde dehydrogenase family 2 member C4	ALDH2C4	>sp|Q56YU0|AL2C4_ARATH Aldehyde dehydrogenase family 2 member C4 OS=Arabidopsis thaliana GN=ALDH2C4 PE=1 SV=2	1	10	54.36	0	187.91	23.2	38450000	1165200	60	1068
Q9ASR0;Q56YW9	Q9ASR0;Q56YW9	Tubulin beta-3 chain;Tubulin beta-2 chain	TUBB3;TUBB2	>sp|Q9ASR0|TBB3_ARATH Tubulin beta-3 chain OS=Arabidopsis thaliana GN=TUBB3 PE=2 SV=2;>sp|Q56YW9|TBB2_ARATH Tubulin beta-2 chain OS=Arabidopsis thaliana GN=TUBB2 PE=2 SV=2	2	9	50.733	0	323.31	27.6	119000000	5666500	103	1069
Q56ZI2	Q56ZI2	Patellin-2	PATL2	>sp|Q56ZI2|PATL2_ARATH Patellin-2 OS=Arabidopsis thaliana GN=PATL2 PE=1 SV=2	1	4	76.007	0	46.666	6.6	1150400	25564	15	1071
Q5GM68;Q3EAR4	Q5GM68	Phosphoenolpyruvate carboxylase 2	PPC2	>sp|Q5GM68|CAPP2_ARATH Phosphoenolpyruvate carboxylase 2 OS=Arabidopsis thaliana GN=PPC2 PE=1 SV=2	2	17	109.75	0	297.39	22.5	61178000	1054800	75	1075
Q8VZQ4;Q5QIT3;Q5QIT3-2	Q8VZQ4;Q5QIT3;Q5QIT3-2	Probable serine/threonine protein phosphatase 2A regulatory subunit Bgamma;Serine/threonine protein phosphatase 2A regulatory subunit Bbeta	BGAMMA;BBETA	>sp|Q8VZQ4|2AB2C_ARATH Probable serine/threonine protein phosphatase 2A regulatory subunit Bgamma OS=Arabidopsis thaliana GN=BGAMMA PE=2 SV=1;>sp|Q5QIT3|2AB2B_ARATH Serine/threonine protein phosphatase 2A regulatory subunit Bbeta OS=Arabidopsis thali	3	1	62.018	0	47.978	2.4	1716400	63570	7	1077
Q5S4X7	Q5S4X7		At2g22650	>tr|Q5S4X7|Q5S4X7_ARATH FAD-dependent oxidoreductase-like protein OS=Arabidopsis thaliana GN=At2g22650 PE=2 SV=1	1	1	45.68	0.0093977	5.9629	3.1	126020	5728.2	1	1079
Q5XEP2	Q5XEP2	Hsp70-Hsp90 organizing protein 2	HOP2	>sp|Q5XEP2|HSOP2_ARATH Hsp70-Hsp90 organizing protein 2 OS=Arabidopsis thaliana GN=HOP2 PE=1 SV=1	1	3	64.519	0	41.723	6.5	1140300	40725	13	1080
Q5XF33	Q5XF33	Magnesium-chelatase subunit ChlI-2, chloroplastic	CHLI2	>sp|Q5XF33|CHLI2_ARATH Magnesium-chelatase subunit ChlI-2, chloroplastic OS=Arabidopsis thaliana GN=CHLI2 PE=1 SV=1	1	5	46.097	0	225.07	13.2	1959600	78382	23	1082
Q66GI4	Q66GI4	Proteinaceous RNase P 1, chloroplastic/mitochondrial	PRORP1	>sp|Q66GI4|PRRP1_ARATH Proteinaceous RNase P 1, chloroplastic/mitochondrial OS=Arabidopsis thaliana GN=PRORP1 PE=1 SV=1	1	1	64.876	0	11.203	2.1	322840	12417	2	1085
Q66GP9-2;Q66GP9	Q66GP9-2;Q66GP9	NO-associated protein 1, chloroplastic/mitochondrial	NOA1	>sp|Q66GP9-2|NOA1_ARATH Isoform of Q66GP9, Isoform 2 of NO-associated protein 1, chloroplastic/mitochondrial OS=Arabidopsis thaliana GN=NOA1;>sp|Q66GP9|NOA1_ARATH NO-associated protein 1, chloroplastic/mitochondrial OS=Arabidopsis thaliana GN=NOA1 PE=1 SV=	2	1	61.899	0	24.017	2.5	710710	23690	9	1086
Q66GR6-2;Q66GR6	Q66GR6-2;Q66GR6	Single-stranded DNA-binding protein WHY3, chloroplastic	WHY3	>sp|Q66GR6-2|WHY3_ARATH Isoform of Q66GR6, Isoform 2 of Single-stranded DNA-binding protein WHY3, chloroplastic OS=Arabidopsis thaliana GN=WHY3;>sp|Q66GR6|WHY3_ARATH Single-stranded DNA-binding protein WHY3, chloroplastic OS=Arabidopsis thaliana GN=WHY3 PE	2	3	29.64	0	49.873	13.5	7355800	459740	16	1087
Q67YI9-2;Q67YI9;Q93YP4	Q67YI9-2;Q67YI9;Q93YP4	Clathrin interactor EPSIN 2;Clathrin interactor EPSIN 3	EPSIN2;EPSIN3	>sp|Q67YI9-2|EPN2_ARATH Isoform of Q67YI9, Isoform 2 of Clathrin interactor EPSIN 2 OS=Arabidopsis thaliana GN=EPSIN2;>sp|Q67YI9|EPN2_ARATH Clathrin interactor EPSIN 2 OS=Arabidopsis thaliana GN=EPSIN2 PE=1 SV=1;>sp|Q93YP4|EPN3_ARATH Clathrin interactor EP	3	2	69.526	0	13.19	4	1943500	121470	7	1089
Q67Z52	Q67Z52	Tubulin-folding cofactor B	TFCB	>sp|Q67Z52|TBCB_ARATH Tubulin-folding cofactor B OS=Arabidopsis thaliana GN=TFCB PE=1 SV=1	1	2	27.33	0	25.035	10.3	1678800	111920	6	1090
Q680A5	Q680A5	Ribose-phosphate pyrophosphokinase 4	PRS4	>sp|Q680A5|KPRS4_ARATH Ribose-phosphate pyrophosphokinase 4 OS=Arabidopsis thaliana GN=PRS4 PE=1 SV=2	1	2	37.56	0	29.796	8.3	4481400	235860	11	1091
Q680P8	Q680P8	40S ribosomal protein S29	RPS29A	>sp|Q680P8|RS29_ARATH 40S ribosomal protein S29 OS=Arabidopsis thaliana GN=RPS29A PE=3 SV=2	1	1	6.4294	0.00049751	7.1211	19.6	15987000	5329000	4	1092
Q681Q7	Q681Q7	Uncharacterized protein At1g03900		>sp|Q681Q7|Y1390_ARATH Uncharacterized protein At1g03900 OS=Arabidopsis thaliana GN=At1g03900 PE=2 SV=1	1	1	29.795	0	12.241	4.4	1518200	101210	8	1093
Q6NLF1	Q6NLF1		At2g17300	>tr|Q6NLF1|Q6NLF1_ARATH At2g17300 OS=Arabidopsis thaliana GN=At2g17300 PE=2 SV=1	1	1	15.879	0.0093498	5.9447	10.1	6656600	665660	1	1098
Q6NLG7	Q6NLG7	Replication protein A 14 kDa subunit B	RPA3B	>sp|Q6NLG7|RFA3B_ARATH Replication protein A 14 kDa subunit B OS=Arabidopsis thaliana GN=RPA3B PE=1 SV=1	1	1	11.716	0	17.2	9.4	540960	77280	3	1099
Q6NMA9	Q6NMA9		At5g45170	>tr|Q6NMA9|Q6NMA9_ARATH At5g45170 OS=Arabidopsis thaliana GN=At5g45170 PE=2 SV=1	1	4	40.741	0	95.052	12.4	10293000	447540	26	1102
Q9LSQ5;Q6NQE2;F4K0D0	Q9LSQ5;Q6NQE2;F4K0D0		FQR1;At4g27270	>sp|Q9LSQ5|FQR1_ARATH NAD(P)H dehydrogenase (quinone) FQR1 OS=Arabidopsis thaliana GN=FQR1 PE=1 SV=1;>sp|Q6NQE2|FQRL1_ARATH Probable NAD(P)H dehydrogenase (quinone) FQR1-like 1 OS=Arabidopsis thaliana GN=At4g27270 PE=2 SV=1;>tr|F4K0D0|F4K0D0_ARATH Isoform	3	2	21.796	0	18.521	13.2	1288600	143180	2	1105
Q6STH5	Q6STH5	Fe-S cluster assembly factor HCF101, chloroplastic	HCF101	>sp|Q6STH5|HF101_ARATH Fe-S cluster assembly factor HCF101, chloroplastic OS=Arabidopsis thaliana GN=HCF101 PE=1 SV=1	1	4	57.764	0	83.384	9.6	5232700	180440	20	1109
Q6ZY51;B3H4K8	Q6ZY51;B3H4K8	Phosphoglucan, water dikinase, chloroplastic	GWD3;ATGWD3	>sp|Q6ZY51|PWD_ARATH Phosphoglucan, water dikinase, chloroplastic OS=Arabidopsis thaliana GN=GWD3 PE=1 SV=1;>tr|B3H4K8|B3H4K8_ARATH Isoform of Q6ZY51, Phosphoglucan, water dikinase OS=Arabidopsis thaliana GN=ATGWD3 PE=1 SV=1	2	3	131.32	0	74.092	4.3	2714100	44493	15	1112
Q75W54	Q75W54	Mannosylglycoprotein endo-beta-mannosidase;Mannosylglycoprotein endo-beta-mannosidase 31 kDa subunit;Mannosylglycoprotein endo-beta-mannosidase 28 kDa subunit;Mannosylglycoprotein endo-beta-mannosidase 42 kDa subunit	EBM	>sp|Q75W54|EBM_ARATH Mannosylglycoprotein endo-beta-mannosidase OS=Arabidopsis thaliana GN=EBM PE=1 SV=3	1	1	107.66	0	18.571	1.1	550300	10383	4	1113
Q7G192	Q7G192	Indole-3-acetaldehyde oxidase	AAO2	>sp|Q7G192|ALDO2_ARATH Indole-3-acetaldehyde oxidase OS=Arabidopsis thaliana GN=AAO2 PE=1 SV=2	1	1	144.58	0.00050378	7.2996	1	268790	4715.7	3	1115
Q7X843-3;Q7X843	Q7X843-3;Q7X843	RING-H2 finger protein ATL48	ATL48	>sp|Q7X843-3|ATL48_ARATH Isoform of Q7X843, Isoform 3 of RING-H2 finger protein ATL48 OS=Arabidopsis thaliana GN=ATL48;>sp|Q7X843|ATL48_ARATH RING-H2 finger protein ATL48 OS=Arabidopsis thaliana GN=ATL48 PE=1 SV=2	2	1	8.8853	0	7.7287	18.5	10059000	2514700	1	1116
Q84JF2	Q84JF2			>tr|Q84JF2|Q84JF2_ARATH Class I peptide chain release factor OS=Arabidopsis thaliana GN=At1g62850 PE=2 SV=1	1	2	26.072	0	18.327	10.2	4465200	372100	5	1120
Q84LM4	Q84LM4		aare	>tr|Q84LM4|Q84LM4_ARATH Acylamino acid-releasing enzyme OS=Arabidopsis thaliana GN=aare PE=2 SV=1	1	3	83.937	0	57.468	5.4	3578000	96704	21	1125
Q84M92;Q9C9B2	Q84M92;Q9C9B2	Actin-related protein 4;Actin-related protein 4A	ARP4;ARP4A	>sp|Q84M92|ARP4_ARATH Actin-related protein 4 OS=Arabidopsis thaliana GN=ARP4 PE=1 SV=1;>sp|Q9C9B2|ARP4A_ARATH Actin-related protein 4A OS=Arabidopsis thaliana GN=ARP4A PE=2 SV=1	2	1	48.936	0	12.682	2.3	119750	4790.1	3	1126
Q84P21;F4HST9	Q84P21;F4HST9	4-coumarate--CoA ligase-like 5	4CLL5;OPCL1	>sp|Q84P21|4CLL5_ARATH 4-coumarate--CoA ligase-like 5 OS=Arabidopsis thaliana GN=4CLL5 PE=1 SV=2;>tr|F4HST9|F4HST9_ARATH Isoform of Q84P21, OPC-8:0 CoA ligase1 OS=Arabidopsis thaliana GN=OPCL1 PE=4 SV=1	2	2	59.374	0	30.418	4.6	4375900	156280	12	1127
Q84VW1	Q84VW1		At3g03150	>tr|Q84VW1|Q84VW1_ARATH At3g03150 OS=Arabidopsis thaliana GN=At3g03150 PE=2 SV=1	1	1	13.315	0	28.619	18.2	1322000	220330	6	1130
Q84W89	Q84W89	DEAD-box ATP-dependent RNA helicase 37	RH37	>sp|Q84W89|RH37_ARATH DEAD-box ATP-dependent RNA helicase 37 OS=Arabidopsis thaliana GN=RH37 PE=2 SV=2	1	9	67.625	0	207.04	16.1	22121000	650630	56	1134
Q84W92-3;Q84W92	Q84W92-3;Q84W92	Probable histone-arginine methyltransferase 1.3	PRMT13	>sp|Q84W92-3|ANM13_ARATH Isoform of Q84W92, Isoform 2 of Probable histone-arginine methyltransferase 1.3 OS=Arabidopsis thaliana GN=PRMT13;>sp|Q84W92|ANM13_ARATH Probable histone-arginine methyltransferase 1.3 OS=Arabidopsis thaliana GN=PRMT13 PE=2 SV=3	2	1	59.786	0.00049044	6.9455	2.1	1679400	69975	4	1135
Q84WT8	Q84WT8	Cysteine proteinase inhibitor 4	CYS4	>sp|Q84WT8|CYT4_ARATH Cysteine proteinase inhibitor 4 OS=Arabidopsis thaliana GN=CYS4 PE=3 SV=2	1	1	12.556	0	50.209	11.1	3607300	721460	7	1137
Q84WV1	Q84WV1	T-complex protein 1 subunit gamma	At5g26360	>sp|Q84WV1|TCPG_ARATH T-complex protein 1 subunit gamma OS=Arabidopsis thaliana GN=CCT3 PE=1 SV=1	1	2	60.339	0	47.545	3.8	3771800	99259	22	1139
Q84WW2	Q84WW2	Probable 6-phosphogluconolactonase 5, chloroplastic	EMB2024	>sp|Q84WW2|6PGL5_ARATH Probable 6-phosphogluconolactonase 5, chloroplastic OS=Arabidopsis thaliana GN=EMB2024 PE=2 SV=1	1	2	35.644	0	91.679	7.1	11786000	561230	14	1141
Q84XU2-2;Q84XU2	Q84XU2-2;Q84XU2	Serine/threonine-protein phosphatase 5	PAPP5	>sp|Q84XU2-2|PPP5_ARATH Isoform of Q84XU2, Isoform 2 of Serine/threonine-protein phosphatase 5 OS=Arabidopsis thaliana GN=PAPP5;>sp|Q84XU2|PPP5_ARATH Serine/threonine-protein phosphatase 5 OS=Arabidopsis thaliana GN=PAPP5 PE=1 SV=1	2	3	54.702	0	66.466	7.4	6435400	238350	7	1143
Q84Y95	Q84Y95	Monothiol glutaredoxin-S14, chloroplastic	GRXS14	>sp|Q84Y95|GRS14_ARATH Monothiol glutaredoxin-S14, chloroplastic OS=Arabidopsis thaliana GN=GRXS14 PE=1 SV=2	1	2	19.309	0	78.448	16.2	29640000	4234300	10	1144
Q8GSJ1;Q9S762	Q8GSJ1	ATP phosphoribosyltransferase 2, chloroplastic	HISN1B	>sp|Q8GSJ1|HIS1B_ARATH ATP phosphoribosyltransferase 2, chloroplastic OS=Arabidopsis thaliana GN=HISN1B PE=1 SV=1	2	1	44.756	0	56.297	2.4	3185000	199060	11	1145
Q8GTR4	Q8GTR4	Pullulanase 1, chloroplastic	PU1	>sp|Q8GTR4|PULA1_ARATH Pullulanase 1, chloroplastic OS=Arabidopsis thaliana GN=PU1 PE=2 SV=2	1	4	107.07	0	151.71	6.4	4060100	84585	27	1146
Q8GUG7	Q8GUG7	DEAD-box ATP-dependent RNA helicase 50	RH50	>sp|Q8GUG7|RH50_ARATH DEAD-box ATP-dependent RNA helicase 50 OS=Arabidopsis thaliana GN=RH50 PE=2 SV=2	1	1	87.428	0	14.21	1.4	340670	9463.1	4	1147
Q8GUI6;Q8GUI6-2	Q8GUI6;Q8GUI6-2	Probable lysine-specific demethylase JMJ14	JMJ14	>sp|Q8GUI6|JMJ14_ARATH Probable lysine-specific demethylase JMJ14 OS=Arabidopsis thaliana GN=JMJ14 PE=1 SV=1;>sp|Q8GUI6-2|JMJ14_ARATH Isoform of Q8GUI6, Isoform 2 of Probable lysine-specific demethylase JMJ14 OS=Arabidopsis thaliana GN=JMJ14	2	1	108.15	0	323.31	1.6	3539500	72234	73	1148
Q8GUM2	Q8GUM2	Heat shock 70 kDa protein 9, mitochondrial	HSP70-9	>sp|Q8GUM2|HSP7I_ARATH Heat shock 70 kDa protein 9, mitochondrial OS=Arabidopsis thaliana GN=HSP70-9 PE=2 SV=1	1	8	73.074	0	323.31	13.3	17529000	438220	74	1149
Q8GUN2	Q8GUN2		HIT3	>tr|Q8GUN2|Q8GUN2_ARATH HIS triad family protein 3 OS=Arabidopsis thaliana GN=HIT3 PE=1 SV=1	1	2	16	0	84.573	16.3	4577400	508600	17	1150
Q8GW78	Q8GW78	Clp protease-related protein At4g12060, chloroplastic		>sp|Q8GW78|CLPT2_ARATH ATP-dependent Clp protease ATP-binding subunit CLPT2, chloroplastic OS=Arabidopsis thaliana GN=CLPT2 PE=1 SV=1	1	2	26.56	0	26.56	12.4	4464900	405900	11	1152
Q8GWP6	Q8GWP6			>tr|Q8GWP6|Q8GWP6_ARATH Putative uncharacterized protein At1g05720 OS=Arabidopsis thaliana GN=At1g05720 PE=2 SV=1	1	1	18.573	0	12.505	6.1	890270	98919	2	1155
Q8GWT4-3;Q8GWT4;Q8GWT4-2	Q8GWT4-3;Q8GWT4;Q8GWT4-2	Protein arginine N-methyltransferase 1.5	PMRT15	>sp|Q8GWT4-3|ANM15_ARATH Isoform of Q8GWT4, Isoform 3 of Protein arginine N-methyltransferase 1.5 OS=Arabidopsis thaliana GN=PMRT15;>sp|Q8GWT4|ANM15_ARATH Protein arginine N-methyltransferase 1.5 OS=Arabidopsis thaliana GN=PMRT15 PE=1 SV=2;>sp|Q8GWT4-2|ANM	3	1	65.097	0	33.085	1.5	504720	19412	10	1157
Q8GXK2	Q8GXK2			>tr|Q8GXK2|Q8GXK2_ARATH Putative uncharacterized protein At5g60840 OS=Arabidopsis thaliana GN=At5g60840 PE=2 SV=1	1	1	23.155	0.0036731	6.3597	4.8	698080	116350	3	1159
Q9LZM3;Q8GXR5	Q9LZM3;Q8GXR5	Phosphopantothenate--cysteine ligase 2;Phosphopantothenate--cysteine ligase 1	PPCS2;PPCS1	>sp|Q9LZM3|PPCS2_ARATH Phosphopantothenate--cysteine ligase 2 OS=Arabidopsis thaliana GN=PPCS2 PE=2 SV=2;>sp|Q8GXR5|PPCS1_ARATH Phosphopantothenate--cysteine ligase 1 OS=Arabidopsis thaliana GN=PPCS1 PE=2 SV=1	2	1	34.824	0.0041077	6.3243	3.2	405790	21358	5	1160
Q8GXR9;Q8GXR9-2	Q8GXR9	Alternative NAD(P)H-ubiquinone oxidoreductase C1, chloroplastic/mitochondrial	NDC1	>sp|Q8GXR9|DHNA_ARATH Alternative NAD(P)H-ubiquinone oxidoreductase C1, chloroplastic/mitochondrial OS=Arabidopsis thaliana GN=NDC1 PE=1 SV=2	2	1	56.915	0	29.28	1.9	231090	8253.1	6	1161
Q8GXU7	Q8GXU7		At4g13615	>tr|Q8GXU7|Q8GXU7_ARATH At4g13612 OS=Arabidopsis thaliana GN=At4g13615 PE=2 SV=1	1	1	7.1778	0	31.225	15.5	2600500	1300300	9	1162
Q8GYD1	Q8GYD1	Protein disulfide-isomerase 5-1	PDIL5-1	>sp|Q8GYD1|PDI51_ARATH Protein disulfide-isomerase 5-1 OS=Arabidopsis thaliana GN=PDIL5-1 PE=2 SV=1	1	1	16.565	0	12.24	6.2	1131700	141460	6	1165
Q8GYJ9	Q8GYJ9		HINT 2	>tr|Q8GYJ9|Q8GYJ9_ARATH Histidine triad nucleotide-binding 2 protein OS=Arabidopsis thaliana GN=HINT 2 PE=2 SV=1	1	1	20.4	0	21.305	7	4477200	407020	4	1167
Q8GZ87	Q8GZ87		IQD28	>tr|Q8GZ87|Q8GZ87_ARATH At1g14380 OS=Arabidopsis thaliana GN=IQD28 PE=1 SV=1	1	1	72.848	0.00048828	6.8998	2	157480	5080.1	3	1171
Q8GZQ3;F4IL21	Q8GZQ3	Polyribonucleotide nucleotidyltransferase 1, chloroplastic	PNP1	>sp|Q8GZQ3|PNP1_ARATH Polyribonucleotide nucleotidyltransferase 1, chloroplastic OS=Arabidopsis thaliana GN=PNP1 PE=1 SV=1	2	1	99.565	0	18.922	1.2	533660	13684	3	1172
Q8H0U5	Q8H0U5	Protein TIC 62, chloroplastic	TIC62	>sp|Q8H0U5|TIC62_ARATH Protein TIC 62, chloroplastic OS=Arabidopsis thaliana GN=TIC62 PE=1 SV=1	1	1	68.341	0	24.046	2	262620	8206.8	4	1174
Q8H0W0	Q8H0W0	Protein LOW PSII ACCUMULATION 3, chloroplastic	LPA3	>sp|Q8H0W0|LPA3_ARATH Protein LOW PSII ACCUMULATION 3, chloroplastic OS=Arabidopsis thaliana GN=LPA3 PE=1 SV=1	1	3	40.029	0	145.09	8.9	27096000	1354800	17	1175
Q8H0X6-2;Q8H0X6	Q8H0X6-2;Q8H0X6	Cysteine proteinase inhibitor 6	CYS6	>sp|Q8H0X6-2|CYT6_ARATH Isoform of Q8H0X6, Isoform 2 of Cysteine proteinase inhibitor 6 OS=Arabidopsis thaliana GN=CYS6;>sp|Q8H0X6|CYT6_ARATH Cysteine proteinase inhibitor 6 OS=Arabidopsis thaliana GN=CYS6 PE=1 SV=2	2	2	22.477	0	23.824	15.9	7893000	717540	12	1176
Q8H0Z3;Q9SB47	Q8H0Z3;Q9SB47		At4g24500;F22K18.300	>tr|Q8H0Z3|Q8H0Z3_ARATH Isoform of Q9SB47, Hydroxyproline-rich glycoprotein family protein OS=Arabidopsis thaliana GN=At4g24500 PE=2 SV=1;>tr|Q9SB47|Q9SB47_ARATH Hydroxyproline-rich glycoprotein family protein OS=Arabidopsis thaliana GN=F22K18.300 PE=2 SV=	2	1	31.606	0.00050302	7.2611	4.1	928540	77379	1	1177
Q8H103;Q8H103-2	Q8H103;Q8H103-2	Glucose-6-phosphate isomerase 1, chloroplastic	PGI1	>sp|Q8H103|G6PIP_ARATH Glucose-6-phosphate isomerase 1, chloroplastic OS=Arabidopsis thaliana GN=PGI1 PE=1 SV=1;>sp|Q8H103-2|G6PIP_ARATH Isoform of Q8H103, Isoform 2 of Glucose-6-phosphate isomerase 1, chloroplastic OS=Arabidopsis thaliana GN=PGI1	2	9	67.048	0	309.56	18.3	22672000	566790	60	1178
Q8H107-3;Q8H107-2;Q9FLQ4;Q8H107	Q8H107-3;Q8H107-2;Q9FLQ4;Q8H107	Dihydrolipoyllysine-residue succinyltransferase component of 2-oxoglutarate dehydrogenase complex 2, mitochondrial;Dihydrolipoyllysine-residue succinyltransferase component of 2-oxoglutarate dehydrogenase complex 1, mitochondrial		>sp|Q8H107-3|ODO2B_ARATH Isoform of Q8H107, Isoform 3 of Dihydrolipoyllysine-residue succinyltransferase component of 2-oxoglutarate dehydrogenase complex 2, mitochondrial OS=Arabidopsis thaliana GN=At4g26910;>sp|Q8H107-2|ODO2B_ARATH Isoform of Q8H107, Iso	4	1	39.702	0.0061566	6.1414	2.5	1132300	56616	1	1179
Q8H126	Q8H126		At5g13030	>tr|Q8H126|Q8H126_ARATH Putative uncharacterized protein At5g13030 OS=Arabidopsis thaliana GN=At5g13030 PE=1 SV=1	1	4	71.097	0	92.438	6.6	4710800	117770	21	1181
Q8H1F4;Q84LG4-2;Q940S5;Q84LG4	Q8H1F4;Q84LG4-2;Q940S5;Q84LG4	Coatomer subunit zeta-3;Coatomer subunit zeta-2;Coatomer subunit zeta-1		>sp|Q8H1F4|COPZ3_ARATH Coatomer subunit zeta-3 OS=Arabidopsis thaliana GN=At4g08520 PE=2 SV=1;>sp|Q84LG4-2|COPZ2_ARATH Isoform of Q84LG4, Isoform 2 of Coatomer subunit zeta-2 OS=Arabidopsis thaliana GN=At3g09800;>sp|Q940S5|COPZ1_ARATH Coatomer subunit zeta	4	2	19.876	0	26.11	12.2	2529200	505840	6	1184
Q8H1Y0	Q8H1Y0	Pyruvate dehydrogenase E1 component subunit alpha-2, mitochondrial	IAR4	>sp|Q8H1Y0|ODPA2_ARATH Pyruvate dehydrogenase E1 component subunit alpha-2, mitochondrial OS=Arabidopsis thaliana GN=IAR4 PE=1 SV=2	1	5	43.358	0	53.236	13.7	9947300	497360	19	1187
Q8H7F6	Q8H7F6	Monothiol glutaredoxin-S16, chloroplastic	GRXS16	>sp|Q8H7F6|GRS16_ARATH Bifunctional monothiol glutaredoxin-S16, chloroplastic OS=Arabidopsis thaliana GN=GRXS16 PE=1 SV=2	1	3	32.205	0	33.372	9.6	6734300	396140	21	1188
Q8L466	Q8L466		At1g24050	>tr|Q8L466|Q8L466_ARATH Anticodon-binding domain-containing protein OS=Arabidopsis thaliana GN=At1g24050 PE=1 SV=1	1	1	20.491	0	14.109	9.6	708460	70846	4	1189
Q8L493	Q8L493	Branched-chain-amino-acid aminotransferase-like protein 3, chloroplastic		>sp|Q8L493|DAAA_ARATH D-amino-acid transaminase, chloroplastic OS=Arabidopsis thaliana GN=DAAT PE=1 SV=1	1	3	41.064	0	61.203	9.1	4495800	214090	13	1190
Q8L4N1	Q8L4N1		PHOS34	>tr|Q8L4N1|Q8L4N1_ARATH AT4g27320/M4I22_130 OS=Arabidopsis thaliana GN=PHOS34 PE=2 SV=1	1	1	28.106	0	13.094	6.9	442410	31601	3	1191
Q8L539-2;Q8L539	Q8L539-2;Q8L539	5-formyltetrahydrofolate cyclo-ligase, mitochondrial	5FCL	>sp|Q8L539-2|5FCL_ARATH Isoform of Q8L539, Isoform 2 of 5-formyltetrahydrofolate cyclo-ligase, mitochondrial OS=Arabidopsis thaliana GN=5FCL;>sp|Q8L539|5FCL_ARATH 5-formyltetrahydrofolate cyclo-ligase, mitochondrial OS=Arabidopsis thaliana GN=5FCL PE=1 SV=	2	2	24.137	0	11.731	8.9	2443900	174560	7	1193
Q8L5Y8	Q8L5Y8		At5g65840	>tr|Q8L5Y8|Q8L5Y8_ARATH Putative uncharacterized protein At5g65840 OS=Arabidopsis thaliana GN=At5g65840 PE=1 SV=1	1	1	29.883	0	43.897	4	1021500	60086	11	1195
Q8L601	Q8L601		At2g22400	>tr|Q8L601|Q8L601_ARATH Putative uncharacterized protein At2g22400 OS=Arabidopsis thaliana GN=At2g22400 PE=1 SV=1	1	1	89.811	0	17.194	1.9	854510	18989	3	1198
Q8L719-2;Q8L719	Q8L719-2;Q8L719	THO complex subunit 4B	ALY2	>sp|Q8L719-2|THO4B_ARATH Isoform of Q8L719, Isoform 2 of THO complex subunit 4B OS=Arabidopsis thaliana GN=ALY2;>sp|Q8L719|THO4B_ARATH THO complex subunit 4B OS=Arabidopsis thaliana GN=ALY2 PE=1 SV=1	2	6	30.566	0	323.31	21.4	49696000	4517900	65	1199
Q8L733	Q8L733		At4g12130	>sp|Q8L733|Y4121_ARATH Putative transferase At4g12130, mitochondrial OS=Arabidopsis thaliana GN=At4g12130 PE=1 SV=1	1	1	43.527	0	22.777	3.6	495050	20627	5	1200
Q8L748-3;Q8L748-2;Q8L748	Q8L748-3;Q8L748-2;Q8L748		At3g14120	>sp|Q8L748-3|NU107_ARATH Isoform of Q8L748, Isoform 3 of Nuclear pore complex protein NUP107 OS=Arabidopsis thaliana GN=NUP107;>sp|Q8L748-2|NU107_ARATH Isoform of Q8L748, Isoform 2 of Nuclear pore complex protein NUP107 OS=Arabidopsis thaliana GN=NUP107;>s	3	1	122.52	0	8.8457	1.5	429000	8755.1	0	1202
Q8L773;B3H4K4;F4JXE5;F4JXE3;F4JXE7	Q8L773;B3H4K4;F4JXE5;F4JXE3;F4JXE7	THO complex subunit 4A	ALY1;At5g59950	>sp|Q8L773|THO4A_ARATH THO complex subunit 4A OS=Arabidopsis thaliana GN=ALY1 PE=1 SV=1;>tr|B3H4K4|B3H4K4_ARATH Isoform of Q6A331, RNA recognition motif-containing protein OS=Arabidopsis thaliana GN=At5g59950 PE=1 SV=1;>tr|F4JXE5|F4JXE5_ARATH Isoform of Q6	5	16	25.755	0	323.31	66	131970000	8248100	112	1203
Q8L7C9	Q8L7C9	Glutathione S-transferase U20	GSTU20	>sp|Q8L7C9|GSTUK_ARATH Glutathione S-transferase U20 OS=Arabidopsis thaliana GN=GSTU20 PE=1 SV=1	1	3	25.006	0	99.822	16.1	16394000	1024600	21	1206
Q8L7K9	Q8L7K9	NAD-dependent malic enzyme 2, mitochondrial	NAD-ME2	>sp|Q8L7K9|MAO2_ARATH NAD-dependent malic enzyme 2, mitochondrial OS=Arabidopsis thaliana GN=NAD-ME2 PE=1 SV=1	1	7	66.64	0	142.66	15.7	10250000	262820	38	1207
Q8L7L0	Q8L7L0	GTP-binding protein OBGC, chloroplastic	OBGL	>sp|Q8L7L0|OBGC_ARATH GTP-binding protein OBGC, chloroplastic OS=Arabidopsis thaliana GN=OBGL PE=2 SV=1	1	2	75.647	0	21.785	3.5	2315600	62584	8	1208
Q8L7N2	Q8L7N2		At1g09150	>tr|Q8L7N2|Q8L7N2_ARATH Pseudouridine synthase and archaeosine transglycosylase domain-containing protein OS=Arabidopsis thaliana GN=At1g09150 PE=2 SV=1	1	1	20.457	0	12.869	5	616120	61612	4	1209
Q8L7R2	Q8L7R2	Homoserine kinase	HSK	>sp|Q8L7R2|KHSE_ARATH Homoserine kinase OS=Arabidopsis thaliana GN=HSK PE=1 SV=1	1	1	38.528	0	41.206	4.3	3070100	161590	6	1210
Q8L7S8-2;Q8L7S8;F4K180	Q8L7S8-2;Q8L7S8;F4K180	DEAD-box ATP-dependent RNA helicase 3, chloroplastic	RH3;emb1138	>sp|Q8L7S8-2|RH3_ARATH Isoform of Q8L7S8, Isoform 2 of DEAD-box ATP-dependent RNA helicase 3, chloroplastic OS=Arabidopsis thaliana GN=RH3;>sp|Q8L7S8|RH3_ARATH DEAD-box ATP-dependent RNA helicase 3, chloroplastic OS=Arabidopsis thaliana GN=RH3 PE=1 SV=2;>t	3	6	80.999	0	119.59	9.2	35372000	956010	43	1211
Q8L7Z3-2;Q8L7Z3	Q8L7Z3-2;Q8L7Z3	Anamorsin homolog		>sp|Q8L7Z3-2|DRE2_ARATH Isoform of Q8L7Z3, Isoform 2 of Anamorsin homolog OS=Arabidopsis thaliana GN=At5g18400;>sp|Q8L7Z3|DRE2_ARATH Anamorsin homolog OS=Arabidopsis thaliana GN=At5g18400 PE=1 SV=1	2	1	29.102	0	32.636	5.6	663080	47363	5	1212
Q8L835;Q9LMS7	Q8L835;Q9LMS7		At1g18070;T10F20.8	>tr|Q8L835|Q8L835_ARATH Isoform of Q9LMS7, At1g18070 OS=Arabidopsis thaliana GN=At1g18070 PE=1 SV=1;>tr|Q9LMS7|Q9LMS7_ARATH T10F20.8 protein OS=Arabidopsis thaliana GN=T10F20.8 PE=1 SV=1	2	2	59.242	0	23.97	3.8	3724900	133030	6	1213
Q93VB8;Q8L8Y0;Q9SCM3	Q93VB8;Q8L8Y0	40S ribosomal protein S2-2;40S ribosomal protein S2-1	RPS2B;RPS2A	>sp|Q93VB8|RS22_ARATH 40S ribosomal protein S2-2 OS=Arabidopsis thaliana GN=RPS2B PE=2 SV=1;>sp|Q8L8Y0|RS21_ARATH 40S ribosomal protein S2-1 OS=Arabidopsis thaliana GN=RPS2A PE=2 SV=2	3	8	30.771	0	126.1	30.3	43463000	2716400	50	1215
Q8L940;Q9ZNR6	Q8L940	Pyridoxal biosynthesis protein PDX1.3	PDX13	>sp|Q8L940|PDX13_ARATH Pyridoxal 5-phosphate synthase subunit PDX1.3 OS=Arabidopsis thaliana GN=PDX13 PE=1 SV=2	2	7	33.216	0	86.129	23.9	20927000	1494800	29	1216
Q8L953	Q8L953	40S ribosomal protein S27-3	RPS27D	>sp|Q8L953|RS273_ARATH 40S ribosomal protein S27-3 OS=Arabidopsis thaliana GN=RPS27D PE=2 SV=2	1	2	9.49	0	11.728	36.9	10333000	3444300	10	1217
Q8L9X2	Q8L9X2		At5g19855	>tr|Q8L9X2|Q8L9X2_ARATH Chaperonin-like RbcX protein OS=Arabidopsis thaliana GN=At5g19855 PE=1 SV=1	1	1	23.476	0	29.987	6.9	1362000	194570	4	1220
Q8LA13	Q8LA13	DEAD-box ATP-dependent RNA helicase 11	RH11	>sp|Q8LA13|RH11_ARATH DEAD-box ATP-dependent RNA helicase 11 OS=Arabidopsis thaliana GN=RH11 PE=1 SV=1	1	6	66.025	0	75.266	12.3	8725000	290830	18	1221
Q8LA16;Q8S8M9-2;Q8S8M9	Q8LA16;Q8S8M9-2;Q8S8M9	PHD finger protein ALFIN-LIKE 7;PHD finger protein ALFIN-LIKE 6	AL7;AL6	>sp|Q8LA16|ALFL7_ARATH PHD finger protein ALFIN-LIKE 7 OS=Arabidopsis thaliana GN=AL7 PE=1 SV=1;>sp|Q8S8M9-2|ALFL6_ARATH Isoform of Q8S8M9, Isoform 2 of PHD finger protein ALFIN-LIKE 6 OS=Arabidopsis thaliana GN=AL6;>sp|Q8S8M9|ALFL6_ARATH PHD finger protei	3	2	28.285	0	12.786	7.9	1283900	142650	10	1222
Q8LAA6	Q8LAA6	Probable aquaporin PIP1-5	PIP1-5	>sp|Q8LAA6|PIP15_ARATH Probable aquaporin PIP1-5 OS=Arabidopsis thaliana GN=PIP1-5 PE=2 SV=2	1	1	30.646	0	54.665	4.9	1320400	146710	12	1223
Q8LAS8	Q8LAS8	S-formylglutathione hydrolase	SFGH	>sp|Q8LAS8|SFGH_ARATH S-formylglutathione hydrolase OS=Arabidopsis thaliana GN=SFGH PE=1 SV=2	1	4	31.655	0	261.25	14.8	43192000	2879500	39	1226
Q8LBZ7;Q8LB02	Q8LBZ7;Q8LB02	Succinate dehydrogenase [ubiquinone] iron-sulfur subunit 1, mitochondrial;Succinate dehydrogenase [ubiquinone] iron-sulfur subunit 2, mitochondrial	SDH2-1;SDH2-2	>sp|Q8LBZ7|SDHB1_ARATH Succinate dehydrogenase [ubiquinone] iron-sulfur subunit 1, mitochondrial OS=Arabidopsis thaliana GN=SDH2-1 PE=1 SV=2;>sp|Q8LB02|SDHB2_ARATH Succinate dehydrogenase [ubiquinone] iron-sulfur subunit 2, mitochondrial OS=Arabidopsis tha	2	1	31.171	0	102.1	5	1896800	135490	6	1227
Q8LB10	Q8LB10	ATP-dependent Clp protease proteolytic subunit-related protein 4, chloroplastic	CLPR4	>sp|Q8LB10|CLPR4_ARATH ATP-dependent Clp protease proteolytic subunit-related protein 4, chloroplastic OS=Arabidopsis thaliana GN=CLPR4 PE=1 SV=1	1	1	33.44	0	19.245	3.3	738910	46182	3	1228
Q8LBK6	Q8LBK6	Monothiol glutaredoxin-S15, mitochondrial	GRXS15	>sp|Q8LBK6|GRS15_ARATH Monothiol glutaredoxin-S15, mitochondrial OS=Arabidopsis thaliana GN=GRXS15 PE=1 SV=2	1	1	18.734	0	19.184	5.3	785780	60444	11	1232
Q8LBN7	Q8LBN7	Costars family protein At4g33640		>sp|Q8LBN7|COSA_ARATH Costars family protein At4g33640 OS=Arabidopsis thaliana GN=At4g33640 PE=1 SV=1	1	1	10.42	0	26.132	16.8	17164000	2451900	4	1233
Q8LBP6	Q8LBP6		FTRA2	>tr|Q8LBP6|Q8LBP6_ARATH At5g08410 OS=Arabidopsis thaliana GN=FTRA2 PE=2 SV=1	1	2	20.146	0	12.245	11.4	1181300	131260	2	1234
Q8LBU2	Q8LBU2	Probable glutathione peroxidase 8	GPX8	>sp|Q8LBU2|GPX8_ARATH Probable glutathione peroxidase 8 OS=Arabidopsis thaliana GN=GPX8 PE=2 SV=1	1	1	19.067	0.0093418	5.942	6	612240	61224	1	1235
Q8LC12	Q8LC12		At4g01897	>tr|Q8LC12|Q8LC12_ARATH At4g01897 OS=Arabidopsis thaliana GN=At4g01897 PE=1 SV=1	1	2	14.158	0	30.394	16.4	6876700	687670	11	1236
Q8LC83	Q8LC83	40S ribosomal protein S24-2	RPS24B	>sp|Q8LC83|RS242_ARATH 40S ribosomal protein S24-2 OS=Arabidopsis thaliana GN=RPS24B PE=2 SV=2	1	2	15.419	0	49.17	19.5	49636000	12409000	17	1237
Q8LCT3-2;Q8LCT3	Q8LCT3-2;Q8LCT3	Thioredoxin-like 2-2, chloroplastic		>sp|Q8LCT3-2|TRL22_ARATH Isoform of Q8LCT3, Isoform 2 of Thioredoxin-like 2-2, chloroplastic OS=Arabidopsis thaliana GN=At4g29670;>sp|Q8LCT3|TRL22_ARATH Thioredoxin-like 2-2, chloroplastic OS=Arabidopsis thaliana GN=At4g29670 PE=2 SV=2	2	2	25.843	0	41.067	10.2	15639000	1203000	17	1239
Q8LCW9	Q8LCW9	60S acidic ribosomal protein P1-1	RPP1A	>sp|Q8LCW9|RLA11_ARATH 60S acidic ribosomal protein P1-1 OS=Arabidopsis thaliana GN=RPP1A PE=2 SV=2	1	1	11.162	0	38.121	35.7	1615600	538540	8	1240
Q8LD03	Q8LD03	40S ribosomal protein S7-3	RPS7C	>sp|Q8LD03|RS73_ARATH 40S ribosomal protein S7-3 OS=Arabidopsis thaliana GN=RPS7C PE=1 SV=2	1	4	22.06	0	69.435	17.4	17364000	2170400	29	1242
Q8LD49	Q8LD49	Thioredoxin X, chloroplastic	ATHX	>sp|Q8LD49|TRXX_ARATH Thioredoxin X, chloroplastic OS=Arabidopsis thaliana GN=ATHX PE=2 SV=2	1	1	19.648	0	7.7868	8.8	926060	92606	1	1244
Q8LDI1	Q8LDI1		At3g19900	>tr|Q8LDI1|Q8LDI1_ARATH AT3G19900 protein OS=Arabidopsis thaliana GN=At3g19900 PE=1 SV=1	1	1	25.339	0	21.251	3.2	546090	39006	3	1246
Q8LDL0-2;Q8LDL0;Q8LDL0-3	Q8LDL0-2;Q8LDL0;Q8LDL0-3		At1g67700	>sp|Q8LDL0-2|HHL1_ARATH Isoform of Q8LDL0, Isoform 2 of Protein HHL1, chloroplastic OS=Arabidopsis thaliana GN=HHL1;>sp|Q8LDL0|HHL1_ARATH Protein HHL1, chloroplastic OS=Arabidopsis thaliana GN=HHL1 PE=1 SV=1;>sp|Q8LDL0-3|HHL1_ARATH Isoform of Q8LDL0, Isofo	3	6	26.01	0	130.79	27.8	52589000	3756300	42	1247
Q8LDQ8	Q8LDQ8		At5g24165	>tr|Q8LDQ8|Q8LDQ8_ARATH At5g24165 OS=Arabidopsis thaliana GN=At5g24165 PE=2 SV=1	1	2	7.7558	0	143.24	41.3	10585000	2646200	22	1248
Q8LDU1;Q93WM0	Q8LDU1;Q93WM0		At3g03890	>tr|Q8LDU1|Q8LDU1_ARATH AT3G03890 protein OS=Arabidopsis thaliana GN=At3g03890 PE=2 SV=1;>tr|Q93WM0|Q93WM0_ARATH Isoform of Q8LDU1, AT3g03890/F20H23_6 OS=Arabidopsis thaliana GN=At3g03890 PE=2 SV=1	2	1	35.052	0	18.523	4	733270	40737	4	1249
Q8LDU4	Q8LDU4	Red chlorophyll catabolite reductase, chloroplastic	RCCR	>sp|Q8LDU4|RCCR_ARATH Red chlorophyll catabolite reductase, chloroplastic OS=Arabidopsis thaliana GN=RCCR PE=1 SV=2	1	5	36.448	0	53.099	18.2	7051500	352570	21	1250
Q8LE52	Q8LE52	Glutathione S-transferase DHAR3, chloroplastic	DHAR3	>sp|Q8LE52|DHAR3_ARATH Glutathione S-transferase DHAR3, chloroplastic OS=Arabidopsis thaliana GN=DHAR3 PE=1 SV=1	1	5	28.514	0	96.587	20.9	18862000	1047900	41	1251
Q8LER3	Q8LER3	Probable xyloglucan endotransglucosylase/hydrolase protein 7	XTH7	>sp|Q8LER3|XTH7_ARATH Probable xyloglucan endotransglucosylase/hydrolase protein 7 OS=Arabidopsis thaliana GN=XTH7 PE=2 SV=2	1	5	33.681	0	155.05	21.8	132270000	8266900	28	1254
Q8LEV7	Q8LEV7	Probable 6-phosphogluconolactonase 3		>sp|Q8LEV7|6PGL3_ARATH Probable 6-phosphogluconolactonase 3 OS=Arabidopsis thaliana GN=At5g24420 PE=2 SV=2	1	3	28.476	0	231.01	15.9	21241000	1633900	19	1255
Q8LF99	Q8LF99	Probable xyloglucan endotransglucosylase/hydrolase protein 6	XTH6	>sp|Q8LF99|XTH6_ARATH Probable xyloglucan endotransglucosylase/hydrolase protein 6 OS=Arabidopsis thaliana GN=XTH6 PE=2 SV=2	1	4	33.692	0	63.741	16.4	39820000	3063100	24	1256
Q8LFC0;Q9LQK9-2;Q9LQK9;O81796	Q8LFC0	Isocitrate dehydrogenase [NAD] regulatory subunit 1, mitochondrial	IDH1	>sp|Q8LFC0|IDH1_ARATH Isocitrate dehydrogenase [NAD] regulatory subunit 1, mitochondrial OS=Arabidopsis thaliana GN=IDH1 PE=2 SV=2	4	2	39.626	0	96.469	6.5	8221100	548070	26	1257
Q8LFL5	Q8LFL5		At1g49975	>tr|Q8LFL5|Q8LFL5_ARATH At1g49975 OS=Arabidopsis thaliana GN=At1g49975 PE=2 SV=1	1	2	14.73	0	27.475	9.3	749110	124850	7	1259
Q8LFQ6	Q8LFQ6	Glutaredoxin-C4	GRXC4	>sp|Q8LFQ6|GRXC4_ARATH Glutaredoxin-C4 OS=Arabidopsis thaliana GN=GRXC4 PE=2 SV=2	1	1	14.827	0	21.125	14.1	3541300	590220	6	1260
Q8LFS6-2;Q8LFS6;Q8GZ26;F4I0X0	Q8LFS6-2;Q8LFS6		RBP-DR1	>sp|Q8LFS6-2|BRN1L_ARATH Isoform of Q8LFS6, Isoform 2 of RNA-binding protein BRN1 OS=Arabidopsis thaliana GN=BRN1;>sp|Q8LFS6|BRN1L_ARATH RNA-binding protein BRN1 OS=Arabidopsis thaliana GN=BRN1 PE=2 SV=1	4	3	48.588	0	48.883	7.7	2978200	156750	13	1261
Q8LG77	Q8LG77	Isocitrate dehydrogenase [NAD] catalytic subunit 6, mitochondrial	IDH6	>sp|Q8LG77|IDH6_ARATH Isocitrate dehydrogenase [NAD] catalytic subunit 6, mitochondrial OS=Arabidopsis thaliana GN=IDH6 PE=2 SV=2	1	3	40.575	0	63.332	11.5	2514000	132320	11	1262
Q8LG89	Q8LG89	Basic blue protein	ARPN	>sp|Q8LG89|BABL_ARATH Basic blue protein OS=Arabidopsis thaliana GN=ARPN PE=2 SV=2	1	1	14.038	0.00094162	6.6009	9.3	746810	186700	1	1263
Q8LGG0	Q8LGG0	Peptidyl-prolyl cis-trans isomerase FKBP12	FKBP12	>sp|Q8LGG0|FKB12_ARATH Peptidyl-prolyl cis-trans isomerase FKBP12 OS=Arabidopsis thaliana GN=FKBP12 PE=1 SV=2	1	2	11.987	0	27.569	21.4	5109500	1277400	5	1264
Q8LPJ4;Q9LID6	Q8LPJ4	ABC transporter E family member 2	ABCE2	>sp|Q8LPJ4|AB2E_ARATH ABC transporter E family member 2 OS=Arabidopsis thaliana GN=ABCE2 PE=2 SV=1	2	5	68.389	0	122.57	11.4	7954400	274290	17	1265
Q8LPJ7	Q8LPJ7	40S ribosomal protein S26-2	RPS26B	>sp|Q8LPJ7|RS262_ARATH 40S ribosomal protein S26-2 OS=Arabidopsis thaliana GN=RPS26B PE=2 SV=2	1	5	14.841	0	48.525	38.3	9082200	1513700	20	1266
Q8LPN3	Q8LPN3	Aminodeoxychorismate synthase, chloroplastic	ADCS	>sp|Q8LPN3|ADCS_ARATH Aminodeoxychorismate synthase, chloroplastic OS=Arabidopsis thaliana GN=ADCS PE=1 SV=1	1	1	102.92	0.0065161	6.0748	1.3	23176000	609890	11	1268
Q8LPR9	Q8LPR9	Protein TIC110, chloroplastic	TIC110	>sp|Q8LPR9|TI110_ARATH Protein TIC110, chloroplastic OS=Arabidopsis thaliana GN=TIC110 PE=1 SV=1	1	3	112.12	0	105.21	4.2	1695200	33904	26	1269
Q8LPS1;Q8LKS5	Q8LPS1	Long chain acyl-CoA synthetase 6, peroxisomal	LACS6	>sp|Q8LPS1|LACS6_ARATH Long chain acyl-CoA synthetase 6, peroxisomal OS=Arabidopsis thaliana GN=LACS6 PE=1 SV=1	2	2	76.603	0	38.962	3	2115500	62221	20	1270
Q8RW90	Q8RW90		At1g12050	>tr|Q8RW90|Q8RW90_ARATH At1g12050/F12F1_8 OS=Arabidopsis thaliana GN=At1g12050 PE=2 SV=1	1	2	46.095	0	24.564	6.9	1448300	62972	7	1273
Q8RWE1	Q8RWE1		At4g33540	>tr|Q8RWE1|Q8RWE1_ARATH Metallo-beta-lactamase family protein OS=Arabidopsis thaliana GN=At4g33540 PE=2 SV=1	1	1	39.637	0.0018709	6.5186	4.8	1022400	56798	1	1276
Q9FGC1;Q8RWH3	Q9FGC1;Q8RWH3		YAK1	>tr|Q9FGC1|Q9FGC1_ARATH Isoform of Q8RWH3, Protein kinase-like OS=Arabidopsis thaliana GN=YAK1 PE=1 SV=1;>tr|Q8RWH3|Q8RWH3_ARATH At5g35980 OS=Arabidopsis thaliana GN=YAK1 PE=1 SV=1	2	1	87.23	0	7.6273	1.3	1364900	42653	6	1278
Q8RWM2	Q8RWM2		NAPRT1	>sp|Q8RWM2|NPRT1_ARATH Nicotinate phosphoribosyltransferase 1 OS=Arabidopsis thaliana GN=NAPRT1 PE=2 SV=1	1	1	62.42	0	75.178	1.4	653640	24209	22	1279
Q8RWN4	Q8RWN4		At1g75210	>tr|Q8RWN4|Q8RWN4_ARATH Cytosolic IMP-GMP specific 5-nucleotidase, putative OS=Arabidopsis thaliana GN=At1g75210 PE=2 SV=1	1	2	74.313	0	12.832	3.4	3246600	108220	4	1280
Q8RWN9;Q5M729	Q8RWN9	Dihydrolipoyllysine-residue acetyltransferase component 2 of pyruvate dehydrogenase complex, mitochondrial		>sp|Q8RWN9|ODP22_ARATH Dihydrolipoyllysine-residue acetyltransferase component 2 of pyruvate dehydrogenase complex, mitochondrial OS=Arabidopsis thaliana GN=At3g13930 PE=2 SV=2	2	3	58.467	0	97.391	9.6	3456400	108010	25	1281
Q8RWP0	Q8RWP0		At3g20790	>tr|Q8RWP0|Q8RWP0_ARATH NAD(P)-binding Rossmann-fold superfamily protein OS=Arabidopsis thaliana GN=At3g20790 PE=2 SV=1	1	7	38.578	0	118.47	23.9	10220000	601170	18	1282
Q8RX79	Q8RX79		APG3	>sp|Q8RX79|APG3_ARATH Peptide chain release factor APG3, chloroplastic OS=Arabidopsis thaliana GN=APG3 PE=2 SV=1	1	1	47.529	0	16.129	3.6	770340	33493	5	1284
Q8RXK6	Q8RXK6	DEAD-box ATP-dependent RNA helicase 8	RH8	>sp|Q8RXK6|RH8_ARATH DEAD-box ATP-dependent RNA helicase 8 OS=Arabidopsis thaliana GN=RH8 PE=2 SV=1	1	4	57.686	0	103.39	10.3	12712000	438340	14	1287
Q8RXU5;Q9SRK6	Q8RXU5	60S ribosomal protein L37a-2	RPL37AC	>sp|Q8RXU5|R37A2_ARATH 60S ribosomal protein L37a-2 OS=Arabidopsis thaliana GN=RPL37AC PE=3 SV=1	2	2	10.241	0	222.14	26.1	7094200	1773600	22	1290
Q8RXX5;Q8W463	Q8RXX5;Q8W463	50S ribosomal protein L19-2, chloroplastic;50S ribosomal protein L19-1, chloroplastic		>sp|Q8RXX5|RK192_ARATH 50S ribosomal protein L19-2, chloroplastic OS=Arabidopsis thaliana GN=At5g47190 PE=2 SV=1;>sp|Q8W463|RK191_ARATH 50S ribosomal protein L19-1, chloroplastic OS=Arabidopsis thaliana GN=At4g17560 PE=2 SV=1	2	1	25.468	0	18.556	4.4	1361900	123810	8	1291
Q8RXZ8	Q8RXZ8		At3g09980	>tr|Q8RXZ8|Q8RXZ8_ARATH At3g09980 OS=Arabidopsis thaliana GN=At3g09980 PE=1 SV=1	1	1	20.588	0	21.164	5.6	2052200	228020	10	1292
Q8RY79	Q8RY79	Tyrosine decarboxylase 1	ELI5	>sp|Q8RY79|TYDC1_ARATH Tyrosine decarboxylase 1 OS=Arabidopsis thaliana GN=ELI5 PE=2 SV=1	1	3	54.423	0	33.566	10.6	2130600	88777	4	1294
Q8RY94;Q8GUN7;F4I1L9	Q8RY94	Adenylosuccinate lyase	At4g18440	>tr|Q8RY94|Q8RY94_ARATH Adenylosuccinate lyase OS=Arabidopsis thaliana GN=At4g18440 PE=1 SV=1	3	2	59.757	0	47.951	5	3147500	104920	12	1295
Q8S4Y1;Q8S4Y1-2	Q8S4Y1;Q8S4Y1-2	Acetyl-CoA acetyltransferase, cytosolic 1	AAT1	>sp|Q8S4Y1|THIC1_ARATH Acetyl-CoA acetyltransferase, cytosolic 1 OS=Arabidopsis thaliana GN=AAT1 PE=2 SV=1;>sp|Q8S4Y1-2|THIC1_ARATH Isoform of Q8S4Y1, Isoform 2 of Acetyl-CoA acetyltransferase, cytosolic 1 OS=Arabidopsis thaliana GN=AAT1	2	1	41.411	0	12.794	2.5	277630	13221	4	1297
Q8S9K8	Q8S9K8	Methylesterase 10	MES10	>sp|Q8S9K8|MES10_ARATH Methylesterase 10 OS=Arabidopsis thaliana GN=MES10 PE=2 SV=1	1	1	31.358	0	10.881	4.7	1103100	100280	2	1300
Q8S9L5	Q8S9L5	Trigger factor-like protein TIG, Chloroplastic	TIG	>sp|Q8S9L5|TIG_ARATH Trigger factor-like protein TIG, Chloroplastic OS=Arabidopsis thaliana GN=TIG PE=1 SV=1	1	6	61.733	0	184.02	12.8	9433000	262030	38	1301
Q8S9M1-3;Q8S9M1-4;Q8S9M1;F4IM05;A8MRU9;Q8S9M1-2;Q8S9M1-5;Q8S9M1-6	Q8S9M1-3;Q8S9M1-4;Q8S9M1;F4IM05;A8MRU9;Q8S9M1-2	Probable plastid-lipid-associated protein 13, chloroplastic	PAP13;At2g42130	>sp|Q8S9M1-3|PAP13_ARATH Isoform of Q8S9M1, Isoform 3 of Probable plastid-lipid-associated protein 13, chloroplastic OS=Arabidopsis thaliana GN=PAP13;>sp|Q8S9M1-4|PAP13_ARATH Isoform of Q8S9M1, Isoform 4 of Probable plastid-lipid-associated protein 13, chl	8	3	27.662	0	47.51	15.2	6012800	400850	17	1302
Q8VX13-2;Q8VX13	Q8VX13-2;Q8VX13	Protein disulfide isomerase-like 1-3	PDIL1-3	>sp|Q8VX13-2|PDI13_ARATH Isoform of Q8VX13, Isoform 2 of Protein disulfide isomerase-like 1-3 OS=Arabidopsis thaliana GN=PDIL1-3;>sp|Q8VX13|PDI13_ARATH Protein disulfide isomerase-like 1-3 OS=Arabidopsis thaliana GN=PDIL1-3 PE=2 SV=1	2	1	57.69	0	50.283	2.3	236910	8460.9	3	1304
Q8VXY0	Q8VXY0		At2g36145	>tr|Q8VXY0|Q8VXY0_ARATH Expressed protein OS=Arabidopsis thaliana GN=At2g36145 PE=2 SV=1	1	3	19.908	0	22.876	17.7	3945200	394520	9	1305
Q8VXY4	Q8VXY4		At4g34270	>tr|Q8VXY4|Q8VXY4_ARATH Putative uncharacterized protein At4g34270 OS=Arabidopsis thaliana GN=At4g34270 PE=2 SV=1	1	1	33.074	0	12.975	3.8	795130	49696	4	1306
Q8VXY9	Q8VXY9	Ureidoglycolate hydrolase	UAH	>sp|Q8VXY9|UAH_ARATH Ureidoglycolate hydrolase OS=Arabidopsis thaliana GN=UAH PE=1 SV=1	1	1	51.486	0	12.225	2.5	375130	17051	4	1307
Q8VXZ9-2;Q8VXZ9	Q8VXZ9-2;Q8VXZ9	Polyadenylate-binding protein RBP47B	RBP47B	>sp|Q8VXZ9-2|R47BP_ARATH Isoform of Q8VXZ9, Isoform 2 of Polyadenylate-binding protein RBP47B OS=Arabidopsis thaliana GN=RBP47B;>sp|Q8VXZ9|R47BP_ARATH Polyadenylate-binding protein RBP47B OS=Arabidopsis thaliana GN=RBP47B PE=2 SV=1	2	1	46.166	0.00049776	7.1211	2.6	705420	39190	1	1309
Q8VY07	Q8VY07	Clathrin interactor EPSIN 1	EPSIN1	>sp|Q8VY07|EPN1_ARATH Clathrin interactor EPSIN 1 OS=Arabidopsis thaliana GN=EPSIN1 PE=1 SV=1	1	9	60.634	0	316.06	19.8	47506000	2500300	58	1310
Q8VY17	Q8VY17		At5g55040	>tr|Q8VY17|Q8VY17_ARATH DNA-binding bromodomain-containing protein OS=Arabidopsis thaliana GN=At5g55040 PE=2 SV=1	1	1	103.41	0.0093937	5.9628	1.5	2139700000	50946000	1	1311
Q8VY88	Q8VY88	Protein LHCP TRANSLOCATION DEFECT	LTD	>sp|Q8VY88|LTD_ARATH Protein LHCP TRANSLOCATION DEFECT OS=Arabidopsis thaliana GN=LTD PE=1 SV=1	1	1	19.189	0.0018579	6.4775	9.7	1265000	158120	1	1314
Q8VY91	Q8VY91	30S ribosomal protein S6 alpha, chloroplastic	RPS6	>sp|Q8VY91|RR6_ARATH 30S ribosomal protein S6 alpha, chloroplastic OS=Arabidopsis thaliana GN=RPS6 PE=2 SV=1	1	1	22.761	0.00049068	6.9462	4.8	6969200	774360	5	1315
Q8VYB7	Q8VYB7		RGTA1	>tr|Q8VYB7|Q8VYB7_ARATH Putative Rab geranylgeranyl transferase OS=Arabidopsis thaliana GN=RGTA1 PE=2 SV=1	1	3	76.908	0	35.478	5	2079300	64979	7	1316
Q8VYC9	Q8VYC9		At1g16210	>tr|Q8VYC9|Q8VYC9_ARATH Putative uncharacterized protein At1g16210 OS=Arabidopsis thaliana GN=At1g16210 PE=2 SV=1	1	3	26.826	0	22.731	12	6018600	501550	8	1317
Q8VYI3	Q8VYI3	Enoyl-CoA hydratase 2, peroxisomal	ECH2	>sp|Q8VYI3|ECH2_ARATH Enoyl-CoA hydratase 2, peroxisomal OS=Arabidopsis thaliana GN=ECH2 PE=1 SV=1	1	1	34.082	0	9.1472	5.2	443870	29591	7	1318
Q8VYI4	Q8VYI4		At1g14810	>tr|Q8VYI4|Q8VYI4_ARATH Aspartate semialdehyde dehydrogenase OS=Arabidopsis thaliana GN=At1g14810 PE=2 SV=1	1	4	40.745	0	95.669	16.3	11766000	735390	15	1319
Q8VYM4	Q8VYM4		At3g52150	>tr|Q8VYM4|Q8VYM4_ARATH Putative uncharacterized protein At3g52150 OS=Arabidopsis thaliana GN=At3g52150 PE=2 SV=1	1	2	27.748	0	22.273	7.9	2820400	176280	9	1320
Q8VYV0	Q8VYV0		At1g43690	>tr|Q8VYV0|Q8VYV0_ARATH At1g43690/F2J6_4 OS=Arabidopsis thaliana GN=At1g43690 PE=1 SV=1	1	1	65.463	0	23.284	1.7	443760	14315	7	1324
Q8VYV7-2;Q8VYV7	Q8VYV7-2;Q8VYV7	3-dehydroquinate synthase, chloroplastic	DHQS	>sp|Q8VYV7-2|DHQS_ARATH Isoform of Q8VYV7, Isoform 2 of 3-dehydroquinate synthase, chloroplastic OS=Arabidopsis thaliana GN=DHQS;>sp|Q8VYV7|DHQS_ARATH 3-dehydroquinate synthase, chloroplastic OS=Arabidopsis thaliana GN=DHQS PE=1 SV=1	2	1	37.08	0	13.383	3	274980	14472	3	1325
Q9LSA3;Q9C8F7;Q8VZ19	Q9LSA3;Q9C8F7;Q8VZ19	60S ribosomal protein L30-3;Putative 60S ribosomal protein L30-1;60S ribosomal protein L30-2	RPL30C;RPL30A;RPL30B	>sp|Q9LSA3|RL303_ARATH 60S ribosomal protein L30-3 OS=Arabidopsis thaliana GN=RPL30C PE=3 SV=1;>sp|Q9C8F7|RL301_ARATH Putative 60S ribosomal protein L30-1 OS=Arabidopsis thaliana GN=RPL30A PE=3 SV=1;>sp|Q8VZ19|RL302_ARATH 60S ribosomal protein L30-2 OS=Ara	3	1	12.279	0	18.309	9.8	1236600	247320	4	1326
Q8VZ55	Q8VZ55	50S ribosomal protein L35	At2g24090	>tr|Q8VZ55|Q8VZ55_ARATH 50S ribosomal protein L35 OS=Arabidopsis thaliana GN=At2g24090 PE=2 SV=1	1	2	16.089	0	73.407	13.8	118840000	23768000	21	1328
Q8VZ57;F4ICZ4	Q8VZ57;F4ICZ4		At1g52510	>tr|Q8VZ57|Q8VZ57_ARATH Putative hydrolase OS=Arabidopsis thaliana GN=At1g52510 PE=2 SV=1;>tr|F4ICZ4|F4ICZ4_ARATH Isoform of Q8VZ57, Putative hydrolase OS=Arabidopsis thaliana GN=At1g52510 PE=4 SV=1	2	3	41.839	0	31.019	11.1	7352100	350100	12	1329
Q8VZB1	Q8VZB1			>tr|Q8VZB1|Q8VZB1_ARATH Putative uncharacterized protein At2g39070:At2g39080; T7F6.24:T7F6.25 OS=Arabidopsis thaliana GN=At2g39070At2g39080 PE=1 SV=1	1	4	38.21	0	31.946	11.7	7741100	455360	14	1331
Q8VZB5	Q8VZB5		F18O22_50	>tr|Q8VZB5|Q8VZB5_ARATH Putative uncharacterized protein At5g14260 OS=Arabidopsis thaliana GN=F18O22_50 PE=1 SV=1	1	3	57.585	0	323.31	7.8	7608100	330790	26	1332
Q8VZF1	Q8VZF1	Acetate/butyrate--CoA ligase AAE7, peroxisomal	AAE7	>sp|Q8VZF1|AEE7_ARATH Acetate/butyrate--CoA ligase AAE7, peroxisomal OS=Arabidopsis thaliana GN=AAE7 PE=1 SV=1	1	2	62.956	0	33.992	3	1209300	57586	8	1334
Q8VZH2	Q8VZH2	Aminopeptidase M1	APM1	>sp|Q8VZH2|APM1_ARATH Aminopeptidase M1 OS=Arabidopsis thaliana GN=APM1 PE=1 SV=1	1	2	98.178	0	46.438	2.6	1427600	29134	17	1335
Q8VZK2	Q8VZK2		At5g11900	>tr|Q8VZK2|Q8VZK2_ARATH Translation machinery-associated protein 22 OS=Arabidopsis thaliana GN=At5g11900 PE=2 SV=1	1	2	21.591	0	82.473	16.7	1662000	184670	16	1336
Q8VZT6	Q8VZT6	Thioredoxin-like 3-2, chloroplastic	WCRKC2	>sp|Q8VZT6|TRL32_ARATH Thioredoxin-like 3-2, chloroplastic OS=Arabidopsis thaliana GN=WCRKC2 PE=2 SV=1	1	1	21.836	0	24.047	4.2	4034000	336170	6	1341
Q8VZW6	Q8VZW6		At3g08740	>tr|Q8VZW6|Q8VZW6_ARATH Elongation factor EF-P OS=Arabidopsis thaliana GN=At3g08740 PE=1 SV=1	1	2	26.228	0	20.835	9.7	1757600	117170	5	1343
Q8W112	Q8W112		At5g20950	>tr|Q8W112|Q8W112_ARATH Beta-D-glucan exohydrolase-like protein OS=Arabidopsis thaliana GN=At5g20950 PE=2 SV=1	1	1	67.926	0	34.245	2.7	1476900	67131	10	1345
Q8W1X2;F4K8N1;Q8W1X2-2	Q8W1X2;F4K8N1;Q8W1X2-2	Pyridoxal kinase	PK;SOS4	>sp|Q8W1X2|PDXK_ARATH Pyridoxal kinase OS=Arabidopsis thaliana GN=PK PE=1 SV=2;>tr|F4K8N1|F4K8N1_ARATH Isoform of Q8W1X2, Pyridoxal kinase OS=Arabidopsis thaliana GN=SOS4 PE=1 SV=1;>sp|Q8W1X2-2|PDXK_ARATH Isoform of Q8W1X2, Isoform 2 of Pyridoxal kinase OS	3	4	34.043	0	133.2	19.7	13599000	1046000	42	1346
Q8W457;Q9LYC7	Q8W457;Q9LYC7		T20O10_40	>tr|Q8W457|Q8W457_ARATH Isoform of Q9LYC7, Cysteine proteinases family protein OS=Arabidopsis thaliana GN=T20O10_40 PE=2 SV=1;>tr|Q9LYC7|Q9LYC7_ARATH Cysteine proteinases family protein OS=Arabidopsis thaliana GN=T20O10_40 PE=2 SV=1	2	1	35.672	0	12.238	2.8	811080	50693	3	1347
Q8W472;Q94C26	Q8W472;Q94C26	Cysteine-rich and transmembrane domain-containing protein PCC1	MKA23.16;PCC1	>tr|Q8W472|Q8W472_ARATH Isoform of Q9LIE1, Putative uncharacterized protein At3g22220 OS=Arabidopsis thaliana GN=MKA23.16 PE=2 SV=1;>sp|Q94C26|PCC1_ARATH Cysteine-rich and transmembrane domain-containing protein PCC1 OS=Arabidopsis thaliana GN=PCC1 PE=1 SV	2	1	7.3171	0	19.556	23.9	1182100	295520	10	1348
Q8W493-2;Q8W493;Q8W493-3	Q8W493-2;Q8W493;Q8W493-3	Ferredoxin--NADP reductase, leaf isozyme 2, chloroplastic	LFNR2	>sp|Q8W493-2|FNRL2_ARATH Isoform of Q8W493, Isoform 2 of Ferredoxin--NADP reductase, leaf isozyme 2, chloroplastic OS=Arabidopsis thaliana GN=LFNR2;>sp|Q8W493|FNRL2_ARATH Ferredoxin--NADP reductase, leaf isozyme 2, chloroplastic OS=Arabidopsis thaliana GN=	3	5	39.233	0	71.326	19.4	14938000	933640	22	1349
Q8W494	Q8W494		At1g11240	>tr|Q8W494|Q8W494_ARATH Uncharacterized protein OS=Arabidopsis thaliana GN=At1g11240 PE=2 SV=1	1	1	22.696	0	10.921	4	1061900	151700	2	1350
Q8W4D0	Q8W4D0	Peptidyl-prolyl cis-trans isomerase CYP71	CYP71	>sp|Q8W4D0|CPY71_ARATH Peptidyl-prolyl cis-trans isomerase CYP71 OS=Arabidopsis thaliana GN=CYP71 PE=1 SV=1	1	1	70.983	0.0041152	6.3266	1.9	434470	14482	2	1352
Q8W4F1	Q8W4F1	Probable plastid-lipid-associated protein 10, chloroplastic	PAP10	>sp|Q8W4F1|PAP10_ARATH Probable plastid-lipid-associated protein 10, chloroplastic OS=Arabidopsis thaliana GN=PAP10 PE=2 SV=1	1	1	31.58	0.0027739	6.4215	4.2	313830	18460	1	1355
Q8W4K6	Q8W4K6		T9E8.90	>tr|Q8W4K6|Q8W4K6_ARATH At4g13350 OS=Arabidopsis thaliana GN=T9E8.90 PE=1 SV=1	1	1	65.026	0	10.851	1.8	276610	21277	2	1356
Q8W4M5	Q8W4M5	Pyrophosphate--fructose 6-phosphate 1-phosphotransferase subunit beta 1	PFP-BETA1	>sp|Q8W4M5|PFPB1_ARATH Pyrophosphate--fructose 6-phosphate 1-phosphotransferase subunit beta 1 OS=Arabidopsis thaliana GN=PFP-BETA1 PE=1 SV=1	1	2	61.459	0	79.222	5.1	2234500	82759	18	1357
Q8W4R3-2;Q8W4R3	Q8W4R3-2;Q8W4R3	DEAD-box ATP-dependent RNA helicase 30	RH30	>sp|Q8W4R3-2|RH30_ARATH Isoform of Q8W4R3, Isoform 2 of DEAD-box ATP-dependent RNA helicase 30 OS=Arabidopsis thaliana GN=RH30;>sp|Q8W4R3|RH30_ARATH DEAD-box ATP-dependent RNA helicase 30 OS=Arabidopsis thaliana GN=RH30 PE=2 SV=2	2	1	53.094	0	11.312	2.5	1007000	32484	2	1359
Q8W583;Q9C7I8;Q9C7I5	Q8W583;Q9C7I8;Q9C7I5		At1g68260;T9I1.4;T9I1.6	>tr|Q8W583|Q8W583_ARATH At1g68260/T22E19_11 OS=Arabidopsis thaliana GN=At1g68260 PE=2 SV=1;>tr|Q9C7I8|Q9C7I8_ARATH At1g35250 OS=Arabidopsis thaliana GN=T9I1.4 PE=2 SV=1;>tr|Q9C7I5|Q9C7I5_ARATH At1g35290/T9I1_6 OS=Arabidopsis thaliana GN=T9I1.6 PE=2 SV=1	3	1	21.54	0	12.831	5.8	3246800	295160	4	1360
Q8W593;Q8W593-2	Q8W593;Q8W593-2	Probable lactoylglutathione lyase, chloroplast		>sp|Q8W593|LGUC_ARATH Probable lactoylglutathione lyase, chloroplastic OS=Arabidopsis thaliana GN=At1g67280 PE=1 SV=1;>sp|Q8W593-2|LGUC_ARATH Isoform of Q8W593, Isoform 2 of Probable lactoylglutathione lyase, chloroplastic OS=Arabidopsis thaliana GN=At1g67	2	4	39.167	0	108.56	13.7	9252100	486960	13	1361
Q93V62	Q93V62		At4g27450	>tr|Q93V62|Q93V62_ARATH AT4g27450/F27G19_50 OS=Arabidopsis thaliana GN=At4g27450 PE=1 SV=1	1	3	27.622	0	137.99	16	21275000	1636500	19	1362
Q93VA8	Q93VA8		At1g76010	>tr|Q93VA8|Q93VA8_ARATH Alba DNA/RNA-binding protein OS=Arabidopsis thaliana GN=At1g76010 PE=2 SV=1	1	9	37.382	0	321.01	43.1	162430000	8121400	56	1364
Q93VB0	Q93VB0		At2g40660	>tr|Q93VB0|Q93VB0_ARATH Nucleic acid-binding, OB-fold-like protein OS=Arabidopsis thaliana GN=At2g40660 PE=2 SV=1	1	5	42.088	0	192.62	19.5	19608000	817010	41	1365
Q93VC7	Q93VC7		RPS1	>tr|Q93VC7|Q93VC7_ARATH Putative ribosomal protein S1 OS=Arabidopsis thaliana GN=RPS1 PE=1 SV=1	1	10	45.11	0	208.6	25	72284000	3614200	88	1367
Q93VG5;Q9FIF3	Q93VG5	40S ribosomal protein S8-1	RPS8A	>sp|Q93VG5|RS81_ARATH 40S ribosomal protein S8-1 OS=Arabidopsis thaliana GN=RPS8A PE=2 SV=1	2	10	24.993	0	322.31	43.2	137050000	15228000	92	1368
Q93VI3	Q93VI3	60S ribosomal protein L17-1	RPL17A	>sp|Q93VI3|RL171_ARATH 60S ribosomal protein L17-1 OS=Arabidopsis thaliana GN=RPL17A PE=2 SV=1	1	6	19.897	0	42.231	33	12644000	1264400	8	1369
Q93VI4;F4KBV3;F4KBV2	Q93VI4;F4KBV3		PABN1	>sp|Q93VI4|PABN1_ARATH Polyadenylate-binding protein 1 OS=Arabidopsis thaliana GN=PABN1 PE=1 SV=1;>tr|F4KBV3|F4KBV3_ARATH Isoform of Q93VI4, Polyadenylate-binding protein 1 OS=Arabidopsis thaliana GN=PABN1 PE=4 SV=1	3	1	25.671	0	157.01	7.5	1444600	206370	8	1370
Q93VK7	Q93VK7		At5g14910	>tr|Q93VK7|Q93VK7_ARATH AT5g14910/F2G14_30 OS=Arabidopsis thaliana GN=At5g14910 PE=2 SV=1	1	1	18.956	0	27.657	6.7	2019000	288430	13	1371
Q93VP3;Q93VP3-2;Q9XI91	Q93VP3;Q93VP3-2	Eukaryotic translation initiation factor 5A-2	ELF5A-2	>sp|Q93VP3|IF5A2_ARATH Eukaryotic translation initiation factor 5A-2 OS=Arabidopsis thaliana GN=ELF5A-2 PE=1 SV=1;>sp|Q93VP3-2|IF5A2_ARATH Isoform of Q93VP3, Isoform 2 of Eukaryotic translation initiation factor 5A-2 OS=Arabidopsis thaliana GN=ELF5A-2	3	5	17.14	0	212.53	29.6	186890000	18689000	72	1372
Q93VR3	Q93VR3	GDP-mannose 3,5-epimerase		>sp|Q93VR3|GME_ARATH GDP-mannose 3,5-epimerase OS=Arabidopsis thaliana GN=At5g28840 PE=1 SV=1	1	11	42.758	0	134.36	35.3	62549000	2719500	46	1373
Q93VR4	Q93VR4	MLP-like protein 423	MLP423	>sp|Q93VR4|ML423_ARATH MLP-like protein 423 OS=Arabidopsis thaliana GN=MLP423 PE=2 SV=1	1	3	17.054	0	87.516	27.1	7632900	636070	23	1374
Q93VT9;Q93VT9-2	Q93VT9;Q93VT9-2	60S ribosomal protein L10-1	RPL10A	>sp|Q93VT9|RL101_ARATH 60S ribosomal protein L10-1 OS=Arabidopsis thaliana GN=RPL10A PE=1 SV=1;>sp|Q93VT9-2|RL101_ARATH Isoform of Q93VT9, Isoform 2 of 60S ribosomal protein L10-1 OS=Arabidopsis thaliana GN=RPL10A	2	6	24.917	0	29.264	27.7	20837000	1894300	9	1376
Q93W22	Q93W22	60S ribosomal protein L10-3	RPL10C	>sp|Q93W22|RL103_ARATH 60S ribosomal protein L10-3 OS=Arabidopsis thaliana GN=RPL10C PE=2 SV=1	1	6	24.929	0	136.83	27.6	66420000	6038200	35	1377
Q93W28	Q93W28	Uncharacterized protein At4g15545		>sp|Q93W28|Y4554_ARATH Uncharacterized protein At4g15545 OS=Arabidopsis thaliana GN=At4g15545 PE=1 SV=1	1	2	37.206	0	50.444	8.3	2256500	125360	8	1378
Q93W34	Q93W34	Polyadenylate-binding protein RBP45C	RBP45C	>sp|Q93W34|RP45C_ARATH Polyadenylate-binding protein RBP45C OS=Arabidopsis thaliana GN=RBP45C PE=2 SV=1	1	4	44.972	0	69.537	12.3	22138000	1844800	14	1380
Q93WJ8	Q93WJ8	Probable monodehydroascorbate reductase, cytoplasmic isoform 4		>sp|Q93WJ8|MDAR4_ARATH Probable monodehydroascorbate reductase, cytoplasmic isoform 4 OS=Arabidopsis thaliana GN=At5g03630 PE=2 SV=1	1	1	47.479	0	61.532	3.9	7933700	283350	9	1384
Q93WN0	Q93WN0	Selenium-binding protein 2	SBP2	>sp|Q93WN0|SEBP2_ARATH Selenium-binding protein 2 OS=Arabidopsis thaliana GN=SBP2 PE=1 SV=1	1	7	53.937	0	268.39	21.6	28273000	1047100	48	1385
Q93XW5	Q93XW5	Nitrile-specifier protein 5	NSP5	>sp|Q93XW5|NSP5_ARATH Nitrile-specifier protein 5 OS=Arabidopsis thaliana GN=NSP5 PE=2 SV=1	1	2	35.853	0	40.327	9.2	3761600	188080	20	1389
Q93XY1	Q93XY1		MNC6.16	>tr|Q93XY1|Q93XY1_ARATH At5g53620 OS=Arabidopsis thaliana GN=MNC6.16 PE=1 SV=1	1	1	76.316	0.0018561	6.4748	1.8	194650	6278.9	2	1390
Q93Y07;Q93Y07-2	Q93Y07;Q93Y07-2	Beta-glucosidase-like SFR2, chloroplastic	SFR2	>sp|Q93Y07|SFR2_ARATH Beta-glucosidase-like SFR2, chloroplastic OS=Arabidopsis thaliana GN=SFR2 PE=1 SV=1;>sp|Q93Y07-2|SFR2_ARATH Isoform of Q93Y07, Isoform 2 of Beta-glucosidase-like SFR2, chloroplastic OS=Arabidopsis thaliana GN=SFR2	2	1	70.778	0.0004931	7.0253	1.9	325870	9874.8	5	1391
Q93Y25	Q93Y25		MYH9.9	>tr|Q93Y25|Q93Y25_ARATH Splicing factor, CC1-like OS=Arabidopsis thaliana GN=MYH9.9 PE=1 SV=1	1	1	59.38	0	11.351	3.6	876920	39860	3	1394
Q93Y35	Q93Y35	26S proteasome non-ATPase regulatory subunit 6 homolog	RPN7	>sp|Q93Y35|PSMD6_ARATH 26S proteasome non-ATPase regulatory subunit 6 homolog OS=Arabidopsis thaliana GN=RPN7 PE=1 SV=1	1	1	44.282	0	94.453	4.7	1022700	51135	13	1395
Q93YQ3	Q93YQ3	Formyltetrahydrofolate deformylase 1, mitochondrial	PURU1	>sp|Q93YQ3|PURU1_ARATH Formyltetrahydrofolate deformylase 1, mitochondrial OS=Arabidopsis thaliana GN=PURU1 PE=1 SV=1	1	1	36.451	0	8.1342	4	604370	33576	1	1396
Q93YR3	Q93YR3	FAM10 family protein At4g22670		>sp|Q93YR3|F10AL_ARATH FAM10 family protein At4g22670 OS=Arabidopsis thaliana GN=At4g22670 PE=1 SV=1	1	3	46.621	0	71.028	9.1	6302900	350160	18	1397
Q93YZ7-3;Q93YZ7;Q93YZ7-2	Q93YZ7-3;Q93YZ7;Q93YZ7-2	Acetolactate synthase small subunit 2, chloroplastic		>sp|Q93YZ7-3|ILVH2_ARATH Isoform of Q93YZ7, Isoform 3 of Acetolactate synthase small subunit 2, chloroplastic OS=Arabidopsis thaliana GN=At2g31810;>sp|Q93YZ7|ILVH2_ARATH Acetolactate synthase small subunit 2, chloroplastic OS=Arabidopsis thaliana GN=At2g31	3	3	51.412	0	95.438	8.1	2429000	83758	21	1400
Q93Z70	Q93Z70	Probable N-acetyl-gamma-glutamyl-phosphate reductase, chloroplastic		>sp|Q93Z70|ARGC_ARATH Probable N-acetyl-gamma-glutamyl-phosphate reductase, chloroplastic OS=Arabidopsis thaliana GN=At2g19940 PE=1 SV=2	1	2	44.135	0	33.199	4.5	2182300	87294	8	1403
Q93Z72;Q8GWT2;F4KFK3	Q93Z72		At5g17000	>tr|Q93Z72|Q93Z72_ARATH AT5g16970/F2K13_120 OS=Arabidopsis thaliana GN=At5g17000 PE=2 SV=1	3	5	38.115	0	25.782	16.2	5352000	254860	7	1404
Q93ZB6;Q93ZB6-2	Q93ZB6;Q93ZB6-2	Uroporphyrinogen decarboxylase 1, chloroplastic	HEME1	>sp|Q93ZB6|DCUP1_ARATH Uroporphyrinogen decarboxylase 1, chloroplastic OS=Arabidopsis thaliana GN=HEME1 PE=2 SV=2;>sp|Q93ZB6-2|DCUP1_ARATH Isoform of Q93ZB6, Isoform 2 of Uroporphyrinogen decarboxylase 1, chloroplastic OS=Arabidopsis thaliana GN=HEME1	2	3	46.254	0	36.88	8.6	3135300	156770	14	1405
Q93ZC5;Q9LS02;Q9LS03;Q9LS01	Q93ZC5;Q9LS02;Q9LS03;Q9LS01	Allene oxide cyclase 4, chloroplastic;Allene oxide cyclase 2, chloroplastic;Allene oxide cyclase 1, chloroplastic;Allene oxide cyclase 3, chloroplastic	AOC4;AOC2;AOC1;AOC3	>sp|Q93ZC5|AOC4_ARATH Allene oxide cyclase 4, chloroplastic OS=Arabidopsis thaliana GN=AOC4 PE=2 SV=1;>sp|Q9LS02|AOC2_ARATH Allene oxide cyclase 2, chloroplastic OS=Arabidopsis thaliana GN=AOC2 PE=1 SV=1;>sp|Q9LS03|AOC1_ARATH Allene oxide cyclase 1, chloro	4	1	27.809	0	13.328	8.3	1113900	79565	2	1406
Q93ZG7	Q93ZG7	DEAD-box ATP-dependent RNA helicase 38	RH38	>sp|Q93ZG7|RH38_ARATH DEAD-box ATP-dependent RNA helicase 38 OS=Arabidopsis thaliana GN=RH38 PE=1 SV=2	1	5	55.383	0	180.2	12.3	6165300	205510	35	1408
Q93ZN2;O22707;Q9ASZ9-3;F4HPY8;Q9ASZ9;Q84M96;Q9ASZ9-2	Q93ZN2	Probable aldo-keto reductase 4		>sp|Q93ZN2|ALKR4_ARATH Probable aldo-keto reductase 4 OS=Arabidopsis thaliana GN=At1g60710 PE=2 SV=1	7	8	37.924	0	150.52	26.4	57433000	2871700	45	1412
Q93ZN9	Q93ZN9	LL-diaminopimelate aminotransferase, chloroplastic	DAP	>sp|Q93ZN9|DAPAT_ARATH LL-diaminopimelate aminotransferase, chloroplastic OS=Arabidopsis thaliana GN=DAP PE=1 SV=1	1	6	50.396	0	191.09	16.9	66940000	3187600	28	1414
Q93ZT6;Q93ZT6-2	Q93ZT6;Q93ZT6-2	Eukaryotic translation initiation factor isoform 4G-1	EIF(ISO)4G1	>sp|Q93ZT6|IF4G1_ARATH Eukaryotic translation initiation factor isoform 4G-1 OS=Arabidopsis thaliana GN=EIF(ISO)4G1 PE=1 SV=1;>sp|Q93ZT6-2|IF4G1_ARATH Isoform of Q93ZT6, Isoform 2 of Eukaryotic translation initiation factor isoform 4G-1 OS=Arabidopsis thal	2	3	85.571	0	66.748	4.9	9836900	192880	17	1415
Q940B0	Q940B0	60S ribosomal protein L18-3	RPL18C	>sp|Q940B0|RL183_ARATH 60S ribosomal protein L18-3 OS=Arabidopsis thaliana GN=RPL18C PE=2 SV=1	1	5	20.967	0	215.93	28.9	35330000	3533000	46	1417
Q940P8	Q940P8		At5g20890	>sp|Q940P8|TCPB_ARATH T-complex protein 1 subunit beta OS=Arabidopsis thaliana GN=CCT2 PE=1 SV=1	1	5	57.285	0	143.6	12.9	10875000	350810	26	1419
Q940S3	Q940S3	UDP-N-acetylglucosamine diphosphorylase 1	GLCNAC1PUT1	>sp|Q940S3|UAP1_ARATH UDP-N-acetylglucosamine diphosphorylase 1 OS=Arabidopsis thaliana GN=GLCNAC1PUT1 PE=1 SV=1	1	3	55.991	0	34.15	6.3	2182500	80833	15	1420
Q944A2	Q944A2		At1g20220	>tr|Q944A2|Q944A2_ARATH Alba DNA/RNA-binding protein OS=Arabidopsis thaliana GN=At1g20220 PE=1 SV=1	1	5	33.763	0	63.954	20	32217000	2928800	29	1425
Q944A6-2;Q944A6	Q944A6-2;Q944A6	Sucrose nonfermenting 4-like protein	SNF4	>sp|Q944A6-2|SNF4_ARATH Isoform of Q944A6, Isoform 2 of Sucrose nonfermenting 4-like protein OS=Arabidopsis thaliana GN=SNF4;>sp|Q944A6|SNF4_ARATH Sucrose nonfermenting 4-like protein OS=Arabidopsis thaliana GN=SNF4 PE=1 SV=1	2	1	43.302	0	25.439	3.6	685980	36104	17	1426
Q944G9;F4JUJ5	Q944G9;F4JUJ5	Probable fructose-bisphosphate aldolase 2, chloroplastic	FBA2	>sp|Q944G9|ALFC2_ARATH Probable fructose-bisphosphate aldolase 2, chloroplastic OS=Arabidopsis thaliana GN=FBA2 PE=1 SV=2;>tr|F4JUJ5|F4JUJ5_ARATH Isoform of Q944G9, Fructose-bisphosphate aldolase OS=Arabidopsis thaliana GN=FBA2 PE=1 SV=1	2	8	42.987	0	323.31	26.9	130440000	5671400	88	1429
Q944H0-2;Q944H0	Q944H0-2;Q944H0	Phosphomethylethanolamine N-methyltransferase	NMT2	>sp|Q944H0-2|PEAM2_ARATH Isoform of Q944H0, Isoform 2 of Phosphomethylethanolamine N-methyltransferase OS=Arabidopsis thaliana GN=NMT2;>sp|Q944H0|PEAM2_ARATH Phosphomethylethanolamine N-methyltransferase OS=Arabidopsis thaliana GN=NMT2 PE=2 SV=2	2	6	54.018	0	145.51	10.5	18169000	605620	44	1430
Q945K7	Q945K7	Isocitrate dehydrogenase [NAD] catalytic subunit 5, mitochondrial	IDH5	>sp|Q945K7|IDH5_ARATH Isocitrate dehydrogenase [NAD] catalytic subunit 5, mitochondrial OS=Arabidopsis thaliana GN=IDH5 PE=2 SV=1	1	4	40.624	0	123.57	16.6	20269000	1126100	27	1432
Q945K9	Q945K9		At4g34150	>tr|Q945K9|Q945K9_ARATH AT4g34150/F28A23_90 OS=Arabidopsis thaliana GN=At4g34150 PE=2 SV=1	1	2	27.052	0	38.022	8.9	4286600	476290	5	1433
Q945M1	Q945M1	NADH dehydrogenase [ubiquinone] 1 beta subcomplex subunit 9	CIB22	>sp|Q945M1|NDUB9_ARATH NADH dehydrogenase [ubiquinone] 1 beta subcomplex subunit 9 OS=Arabidopsis thaliana GN=CIB22 PE=1 SV=1	1	1	13.616	0	13.123	12.8	3504600	584100	3	1434
Q945Q1	Q945Q1	Cysteine proteinase inhibitor 1	CYS1	>sp|Q945Q1|CYT1_ARATH Cysteine proteinase inhibitor 1 OS=Arabidopsis thaliana GN=CYS1 PE=1 SV=2	1	1	11.255	0	14.581	8.9	1444400	240740	4	1435
Q948R9	Q948R9		RFC3	>tr|Q948R9|Q948R9_ARATH Isoform of Q8VXX4, AT3g17170/K14A17_29 OS=Arabidopsis thaliana GN=RFC3 PE=2 SV=1	1	1	36.275	0.00047281	6.6332	3.5	902680	64477	1	1436
Q949P3;B9DH75;Q8W4Q1	Q949P3	Uncharacterized protein At2g17340		>sp|Q949P3|Y2734_ARATH Uncharacterized protein At2g17340 OS=Arabidopsis thaliana GN=At2g17340 PE=1 SV=1	3	1	40.857	0	46.844	3.5	783240	41223	5	1437
Q949U7	Q949U7	Peroxiredoxin-2E, chloroplastic	PRXIIE	>sp|Q949U7|PRX2E_ARATH Peroxiredoxin-2E, chloroplastic OS=Arabidopsis thaliana GN=PRXIIE PE=1 SV=2	1	5	24.684	0	60.633	20.9	13571000	848190	39	1438
Q949W8;F4K670	Q949W8;F4K670		XK-2	>tr|Q949W8|Q949W8_ARATH Putative xylulose kinase OS=Arabidopsis thaliana GN=XK-2 PE=2 SV=1;>tr|F4K670|F4K670_ARATH Isoform of Q949W8, Xylulose kinase-2 OS=Arabidopsis thaliana GN=XK-2 PE=4 SV=1	2	3	61.294	0	185.43	8.1	2001900	69033	21	1439
Q949Y3	Q949Y3	Bifunctional purple acid phosphatase 26;Acid phosphatase;Peroxidase	PAP26	>sp|Q949Y3|PPA26_ARATH Bifunctional purple acid phosphatase 26 OS=Arabidopsis thaliana GN=PAP26 PE=1 SV=1	1	4	55.009	0	55.872	12.2	12326000	493050	9	1441
Q94A41	Q94A41	Alpha-amylase 3, chloroplastic	AMY3	>sp|Q94A41|AMY3_ARATH Alpha-amylase 3, chloroplastic OS=Arabidopsis thaliana GN=AMY3 PE=2 SV=1	1	15	99.841	0	323.31	20.2	28579000	571580	93	1443
Q94A52;Q9C8J1	Q94A52	DEAD-box ATP-dependent RNA helicase 2	RH2	>sp|Q94A52|RH2_ARATH DEAD-box ATP-dependent RNA helicase 2 OS=Arabidopsis thaliana GN=RH2 PE=2 SV=2	2	6	45.844	0	50.918	13.5	6549500	251910	18	1444
Q94A65	Q94A65	Rhodanese-like domain-containing protein 14, chloroplastic		>sp|Q94A65|STR14_ARATH Rhodanese-like domain-containing protein 14, chloroplastic OS=Arabidopsis thaliana GN=At4g27700 PE=2 SV=1	1	2	24.872	0	19.009	9.8	1416900	101200	4	1445
Q94A97;Q94A97-2;Q94A97-3	Q94A97;Q94A97-2;Q94A97-3	Ubiquitin-conjugating enzyme E2 35	UBC35	>sp|Q94A97|UBC35_ARATH Ubiquitin-conjugating enzyme E2 35 OS=Arabidopsis thaliana GN=UBC35 PE=1 SV=1;>sp|Q94A97-2|UBC35_ARATH Isoform of Q94A97, Isoform 2 of Ubiquitin-conjugating enzyme E2 35 OS=Arabidopsis thaliana GN=UBC35;>sp|Q94A97-3|UBC35_ARATH Isofo	3	2	17.192	0	20.945	17	277340	30815	2	1448
Q94AA3	Q94AA3		PTAC13	>tr|Q94AA3|Q94AA3_ARATH AT3g09210/F3L24_8 OS=Arabidopsis thaliana GN=PTAC13 PE=2 SV=1	1	3	37.491	0	36.009	12.6	3977000	209320	8	1449
Q9ZVX0;Q94AC6	Q9ZVX0;Q94AC6		At2g16930;At5g15220	>tr|Q9ZVX0|Q9ZVX0_ARATH 50S ribosomal protein L27 OS=Arabidopsis thaliana GN=At2g16930 PE=2 SV=2;>tr|Q94AC6|Q94AC6_ARATH AT5g15220/F8M21_110 OS=Arabidopsis thaliana GN=At5g15220 PE=2 SV=1	2	1	16.678	0.00049801	7.1218	9.1	2805900	467650	3	1451
Q94AD1;Q3ECU3	Q94AD1;Q3ECU3	Putative DNA-binding protein At1g48610	At1g48610	>sp|Q94AD1|D1861_ARATH Putative DNA-binding protein At1g48610 OS=Arabidopsis thaliana GN=At1g48610 PE=1 SV=1;>tr|Q3ECU3|Q3ECU3_ARATH Isoform of Q94AD1, AT hook motif-containing protein OS=Arabidopsis thaliana GN=At1g48610 PE=1 SV=1	2	3	21.674	0	112.76	26.9	6370800	637080	46	1452
Q94AH9;Q9FEF8-2;Q9FHB3	Q94AH9;Q9FEF8-2	Mediator of RNA polymerase II transcription subunit 36a;Probable mediator of RNA polymerase II transcription subunit 36b	MED36A;MED36B	>sp|Q94AH9|MD36A_ARATH Mediator of RNA polymerase II transcription subunit 36a OS=Arabidopsis thaliana GN=MED36A PE=1 SV=2;>sp|Q9FEF8-2|MD36B_ARATH Isoform of Q9FEF8, Isoform 2 of Probable mediator of RNA polymerase II transcription subunit 36b OS=Arabidop	3	3	33.653	0	76.036	9.7	5832300	324010	23	1454
Q94AI7	Q94AI7	Protein TOPLESS	TPL	>sp|Q94AI7|TPL_ARATH Protein TOPLESS OS=Arabidopsis thaliana GN=TPL PE=1 SV=1	1	2	124.3	0	323.31	2.5	873350	17467	71	1455
Q94AJ9	Q94AJ9		At1g12800	>tr|Q94AJ9|Q94AJ9_ARATH Nucleic acid-binding, OB-fold-like protein OS=Arabidopsis thaliana GN=At1g12800 PE=2 SV=1	1	1	85.667	0	8.7247	1.3	416860	10422	1	1456
Q94AR8	Q94AR8	3-isopropylmalate dehydratase large subunit	IIL1	>sp|Q94AR8|LEUC_ARATH 3-isopropylmalate dehydratase large subunit OS=Arabidopsis thaliana GN=IIL1 PE=1 SV=1	1	6	55.013	0	120.18	18.5	18709000	779540	30	1458
Q94AW8;F4J1V2;P42825	Q94AW8;F4J1V2;P42825	Chaperone protein dnaJ 3;Chaperone protein dnaJ 2	ATJ3;ATJ2	>sp|Q94AW8|DNAJ3_ARATH Chaperone protein dnaJ 3 OS=Arabidopsis thaliana GN=ATJ3 PE=1 SV=2;>tr|F4J1V2|F4J1V2_ARATH Isoform of Q94AW8, Chaperone protein dnaJ 3 OS=Arabidopsis thaliana GN=ATJ3 PE=4 SV=1;>sp|P42825|DNAJ2_ARATH Chaperone protein dnaJ 2 OS=Arabi	3	3	46.444	0	121.92	10	6318200	332530	16	1459
Q94AZ4	Q94AZ4	Probable calcium-binding protein CML13	CML13	>sp|Q94AZ4|CML13_ARATH Probable calcium-binding protein CML13 OS=Arabidopsis thaliana GN=CML13 PE=2 SV=1	1	1	16.517	0	16.174	8.1	474020	43093	5	1461
Q94B35	Q94B35	4-hydroxy-3-methylbut-2-enyl diphosphate reductase, chloroplastic	ISPH	>sp|Q94B35|ISPH_ARATH 4-hydroxy-3-methylbut-2-enyl diphosphate reductase, chloroplastic OS=Arabidopsis thaliana GN=ISPH PE=2 SV=1	1	2	52.78	0	31.817	5.8	583790	20131	8	1462
Q94B52;F4JQD8	Q94B52;F4JQD8	Translation initiation factor IF-3	T10C21.40;At4g30690	>tr|Q94B52|Q94B52_ARATH Translation initiation factor IF-3 OS=Arabidopsis thaliana GN=T10C21.40 PE=2 SV=1;>tr|F4JQD8|F4JQD8_ARATH Isoform of Q94B52, Translation initiation factor IF-3 OS=Arabidopsis thaliana GN=At4g30690 PE=4 SV=1	2	5	31.823	0	146.31	23.5	7804100	520270	17	1463
Q94B60	Q94B60	ATP-dependent Clp protease proteolytic subunit 4, chloroplastic	CLPP4	>sp|Q94B60|CLPP4_ARATH ATP-dependent Clp protease proteolytic subunit 4, chloroplastic OS=Arabidopsis thaliana GN=CLPP4 PE=1 SV=1	1	3	31.498	0	80.443	19.9	8765600	515630	18	1464
Q94B78;B3H5Y8	Q94B78;B3H5Y8	Glycine dehydrogenase (decarboxylating) 1, mitochondrial	GLDP1	>sp|Q94B78|GCSP1_ARATH Glycine dehydrogenase (decarboxylating) 1, mitochondrial OS=Arabidopsis thaliana GN=GLDP1 PE=1 SV=2;>tr|B3H5Y8|B3H5Y8_ARATH Isoform of Q94B78, Glycine dehydrogenase [decarboxylating] 2 OS=Arabidopsis thaliana GN=GLDP1 PE=4 SV=1	2	19	112.92	0	323.31	24.4	220810000	5018500	107	1465
Q94BS2	Q94BS2		ZKT	>tr|Q94BS2|Q94BS2_ARATH GAN OS=Arabidopsis thaliana GN=ZKT PE=2 SV=1	1	5	37.41	0	151.22	16.1	11770000	534990	23	1466
Q94BT9-2;Q94BT9	Q94BT9-2;Q94BT9	Copper transport protein ATX1	ATX1	>sp|Q94BT9-2|ATOX1_ARATH Isoform of Q94BT9, Isoform 2 of Copper transport protein ATX1 OS=Arabidopsis thaliana GN=ATX1;>sp|Q94BT9|ATOX1_ARATH Copper transport protein ATX1 OS=Arabidopsis thaliana GN=ATX1 PE=1 SV=2	2	2	7.0731	0	37.296	40.9	13352000	3338100	9	1468
Q94BV4	Q94BV4	DEAD-box ATP-dependent RNA helicase 6	RH6	>sp|Q94BV4|RH6_ARATH DEAD-box ATP-dependent RNA helicase 6 OS=Arabidopsis thaliana GN=RH6 PE=2 SV=2	1	5	60.42	0	88.015	14	5654100	201930	14	1469
Q94C69	Q94C69	Cold shock domain-containing protein 3	CSP3	>sp|Q94C69|CSP3_ARATH Cold shock domain-containing protein 3 OS=Arabidopsis thaliana GN=CSP3 PE=1 SV=1	1	4	29.564	0	27.917	10.6	7446400	413690	18	1470
Q94CE4-2;Q94CE4	Q94CE4-2;Q94CE4	Beta carbonic anhydrase 4	BCA4	>sp|Q94CE4-2|BCA4_ARATH Isoform of Q94CE4, Isoform 2 of Beta carbonic anhydrase 4 OS=Arabidopsis thaliana GN=BCA4;>sp|Q94CE4|BCA4_ARATH Beta carbonic anhydrase 4 OS=Arabidopsis thaliana GN=BCA4 PE=1 SV=1	2	3	28.412	0	48.541	12	2910800	161710	23	1471
Q94CK1	Q94CK1		At5g12410	>tr|Q94CK1|Q94CK1_ARATH At5g12410 OS=Arabidopsis thaliana GN=At5g12410 PE=2 SV=1	1	1	41.94	0	55.196	3.7	363810	15159	6	1473
Q94EG6	Q94EG6	Uncharacterized protein At5g02240		>sp|Q94EG6|Y5224_ARATH Uncharacterized protein At5g02240 OS=Arabidopsis thaliana GN=At5g02240 PE=1 SV=1	1	3	27.103	0	194.67	20.6	4727300	337660	18	1476
Q94EH8	Q94EH8	THO complex subunit 4C	ALY3	>sp|Q94EH8|THO4C_ARATH THO complex subunit 4C OS=Arabidopsis thaliana GN=ALY3 PE=1 SV=1	1	3	31.318	0	241.31	11.9	5785500	321420	47	1477
Q94F20	Q94F20		At5g25460	>tr|Q94F20|Q94F20_ARATH At5g25460 OS=Arabidopsis thaliana GN=At5g25460 PE=2 SV=1	1	4	39.978	0	61.824	11.9	14431000	901920	30	1480
Q94F49	Q94F49	Probable histone H2A.5		>sp|Q94F49|H2A5_ARATH Probable histone H2A.5 OS=Arabidopsis thaliana GN=At5g27670 PE=1 SV=1	1	2	15.908	0	29.048	14	1205100	172160	8	1481
Q94F50	Q94F50		At5g48790	>tr|Q94F50|Q94F50_ARATH AT5g48790/K24G6_12 OS=Arabidopsis thaliana GN=At5g48790 PE=2 SV=1	1	1	35.86	0	14.059	3.2	559050	37270	8	1482
Q94JQ4	Q94JQ4		At3g20390	>sp|Q94JQ4|RIDA_ARATH Reactive Intermediate Deaminase A, chloroplastic OS=Arabidopsis thaliana GN=RIDA PE=1 SV=1	1	1	19.816	0	242.77	8	1635300	109020	11	1486
Q94JS0;Q9LYR2	Q94JS0;Q9LYR2	Cytochrome b-c1 complex subunit Rieske, mitochondrial	At5g13430;T22N19_90	>tr|Q94JS0|Q94JS0_ARATH Cytochrome b-c1 complex subunit Rieske, mitochondrial OS=Arabidopsis thaliana GN=At5g13430 PE=2 SV=1;>tr|Q9LYR2|Q9LYR2_ARATH Cytochrome b-c1 complex subunit Rieske, mitochondrial OS=Arabidopsis thaliana GN=T22N19_90 PE=2 SV=1	2	2	29.607	0	21.231	14	6844000	488860	9	1487
Q94JX5	Q94JX5		F14N23.8	>sp|Q94JX5|WLIM1_ARATH LIM domain-containing protein WLIM1 OS=Arabidopsis thaliana GN=WLIM1 PE=1 SV=1	1	2	21.04	0	108.37	12.1	4645300	422300	22	1490
Q94JY3	Q94JY3		MDB19.5	>tr|Q94JY3|Q94JY3_ARATH Dienelactone hydrolase-like protein OS=Arabidopsis thaliana GN=MDB19.5 PE=2 SV=1	1	2	26.53	0	23.629	12.1	3578200	255580	9	1491
Q94K05	Q94K05		T11I18.7	>sp|Q94K05|TCPQ_ARATH T-complex protein 1 subunit theta OS=Arabidopsis thaliana GN=CCT8 PE=1 SV=1	1	7	58.939	0	184.7	14.4	5553000	173530	51	1492
Q94K36	Q94K36		At3g24100	>tr|Q94K36|Q94K36_ARATH Putative uncharacterized protein AT3g24100 OS=Arabidopsis thaliana GN=At3g24100 PE=2 SV=1	1	1	7.2519	0	21.144	23.2	2312000	1156000	1	1493
Q94K48	Q94K48		At3g62530	>tr|Q94K48|Q94K48_ARATH E-Z type HEAT repeat-containing protein OS=Arabidopsis thaliana GN=At3g62530 PE=2 SV=1	1	4	24.503	0	53.184	20.8	5055500	361100	25	1494
Q94K71	Q94K71	Haloacid dehalogenase-like hydrolase domain-containing protein At3g48420		>sp|Q94K71|GPPL2_ARATH Haloacid dehalogenase-like hydrolase domain-containing protein At3g48420 OS=Arabidopsis thaliana GN=At3g48420 PE=1 SV=1	1	3	34.245	0	111.09	11.9	57383000	3586400	26	1496
Q94K73	Q94K73	Phenylalanine--tRNA ligase, chloroplastic/mitochondrial		>sp|Q94K73|SYFM_ARATH Phenylalanine--tRNA ligase, chloroplastic/mitochondrial OS=Arabidopsis thaliana GN=At3g58140 PE=1 SV=1	1	6	49.251	0	281.19	17	13772000	491860	33	1497
Q94K80	Q94K80	La-related protein 1C	LARP1C	>sp|Q94K80|LRP1C_ARATH La-related protein 1C OS=Arabidopsis thaliana GN=LARP1C PE=1 SV=1	1	1	55.837	0.0065076	6.0643	2.5	794340	37826	1	1499
Q9ZSI0;Q94K85	Q9ZSI0;Q94K85		T15B16.17a;T15B16.17a:T15B16.17b	>tr|Q9ZSI0|Q9ZSI0_ARATH Isoform of Q94K85, Cathepsin B-like cysteine protease OS=Arabidopsis thaliana GN=T15B16.17a PE=3 SV=1;>tr|Q94K85|Q94K85_ARATH Cathepsin B-like cysteine protease OS=Arabidopsis thaliana GN=T15B16.17a:T15B16.17b PE=2 SV=1	2	1	39.344	0	19.659	2.8	1792800	112050	2	1500
Q94K97	Q94K97		At5g24490	>tr|Q94K97|Q94K97_ARATH Putative 30S ribosomal protein OS=Arabidopsis thaliana GN=At5g24490 PE=1 SV=1	1	3	34.856	0	22.624	11.4	29490000	2949000	19	1501
Q94KD0	Q94KD0	Transcription initiation factor TFIID subunit 15b	TAF15B	>sp|Q94KD0|TA15B_ARATH Transcription initiation factor TFIID subunit 15b OS=Arabidopsis thaliana GN=TAF15B PE=1 SV=1	1	1	42.315	0	21.13	3.1	3422200	155550	3	1502
Q94KE3;A8MR07	Q94KE3;A8MR07	Pyruvate kinase	At3g52990	>tr|Q94KE3|Q94KE3_ARATH Pyruvate kinase OS=Arabidopsis thaliana GN=At3g52990 PE=2 SV=1;>tr|A8MR07|A8MR07_ARATH Isoform of Q94KE3, Pyruvate kinase OS=Arabidopsis thaliana GN=At3g52990 PE=2 SV=1	2	8	57.495	0	84.335	17.1	14854000	495130	32	1503
Q96242	Q96242	Allene oxide synthase, chloroplastic	CYP74A	>sp|Q96242|CP74A_ARATH Allene oxide synthase, chloroplastic OS=Arabidopsis thaliana GN=CYP74A PE=1 SV=3	1	5	58.196	0	171.87	12.2	6077200	196040	24	1504
Q96250	Q96250	ATP synthase subunit gamma, mitochondrial	ATPC	>sp|Q96250|ATPG3_ARATH ATP synthase subunit gamma, mitochondrial OS=Arabidopsis thaliana GN=ATPC PE=2 SV=1	1	1	35.448	0	23.331	4.6	1331300	70069	5	1505
Q96254-2;Q96254	Q96254-2;Q96254	Guanosine nucleotide diphosphate dissociation inhibitor 1	GDI1	>sp|Q96254-2|GDI1_ARATH Isoform of Q96254, Isoform 2 of Guanosine nucleotide diphosphate dissociation inhibitor 1 OS=Arabidopsis thaliana GN=GDI1;>sp|Q96254|GDI1_ARATH Guanosine nucleotide diphosphate dissociation inhibitor 1 OS=Arabidopsis thaliana GN=GDI	2	3	48.438	0	27.827	13	4814700	229270	4	1507
Q96255	Q96255	Phosphoserine aminotransferase 1, chloroplastic	PSAT1	>sp|Q96255|SERB1_ARATH Phosphoserine aminotransferase 1, chloroplastic OS=Arabidopsis thaliana GN=PSAT1 PE=1 SV=1	1	12	47.359	0	323.31	32.8	752250000	35821000	149	1508
Q96262;Q96262-2;F4JUT8	Q96262;Q96262-2	Plasma membrane-associated cation-binding protein 1	PCAP1	>sp|Q96262|PCAP1_ARATH Plasma membrane-associated cation-binding protein 1 OS=Arabidopsis thaliana GN=PCAP1 PE=1 SV=1;>sp|Q96262-2|PCAP1_ARATH Isoform of Q96262, Isoform 2 of Plasma membrane-associated cation-binding protein 1 OS=Arabidopsis thaliana GN=PC	3	5	24.584	0	236.62	30.2	19583000	1398800	37	1509
Q96266-2;Q96266	Q96266-2;Q96266	Glutathione S-transferase F8, chloroplastic	GSTF8	>sp|Q96266-2|GSTF8_ARATH Isoform of Q96266, Isoform 2 of Glutathione S-transferase F8, chloroplastic OS=Arabidopsis thaliana GN=GSTF8;>sp|Q96266|GSTF8_ARATH Glutathione S-transferase F8, chloroplastic OS=Arabidopsis thaliana GN=GSTF8 PE=1 SV=3	2	6	24.076	0	323.31	36.7	45729000	4572900	61	1510
Q96291	Q96291	2-Cys peroxiredoxin BAS1, chloroplastic	BAS1	>sp|Q96291|BAS1A_ARATH 2-Cys peroxiredoxin BAS1, chloroplastic OS=Arabidopsis thaliana GN=BAS1 PE=1 SV=2	1	6	29.092	0	282.11	22.9	56008000	3733900	38	1511
Q96293;Q96292;F4J8V9;Q8RYC2	Q96293;Q96292;F4J8V9	Actin-8;Actin-2	ACT8;ACT2	>sp|Q96293|ACT8_ARATH Actin-8 OS=Arabidopsis thaliana GN=ACT8 PE=1 SV=2;>sp|Q96292|ACT2_ARATH Actin-2 OS=Arabidopsis thaliana GN=ACT2 PE=1 SV=1;>tr|F4J8V9|F4J8V9_ARATH Isoform of Q96292, Actin 2 OS=Arabidopsis thaliana GN=ACT2 PE=1 SV=1	4	15	41.862	0	172.19	44.3	116090000	5528100	81	1512
Q96300;P42645	Q96300;P42645	14-3-3-like protein GF14 nu;14-3-3-like protein GF14 upsilon	GRF7;GRF5	>sp|Q96300|14337_ARATH 14-3-3-like protein GF14 nu OS=Arabidopsis thaliana GN=GRF7 PE=1 SV=1;>sp|P42645|14335_ARATH 14-3-3-like protein GF14 upsilon OS=Arabidopsis thaliana GN=GRF5 PE=1 SV=2	2	3	29.824	0	22.455	14.7	2704200	169010	13	1513
Q96321;Q9FWY7;F4HXL3	Q96321	Importin subunit alpha-1	KAP1	>sp|Q96321|IMPA1_ARATH Importin subunit alpha-1 OS=Arabidopsis thaliana GN=IMPA1 PE=1 SV=2	3	3	58.644	0	27.218	7.7	1558600	67763	13	1515
Q96327-4;Q96327;Q96327-3;Q96327-2	Q96327-4;Q96327;Q96327-3;Q96327-2		AtG2	>sp|Q96327-4|EBP1_ARATH Isoform of Q96327, Isoform 4 of ERBB-3 BINDING PROTEIN 1 OS=Arabidopsis thaliana GN=EBP1;>sp|Q96327|EBP1_ARATH ERBB-3 BINDING PROTEIN 1 OS=Arabidopsis thaliana GN=EBP1 PE=2 SV=1;>sp|Q96327-3|EBP1_ARATH Isoform of Q96327, Isoform 3 o	4	6	42.295	0	196.77	14.3	9646700	459370	39	1517
Q96329	Q96329	Acyl-coenzyme A oxidase 4, peroxisomal	ACX4	>sp|Q96329|ACOX4_ARATH Acyl-coenzyme A oxidase 4, peroxisomal OS=Arabidopsis thaliana GN=ACX4 PE=1 SV=1	1	4	47.556	0	283.76	11.2	8736800	485380	24	1518
Q96528	Q96528	Catalase-1	CAT1	>sp|Q96528|CATA1_ARATH Catalase-1 OS=Arabidopsis thaliana GN=CAT1 PE=2 SV=3	1	11	56.761	0	25.743	23.6	18820000	784160	11	1521
Q96529	Q96529	Adenylosuccinate synthetase, chloroplastic	PURA	>sp|Q96529|PURA_ARATH Adenylosuccinate synthetase, chloroplastic OS=Arabidopsis thaliana GN=PURA PE=1 SV=1	1	3	52.964	0	73.125	8.8	5995400	206740	8	1522
Q96533;F4K7D6	Q96533;F4K7D6	Alcohol dehydrogenase class-3	ADH2;HOT5	>sp|Q96533|ADHX_ARATH Alcohol dehydrogenase class-3 OS=Arabidopsis thaliana GN=ADH2 PE=1 SV=2;>tr|F4K7D6|F4K7D6_ARATH Isoform of Q96533, S-(hydroxymethyl)glutathione dehydrogenase OS=Arabidopsis thaliana GN=HOT5 PE=1 SV=1	2	10	40.698	0	254.79	30.9	345870000	17293000	103	1523
Q9ASR1	Q9ASR1		T6H22.13	>tr|Q9ASR1|Q9ASR1_ARATH At1g56070/T6H22_13 OS=Arabidopsis thaliana GN=T6H22.13 PE=1 SV=1	1	25	93.89	0	323.31	30.1	419590000	9536100	205	1524
Q9ASR4;F4K4A7;Q8W0Z7	Q9ASR4;F4K4A7	Branched-chain-amino-acid aminotransferase-like protein 2	At5g27410	>sp|Q9ASR4|BCAL2_ARATH Branched-chain-amino-acid aminotransferase-like protein 2 OS=Arabidopsis thaliana GN=At5g27410 PE=2 SV=1;>tr|F4K4A7|F4K4A7_ARATH Isoform of Q9ASR4, Branched-chain-amino-acid aminotransferase-like protein 2 OS=Arabidopsis thaliana GN=	3	5	62.896	0	52.333	9.8	10830000	361010	18	1525
Q9AST1	Q9AST1	Transcription initiation factor TFIID subunit 15	TAF15	>sp|Q9AST1|TAF15_ARATH Transcription initiation factor TFIID subunit 15 OS=Arabidopsis thaliana GN=TAF15 PE=1 SV=1	1	2	41.276	0	130.16	6.7	4256000	266000	13	1527
Q9ASV6	Q9ASV6	30S ribosomal protein S20, chloroplastic	RPS20	>sp|Q9ASV6|RR20_ARATH 30S ribosomal protein S20, chloroplastic OS=Arabidopsis thaliana GN=RPS20 PE=2 SV=1	1	6	21.826	0	290.16	30.2	59238000	8462600	48	1528
Q9C505	Q9C505	Eukaryotic translation initiation factor 5A-3	ELF5A-3	>sp|Q9C505|IF5A3_ARATH Eukaryotic translation initiation factor 5A-3 OS=Arabidopsis thaliana GN=ELF5A-3 PE=2 SV=1	1	4	17.207	0	37.522	25.3	4212200	421220	14	1530
Q9C514	Q9C514	40S ribosomal protein S7-1	RPS7A	>sp|Q9C514|RS71_ARATH 40S ribosomal protein S7-1 OS=Arabidopsis thaliana GN=RPS7A PE=2 SV=1	1	2	21.922	0	26.211	8.9	25838000	3229700	20	1531
Q9C522	Q9C522	ATP-citrate synthase beta chain protein 1	ACLB-1	>sp|Q9C522|ACLB1_ARATH ATP-citrate synthase beta chain protein 1 OS=Arabidopsis thaliana GN=ACLB-1 PE=2 SV=1	1	8	65.813	0	182.96	18.1	22002000	687550	67	1532
Q9C554;B3H5D9;C0Z241;F4I266	Q9C554;B3H5D9;C0Z241;F4I266	Expansin-A1	EXPA1	>sp|Q9C554|EXPA1_ARATH Expansin-A1 OS=Arabidopsis thaliana GN=EXPA1 PE=2 SV=1;>tr|B3H5D9|B3H5D9_ARATH Isoform of Q9C554, Expansin A1 OS=Arabidopsis thaliana GN=EXPA1 PE=4 SV=1;>tr|C0Z241|C0Z241_ARATH Isoform of Q9C554, AT1G69530 protein OS=Arabidopsis thal	4	2	26.517	0	109.94	20.4	5714700	1428700	11	1535
Q9C5C2;Q9C5C2-2	Q9C5C2;Q9C5C2-2	Myrosinase 2	TGG2	>sp|Q9C5C2|BGL37_ARATH Myrosinase 2 OS=Arabidopsis thaliana GN=TGG2 PE=1 SV=1;>sp|Q9C5C2-2|BGL37_ARATH Isoform of Q9C5C2, Isoform 2 of Myrosinase 2 OS=Arabidopsis thaliana GN=TGG2	2	6	62.731	0	193	11	272910000	9746900	47	1537
Q9C5C5-3;Q9C5C5;Q9C5C5-2	Q9C5C5-3;Q9C5C5;Q9C5C5-2	Thioredoxin-like 4, chloroplastic		>sp|Q9C5C5-3|TRL4_ARATH Isoform of Q9C5C5, Isoform 3 of Thioredoxin-like 4, chloroplastic OS=Arabidopsis thaliana GN=At1g07700;>sp|Q9C5C5|TRL4_ARATH Thioredoxin-like 4, chloroplastic OS=Arabidopsis thaliana GN=At1g07700 PE=2 SV=1;>sp|Q9C5C5-2|TRL4_ARATH Is	3	1	19.233	0	21.153	9.4	816110	74191	3	1538
Q9C5C8;Q9C5C8-2;Q84JT6-2;Q84JT6;Q9M0Z6	Q9C5C8;Q9C5C8-2	Peptide methionine sulfoxide reductase B2, chloroplastic	MSRB2	>sp|Q9C5C8|MSRB2_ARATH Peptide methionine sulfoxide reductase B2, chloroplastic OS=Arabidopsis thaliana GN=MSRB2 PE=1 SV=1;>sp|Q9C5C8-2|MSRB2_ARATH Isoform of Q9C5C8, Isoform 2 of Peptide methionine sulfoxide reductase B2, chloroplastic OS=Arabidopsis thal	5	2	21.968	0	26.486	11.4	3326300	237590	10	1539
Q9C5I1	Q9C5I1	UDP-sugar pyrophosphorylase	USP	>sp|Q9C5I1|USP_ARATH UDP-sugar pyrophosphorylase OS=Arabidopsis thaliana GN=USP PE=1 SV=1	1	1	67.851	0	12.57	1.5	807100	24458	3	1543
Q9C5R8	Q9C5R8	2-Cys peroxiredoxin BAS1-like, chloroplastic		>sp|Q9C5R8|BAS1B_ARATH 2-Cys peroxiredoxin BAS1-like, chloroplastic OS=Arabidopsis thaliana GN=At5g06290 PE=2 SV=3	1	5	29.78	0	23.9	23.1	10766000	769000	15	1544
Q9C5U3;Q94BQ2	Q9C5U3;Q94BQ2	26S protease regulatory subunit 8 homolog A;26S protease regulatory subunit 8 homolog B	RPT6A;RPT6B	>sp|Q9C5U3|PRS8A_ARATH 26S protease regulatory subunit 8 homolog A OS=Arabidopsis thaliana GN=RPT6A PE=1 SV=1;>sp|Q94BQ2|PRS8B_ARATH 26S protease regulatory subunit 8 homolog B OS=Arabidopsis thaliana GN=RPT6B PE=1 SV=1	2	1	47.247	0	36.005	4.1	757810	31576	8	1545
Q9C5U8-2;Q9C5U8	Q9C5U8-2;Q9C5U8	Histidinol dehydrogenase, chloroplastic	HISN8	>sp|Q9C5U8-2|HIS8_ARATH Isoform of Q9C5U8, Isoform 2 of Histidinol dehydrogenase, chloroplastic OS=Arabidopsis thaliana GN=HISN8;>sp|Q9C5U8|HIS8_ARATH Histidinol dehydrogenase, chloroplastic OS=Arabidopsis thaliana GN=HISN8 PE=2 SV=1	2	4	48.956	0	46.893	10.8	4341400	255380	17	1546
Q9C5X3	Q9C5X3	SNARE-interacting protein KEULE	KEU	>sp|Q9C5X3|KEULE_ARATH SNARE-interacting protein KEULE OS=Arabidopsis thaliana GN=KEU PE=1 SV=2	1	1	75.082	0	12.264	2.3	147420	3879.6	2	1547
Q9C5Z2;F4I5Y8	Q9C5Z2;F4I5Y8	Eukaryotic translation initiation factor 3 subunit H	TIF3H1	>sp|Q9C5Z2|EIF3H_ARATH Eukaryotic translation initiation factor 3 subunit H OS=Arabidopsis thaliana GN=TIF3H1 PE=1 SV=2;>tr|F4I5Y8|F4I5Y8_ARATH Isoform of Q9C5Z2, Eukaryotic translation initiation factor 3 subunit H OS=Arabidopsis thaliana GN=TIF3H1 PE=3 S	2	1	38.372	0	35.057	3.3	528070	33004	9	1549
Q9C658-2;Q9C658	Q9C658-2;Q9C658	Protein decapping 5	DCP5	>sp|Q9C658-2|DCP5_ARATH Isoform of Q9C658, Isoform 2 of Protein decapping 5 OS=Arabidopsis thaliana GN=DCP5;>sp|Q9C658|DCP5_ARATH Protein decapping 5 OS=Arabidopsis thaliana GN=DCP5 PE=1 SV=1	2	8	63.66	0	323.31	14.9	86439000	5084600	59	1550
Q9C6B9-2;Q9C6B9	Q9C6B9-2;Q9C6B9	Phosphoethanolamine N-methyltransferase 3	NMT3	>sp|Q9C6B9-2|PEAM3_ARATH Isoform of Q9C6B9, Isoform 2 of Phosphoethanolamine N-methyltransferase 3 OS=Arabidopsis thaliana GN=NMT3;>sp|Q9C6B9|PEAM3_ARATH Phosphoethanolamine N-methyltransferase 3 OS=Arabidopsis thaliana GN=NMT3 PE=2 SV=2	2	10	57.843	0	125.03	18.5	10797000	385620	25	1553
Q9C723	Q9C723	Glutamine-dependent NAD(+) synthetase		>sp|Q9C723|NADE_ARATH Glutamine-dependent NAD(+) synthetase OS=Arabidopsis thaliana GN=At1g55090 PE=2 SV=1	1	3	80.9	0	69.891	7.3	8969100	289330	26	1557
Q9C744	Q9C744	AP-3 complex subunit delta	DELTA-ADR	>sp|Q9C744|AP3D_ARATH AP-3 complex subunit delta OS=Arabidopsis thaliana GN=DELTA-ADR PE=1 SV=1	1	1	97.153	0	23.04	1.6	848300	18851	12	1558
Q9C787	Q9C787		F10D13_16	>tr|Q9C787|Q9C787_ARATH Putative uncharacterized protein At1g69510 OS=Arabidopsis thaliana GN=F10D13_16 PE=1 SV=1	1	3	15.096	0	19.444	24.1	2500100	416680	4	1559
Q9C7C3	Q9C7C3	Zinc finger CCCH domain-containing protein 36		>sp|Q9C7C3|C3H36_ARATH Zinc finger CCCH domain-containing protein 36 OS=Arabidopsis thaliana GN=At3g12130 PE=2 SV=1	1	2	25.952	0	31.444	12.5	3504800	318620	12	1560
Q9C7F5;A8MS55	Q9C7F5;A8MS55	Nuclear transport factor 2	NTF2;NTF2B	>sp|Q9C7F5|NTF2_ARATH Nuclear transport factor 2 OS=Arabidopsis thaliana GN=NTF2 PE=1 SV=1;>tr|A8MS55|A8MS55_ARATH Isoform of Q9C7F5, Nuclear transport factor 2B OS=Arabidopsis thaliana GN=NTF2B PE=1 SV=1	2	3	14.002	0	60.71	27	41558000	6926400	19	1562
Q9C7N4	Q9C7N4	GDSL esterase/lipase At1g29670		>sp|Q9C7N4|GDL15_ARATH GDSL esterase/lipase At1g29670 OS=Arabidopsis thaliana GN=At1g29670 PE=2 SV=1	1	1	39.871	0	41.962	4.7	568210	31567	9	1564
Q9C7N5	Q9C7N5	GDSL esterase/lipase At1g29660		>sp|Q9C7N5|GDL14_ARATH GDSL esterase/lipase At1g29660 OS=Arabidopsis thaliana GN=At1g29660 PE=2 SV=1	1	1	40.141	0.0004845	6.8299	3	722480	55575	2	1565
Q9C829	Q9C829		F19K6.4	>sp|Q9C829|NU50A_ARATH Nuclear pore complex protein NUP50A OS=Arabidopsis thaliana GN=NUP50A PE=1 SV=1	1	1	46.592	0.0069144	6.0349	3	534390	28126	1	1567
Q9C8P0	Q9C8P0	Dihydrolipoyllysine-residue acetyltransferase component 5 of pyruvate dehydrogenase complex, chloroplastic	EMB3003	>sp|Q9C8P0|ODP25_ARATH Dihydrolipoyllysine-residue acetyltransferase component 5 of pyruvate dehydrogenase complex, chloroplastic OS=Arabidopsis thaliana GN=EMB3003 PE=2 SV=1	1	4	48.306	0	35.847	12.9	2612300	113580	17	1570
Q9C8U6	Q9C8U6		T3M13.9	>tr|Q9C8U6|Q9C8U6_ARATH AIG1-like protein; 41133-42535 OS=Arabidopsis thaliana GN=T3M13.9 PE=4 SV=1	1	1	37.29	0.0027688	6.4099	3.9	3243500	170710	4	1571
Q9C942	Q9C942	Caffeoylshikimate esterase	CSE	>sp|Q9C942|CSE_ARATH Caffeoylshikimate esterase OS=Arabidopsis thaliana GN=CSE PE=1 SV=1	1	1	36.975	0	12.122	3	762970	69361	3	1573
Q9C9A0;Q9LS15_ARATH Gb	Q9C9A0		F23N20.7	>tr|Q9C9A0|Q9C9A0_ARATH At1g71080/F23N20_7 OS=Arabidopsis thaliana GN=F23N20.7 PE=1 SV=1	2	8	34.831	0	228.07	27.9	26640000	1665000	52	1575
Q9C9C4	Q9C9C4	Enolase 1, chloroplastic	ENO1	>sp|Q9C9C4|ENO1_ARATH Enolase 1, chloroplastic OS=Arabidopsis thaliana GN=ENO1 PE=1 SV=1	1	1	51.474	0	18.922	1.9	973570	46360	8	1577
Q9C9C6;Q9C9C5	Q9C9C6;Q9C9C5	60S ribosomal protein L6-2;60S ribosomal protein L6-3	RPL6B;RPL6C	>sp|Q9C9C6|RL62_ARATH 60S ribosomal protein L6-2 OS=Arabidopsis thaliana GN=RPL6B PE=2 SV=1;>sp|Q9C9C5|RL63_ARATH 60S ribosomal protein L6-3 OS=Arabidopsis thaliana GN=RPL6C PE=2 SV=1	2	11	26.008	0	323.31	39.9	200890000	18263000	100	1578
Q9C9D0	Q9C9D0	Cytosolic sulfotransferase 16	SOT16	>sp|Q9C9D0|SOT16_ARATH Cytosolic sulfotransferase 16 OS=Arabidopsis thaliana GN=SOT16 PE=1 SV=1	1	3	39.219	0	107.45	11.8	4173700	208690	14	1579
Q9C9I7	Q9C9I7		F26A9.12	>tr|Q9C9I7|Q9C9I7_ARATH Putative uncharacterized protein At1g71500 OS=Arabidopsis thaliana GN=F26A9.12 PE=2 SV=1	1	4	31.727	0	90.406	20.2	4745400	263630	25	1580
Q9C9P3;F4HXD1;F4IFA4	Q9C9P3;F4HXD1		F9E10.24;At1g74910	>tr|Q9C9P3|Q9C9P3_ARATH ADP-glucose pyrophosphorylase family protein OS=Arabidopsis thaliana GN=F9E10.24 PE=1 SV=1;>tr|F4HXD1|F4HXD1_ARATH Isoform of Q9C9P3, ADP-glucose pyrophosphorylase family protein OS=Arabidopsis thaliana GN=At1g74910 PE=1 SV=1	3	2	45.563	0	72.211	4.8	1199400	47977	10	1581
Q9C9W5;Q9C9W5-2	Q9C9W5;Q9C9W5-2	Glycerate dehydrogenase HPR, peroxisomal	HPR	>sp|Q9C9W5|HPR1_ARATH Glycerate dehydrogenase HPR, peroxisomal OS=Arabidopsis thaliana GN=HPR PE=1 SV=1;>sp|Q9C9W5-2|HPR1_ARATH Isoform of Q9C9W5, Isoform 2 of Glycerate dehydrogenase HPR, peroxisomal OS=Arabidopsis thaliana GN=HPR	2	14	42.247	0	323.31	45.1	146030000	5408600	100	1583
Q9CA67	Q9CA67	Geranylgeranyl diphosphate reductase, chloroplastic	CHLP	>sp|Q9CA67|CHLP_ARATH Geranylgeranyl diphosphate reductase, chloroplastic OS=Arabidopsis thaliana GN=CHLP PE=1 SV=1	1	3	51.837	0	159.61	7.7	4046000	161840	34	1584
Q9CA90;Q9CA90-2	Q9CA90;Q9CA90-2	Glyoxylate/hydroxypyruvate reductase A HPR2	HPR2	>sp|Q9CA90|HPR2_ARATH Glyoxylate/hydroxypyruvate reductase A HPR2 OS=Arabidopsis thaliana GN=HPR2 PE=1 SV=1;>sp|Q9CA90-2|HPR2_ARATH Isoform of Q9CA90, Isoform 2 of Glyoxylate/hydroxypyruvate reductase A HPR2 OS=Arabidopsis thaliana GN=HPR2	2	4	34.161	0	49.884	11.8	8284200	591730	28	1585
Q9CAD1;F4I3P5	Q9CAD1;F4I3P5		F24D7.15;At1g63660	>tr|Q9CAD1|Q9CAD1_ARATH At1g63660 OS=Arabidopsis thaliana GN=F24D7.15 PE=2 SV=1;>tr|F4I3P5|F4I3P5_ARATH Isoform of Q9CAD1, GMP-synthase-C and glutamine amidotransferase domain-containing protein OS=Arabidopsis thaliana GN=At1g63660 PE=4 SV=1	2	5	59.314	0	95.916	11.4	6563200	205100	21	1588
Q9CAK8-2;Q9CAK8	Q9CAK8-2;Q9CAK8	2-C-methyl-D-erythritol 2,4-cyclodiphosphate synthase, chloroplastic	ISPF	>sp|Q9CAK8-2|ISPF_ARATH Isoform of Q9CAK8, Isoform 2 of 2-C-methyl-D-erythritol 2,4-cyclodiphosphate synthase, chloroplastic OS=Arabidopsis thaliana GN=ISPF;>sp|Q9CAK8|ISPF_ARATH 2-C-methyl-D-erythritol 2,4-cyclodiphosphate synthase, chloroplastic OS=Arabi	2	1	23.974	0	15.998	5.4	1240300	103360	11	1591
Q9CAV0	Q9CAV0	40S ribosomal protein S3a-1	RPS3AA	>sp|Q9CAV0|RS3A1_ARATH 40S ribosomal protein S3a-1 OS=Arabidopsis thaliana GN=RPS3AA PE=1 SV=3	1	8	29.85	0	79.633	40.5	152990000	10199000	35	1594
Q9CAX6	Q9CAX6	40S ribosomal protein S14-2	RPS14B	>sp|Q9CAX6|RS142_ARATH 40S ribosomal protein S14-2 OS=Arabidopsis thaliana GN=RPS14B PE=1 SV=1	1	8	16.273	0	12.685	46.7	5955600	992600	9	1595
Q9FE06	Q9FE06	Protein EXORDIUM-like 2	EXL2	>sp|Q9FE06|EXOL2_ARATH Protein EXORDIUM-like 2 OS=Arabidopsis thaliana GN=EXL2 PE=2 SV=1	1	2	32.674	0	16.19	8.9	1435800	130520	6	1596
Q9FE18	Q9FE18		T1K7.8	>tr|Q9FE18|Q9FE18_ARATH Peptidyl-prolyl cis-trans isomerase NIMA-interacting 4 OS=Arabidopsis thaliana GN=T1K7.8 PE=2 SV=1	1	3	14.857	0	86.886	29.6	16329000	2041100	9	1597
Q9FE58	Q9FE58	60S ribosomal protein L22-3	RPL22C	>sp|Q9FE58|RL223_ARATH 60S ribosomal protein L22-3 OS=Arabidopsis thaliana GN=RPL22C PE=2 SV=1	1	5	14.047	0	247.5	33.1	196560000	32761000	64	1598
Q9FE65	Q9FE65	60S ribosomal protein L34-2	RPL34B	>sp|Q9FE65|RL342_ARATH 60S ribosomal protein L34-2 OS=Arabidopsis thaliana GN=RPL34B PE=3 SV=1	1	3	13.65	0	33.842	28.6	10074000	2518400	16	1599
Q9FEA2	Q9FEA2	Glutamate--tRNA ligase, chloroplastic/mitochondrial		>sp|Q9FEA2|SYEM_ARATH Glutamate--tRNA ligase, chloroplastic/mitochondrial OS=Arabidopsis thaliana GN=OVA3 PE=2 SV=1	1	3	63.465	0	323.31	7.5	7747900	276710	19	1600
Q9FEB5;F4J5T0	Q9FEB5	Phosphoglucan phosphatase DSP4, chloroplastic	DSP4	>sp|Q9FEB5|DSP4_ARATH Phosphoglucan phosphatase DSP4, chloroplastic OS=Arabidopsis thaliana GN=DSP4 PE=1 SV=1	2	4	42.625	0	67.801	12.4	5819200	223810	19	1601
Q9FF90;Q9SMT4	Q9FF90	60S ribosomal protein L13-3	RPL13D	>sp|Q9FF90|RL133_ARATH 60S ribosomal protein L13-3 OS=Arabidopsis thaliana GN=RPL13D PE=1 SV=1	2	2	23.485	0	58.1	9.2	1128400	112840	2	1605
Q9FFC0;Q9LZT0;Q9LQQ4;P40283;O23629;Q9SI96;Q9LZ45;Q9ZUS0;Q9SF55;Q9LFF6	Q9FFC0;Q9LZT0;Q9LQQ4;P40283;O23629;Q9SI96;Q9LZ45;Q9ZUS0	Histone H2B.10;Histone H2B.7;Histone H2B.1;Histone H2B.11;Histone H2B.6;Histone H2B.3;Histone H2B.9;Histone H2B.4	H2B	>sp|Q9FFC0|H2B10_ARATH Histone H2B.10 OS=Arabidopsis thaliana GN=At5g22880 PE=1 SV=3;>sp|Q9LZT0|H2B7_ARATH Histone H2B.7 OS=Arabidopsis thaliana GN=At3g46030 PE=1 SV=3;>sp|Q9LQQ4|H2B1_ARATH Histone H2B.1 OS=Arabidopsis thaliana GN=At1g07790 PE=1 SV=3;>sp|P	10	4	15.732	0	175.53	30.3	36910000	4613700	21	1607
Q9FFC7	Q9FFC7	Probable alanine--tRNA ligase, chloroplastic	EMB86	>sp|Q9FFC7|SYAP_ARATH Alanine--tRNA ligase, chloroplastic/mitochondrial OS=Arabidopsis thaliana GN=EMB86 PE=1 SV=2	1	4	107.83	0	86.774	5.7	5744300	89755	24	1608
Q9FFD8;Q9M8S0	Q9FFD8		At5g16470	>tr|Q9FFD8|Q9FFD8_ARATH At5g16470 OS=Arabidopsis thaliana GN=At5g16470 PE=1 SV=1	2	3	11.239	0	41.757	29.8	5847300	974550	18	1610
Q9FFE0	Q9FFE0	Putative 4-hydroxy-4-methyl-2-oxoglutarate aldolase 2		>sp|Q9FFE0|RRAA2_ARATH Putative 4-hydroxy-4-methyl-2-oxoglutarate aldolase 2 OS=Arabidopsis thaliana GN=At5g16450 PE=1 SV=1	1	2	17.82	0	37.894	9	1419200	141920	14	1611
Q9FFF4	Q9FFF4	Acetolactate synthase small subunit 1, chloroplastic	VAT1	>sp|Q9FFF4|ILVH1_ARATH Acetolactate synthase small subunit 1, chloroplastic OS=Arabidopsis thaliana GN=VAT1 PE=1 SV=1	1	1	52.33	0	12.042	2.3	854710	30525	4	1612
Q9FFT4;O82647	Q9FFT4	Pyruvate decarboxylase 2	PDC2	>sp|Q9FFT4|PDC2_ARATH Pyruvate decarboxylase 2 OS=Arabidopsis thaliana GN=PDC2 PE=2 SV=1	2	4	65.817	0	74.659	7.2	6584700	299300	17	1614
Q9FFV1;Q94JV4;P41568	Q9FFV1;Q94JV4;P41568	Protein translation factor SUI1 homolog 2;Protein translation factor SUI1 homolog 1	At5g54760	>tr|Q9FFV1|Q9FFV1_ARATH At5g54760 OS=Arabidopsis thaliana GN=At5g54760 PE=1 SV=1;>sp|Q94JV4|SUI12_ARATH Protein translation factor SUI1 homolog 2 OS=Arabidopsis thaliana GN=At1g54290 PE=3 SV=1;>sp|P41568|SUI11_ARATH Protein translation factor SUI1 homolog	3	3	12.62	0	106.3	43.4	19155000	4788800	25	1616
Q9FG01	Q9FG01		ATO	>tr|Q9FG01|Q9FG01_ARATH Putative splicing factor 3a OS=Arabidopsis thaliana GN=ATO PE=1 SV=1	1	1	58.971	0	9.3878	2.2	499850	17852	2	1617
Q9FG36;F4K3Y1	Q9FG36;F4K3Y1	Thioredoxin-like 3-1, chloroplastic	WCRKC1	>sp|Q9FG36|TRL31_ARATH Thioredoxin-like 3-1, chloroplastic OS=Arabidopsis thaliana GN=WCRKC1 PE=2 SV=3;>tr|F4K3Y1|F4K3Y1_ARATH Isoform of Q9FG36, WCRKC thioredoxin 1 OS=Arabidopsis thaliana GN=WCRKC1 PE=4 SV=1	2	4	24.516	0	42.231	17.1	9248000	770670	12	1619
Q9FG67;Q9FN52	Q9FG67	Methylthioalkylmalate synthase 1, chloroplastic	MAM1	>sp|Q9FG67|MAM1_ARATH Methylthioalkylmalate synthase 1, chloroplastic OS=Arabidopsis thaliana GN=MAM1 PE=1 SV=1	2	10	55.124	0	170.45	25.7	34987000	1166200	47	1620
Q9FG81	Q9FG81		At5g43830	>tr|Q9FG81|Q9FG81_ARATH Aluminium induced protein with YGL and LRDR motifs OS=Arabidopsis thaliana GN=At5g43830 PE=1 SV=1	1	5	27.509	0	71.587	24.7	14364000	1305800	38	1621
Q9FGC7;Q9FGC7-2	Q9FGC7;Q9FGC7-2	Zeaxanthin epoxidase, chloroplastic	ZEP	>sp|Q9FGC7|ZEP_ARATH Zeaxanthin epoxidase, chloroplastic OS=Arabidopsis thaliana GN=ZEP PE=1 SV=1;>sp|Q9FGC7-2|ZEP_ARATH Isoform of Q9FGC7, Isoform 2 of Zeaxanthin epoxidase, chloroplastic OS=Arabidopsis thaliana GN=ZEP	2	5	73.841	0	68.757	9.4	5672200	171890	20	1622
Q9FGE4	Q9FGE4			>tr|Q9FGE4|Q9FGE4_ARATH Putative uncharacterized protein At5g24460 OS=Arabidopsis thaliana GN=At5g24460 PE=2 SV=1	1	1	33.448	0	26.822	3.7	828010	43579	14	1623
Q9FGF0;F4KDP8;A8MSE9	Q9FGF0;F4KDP8;A8MSE9		At5g64460	>sp|Q9FGF0|PGML1_ARATH Phosphoglycerate mutase-like protein 1 OS=Arabidopsis thaliana GN=At5g64460 PE=2 SV=1;>tr|F4KDP8|F4KDP8_ARATH Isoform of Q9FGF0, Phosphoglycerate mutase-like protein OS=Arabidopsis thaliana GN=At5g64460 PE=4 SV=1;>tr|A8MSE9|A8MSE9_AR	3	4	31.599	0	69.948	20.6	3093300	206220	21	1624
Q9FGH3	Q9FGH3		At5g58490	>tr|Q9FGH3|Q9FGH3_ARATH Cinnamoyl-CoA reductase-like protein OS=Arabidopsis thaliana GN=At5g58490 PE=2 SV=1	1	1	35.757	0	11.409	2.8	960000	53333	2	1625
Q9FGX1	Q9FGX1	ATP-citrate synthase beta chain protein 2	ACLB-2	>sp|Q9FGX1|ACLB2_ARATH ATP-citrate synthase beta chain protein 2 OS=Arabidopsis thaliana GN=ACLB-2 PE=1 SV=1	1	7	65.827	0	26.724	15.5	898090	28065	12	1628
Q9FGY1	Q9FGY1	Beta-D-xylosidase 1	BXL1	>sp|Q9FGY1|BXL1_ARATH Beta-D-xylosidase 1 OS=Arabidopsis thaliana GN=BXL1 PE=1 SV=1	1	7	83.523	0	237.32	12.1	14989000	348590	53	1629
Q9FH02;Q39102	Q9FH02;Q39102	ATP-dependent zinc metalloprotease FTSH 5, chloroplastic;ATP-dependent zinc metalloprotease FTSH 1, chloroplastic	FTSH5;FTSH1	>sp|Q9FH02|FTSH5_ARATH ATP-dependent zinc metalloprotease FTSH 5, chloroplastic OS=Arabidopsis thaliana GN=FTSH5 PE=1 SV=1;>sp|Q39102|FTSH1_ARATH ATP-dependent zinc metalloprotease FTSH 1, chloroplastic OS=Arabidopsis thaliana GN=FTSH1 PE=1 SV=2	2	1	75.231	0	66.955	1.8	1358600	46847	11	1630
Q9FH13	Q9FH13	Putative 4-hydroxy-4-methyl-2-oxoglutarate aldolase 3		>sp|Q9FH13|RRAA3_ARATH Putative 4-hydroxy-4-methyl-2-oxoglutarate aldolase 3 OS=Arabidopsis thaliana GN=At5g56260 PE=1 SV=1	1	1	17.567	0	17.374	5.4	8974000	897400	7	1632
Q9ZRT5;Q9FHE1	Q9ZRT5;Q9FHE1	Glutathione S-transferase T1;Glutathione S-transferase T3	GSTT1;GSTT3	>sp|Q9ZRT5|GSTT1_ARATH Glutathione S-transferase T1 OS=Arabidopsis thaliana GN=GSTT1 PE=2 SV=1;>sp|Q9FHE1|GSTT3_ARATH Glutathione S-transferase T3 OS=Arabidopsis thaliana GN=GSTT3 PE=2 SV=1	2	1	27.653	0	27.082	4.5	2118300	151310	7	1635
Q9FHG2	Q9FHG2	60S ribosomal protein L32-2	RPL32B	>sp|Q9FHG2|RL322_ARATH 60S ribosomal protein L32-2 OS=Arabidopsis thaliana GN=RPL32B PE=2 SV=1	1	6	15.475	0	67.167	39.1	32124000	5353900	12	1636
Q9FI15;Q9SUN5	Q9FI15;Q9SUN5	Small nuclear ribonucleoprotein-associated protein	MFC16.13;F9F13.90	>tr|Q9FI15|Q9FI15_ARATH Small nuclear ribonucleoprotein-associated protein OS=Arabidopsis thaliana GN=MFC16.13 PE=2 SV=1;>tr|Q9SUN5|Q9SUN5_ARATH Small nuclear ribonucleoprotein-associated protein OS=Arabidopsis thaliana GN=F9F13.90 PE=2 SV=1	2	1	26.999	0	19.019	3.1	1219300	101610	2	1640
Q9FI36	Q9FI36		At5g48020	>tr|Q9FI36|Q9FI36_ARATH At5g48020 OS=Arabidopsis thaliana GN=At5g48020 PE=2 SV=1	1	1	39.846	0	44.11	2.8	1738700	102270	9	1641
Q9FI53;Q9FI53-2;B3H477;Q9FI53-3	Q9FI53;Q9FI53-2;B3H477;Q9FI53-3	Fumarate hydratase 2, chloroplastic	FUM2	>sp|Q9FI53|FUM2_ARATH Fumarate hydratase 2, chloroplastic OS=Arabidopsis thaliana GN=FUM2 PE=2 SV=1;>sp|Q9FI53-2|FUM2_ARATH Isoform of Q9FI53, Isoform 2 of Fumarate hydratase 2, chloroplastic OS=Arabidopsis thaliana GN=FUM2;>tr|B3H477|B3H477_ARATH Isoform	4	10	54.083	0	36.3	32.3	6759400	259980	7	1642
Q9FI56;P42762;Q8VYJ7	Q9FI56	Chaperone protein ClpC1, chloroplastic	CLPC1	>sp|Q9FI56|CLPC1_ARATH Chaperone protein ClpC1, chloroplastic OS=Arabidopsis thaliana GN=CLPC1 PE=1 SV=1	3	23	103.45	0	323.31	30.4	130230000	2959800	166	1643
Q9FI78	Q9FI78	Shikimate O-hydroxycinnamoyltransferase	HST	>sp|Q9FI78|HST_ARATH Shikimate O-hydroxycinnamoyltransferase OS=Arabidopsis thaliana GN=HST PE=2 SV=1	1	1	47.974	0	30.882	2.8	7445100	391850	10	1644
Q9FI96;Q9FI97	Q9FI96;Q9FI97	UDP-glycosyltransferase 76C3;UDP-glycosyltransferase 76C5	UGT76C3;UGT76C5	>sp|Q9FI96|U76C3_ARATH UDP-glycosyltransferase 76C3 OS=Arabidopsis thaliana GN=UGT76C3 PE=3 SV=1;>sp|Q9FI97|U76C5_ARATH UDP-glycosyltransferase 76C5 OS=Arabidopsis thaliana GN=UGT76C5 PE=2 SV=1	2	1	51.35	0.0018665	6.5079	2.9	330310	16516	1	1645
Q9FI99	Q9FI99	UDP-glycosyltransferase 76C1	UGT76C1	>sp|Q9FI99|U76C1_ARATH UDP-glycosyltransferase 76C1 OS=Arabidopsis thaliana GN=UGT76C1 PE=1 SV=1	1	1	52.36	0.0041133	6.3263	2.4	615360	23668	1	1646
Q9FIC3	Q9FIC3		At5g09830	>sp|Q9FIC3|BOLA2_ARATH Protein BOLA2 OS=Arabidopsis thaliana GN=BOLA2 PE=1 SV=1	1	1	10.375	0	25.539	11.8	835990	139330	9	1647
Q9FIE4	Q9FIE4		At5g57370	>tr|Q9FIE4|Q9FIE4_ARATH Putative uncharacterized protein At5g57370 OS=Arabidopsis thaliana GN=At5g57370 PE=2 SV=1	1	1	26.041	0	117.01	6.8	735570	105080	9	1650
Q9FIW4-2;Q9FIW4	Q9FIW4-2;Q9FIW4	Beta-glucosidase 42	BGLU42	>sp|Q9FIW4-2|BGL42_ARATH Isoform of Q9FIW4, Isoform 2 of Beta-glucosidase 42 OS=Arabidopsis thaliana GN=BGLU42;>sp|Q9FIW4|BGL42_ARATH Beta-glucosidase 42 OS=Arabidopsis thaliana GN=BGLU42 PE=2 SV=1	2	1	55.763	0.00187	6.5164	1.8	1511400	58131	2	1655
Q9FJ95	Q9FJ95	Sorbitol dehydrogenase	SDH	>sp|Q9FJ95|DHSO_ARATH Sorbitol dehydrogenase OS=Arabidopsis thaliana GN=SDH PE=1 SV=1	1	3	39.255	0	59.875	8.2	7063400	353170	18	1657
Q9FJD0	Q9FJD0	Vacuolar protein sorting-associated protein 26A	VPS26A	>sp|Q9FJD0|VP26A_ARATH Vacuolar protein sorting-associated protein 26A OS=Arabidopsis thaliana GN=VPS26A PE=2 SV=1	1	1	35.15	0	40.733	4.3	2025600	101280	17	1659
Q9FJH6	Q9FJH6	ABC transporter F family member 1	ABCF1	>sp|Q9FJH6|AB1F_ARATH ABC transporter F family member 1 OS=Arabidopsis thaliana GN=ABCF1 PE=1 SV=1	1	3	66.885	0	64.668	5.2	4950800	170720	17	1660
Q9FJW4	Q9FJW4	NADH dehydrogenase [ubiquinone] iron-sulfur protein 4, mitochondrial	FRO1	>sp|Q9FJW4|NDUS4_ARATH NADH dehydrogenase [ubiquinone] iron-sulfur protein 4, mitochondrial OS=Arabidopsis thaliana GN=FRO1 PE=2 SV=1	1	1	17.134	0	22.398	7.8	4585600	509510	9	1664
Q9FJX2	Q9FJX2	60S ribosomal protein L26-2	RPL26B	>sp|Q9FJX2|RL262_ARATH 60S ribosomal protein L26-2 OS=Arabidopsis thaliana GN=RPL26B PE=2 SV=1	1	3	16.79	0	43.078	13	1183500	197240	14	1665
Q9FJY6	Q9FJY6		At5g66530	>tr|Q9FJY6|Q9FJY6_ARATH Aldose 1-epimerase family protein OS=Arabidopsis thaliana GN=At5g66530 PE=2 SV=1	1	1	33.692	0	14.331	3.3	2471800	154490	7	1666
Q9FK05	Q9FK05	Probable pectinesterase/pectinesterase inhibitor 61;Pectinesterase inhibitor 61;Pectinesterase 61	PME61	>sp|Q9FK05|PME61_ARATH Probable pectinesterase/pectinesterase inhibitor 61 OS=Arabidopsis thaliana GN=PME61 PE=2 SV=1	1	1	64.24	0	31.739	2	770950	24092	6	1667
Q9FK81	Q9FK81	Uncharacterized protein At5g22580		>sp|Q9FK81|Y5258_ARATH Uncharacterized protein At5g22580 OS=Arabidopsis thaliana GN=At5g22580 PE=1 SV=1	1	2	12.349	0	41.715	18	7298100	912270	14	1669
Q9FKA5	Q9FKA5	Uncharacterized protein At5g39570		>sp|Q9FKA5|Y5957_ARATH Uncharacterized protein At5g39570 OS=Arabidopsis thaliana GN=At5g39570 PE=1 SV=1	1	3	43.526	0	45.661	9.2	4724700	214760	12	1671
Q9FKC0	Q9FKC0	60S ribosomal protein L13a-4	RPL13AD	>sp|Q9FKC0|R13A4_ARATH 60S ribosomal protein L13a-4 OS=Arabidopsis thaliana GN=RPL13AD PE=2 SV=1	1	4	23.59	0.0005048	7.3331	20.4	1351500	122860	6	1672
Q9FKI4	Q9FKI4		MXE10.5	>tr|Q9FKI4|Q9FKI4_ARATH Peptide alpha-N-acetyltransferase OS=Arabidopsis thaliana GN=MXE10.5 PE=2 SV=1	1	2	21.714	0	124.34	12.5	4750300	475030	15	1673
Q9FKK7;F4KC24	Q9FKK7;F4KC24	Xylose isomerase	XYLA;At5g57655	>sp|Q9FKK7|XYLA_ARATH Xylose isomerase OS=Arabidopsis thaliana GN=XYLA PE=2 SV=2;>tr|F4KC24|F4KC24_ARATH Isoform of Q9FKK7, Xylose isomerase OS=Arabidopsis thaliana GN=At5g57655 PE=3 SV=1	2	1	53.719	0	58.957	2.5	1434400	55169	16	1674
Q9FKU8	Q9FKU8		At5g44400	>tr|Q9FKU8|Q9FKU8_ARATH Berberine bridge enzyme OS=Arabidopsis thaliana GN=At5g44400 PE=2 SV=1	1	2	60.345	0	64.685	3.4	2098300	72357	16	1675
Q9FKW6;F4JZ46	Q9FKW6;F4JZ46	Ferredoxin--NADP reductase, leaf isozyme 1, chloroplastic	LFNR1;FNR1	>sp|Q9FKW6|FNRL1_ARATH Ferredoxin--NADP reductase, leaf isozyme 1, chloroplastic OS=Arabidopsis thaliana GN=LFNR1 PE=1 SV=1;>tr|F4JZ46|F4JZ46_ARATH Isoform of Q9FKW6, Ferredoxin--NADP reductase OS=Arabidopsis thaliana GN=FNR1 PE=1 SV=1	2	4	40.326	0	71.952	16.7	5127900	244190	27	1676
Q9FL05;F4KHB6	Q9FL05		At5g40270	>tr|Q9FL05|Q9FL05_ARATH AT5g40270/MSN9_170 OS=Arabidopsis thaliana GN=At5g40270 PE=2 SV=1	2	2	54.673	0	39.609	6.1	3689900	131780	9	1678
Q9FL44	Q9FL44		At5g07020	>tr|Q9FL44|Q9FL44_ARATH Proline-rich family protein OS=Arabidopsis thaliana GN=At5g07020 PE=2 SV=1	1	1	24.395	0	24.419	6.4	724160	103450	6	1679
Q9FLG1;F4KE06	Q9FLG1	Beta-D-xylosidase 4	BXL4	>sp|Q9FLG1|BXL4_ARATH Beta-D-xylosidase 4 OS=Arabidopsis thaliana GN=BXL4 PE=1 SV=1	2	4	84.307	0	56.988	6	6718800	186630	21	1682
Q9FLI7	Q9FLI7	CDGSH iron-sulfur domain-containing protein NEET	NEET	>sp|Q9FLI7|NEET_ARATH CDGSH iron-sulfur domain-containing protein NEET OS=Arabidopsis thaliana GN=NEET PE=1 SV=1	1	3	11.626	0	94.346	33.3	25388000	3626900	20	1683
Q9FLN4	Q9FLN4	50S ribosomal protein L27, chloroplastic	RPL27	>sp|Q9FLN4|RK27_ARATH 50S ribosomal protein L27, chloroplastic OS=Arabidopsis thaliana GN=RPL27 PE=2 SV=1	1	5	21.737	0	100.51	19.7	454930000	50548000	50	1684
Q9FLT0	Q9FLT0		Tudor2	>tr|Q9FLT0|Q9FLT0_ARATH 100 kDa coactivator-like protein OS=Arabidopsis thaliana GN=Tudor2 PE=1 SV=1	1	6	107.74	0	154.01	7.2	18110000	335380	40	1686
Q9FLV0	Q9FLV0		DMR6	>tr|Q9FLV0|Q9FLV0_ARATH Downy mildew resistance 6 protein / oxidoreductase OS=Arabidopsis thaliana GN=DMR6 PE=2 SV=1	1	1	39.363	0	12.626	2.6	236230	13124	4	1688
Q9FLW9;Q93Z53	Q9FLW9	Plastidial pyruvate kinase 2	PKP2	>sp|Q9FLW9|PKP2_ARATH Plastidial pyruvate kinase 2 OS=Arabidopsis thaliana GN=PKP2 PE=1 SV=1	2	3	63.521	0	72.404	6	11276000	375860	22	1689
Q9FLY0	Q9FLY0		At5g52810	>tr|Q9FLY0|Q9FLY0_ARATH At5g52810 OS=Arabidopsis thaliana GN=At5g52810 PE=2 SV=1	1	1	35.223	0	13.966	3.1	1465100	122090	5	1692
Q9FM01	Q9FM01	UDP-glucose 6-dehydrogenase 4	UGD4	>sp|Q9FM01|UGDH4_ARATH UDP-glucose 6-dehydrogenase 4 OS=Arabidopsis thaliana GN=UGD4 PE=1 SV=1	1	9	53.096	0	88.853	22.3	2240900	77274	8	1694
Q9FM97;O65595;Q9LU95;Q9SQQ7;Q9M057	Q9FM97	Pyruvate kinase		>tr|Q9FM97|Q9FM97_ARATH Pyruvate kinase OS=Arabidopsis thaliana GN=At5g56350 PE=2 SV=1	5	6	54.411	0	56.724	12.9	4263100	177630	25	1698
Q9FMM3	Q9FMM3		At5g42950	>tr|Q9FMM3|Q9FMM3_ARATH GYF domain-containing protein OS=Arabidopsis thaliana GN=At5g42950 PE=1 SV=1	1	4	187.62	0	28.152	2.6	2406800	28997	11	1703
Q9FMN4	Q9FMN4	Thioredoxin-like protein Clot		>sp|Q9FMN4|TCLOT_ARATH Thioredoxin-like protein Clot OS=Arabidopsis thaliana GN=At5g42850 PE=2 SV=1	1	1	15.206	0.00049116	6.9599	7.5	1041100	130140	4	1704
Q9FN03	Q9FN03	Ultraviolet-B receptor UVR8	UVR8	>sp|Q9FN03|UVR8_ARATH Ultraviolet-B receptor UVR8 OS=Arabidopsis thaliana GN=UVR8 PE=1 SV=1	1	3	47.118	0	104.03	11.4	5526100	221040	21	1708
Q9FN41;F4JYQ5;F4JYQ6	Q9FN41	Probable bifunctional methylthioribulose-1-phosphate dehydratase/enolase-phosphatase E1;Methylthioribulose-1-phosphate dehydratase;Enolase-phosphatase E1		>sp|Q9FN41|MTBC_ARATH Probable bifunctional methylthioribulose-1-phosphate dehydratase/enolase-phosphatase E1 OS=Arabidopsis thaliana GN=At5g53850 PE=1 SV=1	3	2	56.52	0	23.965	7.3	1055500	34047	7	1710
Q9FNE2;B3H604	Q9FNE2;B3H604	Glutaredoxin-C2	GRXC2;At5g40370	>sp|Q9FNE2|GRXC2_ARATH Glutaredoxin-C2 OS=Arabidopsis thaliana GN=GRXC2 PE=2 SV=1;>tr|B3H604|B3H604_ARATH Isoform of Q9FNE2, Glutaredoxin-C2 OS=Arabidopsis thaliana GN=At5g40370 PE=4 SV=1	2	4	11.756	0	307.41	54.1	35640000	5940000	41	1717
Q9FNF2	Q9FNF2	Starch synthase 1, chloroplastic/amyloplastic	SS1	>sp|Q9FNF2|SSY1_ARATH Starch synthase 1, chloroplastic/amyloplastic OS=Arabidopsis thaliana GN=SS1 PE=2 SV=1	1	1	72.098	0	19.91	2.1	628090	19033	11	1718
Q9FNM5	Q9FNM5	Translation factor GUF1 homolog, chloroplastic		>sp|Q9FNM5|GUFP_ARATH Translation factor GUF1 homolog, chloroplastic OS=Arabidopsis thaliana GN=At5g08650 PE=2 SV=2	1	2	75.436	0	66.921	4	2429500	73622	8	1720
Q9FNN1	Q9FNN1	Pyruvate kinase	At5g08570	>tr|Q9FNN1|Q9FNN1_ARATH Pyruvate kinase OS=Arabidopsis thaliana GN=At5g08570 PE=2 SV=1	1	5	54.976	0	84.018	12.4	7106700	245060	28	1721
Q9FNP8	Q9FNP8	40S ribosomal protein S19-3	RPS19C	>sp|Q9FNP8|RS193_ARATH 40S ribosomal protein S19-3 OS=Arabidopsis thaliana GN=RPS19C PE=2 SV=1	1	3	15.697	0.0065588	6.1123	21	2865200	318350	4	1723
Q9FNZ1-2;Q9FNZ1	Q9FNZ1-2;Q9FNZ1	Zinc finger CCCH domain-containing protein 63	ZFWD2	>sp|Q9FNZ1-2|C3H63_ARATH Isoform of Q9FNZ1, Isoform 2 of Zinc finger CCCH domain-containing protein 63 OS=Arabidopsis thaliana GN=ZFWD2;>sp|Q9FNZ1|C3H63_ARATH Zinc finger CCCH domain-containing protein 63 OS=Arabidopsis thaliana GN=ZFWD2 PE=2 SV=1	2	1	47.287	0.0018727	6.5197	4.1	305230	14535	3	1724
Q9FPF0;Q9FPF0-2	Q9FPF0;Q9FPF0-2	Protein DJ-1 homolog A	DJ1A	>sp|Q9FPF0|DJ1A_ARATH Protein DJ-1 homolog A OS=Arabidopsis thaliana GN=DJ1A PE=1 SV=1;>sp|Q9FPF0-2|DJ1A_ARATH Isoform of Q9FPF0, Isoform 2 of Protein DJ-1 homolog A OS=Arabidopsis thaliana GN=DJ1A	2	7	41.857	0	117.68	27.3	33014000	2200900	46	1726
Q9FPJ8	Q9FPJ8	Polyadenylate-binding protein RBP45A	RBP45A	>sp|Q9FPJ8|RB45A_ARATH Polyadenylate-binding protein RBP45A OS=Arabidopsis thaliana GN=RBP45A PE=2 SV=1	1	1	42.323	0	37.218	4.7	2002300	166860	11	1727
Q9FQ03	Q9FQ03	5-3 exoribonuclease 3	XRN3	>sp|Q9FQ03|XRN3_ARATH 5-3 exoribonuclease 3 OS=Arabidopsis thaliana GN=XRN3 PE=2 SV=1	1	1	116.82	0.0040853	6.2795	1.1	404570	7780.1	4	1728
Q9FR37	Q9FR37	Amidase 1	AMI1	>sp|Q9FR37|AMI1_ARATH Amidase 1 OS=Arabidopsis thaliana GN=AMI1 PE=1 SV=1	1	7	45.056	0	155.59	28.7	13078000	688310	36	1729
Q9FR44	Q9FR44	Phosphoethanolamine N-methyltransferase 1	NMT1	>sp|Q9FR44|PEAM1_ARATH Phosphoethanolamine N-methyltransferase 1 OS=Arabidopsis thaliana GN=NMT1 PE=1 SV=1	1	9	56.102	0	62.145	17.5	2373700	69813	10	1730
Q9FRL8	Q9FRL8	Glutathione S-transferase DHAR2	DHAR2	>sp|Q9FRL8|DHAR2_ARATH Glutathione S-transferase DHAR2 OS=Arabidopsis thaliana GN=DHAR2 PE=1 SV=1	1	4	23.407	0	44.401	20.2	9745700	573280	15	1731
Q9FUS6	Q9FUS6	Glutathione S-transferase U13	GSTU13	>sp|Q9FUS6|GSTUD_ARATH Glutathione S-transferase U13 OS=Arabidopsis thaliana GN=GSTU13 PE=2 SV=1	1	1	25.131	0	15.09	6.2	1179100	147390	2	1737
Q9FUZ2	Q9FUZ2	Peptide deformylase 1B, chloroplastic/mitochondrial	PDF1B	>sp|Q9FUZ2|DEF1B_ARATH Peptide deformylase 1B, chloroplastic/mitochondrial OS=Arabidopsis thaliana GN=PDF1B PE=1 SV=2	1	2	30.61	0	75.321	8.8	2853100	158510	9	1740
Q9FV52;F4HQQ8	Q9FV52;F4HQQ8	Methionine aminopeptidase 1B, chloroplastic	MAP1B;MAP1C	>sp|Q9FV52|MAP1B_ARATH Methionine aminopeptidase 1B, chloroplastic OS=Arabidopsis thaliana GN=MAP1B PE=2 SV=2;>tr|F4HQQ8|F4HQQ8_ARATH Isoform of Q9FV52, Methionine aminopeptidase 1B OS=Arabidopsis thaliana GN=MAP1C PE=4 SV=1	2	4	40.424	0	48.241	13	19172000	1127800	23	1741
Q9FVQ1;Q1PEP5	Q9FVQ1	Nucleolin 1	NUCL1	>sp|Q9FVQ1|NUCL1_ARATH Nucleolin 1 OS=Arabidopsis thaliana GN=NUCL1 PE=1 SV=1	2	6	58.773	0	92.962	12.4	57382000	1851000	38	1743
Q9FVR6	Q9FVR6	Uncharacterized protein At1g32220, chloroplastic		>sp|Q9FVR6|Y1222_ARATH Uncharacterized protein At1g32220, chloroplastic OS=Arabidopsis thaliana GN=At1g32220 PE=2 SV=1	1	2	31.978	0	35.643	10.5	4405000	338850	6	1744
Q9FVT2	Q9FVT2	Probable elongation factor 1-gamma 2		>sp|Q9FVT2|EF1G2_ARATH Probable elongation factor 1-gamma 2 OS=Arabidopsis thaliana GN=At1g57720 PE=2 SV=1	1	13	46.4	0	227.67	39.5	47067000	2614800	68	1745
Q9FVV7;F4I8H5	Q9FVV7;F4I8H5		F3I17.4;At1g71310	>tr|Q9FVV7|Q9FVV7_ARATH Organellar dna-binding protein OS=Arabidopsis thaliana GN=F3I17.4 PE=2 SV=1;>tr|F4I8H5|F4I8H5_ARATH Isoform of Q9FVV7, Organellar dna-binding protein OS=Arabidopsis thaliana GN=At1g71310 PE=4 SV=1	2	2	19.484	0	34.893	15.9	3213800	214260	8	1746
Q9FVW4;Q9FVW4-2	Q9FVW4;Q9FVW4-2	Regulator of nonsense transcripts UPF3	UPF3	>sp|Q9FVW4|RENT3_ARATH Regulator of nonsense transcripts UPF3 OS=Arabidopsis thaliana GN=UPF3 PE=1 SV=1;>sp|Q9FVW4-2|RENT3_ARATH Isoform of Q9FVW4, Isoform 2 of Regulator of nonsense transcripts UPF3 OS=Arabidopsis thaliana GN=UPF3	2	2	53.803	0	12.619	7.9	686290	34314	3	1747
Q9FWA3	Q9FWA3	6-phosphogluconate dehydrogenase, decarboxylating 3		>sp|Q9FWA3|6GPD3_ARATH 6-phosphogluconate dehydrogenase, decarboxylating 3 OS=Arabidopsis thaliana GN=At3g02360 PE=2 SV=1	1	2	53.577	0	80.85	5.6	3293100	121960	15	1749
Q9FWR4-2;Q9FWR4;Q9LN39	Q9FWR4-2;Q9FWR4;Q9LN39	Glutathione S-transferase DHAR1, mitochondrial	DHAR1;At1g19550	>sp|Q9FWR4-2|DHAR1_ARATH Isoform of Q9FWR4, Isoform 2 of Glutathione S-transferase DHAR1, mitochondrial OS=Arabidopsis thaliana GN=DHAR1;>sp|Q9FWR4|DHAR1_ARATH Glutathione S-transferase DHAR1, mitochondrial OS=Arabidopsis thaliana GN=DHAR1 PE=1 SV=1;>tr|Q9	3	5	23.455	0	61.808	22.6	24990000	1666000	30	1750
Q9FWS4	Q9FWS4	50S ribosomal protein L31, chloroplastic	RPL31	>sp|Q9FWS4|RK31_ARATH 50S ribosomal protein L31, chloroplastic OS=Arabidopsis thaliana GN=RPL31 PE=2 SV=1	1	2	16.033	0	139.3	20.8	9484900	1053900	19	1751
Q9FX33	Q9FX33		T9L24.41	>tr|Q9FX33|Q9FX33_ARATH Putative uncharacterized protein At1g73380 OS=Arabidopsis thaliana GN=T9L24.41 PE=2 SV=1	1	1	47.341	0.0073371	6.0238	2.5	861030	35876	2	1752
Q9FXA2	Q9FXA2	Polyadenylate-binding protein 8	PAB8	>sp|Q9FXA2|PABP8_ARATH Polyadenylate-binding protein 8 OS=Arabidopsis thaliana GN=PAB8 PE=1 SV=1	1	9	72.779	0	259.82	14.9	12669000	408670	53	1754
Q9FXC0;A8MSE7	Q9FXC0;A8MSE7		F25P12.86;At1g56700	>tr|Q9FXC0|Q9FXC0_ARATH At1g56700 OS=Arabidopsis thaliana GN=F25P12.86 PE=2 SV=1;>tr|A8MSE7|A8MSE7_ARATH Isoform of Q9FXC0, Peptidase C15, pyroglutamyl peptidase I-like protein OS=Arabidopsis thaliana GN=At1g56700 PE=4 SV=1	2	4	24.046	0	59.312	22.8	2740500	228370	12	1756
Q9FXI5	Q9FXI5	Protein IQ-DOMAIN 32	IQD32	>sp|Q9FXI5|IQD32_ARATH Protein IQ-DOMAIN 32 OS=Arabidopsis thaliana GN=IQD32 PE=1 SV=3	1	2	86.881	0	149.6	3.1	2042000	47487	8	1758
Q9FY49	Q9FY49	Leukotriene A-4 hydrolase homolog	LKHA4	>sp|Q9FY49|LKHA4_ARATH Leukotriene A-4 hydrolase homolog OS=Arabidopsis thaliana GN=LKHA4 PE=2 SV=1	1	1	69.265	0	17.255	2.9	1115800	41326	3	1759
Q9FY71	Q9FY71	Protein EXORDIUM-like 4	EXL4	>sp|Q9FY71|EXOL4_ARATH Protein EXORDIUM-like 4 OS=Arabidopsis thaliana GN=EXL4 PE=2 SV=1	1	4	29.474	0	88.592	15.8	14999000	1153800	29	1760
Q9FYA6	Q9FYA6	Branched-chain-amino-acid aminotransferase 5, chloroplastic	BCAT5	>sp|Q9FYA6|BCAT5_ARATH Branched-chain-amino-acid aminotransferase 5, chloroplastic OS=Arabidopsis thaliana GN=BCAT5 PE=1 SV=1	1	2	45.581	0.00048193	6.7928	5.5	1787300	77710	3	1761
Q9FYC4;Q9FYC3;Q9FYC6	Q9FYC4;Q9FYC3		F28D10_50;F28D10_60	>tr|Q9FYC4|Q9FYC4_ARATH AtPP-like protein OS=Arabidopsis thaliana GN=F28D10_50 PE=2 SV=1;>tr|Q9FYC3|Q9FYC3_ARATH AtPP-like protein OS=Arabidopsis thaliana GN=F28D10_60 PE=4 SV=1	3	6	38.515	0	87.855	25	12276000	682020	32	1763
Q9FYK3	Q9FYK3		At1g24610	>tr|Q9FYK3|Q9FYK3_ARATH F21J9.27 OS=Arabidopsis thaliana GN=At1g24610 PE=4 SV=1	1	1	52.589	0	19.853	3.2	320850	13950	4	1766
Q9FYR6	Q9FYR6		OVA6	>sp|Q9FYR6|SYPM_ARATH Proline--tRNA ligase, chloroplastic/mitochondrial OS=Arabidopsis thaliana GN=OVA6 PE=2 SV=1	1	3	60.746	0	20.917	6.3	1206000	38902	9	1767
Q9FZ48;F4I615;Q9FZ48-2	Q9FZ48;F4I615;Q9FZ48-2	Ubiquitin-conjugating enzyme E2 36	UBC36	>sp|Q9FZ48|UBC36_ARATH Ubiquitin-conjugating enzyme E2 36 OS=Arabidopsis thaliana GN=UBC36 PE=1 SV=1;>tr|F4I615|F4I615_ARATH Isoform of Q9FZ48, Ubiquitin-conjugating enzyme E2 36 OS=Arabidopsis thaliana GN=UBC36 PE=3 SV=1;>sp|Q9FZ48-2|UBC36_ARATH Isoform o	3	3	17.22	0	43.135	29.4	2535900	281770	10	1770
Q9FZ76	Q9FZ76	60S ribosomal protein L6-1	RPL6A	>sp|Q9FZ76|RL61_ARATH 60S ribosomal protein L6-1 OS=Arabidopsis thaliana GN=RPL6A PE=2 SV=1	1	12	26.152	0	125.7	40.8	55880000	4656700	28	1771
Q9FZ80	Q9FZ80	Cytosolic sulfotransferase 17	SOT17	>sp|Q9FZ80|SOT17_ARATH Cytosolic sulfotransferase 17 OS=Arabidopsis thaliana GN=SOT17 PE=1 SV=1	1	1	39.912	0	20.157	4.3	693000	33000	5	1772
Q9FZA2-2;Q9FZA2	Q9FZA2-2;Q9FZA2		F3H9.6	>sp|Q9FZA2-2|AGP31_ARATH Isoform of Q9FZA2, Isoform 2 of Non-classical arabinogalactan protein 31 OS=Arabidopsis thaliana GN=AGP31;>sp|Q9FZA2|AGP31_ARATH Non-classical arabinogalactan protein 31 OS=Arabidopsis thaliana GN=AGP31 PE=1 SV=1	2	3	33.932	0	92.101	11.1	31175000	1833800	24	1774
Q9FZH0;P51422	Q9FZH0;P51422	60S ribosomal protein L35a-2;60S ribosomal protein L35a-4	RPL35AB;RPL35AD	>sp|Q9FZH0|R35A2_ARATH 60S ribosomal protein L35a-2 OS=Arabidopsis thaliana GN=RPL35AB PE=3 SV=1;>sp|P51422|R35A4_ARATH 60S ribosomal protein L35a-4 OS=Arabidopsis thaliana GN=RPL35AD PE=3 SV=2	2	2	12.799	0	24.929	13.5	3945100	789020	7	1776
Q9FZK4	Q9FZK4		F17L21.10	>tr|Q9FZK4|Q9FZK4_ARATH F17L21.10 OS=Arabidopsis thaliana GN=NTF2A PE=1 SV=1	1	1	13.527	0	13.077	8.2	10543000	1757200	5	1777
Q9LD43	Q9LD43	Acetyl-coenzyme A carboxylase carboxyl transferase subunit alpha, chloroplastic	CAC3	>sp|Q9LD43|ACCA_ARATH Acetyl-coenzyme A carboxylase carboxyl transferase subunit alpha, chloroplastic OS=Arabidopsis thaliana GN=CAC3 PE=1 SV=1	1	12	85.305	0	323.31	21.3	24035000	534110	77	1778
Q9LD47-2;Q9LD47;Q9LD47-3	Q9LD47-2;Q9LD47;Q9LD47-3	Copper chaperone for superoxide dismutase, chloroplastic/cytosolic	CCS	>sp|Q9LD47-2|CCS_ARATH Isoform of Q9LD47, Isoform 2 of Copper chaperone for superoxide dismutase, chloroplastic/cytosolic OS=Arabidopsis thaliana GN=CCS;>sp|Q9LD47|CCS_ARATH Copper chaperone for superoxide dismutase, chloroplastic/cytosolic OS=Arabidopsis	3	2	24.318	0	31.952	10	397920	30609	11	1779
Q9LD57	Q9LD57	Phosphoglycerate kinase 1, chloroplastic	PGK1	>sp|Q9LD57|PGKH1_ARATH Phosphoglycerate kinase 1, chloroplastic OS=Arabidopsis thaliana GN=PGK1 PE=1 SV=1	1	18	50.111	0	323.31	42.4	236210000	7158000	134	1780
Q9LDA7	Q9LDA7	Probable protein phosphatase 2C 39		>sp|Q9LDA7|P2C39_ARATH Probable protein phosphatase 2C 39 OS=Arabidopsis thaliana GN=At3g15260 PE=2 SV=1	1	2	31.63	0	23.789	7.3	508110	33874	7	1782
Q9LDZ0;B3H683	Q9LDZ0	Heat shock 70 kDa protein 10, mitochondrial	HSP70-10	>sp|Q9LDZ0|HSP7J_ARATH Heat shock 70 kDa protein 10, mitochondrial OS=Arabidopsis thaliana GN=HSP70-10 PE=2 SV=1	2	4	72.99	0	323.31	7.9	1740700	45807	42	1786
Q9LE22	Q9LE22	Probable calcium-binding protein CML27	CML27	>sp|Q9LE22|CML27_ARATH Probable calcium-binding protein CML27 OS=Arabidopsis thaliana GN=CML27 PE=1 SV=1	1	5	18.35	0	87.654	47.6	4831300	371640	18	1788
Q9LER7	Q9LER7	50S ribosomal protein 5, chloroplastic	PSRP5	>sp|Q9LER7|PSRP5_ARATH 50S ribosomal protein 5, chloroplastic OS=Arabidopsis thaliana GN=PSRP5 PE=1 SV=1	1	3	16.361	0	276.45	23	239840000	39974000	35	1789
Q9LEU8	Q9LEU8	Argininosuccinate lyase, chloroplastic		>sp|Q9LEU8|ARLY_ARATH Argininosuccinate lyase, chloroplastic OS=Arabidopsis thaliana GN=At5g10920 PE=2 SV=1	1	1	57.512	0	44.61	2.7	1323800	44127	6	1790
Q9LEV3	Q9LEV3	CBS domain-containing protein CBSX3, mitochondrial	CBSX3	>sp|Q9LEV3|CBSX3_ARATH CBS domain-containing protein CBSX3, mitochondrial OS=Arabidopsis thaliana GN=CBSX3 PE=1 SV=1	1	3	22.729	0	50.912	17	4326800	309050	17	1791
Q9LEW8	Q9LEW8	Protein-ribulosamine 3-kinase, chloroplastic		>sp|Q9LEW8|FN3KR_ARATH Protein-ribulosamine 3-kinase, chloroplastic OS=Arabidopsis thaliana GN=At3g61080 PE=1 SV=2	1	2	36.471	0	53.414	7.1	2297400	208850	4	1792
Q9LEY9	Q9LEY9	H/ACA ribonucleoprotein complex subunit 2-like protein		>sp|Q9LEY9|NHP2_ARATH H/ACA ribonucleoprotein complex subunit 2-like protein OS=Arabidopsis thaliana GN=At5g08180 PE=1 SV=1	1	4	16.948	0	106.95	21.2	12375000	1767800	25	1793
Q9LF33	Q9LF33	UDP-glucose 6-dehydrogenase 3	UGD3	>sp|Q9LF33|UGDH3_ARATH UDP-glucose 6-dehydrogenase 3 OS=Arabidopsis thaliana GN=UGD3 PE=1 SV=1	1	10	53.117	0	271.55	21.5	83621000	2883500	59	1794
Q9LF37;F4JVJ1;P42730	Q9LF37	Chaperone protein ClpB3, chloroplastic	CLPB3	>sp|Q9LF37|CLPB3_ARATH Chaperone protein ClpB3, chloroplastic OS=Arabidopsis thaliana GN=CLPB3 PE=2 SV=1	3	4	108.94	0	33.612	4.6	4580800	91617	10	1795
Q9LF46	Q9LF46	2-hydroxyacyl-CoA lyase	HACL	>sp|Q9LF46|HACL_ARATH 2-hydroxyacyl-CoA lyase OS=Arabidopsis thaliana GN=HACL PE=1 SV=1	1	7	61.47	0	150.49	13.5	14810000	462830	33	1796
Q9LF68	Q9LF68		K10A8_40	>sp|Q9LF68|BOLA4_ARATH Protein BOLA4, chloroplastic/mitochondrial OS=Arabidopsis thaliana GN=BOLA4 PE=1 SV=1	1	2	19.538	0	91.923	22	2782800	252990	22	1797
Q9LF98;Q9LZR9	Q9LF98		F8J2_100	>tr|Q9LF98|Q9LF98_ARATH Fructose-bisphosphate aldolase OS=Arabidopsis thaliana GN=F8J2_100 PE=1 SV=1	2	14	38.539	0	323.31	48.9	217490000	9456200	122	1798
Q9LF99;Q8L9S7;Q3EBM1;Q2V422;Q9SJR4	Q9LF99;Q8L9S7;Q3EBM1;Q2V422		F8J2_90;At3g52920;At2g36410	>tr|Q9LF99|Q9LF99_ARATH Isoform of Q8L9S7, Putative uncharacterized protein At3g52920 OS=Arabidopsis thaliana GN=F8J2_90 PE=2 SV=1;>tr|Q8L9S7|Q8L9S7_ARATH Uncharacterized protein OS=Arabidopsis thaliana GN=At3g52920 PE=2 SV=1;>tr|Q3EBM1|Q3EBM1_ARATH Isofor	5	2	20.667	0	12.204	10.7	528290	66037	3	1799
Q9LFE0	Q9LFE0		F5E19_120	>sp|Q9LFE0|DOT2_ARATH SART-1 family protein DOT2 OS=Arabidopsis thaliana GN=DOT2 PE=1 SV=1	1	3	94.141	0	100.57	6.7	6912000	209450	14	1802
Q9LFG2	Q9LFG2	Diaminopimelate epimerase, chloroplastic	DAPF	>sp|Q9LFG2|DAPF_ARATH Diaminopimelate epimerase, chloroplastic OS=Arabidopsis thaliana GN=DAPF PE=1 SV=1	1	3	38.984	0	48.732	11.9	1885800	94291	24	1803
Q9LFH5	Q9LFH5	60S ribosomal protein L12-2	RPL12B	>sp|Q9LFH5|RL122_ARATH 60S ribosomal protein L12-2 OS=Arabidopsis thaliana GN=RPL12B PE=1 SV=1	1	5	17.97	0	65.974	41	21989000	2443200	22	1804
Q9LFM4;F4JWH3	Q9LFM4;F4JWH3		F2I11_220;At5g11330	>tr|Q9LFM4|Q9LFM4_ARATH At5g11330 OS=Arabidopsis thaliana GN=F2I11_220 PE=2 SV=1;>tr|F4JWH3|F4JWH3_ARATH Isoform of Q9LFM4, FAD/NAD(P)-binding oxidoreductase family protein OS=Arabidopsis thaliana GN=At5g11330 PE=4 SV=1	2	3	45.764	0	103.18	8.6	5510000	239560	13	1805
Q9LFT3	Q9LFT3		F1N13_10	>tr|Q9LFT3|Q9LFT3_ARATH Glycosyl hydrolase family 81 protein OS=Arabidopsis thaliana GN=F1N13_10 PE=4 SV=1	1	2	82.872	0	12.182	3.8	2357800	76058	2	1806
Q9LFT6	Q9LFT6	Alpha-hydroxynitrile lyase	HNL	>sp|Q9LFT6|HNL_ARATH Alpha-hydroxynitrile lyase OS=Arabidopsis thaliana GN=HNL PE=1 SV=1	1	1	29.216	0	13.684	4.3	615620	36213	1	1807
Q9LFW1;Q9SRT9;O22666;Q9LUE6	Q9LFW1;Q9SRT9	UDP-arabinopyranose mutase 2;UDP-arabinopyranose mutase 1	RGP2;RGP1	>sp|Q9LFW1|RGP2_ARATH UDP-arabinopyranose mutase 2 OS=Arabidopsis thaliana GN=RGP2 PE=1 SV=1;>sp|Q9SRT9|RGP1_ARATH UDP-arabinopyranose mutase 1 OS=Arabidopsis thaliana GN=RGP1 PE=1 SV=1	4	3	40.89	0	48.474	8.3	8333900	347250	17	1808
Q9LFX8	Q9LFX8		At1g27090	>tr|Q9LFX8|Q9LFX8_ARATH Putative uncharacterized protein At1g27090 OS=Arabidopsis thaliana GN=At1g27090 PE=1 SV=1	1	8	46.018	0	323.31	36	36060000	1567800	104	1809
Q9SX52;Q9LHE7	Q9SX52;Q9LHE7	Phytochrome-associated serine/threonine-protein phosphatase 1;Phytochrome-associated serine/threonine-protein phosphatase 3	FYPP1;FYPP3	>sp|Q9SX52|FYPP1_ARATH Phytochrome-associated serine/threonine-protein phosphatase 1 OS=Arabidopsis thaliana GN=FYPP1 PE=2 SV=1;>sp|Q9LHE7|FYPP3_ARATH Phytochrome-associated serine/threonine-protein phosphatase 3 OS=Arabidopsis thaliana GN=FYPP3 PE=1 SV=1	2	3	34.819	0	236.8	9.6	4646600	309770	10	1812
Q9LHH7	Q9LHH7	Bifunctional protein FolD 2;Methylenetetrahydrofolate dehydrogenase;Methenyltetrahydrofolate cyclohydrolase	FOLD2	>sp|Q9LHH7|FOLD2_ARATH Bifunctional protein FolD 2 OS=Arabidopsis thaliana GN=FOLD2 PE=2 SV=1	1	7	31.589	0	166.23	25.1	18584000	929190	47	1814
Q9LHL7;F4J8L7	Q9LHL7;F4J8L7		T21B14.13;At3g12050	>tr|Q9LHL7|Q9LHL7_ARATH Aha1 domain-containing protein OS=Arabidopsis thaliana GN=T21B14.13 PE=1 SV=1;>tr|F4J8L7|F4J8L7_ARATH Isoform of Q9LHL7, Aha1 domain-containing protein OS=Arabidopsis thaliana GN=At3g12050 PE=1 SV=1	2	1	40.184	0	32.77	3.6	894350	52609	11	1815
Q9LHS0	Q9LHS0	Putative clathrin assembly protein At5g35200		>sp|Q9LHS0|CAP10_ARATH Putative clathrin assembly protein At5g35200 OS=Arabidopsis thaliana GN=At5g35200 PE=1 SV=1	1	5	61.179	0	148.03	12.9	8752300	350090	38	1818
Q9LHT0	Q9LHT0		At5g06060	>sp|Q9LHT0|TRNHF_ARATH Tropinone reductase homolog At5g06060 OS=Arabidopsis thaliana GN=At5g06060 PE=2 SV=1	1	1	28.292	0	29.092	3	923670	65976	9	1819
Q9LI77	Q9LI77	Glutamyl-tRNA(Gln) amidotransferase subunit A, chloroplastic/mitochondrial	GATA	>sp|Q9LI77|GATA_ARATH Glutamyl-tRNA(Gln) amidotransferase subunit A, chloroplastic/mitochondrial OS=Arabidopsis thaliana GN=GATA PE=2 SV=1	1	2	57.181	0	67.387	5.2	1438500	57539	12	1820
Q9LI88	Q9LI88		GHS1	>tr|Q9LI88|Q9LI88_ARATH Genomic DNA, chromosome 3, P1 clone:MYF5 OS=Arabidopsis thaliana GN=GHS1 PE=3 SV=1	1	3	20.911	0	53.922	22.4	37793000	7558500	21	1821
Q9LIA8;Q9MAB5	Q9LIA8	UDP-glucose 6-dehydrogenase 2	UGD2	>sp|Q9LIA8|UGDH2_ARATH UDP-glucose 6-dehydrogenase 2 OS=Arabidopsis thaliana GN=UGD2 PE=1 SV=1	2	9	53.172	0	216.48	24.4	12368000	426470	21	1822
Q9LIB2	Q9LIB2	Alpha-glucan phosphorylase 1	PHS1	>sp|Q9LIB2|PHS1_ARATH Alpha-glucan phosphorylase 1 OS=Arabidopsis thaliana GN=PHS1 PE=2 SV=1	1	2	108.58	0	63.285	4.2	1704000	34776	9	1823
Q9LII8	Q9LII8		At3g27960	>tr|Q9LII8|Q9LII8_ARATH Genomic DNA, chromosome 3, TAC clone:K24A2 OS=Arabidopsis thaliana GN=At3g27960 PE=1 SV=1	1	1	72.514	0.002317	6.455	2	1267700	43714	4	1826
Q9LIK0	Q9LIK0	Plastidial pyruvate kinase 1, chloroplastic	PKP1	>sp|Q9LIK0|PKP1_ARATH Plastidial pyruvate kinase 1, chloroplastic OS=Arabidopsis thaliana GN=PKP1 PE=1 SV=1	1	4	65.13	0	100.58	7.7	9549700	341060	17	1827
Q9LIK9;O23324;Q9S7D8	Q9LIK9;O23324	ATP sulfurylase 1, chloroplastic;ATP-sulfurylase 3, chloroplastic	APS1;APS3	>sp|Q9LIK9|APS1_ARATH ATP sulfurylase 1, chloroplastic OS=Arabidopsis thaliana GN=APS1 PE=1 SV=1;>sp|O23324|APS3_ARATH ATP-sulfurylase 3, chloroplastic OS=Arabidopsis thaliana GN=APS3 PE=1 SV=1	3	4	51.458	0	89.754	11	3884100	143860	25	1828
Q9LIN0;Q9LIM9	Q9LIN0;Q9LIM9		At3g26450;At3g26460	>tr|Q9LIN0|Q9LIN0_ARATH Major latex protein, putative OS=Arabidopsis thaliana GN=At3g26450 PE=1 SV=1;>tr|Q9LIM9|Q9LIM9_ARATH Major latex protein-like OS=Arabidopsis thaliana GN=At3g26460 PE=4 SV=1	2	2	17.791	0	26.992	13.2	2506900	313360	7	1830
Q9LIN3	Q9LIN3		ATRZ-1A	>sp|Q9LIN3|RZ1A_ARATH Glycine-rich RNA-binding protein RZ1A OS=Arabidopsis thaliana GN=RZ1A PE=1 SV=1	1	2	26.923	0	46.8	11	3999000	444340	11	1831
Q9LIR4-2;Q9LIR4	Q9LIR4-2;Q9LIR4		At3g23940	>sp|Q9LIR4-2|ILVD_ARATH Isoform of Q9LIR4, Isoform 2 of Dihydroxy-acid dehydratase, chloroplastic OS=Arabidopsis thaliana GN=DHAD;>sp|Q9LIR4|ILVD_ARATH Dihydroxy-acid dehydratase, chloroplastic OS=Arabidopsis thaliana GN=DHAD PE=1 SV=1	2	1	64.713	0	16.444	2	2652000	82874	5	1832
Q9LIS2	Q9LIS2	Glycine-rich RNA-binding protein 4, mitochondrial	RBG4	>sp|Q9LIS2|RBG4_ARATH Glycine-rich RNA-binding protein 4, mitochondrial OS=Arabidopsis thaliana GN=RBG4 PE=2 SV=1	1	1	14.128	0	29.701	11.8	2073100	345510	3	1833
Q9LJ94	Q9LJ94		At3g22520	>tr|Q9LJ94|Q9LJ94_ARATH Genomic DNA, chromosome 3, BAC clone:F16J14 OS=Arabidopsis thaliana GN=At3g22520 PE=1 SV=1	1	2	67.57	0	18.583	4.7	688190	24578	4	1834
Q9LJE2	Q9LJE2	Lysine--tRNA ligase	OVA5	>sp|Q9LJE2|SYKM_ARATH Lysine--tRNA ligase, chloroplastic/mitochondrial OS=Arabidopsis thaliana GN=OVA5 PE=2 SV=1	1	8	67.587	0	210.94	16.1	11798000	347010	31	1835
Q9LJE5;F4JDC2;F4JDC3;F4JDC5;Q56XH8;A8MPR6;Q9FNR2;F4K1Z0;F4JB30;Q1JPL5;Q0WR25;F4HWS5	Q9LJE5;F4JDC2;F4JDC3;F4JDC5		ECT2	>tr|Q9LJE5|Q9LJE5_ARATH AT3g13460/MRP15_10 OS=Arabidopsis thaliana GN=ECT2 PE=1 SV=1;>tr|F4JDC2|F4JDC2_ARATH Isoform of Q9LJE5, CIPK1 interacting protein ECT2 OS=Arabidopsis thaliana GN=ECT2 PE=1 SV=1;>tr|F4JDC3|F4JDC3_ARATH Isoform of Q9LJE5, CIPK1 intera	12	5	72.474	0	154.07	10.6	6715000	239820	20	1837
Q9LJG3	Q9LJG3	GDSL esterase/lipase ESM1	ESM1	>sp|Q9LJG3|ESM1_ARATH GDSL esterase/lipase ESM1 OS=Arabidopsis thaliana GN=ESM1 PE=1 SV=1	1	2	44.06	0	59.877	11	4275100	237510	15	1838
Q9LJH8;F4HV67;Q9SYG4	Q9LJH8;F4HV67;Q9SYG4	Oligouridylate-binding protein 1C;Oligouridylate-binding protein 1A	UBP1C;UBP1A	>sp|Q9LJH8|UBP1C_ARATH Oligouridylate-binding protein 1C OS=Arabidopsis thaliana GN=UBP1C PE=1 SV=1;>tr|F4HV67|F4HV67_ARATH Isoform of Q9SYG4, Oligouridylate-binding protein 1A OS=Arabidopsis thaliana GN=UBP1A PE=1 SV=1;>sp|Q9SYG4|UBP1A_ARATH Oligouridylat	3	3	47.088	0	107.11	10.8	5389100	449100	8	1839
Q9LJL3;F4JA10;Q8VY06	Q9LJL3;F4JA10	Presequence protease 1, chloroplastic/mitochondrial	PREP1	>sp|Q9LJL3|PREP1_ARATH Presequence protease 1, chloroplastic/mitochondrial OS=Arabidopsis thaliana GN=PREP1 PE=1 SV=2;>tr|F4JA10|F4JA10_ARATH Isoform of Q9LJL3, Zinc metalloprotease pitrilysin subfamily A OS=Arabidopsis thaliana GN=PREP1 PE=1 SV=1	3	6	121.01	0	209.95	7.2	6292200	93914	42	1840
Q9LJR2	Q9LJR2	Lectin-like protein LEC	LEC	>sp|Q9LJR2|LECT2_ARATH Lectin-like protein LEC OS=Arabidopsis thaliana GN=LEC PE=1 SV=1	1	1	29.749	0	25.414	4.1	2086700	149050	7	1841
Q9LK23;Q9FJI5	Q9LK23;Q9FJI5	Glucose-6-phosphate 1-dehydrogenase, cytoplasmic isoform 1;Glucose-6-phosphate 1-dehydrogenase, cytoplasmic isoform 2	ACG9;ACG12	>sp|Q9LK23|G6PD5_ARATH Glucose-6-phosphate 1-dehydrogenase, cytoplasmic isoform 1 OS=Arabidopsis thaliana GN=ACG9 PE=2 SV=1;>sp|Q9FJI5|G6PD6_ARATH Glucose-6-phosphate 1-dehydrogenase, cytoplasmic isoform 2 OS=Arabidopsis thaliana GN=ACG12 PE=2 SV=1	2	2	59.156	0	15.375	3.7	2179900	70318	4	1843
Q9LK36	Q9LK36	Adenosylhomocysteinase 2	SAHH2	>sp|Q9LK36|SAHH2_ARATH Adenosylhomocysteinase 2 OS=Arabidopsis thaliana GN=SAHH2 PE=1 SV=1	1	7	53.159	0	19.554	16.5	1573600	68417	9	1844
Q9LK47	Q9LK47		At3g23700	>tr|Q9LK47|Q9LK47_ARATH AT3g23700/MYM9_3 OS=Arabidopsis thaliana GN=At3g23700 PE=2 SV=1	1	4	42.75	0	154.13	14.3	15437000	857620	29	1845
Q9LK61	Q9LK61	30S ribosomal protein S10, chloroplastic	RPS10	>sp|Q9LK61|RR10_ARATH 30S ribosomal protein S10, chloroplastic OS=Arabidopsis thaliana GN=RPS10 PE=2 SV=1	1	1	20.837	0.00047574	6.6942	5.2	2705800	386540	12	1846
Q9LK72;Q9LNN3	Q9LK72	Lectin-like protein At3g16530		>sp|Q9LK72|LECT5_ARATH Lectin-like protein At3g16530 OS=Arabidopsis thaliana GN=At3g16530 PE=1 SV=1	2	1	30.509	0	12.425	2.9	2217100	170540	4	1847
Q9LK73-3;Q9LK73-2;Q9LK73	Q9LK73-3;Q9LK73-2;Q9LK73	UDP-glycosyltransferase 88A1	UGT88A1	>sp|Q9LK73-3|U88A1_ARATH Isoform of Q9LK73, Isoform 3 of UDP-glycosyltransferase 88A1 OS=Arabidopsis thaliana GN=UGT88A1;>sp|Q9LK73-2|U88A1_ARATH Isoform of Q9LK73, Isoform 2 of UDP-glycosyltransferase 88A1 OS=Arabidopsis thaliana GN=UGT88A1;>sp|Q9LK73|U88	3	2	49.538	0	192.74	5.2	5383700	299090	19	1848
Q9LKA4	Q9LKA4	UBP1-associated protein 2C	UBA2C	>sp|Q9LKA4|UBA2C_ARATH UBP1-associated protein 2C OS=Arabidopsis thaliana GN=UBA2C PE=2 SV=1	1	1	41.779	0	12.268	3.5	1887600	125840	4	1850
Q9LKA5;A8MS36;Q58G44	Q9LKA5	Uncharacterized protein At3g15000, mitochondrial		>sp|Q9LKA5|MORF8_ARATH Multiple organellar RNA editing factor 8, chloroplastic/mitochondrial OS=Arabidopsis thaliana GN=MORF8 PE=1 SV=1	3	3	42.869	0	51.819	8.9	12009000	632030	15	1851
Q9LKR3	Q9LKR3	Mediator of RNA polymerase II transcription subunit 37a	MED37A	>sp|Q9LKR3|MD37A_ARATH Mediator of RNA polymerase II transcription subunit 37a OS=Arabidopsis thaliana GN=MED37A PE=1 SV=1	1	6	73.628	0	236.93	12	7101300	229080	58	1852
Q9LM92	Q9LM92		At1g20580	>sp|Q9LM92|SMD3B_ARATH Small nuclear ribonucleoprotein SmD3b OS=Arabidopsis thaliana GN=SMD3B PE=2 SV=1	1	3	14.237	0	11.617	26	7318200	914770	3	1853
Q9LMI0	Q9LMI0	Probable alpha,alpha-trehalose-phosphate synthase [UDP-forming] 7	TPS7	>sp|Q9LMI0|TPS7_ARATH Probable alpha,alpha-trehalose-phosphate synthase [UDP-forming] 7 OS=Arabidopsis thaliana GN=TPS7 PE=1 SV=1	1	1	96.687	0	18.505	1.4	982340	21355	4	1855
Q9LMK7	Q9LMK7	Ran-binding protein 1 homolog a	RANBP1A	>sp|Q9LMK7|RBP1A_ARATH Ran-binding protein 1 homolog a OS=Arabidopsis thaliana GN=RANBP1A PE=1 SV=1	1	2	25.601	0	323.31	11.4	7968600	612970	26	1856
Q9LMQ2	Q9LMQ2		F7H2.16	>tr|Q9LMQ2|Q9LMQ2_ARATH Chlorophyll A-B binding protein OS=Arabidopsis thaliana GN=F7H2.16 PE=1 SV=1	1	1	27.522	0	40.821	7	1494900	124570	8	1859
Q9LNB6	Q9LNB6	Hsp70-Hsp90 organizing protein 1	HOP1	>sp|Q9LNB6|HSOP1_ARATH Hsp70-Hsp90 organizing protein 1 OS=Arabidopsis thaliana GN=HOP1 PE=2 SV=1	1	3	64.584	0	152.82	5.8	2717600	100650	14	1860
Q9LNE6	Q9LNE6	UDP-glycosyltransferase 89C1	UGT89C1	>sp|Q9LNE6|U89C1_ARATH UDP-glycosyltransferase 89C1 OS=Arabidopsis thaliana GN=UGT89C1 PE=2 SV=1	1	2	48.122	0	80.025	5.5	5271000	277420	21	1863
Q9LNU3	Q9LNU3	Expansin-A11	EXPA11	>sp|Q9LNU3|EXP11_ARATH Expansin-A11 OS=Arabidopsis thaliana GN=EXPA11 PE=2 SV=1	1	1	26.761	0	13.498	4	542390	67799	4	1866
Q9LNU4;Q9LQR8	Q9LNU4	26S proteasome non-ATPase regulatory subunit 3 homolog A	RPN3A	>sp|Q9LNU4|PSD3A_ARATH 26S proteasome non-ATPase regulatory subunit 3 homolog A OS=Arabidopsis thaliana GN=RPN3A PE=1 SV=3	2	1	55.582	0	26.34	2.3	170230	5158.6	8	1867
Q9LP53	Q9LP53		F28N24.7	>tr|Q9LP53|Q9LP53_ARATH Alba DNA/RNA-binding protein OS=Arabidopsis thaliana GN=F28N24.7 PE=1 SV=1	1	8	14.574	0	224.38	54.6	74251000	8250100	70	1870
Q9LPG6;Q9LH76	Q9LPG6;Q9LH76	Probable rhamnose biosynthetic enzyme 2;Probable rhamnose biosynthetic enzyme 3	RHM2;RHM3	>sp|Q9LPG6|RHM2_ARATH Trifunctional UDP-glucose 4,6-dehydratase/UDP-4-keto-6-deoxy-D-glucose 3,5-epimerase/UDP-4-keto-L-rhamnose-reductase RHM2 OS=Arabidopsis thaliana GN=RHM2 PE=1 SV=1;>sp|Q9LH76|RHM3_ARATH Trifunctional UDP-glucose 4,6-dehydratase/UDP-4-	2	2	75.225	0	13.285	3.1	2938400	77327	7	1872
Q9LPK9	Q9LPK9		F24J8.11	>tr|Q9LPK9|Q9LPK9_ARATH F24J8.11 protein OS=Arabidopsis thaliana GN=F24J8.11 PE=2 SV=1	1	3	13.258	0	41.222	20.6	38398000	4799700	23	1873
Q9LPR4	Q9LPR4	2-isopropylmalate synthase 1, chloroplastic	IPMS1	>sp|Q9LPR4|LEU11_ARATH 2-isopropylmalate synthase 1, chloroplastic OS=Arabidopsis thaliana GN=IPMS1 PE=1 SV=2	1	4	68.675	0	104.15	10.3	7558200	215950	26	1877
Q9LPU1	Q9LPU1		T22I11.11	>tr|Q9LPU1|Q9LPU1_ARATH Putative uncharacterized protein At1g21065 OS=Arabidopsis thaliana GN=T22I11.11 PE=2 SV=1	1	1	23.707	0	13.937	6.5	661860	60169	5	1879
Q9LPW0-2;Q9LPW0;F4HNZ6	Q9LPW0-2;Q9LPW0;F4HNZ6	Glyceraldehyde-3-phosphate dehydrogenase GAPA2, chloroplastic	GAPA2;GAPA-2	>sp|Q9LPW0-2|G3PA2_ARATH Isoform of Q9LPW0, Isoform 2 of Glyceraldehyde-3-phosphate dehydrogenase GAPA2, chloroplastic OS=Arabidopsis thaliana GN=GAPA2;>sp|Q9LPW0|G3PA2_ARATH Glyceraldehyde-3-phosphate dehydrogenase GAPA2, chloroplastic OS=Arabidopsis thal	3	15	37.667	0	104.31	51.4	59200000	3115800	43	1880
Q9LPZ1	Q9LPZ1			>sp|Q9LPZ1|MORF9_ARATH Multiple organellar RNA editing factor 9, chloroplastic OS=Arabidopsis thaliana GN=MORF9 PE=1 SV=1	1	1	26.2	0	18.046	3.9	450440	32174	4	1881
Q9LQ04	Q9LQ04		F16P17.17	>sp|Q9LQ04|RMLCD_ARATH Bifunctional dTDP-4-dehydrorhamnose 3,5-epimerase/dTDP-4-dehydrorhamnose reductase OS=Arabidopsis thaliana GN=NRS/ER PE=1 SV=1	1	3	33.597	0	33.525	9	4435700	233460	17	1882
Q9LQK0;Q9CAI1	Q9LQK0;Q9CAI1	Developmentally-regulated G-protein 1;Developmentally-regulated G-protein 2	DRG1;DRG2	>sp|Q9LQK0|DRG1_ARATH Developmentally-regulated G-protein 1 OS=Arabidopsis thaliana GN=DRG1 PE=1 SV=1;>sp|Q9CAI1|DRG2_ARATH Developmentally-regulated G-protein 2 OS=Arabidopsis thaliana GN=DRG2 PE=2 SV=1	2	1	44.639	0	20.803	3.3	611150	26572	4	1883
Q9LQK7	Q9LQK7	Protein ABCI7, chloroplastic	ABCI7	>sp|Q9LQK7|AB7I_ARATH Protein ABCI7, chloroplastic OS=Arabidopsis thaliana GN=ABCI7 PE=1 SV=1	1	2	52.824	0	27.722	4.8	2523200	120150	13	1884
Q9LQL0	Q9LQL0	Glycine cleavage system H protein 3, mitochondrial	GDH3	>sp|Q9LQL0|GCSH3_ARATH Glycine cleavage system H protein 3, mitochondrial OS=Arabidopsis thaliana GN=GDH3 PE=1 SV=1	1	3	17.897	0	8.5111	27.1	5178700	517870	5	1885
Q9LR30;Q9LR30-2	Q9LR30;Q9LR30-2	Glutamate--glyoxylate aminotransferase 1	GGAT1	>sp|Q9LR30|GGT1_ARATH Glutamate--glyoxylate aminotransferase 1 OS=Arabidopsis thaliana GN=GGAT1 PE=1 SV=1;>sp|Q9LR30-2|GGT1_ARATH Isoform of Q9LR30, Isoform 2 of Glutamate--glyoxylate aminotransferase 1 OS=Arabidopsis thaliana GN=GGAT1	2	14	53.301	0	323.31	33.3	147150000	5450100	122	1888
Q9LR75	Q9LR75	Coproporphyrinogen-III oxidase 1, chloroplastic	CPX1	>sp|Q9LR75|HEM61_ARATH Coproporphyrinogen-III oxidase 1, chloroplastic OS=Arabidopsis thaliana GN=CPX1 PE=2 SV=1	1	3	43.796	0	27.63	8.5	4707700	196150	13	1890
Q9LRR9;Q9LRR9-2;A8MS37;B3H4B8;Q2V3V9;O49506-2;O49506	Q9LRR9;Q9LRR9-2;A8MS37;B3H4B8;Q2V3V9	Peroxisomal (S)-2-hydroxy-acid oxidase GLO1	GLO1;At3g14420	>sp|Q9LRR9|GLO1_ARATH Peroxisomal (S)-2-hydroxy-acid oxidase GLO1 OS=Arabidopsis thaliana GN=GLO1 PE=1 SV=1;>sp|Q9LRR9-2|GLO1_ARATH Isoform of Q9LRR9, Isoform 2 of Peroxisomal (S)-2-hydroxy-acid oxidase GLO1 OS=Arabidopsis thaliana GN=GLO1;>tr|A8MS37|A8MS3	7	15	40.341	0	307.54	47.4	246810000	11219000	144	1891
Q9LRS0;F4JFV6	Q9LRS0;F4JFV6	Peroxisomal (S)-2-hydroxy-acid oxidase GLO2	GLO2;At3g14415	>sp|Q9LRS0|GLO2_ARATH Peroxisomal (S)-2-hydroxy-acid oxidase GLO2 OS=Arabidopsis thaliana GN=GLO2 PE=1 SV=1;>tr|F4JFV6|F4JFV6_ARATH Isoform of Q9LRS0, Peroxisomal (S)-2-hydroxy-acid oxidase GLO2 OS=Arabidopsis thaliana GN=At3g14415 PE=4 SV=1	2	11	40.306	0	60.851	38.4	18990000	825660	25	1892
Q9LRX8	Q9LRX8	60S ribosomal protein L13a-2	RPL13AB	>sp|Q9LRX8|R13A2_ARATH 60S ribosomal protein L13a-2 OS=Arabidopsis thaliana GN=RPL13AB PE=1 SV=1	1	4	23.459	0	38.014	20.9	11320000	1029100	10	1893
Q9LSJ2	Q9LSJ2	ABC transporter B family member 22	ABCB22	>sp|Q9LSJ2|AB22B_ARATH ABC transporter B family member 22 OS=Arabidopsis thaliana GN=ABCB22 PE=3 SV=2	1	1	134.94	0.0093657	5.9497	0.7	5034700	83912	2	1898
Q9LSK7	Q9LSK7		HON4	>tr|Q9LSK7|Q9LSK7_ARATH At3g18035 OS=Arabidopsis thaliana GN=HON4 PE=2 SV=1	1	1	51.524	0	62.821	3.5	608590	50716	11	1899
Q9LSP5	Q9LSP5		At3g17020	>tr|Q9LSP5|Q9LSP5_ARATH AT3g17020/K14A17_14 OS=Arabidopsis thaliana GN=At3g17020 PE=2 SV=1	1	2	17.775	0	62.512	17.8	12660000	1582500	10	1900
Q9LSV0-2;Q9LSV0	Q9LSV0-2;Q9LSV0	Glyoxylate/succinic semialdehyde reductase 1	GLYR1	>sp|Q9LSV0-2|GLYR1_ARATH Isoform of Q9LSV0, Isoform 2 of Glyoxylate/succinic semialdehyde reductase 1 OS=Arabidopsis thaliana GN=GLYR1;>sp|Q9LSV0|GLYR1_ARATH Glyoxylate/succinic semialdehyde reductase 1 OS=Arabidopsis thaliana GN=GLYR1 PE=1 SV=1	2	8	29.519	0	146.96	34.9	40644000	2709600	59	1902
Q9LSY9	Q9LSY9	UDP-glycosyltransferase 71B1	UGT71B1	>sp|Q9LSY9|U71B1_ARATH UDP-glycosyltransferase 71B1 OS=Arabidopsis thaliana GN=UGT71B1 PE=2 SV=1	1	4	52.666	0	85.2	11.8	10370000	493830	17	1903
Q9LT39	Q9LT39		At3g20820	>tr|Q9LT39|Q9LT39_ARATH Leucine-rich repeat-containing protein OS=Arabidopsis thaliana GN=At3g20820 PE=2 SV=1	1	7	39.862	0	160.8	22.7	30324000	1516200	40	1904
Q9SW09;Q9LTF2;F4JTD3	Q9SW09;Q9LTF2;F4JTD3	40S ribosomal protein S10-1;40S ribosomal protein S10-3	RPS10A;RPS10C;At4g25740	>sp|Q9SW09|RS101_ARATH 40S ribosomal protein S10-1 OS=Arabidopsis thaliana GN=RPS10A PE=2 SV=1;>sp|Q9LTF2|RS103_ARATH 40S ribosomal protein S10-3 OS=Arabidopsis thaliana GN=RPS10C PE=2 SV=2;>tr|F4JTD3|F4JTD3_ARATH Isoform of Q9SW09, 40S ribosomal protein S	3	1	19.447	0	38.16	7.3	5309600	663700	15	1907
Q9LTT8-2;Q9LTT8;Q9LTT9	Q9LTT8-2;Q9LTT8	Enhancer of mRNA-decapping protein 4	VCS	>sp|Q9LTT8-2|VCS_ARATH Isoform of Q9LTT8, Isoform 2 of Enhancer of mRNA-decapping protein 4 OS=Arabidopsis thaliana GN=VCS;>sp|Q9LTT8|VCS_ARATH Enhancer of mRNA-decapping protein 4 OS=Arabidopsis thaliana GN=VCS PE=1 SV=1	3	2	142.03	0	32.45	2.1	535080	7536.3	8	1909
Q9LTX3;Q9LTX3-2	Q9LTX3;Q9LTX3-2	Pyridoxine/pyridoxamine 5-phosphate oxidase 1, chloroplastic;Pyridoxine/pyridoxamine 5-phosphate oxidase;Probable NAD(P)HX epimerase	PPOX1	>sp|Q9LTX3|PPOX1_ARATH Pyridoxine/pyridoxamine 5-phosphate oxidase 1, chloroplastic OS=Arabidopsis thaliana GN=PPOX1 PE=1 SV=1;>sp|Q9LTX3-2|PPOX1_ARATH Isoform of Q9LTX3, Isoform 2 of Pyridoxine/pyridoxamine 5-phosphate oxidase 1, chloroplastic OS=Arabid	2	3	59.375	0	82.903	7.2	2713300	96902	14	1911
Q9LTX4	Q9LTX4	Probable ion channel POLLUX		>sp|Q9LTX4|POLLU_ARATH Probable ion channel POLLUX OS=Arabidopsis thaliana GN=At5g49960 PE=2 SV=1	1	1	92.236	0	7.4296	1.9	6259200	145560	7	1912
Q9LTX9;Q9LTX9-2	Q9LTX9;Q9LTX9-2	Heat shock 70 kDa protein 7, chloroplastic	HSP70-7	>sp|Q9LTX9|HSP7G_ARATH Heat shock 70 kDa protein 7, chloroplastic OS=Arabidopsis thaliana GN=HSP70-7 PE=2 SV=1;>sp|Q9LTX9-2|HSP7G_ARATH Isoform of Q9LTX9, Isoform 2 of Heat shock 70 kDa protein 7, chloroplastic OS=Arabidopsis thaliana GN=HSP70-7	2	8	76.996	0	109.09	11.4	3392100	94226	18	1913
Q9LUB2	Q9LUB2		At5g48220	>tr|Q9LUB2|Q9LUB2_ARATH AT5g48220/MIF21_11 OS=Arabidopsis thaliana GN=At5g48220 PE=2 SV=1	1	1	41.968	0.0004995	7.1548	3.7	257900	11723	4	1917
Q9LUD4	Q9LUD4	60S ribosomal protein L18a-3	RPL18AC	>sp|Q9LUD4|R18A3_ARATH 60S ribosomal protein L18a-3 OS=Arabidopsis thaliana GN=RPL18AC PE=2 SV=1	1	5	21.309	0	18.504	33.1	2654200	331780	7	1918
Q9LUG5	Q9LUG5	Ribosome production factor 2 homolog		>sp|Q9LUG5|RPF2_ARATH Ribosome production factor 2 homolog OS=Arabidopsis thaliana GN=At3g23620 PE=2 SV=1	1	2	35.727	0	19.823	7	445570	26210	5	1919
Q9LUJ5	Q9LUJ5	Probable rRNA-processing protein EBP2 homolog		>sp|Q9LUJ5|EBP2_ARATH Probable rRNA-processing protein EBP2 homolog OS=Arabidopsis thaliana GN=At3g22660 PE=2 SV=1	1	1	33.205	0	13.941	3.8	1042500	86873	8	1921
Q9LUQ6	Q9LUQ6	60S ribosomal protein L19-2	RPL19B	>sp|Q9LUQ6|RL192_ARATH 60S ribosomal protein L19-2 OS=Arabidopsis thaliana GN=RPL19B PE=2 SV=1	1	1	24.329	0	35.459	11.5	974300	162380	17	1922
Q9LUT2	Q9LUT2	S-adenosylmethionine synthase 4	METK4	>sp|Q9LUT2|METK4_ARATH S-adenosylmethionine synthase 4 OS=Arabidopsis thaliana GN=METK4 PE=1 SV=1	1	12	42.795	0	323.31	43.5	214080000	10704000	123	1923
Q9LV03	Q9LV03	Glutamate synthase 1 [NADH], chloroplastic	GLT1	>sp|Q9LV03|GLUT1_ARATH Glutamate synthase 1 [NADH], chloroplastic OS=Arabidopsis thaliana GN=GLT1 PE=2 SV=2	1	2	241.9	0	51.065	1.4	1292300	10421	11	1924
Q9LV21	Q9LV21	T-complex protein 1 subunit delta	At3g18190	>sp|Q9LV21|TCPD_ARATH T-complex protein 1 subunit delta OS=Arabidopsis thaliana GN=CCT4 PE=1 SV=1	1	6	57.775	0	60.133	13.1	5057600	153260	16	1926
Q9LV33;Q9LV34-2;Q9LV34	Q9LV33;Q9LV34-2;Q9LV34	Beta-glucosidase 44;Beta-glucosidase 43	BGLU44;BGLU43	>sp|Q9LV33|BGL44_ARATH Beta-glucosidase 44 OS=Arabidopsis thaliana GN=BGLU44 PE=2 SV=1;>sp|Q9LV34-2|BGL43_ARATH Isoform of Q9LV34, Isoform 2 of Beta-glucosidase 43 OS=Arabidopsis thaliana GN=BGLU43;>sp|Q9LV34|BGL43_ARATH Beta-glucosidase 43 OS=Arabidopsis	3	1	58.983	0	41.429	3.1	1396000	51703	8	1927
Q9LV35;Q9ZU34	Q9LV35			>tr|Q9LV35|Q9LV35_ARATH WD40 domain-containing protein OS=Arabidopsis thaliana GN=At3g18060 PE=2 SV=1	2	6	66.041	0	114.15	12.2	21498000	632280	26	1928
Q9LV77;Q9LV77-2;F4KGS3;Q9LFU1	Q9LV77;Q9LV77-2	Asparagine synthetase [glutamine-hydrolyzing] 2	ASN2	>sp|Q9LV77|ASNS2_ARATH Asparagine synthetase [glutamine-hydrolyzing] 2 OS=Arabidopsis thaliana GN=ASN2 PE=2 SV=1;>sp|Q9LV77-2|ASNS2_ARATH Isoform of Q9LV77, Isoform 2 of Asparagine synthetase [glutamine-hydrolyzing] 2 OS=Arabidopsis thaliana GN=ASN2	4	6	65.029	0	140.11	14.7	15745000	656050	39	1929
Q9LVA4	Q9LVA4		MMI9.18	>tr|Q9LVA4|Q9LVA4_ARATH Invertase/pectin methylesterase inhibitor family protein / DC 1.2-like protein OS=Arabidopsis thaliana GN=MMI9.18 PE=2 SV=1	1	2	22.179	0	13.797	6.4	3186900	531150	4	1931
Q9LVC5	Q9LVC5		At5g57330	>tr|Q9LVC5|Q9LVC5_ARATH Apospory-associated protein C OS=Arabidopsis thaliana GN=At5g57330 PE=1 SV=1	1	2	35.447	0	38.561	6.1	2771700	145880	10	1932
Q9LVI9	Q9LVI9		PYD1	>sp|Q9LVI9|DPYD_ARATH Dihydropyrimidine dehydrogenase (NADP(+)), chloroplastic OS=Arabidopsis thaliana GN=PYD1 PE=1 SV=1	1	1	46.846	0	17.434	2.1	1182400	45477	6	1934
Q9LVM5-2	Q9LVM5-2			>sp|Q9LVM5-2|TTHL_ARATH Isoform of Q9LVM5, Isoform 2 of Uric acid degradation bifunctional protein TTL OS=Arabidopsis thaliana GN=TTL	1	1	34.148	0.00049628	7.0986	6.8	855020	65771	4	1937
Q9LVQ0	Q9LVQ0	Pectinesterase 31	PME31	>sp|Q9LVQ0|PME31_ARATH Pectinesterase 31 OS=Arabidopsis thaliana GN=PME31 PE=1 SV=1	1	2	35.52	0	11.926	6.9	2754700	162040	3	1938
Q9LVT8;A8MQD7;A8MRX4	Q9LVT8;A8MQD7;A8MRX4		At5g47210	>tr|Q9LVT8|Q9LVT8_ARATH At5g47210 OS=Arabidopsis thaliana GN=At5g47210 PE=1 SV=1;>tr|A8MQD7|A8MQD7_ARATH Isoform of Q9LVT8, Hyaluronan / mRNA binding family protein OS=Arabidopsis thaliana GN=At5g47210 PE=1 SV=1;>tr|A8MRX4|A8MRX4_ARATH Isoform of Q9LVT8, A	3	17	37.999	0	323.31	38.7	308830000	15442000	128	1940
Q9LVV5	Q9LVV5	Thylakoid lumenal 15.0 kDa protein 2, chloroplastic		>sp|Q9LVV5|TL15B_ARATH Thylakoid lumenal 15.0 kDa protein 2, chloroplastic OS=Arabidopsis thaliana GN=At5g52970 PE=1 SV=2	1	1	24.569	0	9.0689	6.7	733760	66705	6	1941
Q9LVV6	Q9LVV6			>tr|Q9LVV6|Q9LVV6_ARATH At5g52960 OS=Arabidopsis thaliana GN=At5g52960 PE=1 SV=1	1	1	19.163	0	11.973	6.5	470270	39190	5	1942
Q9LVY1	Q9LVY1	Tyrosine aminotransferase	TAT	>sp|Q9LVY1|TAT_ARATH Tyrosine aminotransferase OS=Arabidopsis thaliana GN=TAT PE=2 SV=1	1	2	46.449	0	25.472	6.9	3931200	170920	11	1944
Q9LVZ8	Q9LVZ8	Protein LURP-one-related 12		>sp|Q9LVZ8|LOR12_ARATH Protein LURP-one-related 12 OS=Arabidopsis thaliana GN=At3g15810 PE=2 SV=1	1	1	24.817	0.00050429	7.3285	10	1480300	134580	1	1945
Q9LW52	Q9LW52		At3g23450	>tr|Q9LW52|Q9LW52_ARATH Genomic DNA, chromosome 3, P1 clone: MLM24 OS=Arabidopsis thaliana GN=At3g23450 PE=4 SV=1	1	6	34.865	0	68.978	69.5	154870000	4995800	51	1946
Q9LXC9	Q9LXC9	Soluble inorganic pyrophosphatase 1, chloroplastic	PPA1	>sp|Q9LXC9|IPYR6_ARATH Soluble inorganic pyrophosphatase 6, chloroplastic OS=Arabidopsis thaliana GN=PPA6 PE=1 SV=1	1	5	33.38	0	242.12	20	32222000	2301600	38	1952
Q9LXG1;B3H7J6	Q9LXG1;B3H7J6	40S ribosomal protein S9-1	RPS9B;At5g15200	>sp|Q9LXG1|RS91_ARATH 40S ribosomal protein S9-1 OS=Arabidopsis thaliana GN=RPS9B PE=1 SV=1;>tr|B3H7J6|B3H7J6_ARATH Isoform of Q9LXG1, 40S ribosomal protein S9-1 OS=Arabidopsis thaliana GN=At5g15200 PE=1 SV=1	2	8	23.036	0	133.87	39.4	102420000	9311000	63	1955
Q9SJH7;Q9LXS6	Q9SJH7;Q9LXS6	Citrate synthase 3, peroxisomal;Citrate synthase 2, peroxisomal	CSY3;CSY2	>sp|Q9SJH7|CISY3_ARATH Citrate synthase 3, peroxisomal OS=Arabidopsis thaliana GN=CSY3 PE=2 SV=1;>sp|Q9LXS6|CISY2_ARATH Citrate synthase 2, peroxisomal OS=Arabidopsis thaliana GN=CSY2 PE=2 SV=1	2	1	56.175	0	15.457	2.6	1329300	57795	3	1958
Q9LXT3;Q9SJI8	Q9LXT3;Q9SJI8	Multiprotein-bridging factor 1b;Multiprotein-bridging factor 1a	MBF1B;MBF1A	>sp|Q9LXT3|MBF1B_ARATH Multiprotein-bridging factor 1b OS=Arabidopsis thaliana GN=MBF1B PE=2 SV=1;>sp|Q9SJI8|MBF1A_ARATH Multiprotein-bridging factor 1a OS=Arabidopsis thaliana GN=MBF1A PE=2 SV=1	2	1	15.582	0	48.374	12	1335300	148360	11	1959
Q9LXT5;Q8S8D2	Q9LXT5		T20N10_10	>tr|Q9LXT5|Q9LXT5_ARATH Putative uncharacterized protein At3g58660 OS=Arabidopsis thaliana GN=T20N10_10 PE=2 SV=1	2	2	49.97	0	18.514	6.1	1433400	79634	5	1960
Q9LY14;Q9FKF7	Q9LY14	Peptide methionine sulfoxide reductase A3	MSRA3	>sp|Q9LY14|MSRA3_ARATH Peptide methionine sulfoxide reductase A3 OS=Arabidopsis thaliana GN=MSRA3 PE=1 SV=1	2	2	22.545	0	46.703	10.9	4317400	479710	10	1963
Q9LY15	Q9LY15	Peptide methionine sulfoxide reductase A2	MRSA2	>sp|Q9LY15|MSRA2_ARATH Peptide methionine sulfoxide reductase A2 OS=Arabidopsis thaliana GN=MRSA2 PE=1 SV=1	1	2	24.434	0	12.852	10.1	1322400	165300	6	1964
Q9LY66;F4J296	Q9LY66;F4J296	50S ribosomal protein L1, chloroplastic;Ribosomal protein	RPL1;At3g63490	>sp|Q9LY66|RK1_ARATH 50S ribosomal protein L1, chloroplastic OS=Arabidopsis thaliana GN=RPL1 PE=1 SV=1;>tr|F4J296|F4J296_ARATH Isoform of Q9LY66, Ribosomal protein OS=Arabidopsis thaliana GN=At3g63490 PE=1 SV=1	2	3	37.632	0	120.76	12.4	5356800	315110	29	1965
Q9LYA5	Q9LYA5		F18O22_30	>tr|Q9LYA5|Q9LYA5_ARATH Putative uncharacterized protein At5g14240 OS=Arabidopsis thaliana GN=F18O22_30 PE=2 SV=1	1	2	28.749	0	19.337	9	1777400	118490	6	1967
Q9LYA9	Q9LYA9	Chloroplast stem-loop binding protein of 41 kDa a, chloroplastic	CSP41A	>sp|Q9LYA9|CP41A_ARATH Chloroplast stem-loop binding protein of 41 kDa a, chloroplastic OS=Arabidopsis thaliana GN=CSP41A PE=1 SV=1	1	7	43.929	0	123.25	17.5	30508000	1271200	58	1968
Q9LYE7;Q8LAR0	Q9LYE7		F15N18_10	>tr|Q9LYE7|Q9LYE7_ARATH Putative uncharacterized protein At5g11420 OS=Arabidopsis thaliana GN=F15N18_10 PE=2 SV=1	2	4	39.64	0	26.971	12	3029900	233070	9	1970
Q9LYG2	Q9LYG2		T22P22_70	>tr|Q9LYG2|Q9LYG2_ARATH Putative uncharacterized protein At5g11680 OS=Arabidopsis thaliana GN=T22P22_70 PE=2 SV=1	1	2	23.106	0	23.899	8.7	2436300	187410	6	1972
Q9LYG3;Q9XGZ0	Q9LYG3	NADP-dependent malic enzyme 2	NADP-ME2	>sp|Q9LYG3|MAOP2_ARATH NADP-dependent malic enzyme 2 OS=Arabidopsis thaliana GN=NADP-ME2 PE=1 SV=1	2	9	64.412	0	323.31	19.4	48443000	1614800	48	1973
Q9LYK9	Q9LYK9	40S ribosomal protein S26-3	RPS26C	>sp|Q9LYK9|RS263_ARATH 40S ribosomal protein S26-3 OS=Arabidopsis thaliana GN=RPS26C PE=2 SV=1	1	5	14.628	0	164.97	36.9	98926000	19785000	41	1974
Q9LYT7	Q9LYT7	3-isopropylmalate dehydratase small subunit 2	IPMI1	>sp|Q9LYT7|LEUD2_ARATH 3-isopropylmalate dehydratase small subunit 2 OS=Arabidopsis thaliana GN=IPMI1 PE=1 SV=1	1	2	27.208	0	27.753	11.9	2118000	117670	7	1978
Q9LZ06	Q9LZ06	Glutathione S-transferase L3	GSTL3	>sp|Q9LZ06|GSTL3_ARATH Glutathione S-transferase L3 OS=Arabidopsis thaliana GN=GSTL3 PE=2 SV=1	1	2	27.09	0	32.148	11.9	3268800	192280	10	1980
Q9LZ23;F4JXP5	Q9LZ23		T1E3_100	>sp|Q9LZ23|ACR12_ARATH ACT domain-containing protein ACR12 OS=Arabidopsis thaliana GN=ACR12 PE=2 SV=1	2	6	33.242	0	60.758	21.6	21263000	1181300	34	1981
Q9LZ31	Q9LZ31	Cytochrome P450 77A4	CYP77A4	>sp|Q9LZ31|C77A4_ARATH Cytochrome P450 77A4 OS=Arabidopsis thaliana GN=CYP77A4 PE=2 SV=1	1	1	58.137	0	9.2283	2.5	1767500	73646	16	1982
Q9LZ57	Q9LZ57	60S ribosomal protein L36-3	RPL36C	>sp|Q9LZ57|RL363_ARATH 60S ribosomal protein L36-3 OS=Arabidopsis thaliana GN=RPL36C PE=3 SV=1	1	4	12.189	0	45.724	28.7	16123000	4030700	16	1983
Q9LZ66	Q9LZ66	Sulfite reductase [ferredoxin], chloroplastic	SIR	>sp|Q9LZ66|SIR_ARATH Assimilatory sulfite reductase (ferredoxin), chloroplastic OS=Arabidopsis thaliana GN=SIR PE=1 SV=1	1	2	71.949	0	25.485	3.1	2236100	82820	5	1985
Q9LZ82;Q9LZ82-2	Q9LZ82;Q9LZ82-2		T32M21_30	>sp|Q9LZ82|BTR1_ARATH Protein BTR1 OS=Arabidopsis thaliana GN=BTR1 PE=1 SV=1;>sp|Q9LZ82-2|BTR1_ARATH Isoform of Q9LZ82, Isoform BTR1L of Protein BTR1 OS=Arabidopsis thaliana GN=BTR1	2	6	33.82	0	169.02	22	46805000	2463400	37	1986
Q9LZ83	Q9LZ83		T32M21_20	>tr|Q9LZ83|Q9LZ83_ARATH AT5G04420 protein OS=Arabidopsis thaliana GN=T32M21_20 PE=1 SV=1	1	1	56.659	0	18.45	3.5	89968	3460.3	3	1987
Q9LZF2	Q9LZF2		F12E4_110	>tr|Q9LZF2|Q9LZF2_ARATH Acylphosphatase family protein OS=Arabidopsis thaliana GN=F12E4_110 PE=3 SV=1	1	1	18.888	0	24.644	12.3	2351500	293940	4	1989
Q9LZF5	Q9LZF5	Lectin-like protein At5g03350		>sp|Q9LZF5|LECT6_ARATH Lectin-like protein At5g03350 OS=Arabidopsis thaliana GN=At5g03350 PE=1 SV=1	1	2	30.162	0	44.496	14.6	3295900	253530	14	1990
Q9LZG0	Q9LZG0	Adenosine kinase 2	ADK2	>sp|Q9LZG0|ADK2_ARATH Adenosine kinase 2 OS=Arabidopsis thaliana GN=ADK2 PE=1 SV=1	1	5	37.846	0	90.641	20.6	26342000	1646400	7	1991
Q9LZP9	Q9LZP9	Calvin cycle protein CP12-2, chloroplastic	CP12-2	>sp|Q9LZP9|CP122_ARATH Calvin cycle protein CP12-2, chloroplastic OS=Arabidopsis thaliana GN=CP12-2 PE=1 SV=1	1	1	14.167	0.00048614	6.8656	9.9	14461000	2410200	8	1993
Q9LZS3	Q9LZS3	1,4-alpha-glucan-branching enzyme 2-2, chloroplastic/amyloplastic	SBE2.2	>sp|Q9LZS3|GLGB2_ARATH 1,4-alpha-glucan-branching enzyme 2-2, chloroplastic/amyloplastic OS=Arabidopsis thaliana GN=SBE2.2 PE=2 SV=1	1	2	92.59	0	47.452	4.7	4444200	111100	12	1994
Q9M047;Q9M047-2;O04193;F4IY33;O80839-2;O80839	Q9M047;Q9M047-2;O04193		F1I16_180;At2g39900	>sp|Q9M047|WLI2B_ARATH LIM domain-containing protein WLIM2b OS=Arabidopsis thaliana GN=WLIM2B PE=1 SV=1;>sp|Q9M047-2|WLI2B_ARATH Isoform of Q9M047, Isoform 2 of LIM domain-containing protein WLIM2b OS=Arabidopsis thaliana GN=WLIM2B;>sp|O04193|WLI2A_ARATH L	6	3	21.663	0	24.744	18.6	2939700	209980	6	1995
Q9M060	Q9M060	Eukaryotic translation initiation factor 6-2	EIF6-2	>sp|Q9M060|IF62_ARATH Eukaryotic translation initiation factor 6-2 OS=Arabidopsis thaliana GN=EIF6-2 PE=2 SV=1	1	1	26.482	0	18.177	4.5	1665200	185020	8	1996
Q9M084	Q9M084		At4g31180	>sp|Q9M084|SYDC2_ARATH Aspartate--tRNA ligase 2, cytoplasmic OS=Arabidopsis thaliana GN=IBI1 PE=1 SV=1	1	4	62.917	0	119.99	8.6	8137500	246590	30	1997
Q9M0A5;Q9M0A7	Q9M0A5;Q9M0A7		At4g30550;At4g30530	>tr|Q9M0A5|Q9M0A5_ARATH Gamma-glutamyl peptidase 3 OS=Arabidopsis thaliana GN=At4g30550 PE=4 SV=1;>tr|Q9M0A7|Q9M0A7_ARATH AT4g30530/F17I23_130 OS=Arabidopsis thaliana GN=At4g30530 PE=2 SV=1	2	1	28.224	0	15.492	3.6	665060	55422	5	1998
Q9M0E2	Q9M0E2	60S ribosomal protein L28-2	RPL28C	>sp|Q9M0E2|RL282_ARATH 60S ribosomal protein L28-2 OS=Arabidopsis thaliana GN=RPL28C PE=2 SV=1	1	3	15.91	0	60.335	18.9	15191000	2170200	24	1999
Q9M0F4	Q9M0F4		At4g29270	>tr|Q9M0F4|Q9M0F4_ARATH Acid phosphatase-like protein OS=Arabidopsis thaliana GN=At4g29270 PE=2 SV=1	1	8	28.746	0	184.07	29.3	323080000	21539000	67	2000
Q9M0F5	Q9M0F5		At4g29260	>tr|Q9M0F5|Q9M0F5_ARATH Acid phosphatase-like protein OS=Arabidopsis thaliana GN=At4g29260 PE=2 SV=1	1	4	28.906	0	143.94	23.5	9223200	709480	11	2001
Q9M0S5	Q9M0S5	Isoamylase 3, chloroplastic	ISA3	>sp|Q9M0S5|ISOA3_ARATH Isoamylase 3, chloroplastic OS=Arabidopsis thaliana GN=ISA3 PE=2 SV=2	1	2	86.321	0	84.677	3.4	1185500	33871	15	2002
Q9M0X9	Q9M0X9	4-coumarate--CoA ligase-like 7	4CLL7	>sp|Q9M0X9|4CLL7_ARATH 4-coumarate--CoA ligase-like 7 OS=Arabidopsis thaliana GN=4CLL7 PE=1 SV=1	1	3	59.849	0	115.28	7.7	2515800	104820	19	2003
Q9M0Y6	Q9M0Y6	Putative PAP-specific phosphatase, mitochondrial		>sp|Q9M0Y6|DPNPM_ARATH Putative PAP-specific phosphatase, mitochondrial OS=Arabidopsis thaliana GN=At4g05090 PE=2 SV=1	1	1	43.53	0	20.069	4.8	1760100	92637	7	2004
Q9M0Y8	Q9M0Y8	Vesicle-fusing ATPase	NSF	>sp|Q9M0Y8|NSF_ARATH Vesicle-fusing ATPase OS=Arabidopsis thaliana GN=NSF PE=2 SV=2	1	4	81.486	0	53.098	6.1	3011200	75281	21	2005
Q9M158	Q9M158	Rhodanese-like domain-containing protein 4, chloroplastic	STR4	>sp|Q9M158|STR4_ARATH Rhodanese-like domain-containing protein 4, chloroplastic OS=Arabidopsis thaliana GN=STR4 PE=1 SV=2	1	1	49.387	0	43.773	2.8	1171200	58559	4	2007
Q9M1G8	Q9M1G8	DJ-1 protein homolog F	DJ1F	>sp|Q9M1G8|DJ1F_ARATH DJ-1 protein homolog F OS=Arabidopsis thaliana GN=DJ1F PE=1 SV=1	1	1	43.142	0	18.838	2.8	1505900	83662	8	2008
Q9M1Q0	Q9M1Q0		T17J13.200	>tr|Q9M1Q0|Q9M1Q0_ARATH At3g62240 OS=Arabidopsis thaliana GN=T17J13.200 PE=1 SV=1	1	1	90.223	0.00047483	6.6605	2.1	139990	3181.6	1	2011
Q9M1R2	Q9M1R2		T17J13.80	>sp|Q9M1R2|SYPC_ARATH Proline--tRNA ligase, cytoplasmic OS=Arabidopsis thaliana GN=At3g62120 PE=2 SV=1	1	7	60.755	0	151.68	16.8	22879000	693300	37	2012
Q9M1X2	Q9M1X2	Fatty-acid-binding protein 1	FAP1	>sp|Q9M1X2|FAP1_ARATH Fatty-acid-binding protein 1 OS=Arabidopsis thaliana GN=FAP1 PE=1 SV=1	1	2	30.394	0	31.738	7.2	5580300	372020	10	2014
Q9M1X3	Q9M1X3		F16M2_10	>tr|Q9M1X3|Q9M1X3_ARATH AT3g63160/F16M2_10 OS=Arabidopsis thaliana GN=F16M2_10 PE=1 SV=1	1	1	7.2563	0.00048008	6.7609	13	577440	192480	1	2015
Q9M1X8	Q9M1X8		F24G16.250	>tr|Q9M1X8|Q9M1X8_ARATH Nucleic acid-binding, OB-fold-like protein OS=Arabidopsis thaliana GN=F24G16.250 PE=2 SV=1	1	2	29.745	0	20.201	11	1705300	113690	4	2016
Q9M281	Q9M281		T22K7_120	>tr|Q9M281|Q9M281_ARATH Putative uncharacterized protein T22K7_120 OS=Arabidopsis thaliana GN=T22K7_120 PE=4 SV=1	1	1	8.4729	0.0081897	6.015	13.5	51939000	17313000	14	2017
Q9M2E0	Q9M2E0	DEAD-box ATP-dependent RNA helicase 12	RH12	>sp|Q9M2E0|RH12_ARATH DEAD-box ATP-dependent RNA helicase 12 OS=Arabidopsis thaliana GN=RH12 PE=2 SV=1	1	4	56.774	0	20.189	12.4	4880400	187710	9	2019
Q9M2V1	Q9M2V1		T12E18_50	>tr|Q9M2V1|Q9M2V1_ARATH AT3g54360/T12E18_50 OS=Arabidopsis thaliana GN=T12E18_50 PE=2 SV=1	1	2	44.53	0	31.888	5.9	1554600	53606	8	2022
Q9M328;Q8LC99	Q9M328;Q8LC99		F5K20_290;At3g53990	>tr|Q9M328|Q9M328_ARATH AT3G53990 protein OS=Arabidopsis thaliana GN=F5K20_290 PE=2 SV=1;>tr|Q8LC99|Q8LC99_ARATH Isoform of Q9M328, Adenine nucleotide alpha hydrolases-like superfamily protein OS=Arabidopsis thaliana GN=At3g53990 PE=2 SV=1	2	3	17.793	0	41.851	28.8	4281800	389260	11	2024
Q9M336-2;Q9M336	Q9M336-2;Q9M336	Uracil phosphoribosyltransferase, chloroplastic	UPP	>sp|Q9M336-2|UPP_ARATH Isoform of Q9M336, Isoform 2 of Uracil phosphoribosyltransferase, chloroplastic OS=Arabidopsis thaliana GN=UPP;>sp|Q9M336|UPP_ARATH Uracil phosphoribosyltransferase, chloroplastic OS=Arabidopsis thaliana GN=UPP PE=1 SV=1	2	4	25.161	0	76.135	26	11453000	636280	14	2025
Q9M337	Q9M337	40S ribosomal protein S21-1	RPS21B	>sp|Q9M337|RS211_ARATH 40S ribosomal protein S21-1 OS=Arabidopsis thaliana GN=RPS21B PE=1 SV=1	1	3	9.0741	0	44.679	37.8	2605200	1302600	9	2026
Q9M352-2;Q9M352;O80929	Q9M352-2;Q9M352;O80929	60S ribosomal protein L36-2;60S ribosomal protein L36-1	RPL36B;RPL36A	>sp|Q9M352-2|RL362_ARATH Isoform of Q9M352, Isoform 2 of 60S ribosomal protein L36-2 OS=Arabidopsis thaliana GN=RPL36B;>sp|Q9M352|RL362_ARATH 60S ribosomal protein L36-2 OS=Arabidopsis thaliana GN=RPL36B PE=2 SV=1;>sp|O80929|RL361_ARATH 60S ribosomal prote	3	4	11.68	0	13.921	28.2	1599000	319800	5	2028
Q9M385	Q9M385	50S ribosomal protein L17, chloroplastic	RPL17	>sp|Q9M385|RK17_ARATH 50S ribosomal protein L17, chloroplastic OS=Arabidopsis thaliana GN=RPL17 PE=2 SV=1	1	4	23.481	0	43.469	16.1	46181000	5131300	17	2030
Q9M3B8	Q9M3B8		T26I12.220	>tr|Q9M3B8|Q9M3B8_ARATH Phragmoplastin interacting protein 1 OS=Arabidopsis thaliana GN=T26I12.220 PE=4 SV=1	1	1	65.996	0.0036782	6.3652	2.7	456360	15212	1	2031
Q9M591;F4J0U9	Q9M591;F4J0U9	Magnesium-protoporphyrin IX monomethyl ester [oxidative] cyclase, chloroplastic	CRD1	>sp|Q9M591|CRD1_ARATH Magnesium-protoporphyrin IX monomethyl ester [oxidative] cyclase, chloroplastic OS=Arabidopsis thaliana GN=CRD1 PE=1 SV=2;>tr|F4J0U9|F4J0U9_ARATH Isoform of Q9M591, Magnesium-protoporphyrin IX monomethyl ester [oxidative] cyclase OS=A	2	1	47.63	0	14.11	2.4	779890	35449	7	2035
Q9M5K2	Q9M5K2	Dihydrolipoyl dehydrogenase 2, mitochondrial	LPD2	>sp|Q9M5K2|DLDH2_ARATH Dihydrolipoyl dehydrogenase 2, mitochondrial OS=Arabidopsis thaliana GN=LPD2 PE=1 SV=1	1	7	53.985	0	42.684	17.8	2856600	98502	17	2037
Q9M5K3	Q9M5K3	Dihydrolipoyl dehydrogenase 1, mitochondrial	LPD1	>sp|Q9M5K3|DLDH1_ARATH Dihydrolipoyl dehydrogenase 1, mitochondrial OS=Arabidopsis thaliana GN=LPD1 PE=1 SV=2	1	9	53.987	0	250.92	22.3	48576000	1734800	74	2038
Q9M7T0	Q9M7T0	Peroxiredoxin-2F, mitochondrial	PRXIIF	>sp|Q9M7T0|PRX2F_ARATH Peroxiredoxin-2F, mitochondrial OS=Arabidopsis thaliana GN=PRXIIF PE=1 SV=2	1	3	21.445	0	45.477	20.4	7853700	654480	18	2039
Q9M7X9-2;Q9M7X9	Q9M7X9-2;Q9M7X9	Thioredoxin-like protein CITRX, chloroplastic		>sp|Q9M7X9-2|CITRX_ARATH Isoform of Q9M7X9, Isoform 2 of Thioredoxin-like protein CITRX, chloroplastic OS=Arabidopsis thaliana GN=CITRX;>sp|Q9M7X9|CITRX_ARATH Thioredoxin-like protein CITRX, chloroplastic OS=Arabidopsis thaliana GN=CITRX PE=1 SV=1	2	1	19.413	0	11.08	7.1	509020	72718	1	2040
Q9M876	Q9M876		F16B3.29	>sp|Q9M876|SYYM_ARATH Tyrosine--tRNA ligase, chloroplastic/mitochondrial OS=Arabidopsis thaliana GN=EMB2768 PE=2 SV=1	1	2	56.618	0	55.151	3.7	2007500	59045	16	2041
Q9M884	Q9M884	Mannose-6-phosphate isomerase 1	PMI1	>sp|Q9M884|MPI1_ARATH Mannose-6-phosphate isomerase 1 OS=Arabidopsis thaliana GN=PMI1 PE=1 SV=1	1	1	48.565	0.0044783	6.213	2.1	2349000	138170	1	2042
Q9M885	Q9M885	40S ribosomal protein S7-2	RPS7B	>sp|Q9M885|RS72_ARATH 40S ribosomal protein S7-2 OS=Arabidopsis thaliana GN=RPS7B PE=2 SV=1	1	3	22.196	0	14.306	20.9	3172300	396530	4	2043
Q9M888;Q8L7N0	Q9M888;Q8L7N0		F16B3.16;At5g16070	>sp|Q9M888|TCPZA_ARATH T-complex protein 1 subunit zeta 1 OS=Arabidopsis thaliana GN=CCT6A PE=1 SV=1;>sp|Q8L7N0|TCPZB_ARATH T-complex protein 1 subunit zeta 2 OS=Arabidopsis thaliana GN=CCT6B PE=1 SV=1	2	7	58.949	0	85.226	15.9	14733000	508040	32	2044
Q9M8D3	Q9M8D3	Probable phosphoribosylformylglycinamidine synthase, chloroplastic/mitochondrial		>sp|Q9M8D3|PUR4_ARATH Probable phosphoribosylformylglycinamidine synthase, chloroplastic/mitochondrial OS=Arabidopsis thaliana GN=At1g74260 PE=2 SV=3	1	5	153.95	0	124.75	4.6	7117300	96179	33	2045
Q9M8L6	Q9M8L6		T21F11.27	>tr|Q9M8L6|Q9M8L6_ARATH At1g80480 OS=Arabidopsis thaliana GN=T21F11.27 PE=2 SV=1	1	3	49.487	0	67.232	8.1	10385000	494540	16	2046
Q9M8R9	Q9M8R9	Putative 4-hydroxy-4-methyl-2-oxoglutarate aldolase 1		>sp|Q9M8R9|RRAA1_ARATH Putative 4-hydroxy-4-methyl-2-oxoglutarate aldolase 1 OS=Arabidopsis thaliana GN=At3g02770 PE=2 SV=1	1	1	17.836	0	22.735	5.4	1973000	197300	11	2048
Q9M9H3	Q9M9H3		F14O23.11	>tr|Q9M9H3|Q9M9H3_ARATH F14O23.11 protein OS=Arabidopsis thaliana GN=F14O23.11 PE=2 SV=1	1	1	19.578	0	7.6808	8.5	872290	87229	1	2049
Q9M9K1	Q9M9K1	Probable 2,3-bisphosphoglycerate-independent phosphoglycerate mutase 2		>sp|Q9M9K1|PMG2_ARATH Probable 2,3-bisphosphoglycerate-independent phosphoglycerate mutase 2 OS=Arabidopsis thaliana GN=At3g08590 PE=1 SV=1	1	28	60.763	0	323.31	60.7	1740800000	54399000	333	2050
Q9M9P3	Q9M9P3	Probable UTP--glucose-1-phosphate uridylyltransferase 2		>sp|Q9M9P3|UGPA2_ARATH Probable UTP--glucose-1-phosphate uridylyltransferase 2 OS=Arabidopsis thaliana GN=At3g03250 PE=1 SV=1	1	13	51.738	0	256.02	33.9	30535000	1090500	59	2051
Q9M9S3	Q9M9S3	Single-stranded DNA-binding protein WHY1, chloroplastic	WHY1	>sp|Q9M9S3|WHY1_ARATH Single-stranded DNA-binding protein WHY1, chloroplastic OS=Arabidopsis thaliana GN=WHY1 PE=1 SV=1	1	2	29.058	0	21.77	8.7	3236000	231140	5	2053
Q9M9W1	Q9M9W1	60S ribosomal protein L22-2	RPL22B	>sp|Q9M9W1|RL222_ARATH 60S ribosomal protein L22-2 OS=Arabidopsis thaliana GN=RPL22B PE=2 SV=1	1	6	14.018	0	140.12	43.5	76250000	12708000	17	2054
Q9MA55;Q9MA55-2	Q9MA55;Q9MA55-2	Acyl-CoA-binding domain-containing protein 4	ACBP4	>sp|Q9MA55|ACBP4_ARATH Acyl-CoA-binding domain-containing protein 4 OS=Arabidopsis thaliana GN=ACBP4 PE=1 SV=1;>sp|Q9MA55-2|ACBP4_ARATH Isoform of Q9MA55, Isoform 2 of Acyl-CoA-binding domain-containing protein 4 OS=Arabidopsis thaliana GN=ACBP4	2	1	73.074	0	32.907	1.8	368940	9223.4	6	2055
Q9MA79	Q9MA79	Fructose-1,6-bisphosphatase, cytosolic		>sp|Q9MA79|F16P2_ARATH Fructose-1,6-bisphosphatase, cytosolic OS=Arabidopsis thaliana GN=At1g43670 PE=2 SV=1	1	3	37.287	0	315.93	11.7	4317600	287840	28	2056
Q9MAB3	Q9MAB3	Probable nucleolar protein 5-2	NOP5-2	>sp|Q9MAB3|NOP5B_ARATH Probable nucleolar protein 5-2 OS=Arabidopsis thaliana GN=NOP5-2 PE=2 SV=1	1	2	59.002	0	154.3	5.4	7008000	269540	14	2057
Q9MAH3	Q9MAH3	Protein DJ-1 homolog B	DJ1B	>sp|Q9MAH3|DJ1B_ARATH Protein DJ-1 homolog B OS=Arabidopsis thaliana GN=DJ1B PE=1 SV=1	1	3	46.99	0	30.701	10.3	12150000	639460	20	2060
Q9SEI3;Q9MAK9;B3H533	Q9SEI3;Q9MAK9;B3H533	26S protease regulatory subunit 10B homolog A;26S protease regulatory subunit S10B homolog B	RPT4A;RPT4B;At1g45000	>sp|Q9SEI3|PS10A_ARATH 26S protease regulatory subunit 10B homolog A OS=Arabidopsis thaliana GN=RPT4A PE=1 SV=1;>sp|Q9MAK9|PS10B_ARATH 26S protease regulatory subunit S10B homolog B OS=Arabidopsis thaliana GN=RPT4B PE=1 SV=1;>tr|B3H533|B3H533_ARATH Isoform	3	2	44.816	0	41.396	6	2394800	104120	7	2061
Q9MAP3	Q9MAP3	50S ribosomal protein L11, chloroplastic	RPL11	>sp|Q9MAP3|RK11_ARATH 50S ribosomal protein L11, chloroplastic OS=Arabidopsis thaliana GN=RPL11 PE=2 SV=1	1	3	23.148	0	64.823	18.5	36198000	2585600	22	2062
Q9MAT3	Q9MAT3		F13M7.16	>tr|Q9MAT3|Q9MAT3_ARATH F13M7.16 protein OS=Arabidopsis thaliana GN=F13M7.16 PE=2 SV=1	1	2	46.603	0	18.495	4.8	5579900	371990	5	2064
Q9MB58	Q9MB58	6-phosphofructo-2-kinase/fructose-2,6-bisphosphatase;6-phosphofructo-2-kinase;Fructose-2,6-bisphosphatase	FKFBP	>sp|Q9MB58|F26_ARATH 6-phosphofructo-2-kinase/fructose-2,6-bisphosphatase OS=Arabidopsis thaliana GN=FKFBP PE=1 SV=1	1	1	82.558	0	17.692	1.6	211810	5573.8	5	2065
Q9S702	Q9S702	Aspartokinase 3, chloroplastic	AK3	>sp|Q9S702|AK3_ARATH Aspartokinase 3, chloroplastic OS=Arabidopsis thaliana GN=AK3 PE=1 SV=1	1	4	61.215	0.0044863	6.22	7.9	746590	24084	1	2068
Q9S709;A8MRI1;Q9FMY5	Q9S709;A8MRI1;Q9FMY5	Splicing factor U2af small subunit A;Splicing factor U2af small subunit B	U2AF35A;ATU2AF35A;U2AF35B	>sp|Q9S709|U2AFA_ARATH Splicing factor U2af small subunit A OS=Arabidopsis thaliana GN=U2AF35A PE=1 SV=1;>tr|A8MRI1|A8MRI1_ARATH Isoform of Q9S709, Splicing factor U2af small subunit A OS=Arabidopsis thaliana GN=ATU2AF35A PE=4 SV=1;>sp|Q9FMY5|U2AFB_ARATH S	3	1	34.572	0	13.886	4.1	2789400	253580	9	2069
Q9S726	Q9S726	Probable ribose-5-phosphate isomerase 3, chloroplastic	RPI3	>sp|Q9S726|RPI3_ARATH Probable ribose-5-phosphate isomerase 3, chloroplastic OS=Arabidopsis thaliana GN=RPI3 PE=1 SV=1	1	4	29.305	0	130.09	21	75164000	4421400	40	2070
Q9S757;Q9S757-3;Q9S757-2	Q9S757;Q9S757-3;Q9S757-2	Bifunctional L-3-cyanoalanine synthase/cysteine synthase C1, mitochondrial	CYSC1	>sp|Q9S757|CYSC1_ARATH Bifunctional L-3-cyanoalanine synthase/cysteine synthase C1, mitochondrial OS=Arabidopsis thaliana GN=CYSC1 PE=1 SV=1;>sp|Q9S757-3|CYSC1_ARATH Isoform of Q9S757, Isoform 3 of Bifunctional L-3-cyanoalanine synthase/cysteine synthase C	3	3	39.927	0	36.379	8.4	4646600	258140	14	2071
Q9S7C0-2;Q9S7C0	Q9S7C0-2;Q9S7C0	Heat shock 70 kDa protein 14	HSP70-14	>sp|Q9S7C0-2|HSP7O_ARATH Isoform of Q9S7C0, Isoform 2 of Heat shock 70 kDa protein 14 OS=Arabidopsis thaliana GN=HSP70-14;>sp|Q9S7C0|HSP7O_ARATH Heat shock 70 kDa protein 14 OS=Arabidopsis thaliana GN=HSP70-14 PE=2 SV=1	2	7	87.316	0	17.28	11	1189500	27035	5	2073
Q9S7E4	Q9S7E4	Formate dehydrogenase, mitochondrial	FDH1	>sp|Q9S7E4|FDH_ARATH Formate dehydrogenase, mitochondrial OS=Arabidopsis thaliana GN=FDH1 PE=1 SV=1	1	3	42.409	0	66.139	8.3	4543000	216330	22	2074
Q9S7E6;Q9LM90	Q9S7E6		F15M4.20	>sp|Q9S7E6|SMD3A_ARATH Small nuclear ribonucleoprotein SmD3a OS=Arabidopsis thaliana GN=SMD3A PE=2 SV=1	2	3	13.812	0	23.188	26.6	23102000	3300300	15	2075
Q9S7H1;Q9SA56	Q9S7H1;Q9SA56	Photosystem I reaction center subunit II-1, chloroplastic;Photosystem I reaction center subunit II-2, chloroplastic	psaD1;PSAD2	>sp|Q9S7H1|PSAD1_ARATH Photosystem I reaction center subunit II-1, chloroplastic OS=Arabidopsis thaliana GN=psaD1 PE=1 SV=1;>sp|Q9SA56|PSAD2_ARATH Photosystem I reaction center subunit II-2, chloroplastic OS=Arabidopsis thaliana GN=PSAD2 PE=1 SV=1	2	2	22.598	0	25.405	13.9	2830500	217730	8	2077
Q9S7H4	Q9S7H4	Chorismate mutase 2	CM2	>sp|Q9S7H4|CM2_ARATH Chorismate mutase 2 OS=Arabidopsis thaliana GN=CM2 PE=1 SV=1	1	2	30.49	0	27.772	9.1	2383700	140220	7	2078
Q9S7L9	Q9S7L9	Cytochrome c oxidase subunit 6b-1	COX6B-1	>sp|Q9S7L9|CX6B1_ARATH Cytochrome c oxidase subunit 6b-1 OS=Arabidopsis thaliana GN=COX6B-1 PE=1 SV=1	1	1	21.195	0	7.3885	7.3	544110	68013	3	2080
Q9S7W4	Q9S7W4		F17A17.6	>tr|Q9S7W4|Q9S7W4_ARATH AT3g07720/F17A17_6 OS=Arabidopsis thaliana GN=F17A17.6 PE=2 SV=1	1	2	35.685	0	43.079	7.6	3483300	193520	13	2083
Q9S7Y7;F4J6T7	Q9S7Y7	Alpha-xylosidase 1	XYL1	>sp|Q9S7Y7|XYL1_ARATH Alpha-xylosidase 1 OS=Arabidopsis thaliana GN=XYL1 PE=1 SV=1	2	3	102.4	0	66.569	4.4	3427100	76158	13	2085
Q9S7Z3;Q9ZWB7	Q9S7Z3	Glutathione gamma-glutamylcysteinyltransferase 1	PCS1	>sp|Q9S7Z3|PCS1_ARATH Glutathione gamma-glutamylcysteinyltransferase 1 OS=Arabidopsis thaliana GN=PCS1 PE=1 SV=1	2	2	54.474	0	218.39	7	2281100	87734	33	2086
Q9S829	Q9S829		F9E10.27	>sp|Q9S829|NDHO_ARATH NAD(P)H-quinone oxidoreductase subunit O, chloroplastic OS=Arabidopsis thaliana GN=ndhO PE=2 SV=1	1	1	17.657	0.0094461	6.0008	10.8	4289400	612770	2	2087
Q9S831;Q9S714	Q9S831	Photosystem I reaction center subunit IV A, chloroplastic	PSAE1	>sp|Q9S831|PSAE1_ARATH Photosystem I reaction center subunit IV A, chloroplastic OS=Arabidopsis thaliana GN=PSAE1 PE=1 SV=1	2	3	14.967	0	31.815	29.4	2586500	369500	8	2088
Q9S834	Q9S834	ATP-dependent Clp protease proteolytic subunit 5, chloroplastic	CLPP5	>sp|Q9S834|CLPP5_ARATH ATP-dependent Clp protease proteolytic subunit 5, chloroplastic OS=Arabidopsis thaliana GN=CLPP5 PE=1 SV=1	1	4	32.356	0	44.14	24.5	28734000	1795800	9	2089
Q9S850;F4JBZ5	Q9S850;F4JBZ5	Sulfite oxidase	SOX	>sp|Q9S850|SUOX_ARATH Sulfite oxidase OS=Arabidopsis thaliana GN=SOX PE=1 SV=1;>tr|F4JBZ5|F4JBZ5_ARATH Isoform of Q9S850, Sulfite oxidase OS=Arabidopsis thaliana GN=SOX PE=4 SV=1	2	3	43.329	0	23.74	7.1	3423700	148860	7	2091
Q9S9N9;A8MQW5	Q9S9N9;A8MQW5	Cinnamoyl-CoA reductase 1	CCR1	>sp|Q9S9N9|CCR1_ARATH Cinnamoyl-CoA reductase 1 OS=Arabidopsis thaliana GN=CCR1 PE=1 SV=1;>tr|A8MQW5|A8MQW5_ARATH Isoform of Q9S7D9, Cinnamoyl coa reductase 1 OS=Arabidopsis thaliana GN=CCR1 PE=1 SV=1	2	6	37.488	0	112.86	20.6	6439600	357760	26	2093
Q9S9P1	Q9S9P1	40S ribosomal protein S12-1	RPS12A	>sp|Q9S9P1|RS121_ARATH 40S ribosomal protein S12-1 OS=Arabidopsis thaliana GN=RPS12A PE=2 SV=1	1	1	15.377	0	17.306	9.7	1436600	159620	9	2094
Q9S9W2	Q9S9W2		T1J24.9	>sp|Q9S9W2|SDRA_ARATH Short-chain dehydrogenase/reductase SDRA OS=Arabidopsis thaliana GN=SDRA PE=1 SV=1	1	2	26.765	0	13.798	9.8	1339600	121780	2	2095
Q9SA18	Q9SA18	Bifunctional aspartokinase/homoserine dehydrogenase 1, chloroplastic;Aspartokinase;Homoserine dehydrogenase	AKHSDH1	>sp|Q9SA18|AKH1_ARATH Bifunctional aspartokinase/homoserine dehydrogenase 1, chloroplastic OS=Arabidopsis thaliana GN=AKHSDH1 PE=1 SV=1	1	4	99.403	0	25.812	6.4	3862300	71524	4	2097
Q9SA34;P47996	Q9SA34	Inosine-5-monophosphate dehydrogenase 2		>sp|Q9SA34|IMDH2_ARATH Inosine-5-monophosphate dehydrogenase 2 OS=Arabidopsis thaliana GN=At1g16350 PE=1 SV=1	2	4	54.051	0	46.258	13.3	9518300	396600	17	2098
Q9SA52	Q9SA52	Chloroplast stem-loop binding protein of 41 kDa b, chloroplastic	CSP41B	>sp|Q9SA52|CP41B_ARATH Chloroplast stem-loop binding protein of 41 kDa b, chloroplastic OS=Arabidopsis thaliana GN=CSP41B PE=1 SV=1	1	8	42.619	0	304.68	25.1	64286000	2922100	84	2099
Q9SA73	Q9SA73	Obg-like ATPase 1	T5I8.3	>sp|Q9SA73|OLA1_ARATH Obg-like ATPase 1 OS=Arabidopsis thaliana GN=YchF1 PE=1 SV=1	1	9	44.471	0	175.74	26.9	30504000	1220200	58	2100
Q9SA78	Q9SA78	Coatomer subunit epsilon-1		>sp|Q9SA78|COPE1_ARATH Coatomer subunit epsilon-1 OS=Arabidopsis thaliana GN=At1g30630 PE=2 SV=1	1	1	32.602	0	24.679	3.8	452980	30199	6	2101
Q9SAB1	Q9SAB1	Heat shock 70 kDa protein 16	HSP70-16	>sp|Q9SAB1|HSP7Q_ARATH Heat shock 70 kDa protein 16 OS=Arabidopsis thaliana GN=HSP70-16 PE=2 SV=1	1	2	85.219	0	42.974	3.9	868470	21182	16	2102
Q9SAB3;Q9SAB3-2;Q9SAB3-3	Q9SAB3;Q9SAB3-2	Polyadenylate-binding protein RBP45B	RBP45B	>sp|Q9SAB3|RB45B_ARATH Polyadenylate-binding protein RBP45B OS=Arabidopsis thaliana GN=RBP45B PE=1 SV=1;>sp|Q9SAB3-2|RB45B_ARATH Isoform of Q9SAB3, Isoform 2 of Polyadenylate-binding protein RBP45B OS=Arabidopsis thaliana GN=RBP45B	3	3	44.114	0	55.716	8.6	24678000	1898300	19	2103
Q9SAD7	Q9SAD7		F3F19.4	>sp|Q9SAD7|IF4B2_ARATH Eukaryotic translation initiation factor 4B2 OS=Arabidopsis thaliana GN=EIF4B2 PE=1 SV=1	1	5	59.324	0	36.766	10.7	4004500	108230	8	2105
Q9SAJ4	Q9SAJ4	Phosphoglycerate kinase	T8K14.3	>tr|Q9SAJ4|Q9SAJ4_ARATH Phosphoglycerate kinase OS=Arabidopsis thaliana GN=T8K14.3 PE=1 SV=1	1	6	42.131	0	83.202	20	8941800	357670	23	2106
Q9SAK4	Q9SAK4	Succinate-semialdehyde dehydrogenase, mitochondrial	ALDH5F1	>sp|Q9SAK4|SSDH_ARATH Succinate-semialdehyde dehydrogenase, mitochondrial OS=Arabidopsis thaliana GN=ALDH5F1 PE=1 SV=2	1	3	56.558	0	65.906	6.8	3305200	106620	19	2107
Q9SAL0	Q9SAL0		T8K14.20	>tr|Q9SAL0|Q9SAL0_ARATH At1g79380/T8K14_20 OS=Arabidopsis thaliana GN=T8K14.20 PE=2 SV=1	1	1	43.73	0	105.09	3.5	1225200	81678	7	2108
Q9SAU2	Q9SAU2		RPE	>tr|Q9SAU2|Q9SAU2_ARATH D-ribulose-5-phosphate-3-epimerase OS=Arabidopsis thaliana GN=RPE PE=2 SV=1	1	3	30.008	0	97.704	14.9	34311000	3431100	27	2109
Q9SAV1	Q9SAV1	Myrosinase-binding protein 2	F-ATMBP	>sp|Q9SAV1|JAL6_ARATH Myrosinase-binding protein 2 OS=Arabidopsis thaliana GN=F-ATMBP PE=2 SV=1	1	2	68.848	0	16.497	4.2	1256200	46525	3	2110
Q9SB63	Q9SB63	Protein MODIFIER OF SNC1 1	MOS1	>sp|Q9SB63|MOS1_ARATH Protein MODIFIER OF SNC1 1 OS=Arabidopsis thaliana GN=MOS1 PE=1 SV=2	1	1	153.69	0	67.448	0.9	361500	4462.9	8	2112
Q9SB81	Q9SB81	Peroxidase 42	PER42	>sp|Q9SB81|PER42_ARATH Peroxidase 42 OS=Arabidopsis thaliana GN=PER42 PE=1 SV=2	1	1	37.294	0	106.59	4.5	1135200	81085	20	2113
Q9SBJ1	Q9SBJ1	[Pyruvate dehydrogenase (acetyl-transferring)] kinase, mitochondrial	PDK	>sp|Q9SBJ1|PDK_ARATH [Pyruvate dehydrogenase (acetyl-transferring)] kinase, mitochondrial OS=Arabidopsis thaliana GN=PDK PE=1 SV=1	1	2	41.446	0	19.773	7.1	1890100	99479	6	2115
Q9SCL7	Q9SCL7	Acetylglutamate kinase, chloroplastic	NAGK	>sp|Q9SCL7|NAGK_ARATH Acetylglutamate kinase, chloroplastic OS=Arabidopsis thaliana GN=NAGK PE=1 SV=1	1	4	36.595	0	62.259	15.9	20412000	1074300	23	2116
Q9SCW1	Q9SCW1	Beta-galactosidase 1	BGAL1	>sp|Q9SCW1|BGAL1_ARATH Beta-galactosidase 1 OS=Arabidopsis thaliana GN=BGAL1 PE=1 SV=1	1	4	93.658	0	142.19	6.5	4519200	112980	21	2118
Q9SCX3;Q84WM9	Q9SCX3	Elongation factor 1-beta 2		>sp|Q9SCX3|EF1B2_ARATH Elongation factor 1-beta 2 OS=Arabidopsis thaliana GN=At5g19510 PE=1 SV=1	2	5	24.201	0	142.07	30.8	33449000	3344900	24	2119
Q9SCY0	Q9SCY0	Phosphoglucomutase, chloroplastic	PGMP	>sp|Q9SCY0|PGMP_ARATH Phosphoglucomutase, chloroplastic OS=Arabidopsis thaliana GN=PGMP PE=1 SV=2	1	4	67.988	0	105.68	8.3	8532900	237020	21	2120
Q9SCY2	Q9SCY2	Peptidyl-prolyl cis-trans isomerase FKBP13, chloroplastic	FKBP13	>sp|Q9SCY2|FKB13_ARATH Peptidyl-prolyl cis-trans isomerase FKBP13, chloroplastic OS=Arabidopsis thaliana GN=FKBP13 PE=1 SV=2	1	1	22.039	0	10.962	3.8	496550	49655	2	2121
Q9SD66	Q9SD66		F13I12.120	>tr|Q9SD66|Q9SD66_ARATH Putative uncharacterized protein At3g47070 OS=Arabidopsis thaliana GN=F13I12.120 PE=1 SV=1	1	3	10.53	0	117.89	37	15872000	1983900	28	2123
Q9SD73;F4JAB3;Q9SD72;Q9SD69;F4JAB7	Q9SD73		F13I12.50	>tr|Q9SD73|Q9SD73_ARATH At3g47000 OS=Arabidopsis thaliana GN=F13I12.50 PE=2 SV=1	5	2	66.308	0	59.223	4.1	711470	22951	5	2124
Q9SD76	Q9SD76	Alpha-glucan phosphorylase 2, cytosolic	PHS2	>sp|Q9SD76|PHS2_ARATH Alpha-glucan phosphorylase 2, cytosolic OS=Arabidopsis thaliana GN=PHS2 PE=1 SV=1	1	5	95.158	0	183.74	8.1	6174700	134230	25	2125
Q9SD98;Q9SD97	Q9SD98;Q9SD97		F13G24.60;F13G24.70	>tr|Q9SD98|Q9SD98_ARATH HXXXD-type acyl-transferase family protein OS=Arabidopsis thaliana GN=F13G24.60 PE=2 SV=1;>tr|Q9SD97|Q9SD97_ARATH HXXXD-type acyl-transferase family protein OS=Arabidopsis thaliana GN=F13G24.70 PE=4 SV=1	2	3	50.433	0	26.644	7	4388200	258130	10	2128
Q9SDM9;O04318;O49326;O49326-2	Q9SDM9	Nitrile-specifier protein 1	NSP1	>sp|Q9SDM9|JAL28_ARATH Nitrile-specifier protein 1 OS=Arabidopsis thaliana GN=NSP1 PE=2 SV=2	4	8	51.669	0.0018613	6.4972	21.7	6557500	234200	2	2129
Q9SDS7	Q9SDS7	V-type proton ATPase subunit C	VHA-C	>sp|Q9SDS7|VATC_ARATH V-type proton ATPase subunit C OS=Arabidopsis thaliana GN=VHA-C PE=1 SV=1	1	6	42.619	0	187.31	21.9	11121000	427720	30	2130
Q9SE33	Q9SE33	Cysteine and histidine-rich domain-containing protein RAR1	RAR1	>sp|Q9SE33|RAR1_ARATH Cysteine and histidine-rich domain-containing protein RAR1 OS=Arabidopsis thaliana GN=RAR1 PE=1 SV=1	1	1	24.961	0	18.674	7.5	822780	68565	5	2131
Q9SE50-2;Q9SE50;Q9C8Y9-2;Q9C525-2;Q9SR37;Q9C8Y9;Q9C525;Q9LIF9;Q9LKR7	Q9SE50-2;Q9SE50	Beta-D-glucopyranosyl abscisate beta-glucosidase	BGLU18	>sp|Q9SE50-2|BGL18_ARATH Isoform of Q9SE50, Isoform 2 of Beta-D-glucopyranosyl abscisate beta-glucosidase OS=Arabidopsis thaliana GN=BGLU18;>sp|Q9SE50|BGL18_ARATH Beta-D-glucopyranosyl abscisate beta-glucosidase OS=Arabidopsis thaliana GN=BGLU18 PE=1 SV=2	9	4	52.37	0	34.998	11.7	9320700	405250	11	2132
Q9SE60;F4JAK1;Q9SE60-2	Q9SE60	Methylenetetrahydrofolate reductase 1	MTHFR1	>sp|Q9SE60|MTHR1_ARATH Methylenetetrahydrofolate reductase 1 OS=Arabidopsis thaliana GN=MTHFR1 PE=1 SV=1	3	8	66.288	0	238.87	17.1	27236000	825340	55	2133
Q9SEE5	Q9SEE5	Galactokinase	GAL1	>sp|Q9SEE5|GALK1_ARATH Galactokinase OS=Arabidopsis thaliana GN=GAL1 PE=1 SV=2	1	5	54.34	0	69.93	14.1	6802700	283440	23	2134
Q9SEI2;O04019	Q9SEI2;O04019	26S protease regulatory subunit 6A homolog A;26S protease regulatory subunit 6A homolog B	RPT5A;RPT5B	>sp|Q9SEI2|PS6AA_ARATH 26S protease regulatory subunit 6A homolog A OS=Arabidopsis thaliana GN=RPT5A PE=1 SV=1;>sp|O04019|PS6AB_ARATH 26S protease regulatory subunit 6A homolog B OS=Arabidopsis thaliana GN=RPT5B PE=1 SV=3	2	1	47.48	0	108.27	2.6	1185700	47429	14	2135
Q9SEI4;Q9T090;Q9FJC9	Q9SEI4	26S protease regulatory subunit 6B homolog	RPT3	>sp|Q9SEI4|PRS6B_ARATH 26S protease regulatory subunit 6B homolog OS=Arabidopsis thaliana GN=RPT3 PE=1 SV=1	3	2	45.751	0	42.665	5.4	1621100	70484	12	2136
Q9SEU6	Q9SEU6	Thioredoxin M4, chloroplastic		>sp|Q9SEU6|TRXM4_ARATH Thioredoxin M4, chloroplastic OS=Arabidopsis thaliana GN=At3g15360 PE=2 SV=2	1	2	21.172	0	117.34	11.9	13384000	1487100	16	2138
Q9SF16;Q9SF16-2	Q9SF16;Q9SF16-2		F26K24.12	>sp|Q9SF16|TCPH_ARATH T-complex protein 1 subunit eta OS=Arabidopsis thaliana GN=CCT7 PE=1 SV=1;>sp|Q9SF16-2|TCPH_ARATH Isoform of Q9SF16, Isoform 2 of T-complex protein 1 subunit eta OS=Arabidopsis thaliana GN=CCT7	2	3	59.776	0	73.441	6.8	33178000	1005400	20	2139
Q9SF29	Q9SF29	Syntaxin-71	SYP71	>sp|Q9SF29|SYP71_ARATH Syntaxin-71 OS=Arabidopsis thaliana GN=SYP71 PE=1 SV=1	1	1	29.983	0	22.007	5.6	806850	53790	5	2141
Q9SF53	Q9SF53	60S ribosomal protein L35-1	RPL35A	>sp|Q9SF53|RL351_ARATH 60S ribosomal protein L35-1 OS=Arabidopsis thaliana GN=RPL35A PE=2 SV=1	1	3	14.285	0	94.057	22	83875000	13979000	25	2142
Q9SF85;Q9SF85-2	Q9SF85;Q9SF85-2	Adenosine kinase 1	ADK1	>sp|Q9SF85|ADK1_ARATH Adenosine kinase 1 OS=Arabidopsis thaliana GN=ADK1 PE=1 SV=1;>sp|Q9SF85-2|ADK1_ARATH Isoform of Q9SF85, Isoform 2 of Adenosine kinase 1 OS=Arabidopsis thaliana GN=ADK1	2	6	37.836	0	323.31	26.5	157540000	9267300	81	2143
Q9SFB1;Q9C6U3	Q9SFB1;Q9C6U3		F17A17.37;T8G24.2	>tr|Q9SFB1|Q9SFB1_ARATH F17A17.37 protein OS=Arabidopsis thaliana GN=F17A17.37 PE=2 SV=1;>tr|Q9C6U3|Q9C6U3_ARATH Isoform of Q9SFB1, Putative uncharacterized protein T8G24.2 (Fragment) OS=Arabidopsis thaliana GN=T8G24.2 PE=4 SV=1	2	4	39.065	0	44.985	12.9	8550900	502990	15	2144
Q9SFB3	Q9SFB3		F17A17.35	>tr|Q9SFB3|Q9SFB3_ARATH F17A17.35 protein OS=Arabidopsis thaliana GN=F17A17.35 PE=2 SV=1	1	1	41.917	0.00047778	6.7157	2.4	869380	45757	1	2145
Q9SFH9	Q9SFH9	Delta-aminolevulinic acid dehydratase 1, chloroplastic	HEMB1	>sp|Q9SFH9|HEM21_ARATH Delta-aminolevulinic acid dehydratase 1, chloroplastic OS=Arabidopsis thaliana GN=HEMB1 PE=2 SV=1	1	9	46.69	0	208.69	27.9	74431000	3383200	62	2147
Q9SFU0	Q9SFU0	Protein transport protein Sec24-like At3g07100		>sp|Q9SFU0|SC24A_ARATH Protein transport protein Sec24-like At3g07100 OS=Arabidopsis thaliana GN=At3g07100 PE=2 SV=2	1	1	113.96	0	20.441	1.2	552670	12282	6	2148
Q9SFV3	Q9SFV3		T1B9.10	>tr|Q9SFV3|Q9SFV3_ARATH At3g07230 OS=Arabidopsis thaliana GN=T1B9.10 PE=2 SV=1	1	1	5.3049	0	13.358	23.9	3236600	3236600	1	2149
Q9SGA6	Q9SGA6	40S ribosomal protein S19-1	RPS19A	>sp|Q9SGA6|RS191_ARATH 40S ribosomal protein S19-1 OS=Arabidopsis thaliana GN=RPS19A PE=2 SV=1	1	4	15.828	0	64.692	28.7	50244000	5582700	30	2150
Q9SGE0	Q9SGE0	UDP-D-apiose/UDP-D-xylose synthase 2	AXS2	>sp|Q9SGE0|AXS2_ARATH UDP-D-apiose/UDP-D-xylose synthase 2 OS=Arabidopsis thaliana GN=AXS2 PE=2 SV=1	1	7	43.79	0	83.41	20.6	20620000	793090	31	2151
Q9SGS4	Q9SGS4	Thioredoxin-like protein CDSP32, chloroplastic	CDSP32	>sp|Q9SGS4|CDSP_ARATH Thioredoxin-like protein CDSP32, chloroplastic OS=Arabidopsis thaliana GN=CDSP32 PE=1 SV=1	1	6	33.684	0	49.991	19.2	26732000	1572500	27	2154
Q9SGW3	Q9SGW3	26S proteasome non-ATPase regulatory subunit 8 homolog A	RPN12A	>sp|Q9SGW3|PSD8A_ARATH 26S proteasome non-ATPase regulatory subunit 8 homolog A OS=Arabidopsis thaliana GN=RPN12A PE=1 SV=1	1	2	30.706	0	36.834	9.4	717420	47828	14	2156
Q9SHE8	Q9SHE8	Photosystem I reaction center subunit III, chloroplastic	PSAF	>sp|Q9SHE8|PSAF_ARATH Photosystem I reaction center subunit III, chloroplastic OS=Arabidopsis thaliana GN=PSAF PE=1 SV=1	1	3	24.173	0	47.707	14	12786000	1065500	36	2162
Q9SHF3	Q9SHF3	Protein argonaute 2	AGO2	>sp|Q9SHF3|AGO2_ARATH Protein argonaute 2 OS=Arabidopsis thaliana GN=AGO2 PE=1 SV=1	1	2	113.42	0	76.378	3.1	1319100	22358	11	2163
Q9SHG8	Q9SHG8		F20D23.21	>tr|Q9SHG8|Q9SHG8_ARATH At1g17100 OS=Arabidopsis thaliana GN=F20D23.21 PE=2 SV=1	1	5	25.388	0	167.04	32.8	29689000	2699000	47	2164
Q9SHI1	Q9SHI1	Translation initiation factor IF-2, chloroplastic		>sp|Q9SHI1|IF2C_ARATH Translation initiation factor IF-2, chloroplastic OS=Arabidopsis thaliana GN=At1g17220 PE=2 SV=2	1	8	109.75	0	131.4	9.6	18040000	375830	47	2165
Q9SHP0	Q9SHP0	Phosphoserine aminotransferase 2, chloroplastic	PSAT2	>sp|Q9SHP0|SERB2_ARATH Phosphoserine aminotransferase 2, chloroplastic OS=Arabidopsis thaliana GN=PSAT2 PE=1 SV=1	1	14	46.633	0	212.57	37.2	135530000	6776600	46	2166
Q9SHS2	Q9SHS2		At2g13440	>tr|Q9SHS2|Q9SHS2_ARATH Glucose-inhibited division family A protein OS=Arabidopsis thaliana GN=At2g13440 PE=3 SV=1	1	2	80.756	0	21.688	3.5	360310	11260	5	2167
Q9SI75	Q9SI75	Elongation factor G, chloroplastic	CPEFG	>sp|Q9SI75|EFGC_ARATH Elongation factor G, chloroplastic OS=Arabidopsis thaliana GN=CPEFG PE=1 SV=1	1	8	86.057	0	268.52	14.2	12796000	297570	39	2169
Q9SIB9	Q9SIB9	Aconitate hydratase 2, mitochondrial	ACO2	>sp|Q9SIB9|ACO2M_ARATH Aconitate hydratase 2, mitochondrial OS=Arabidopsis thaliana GN=ACO2 PE=1 SV=2	1	5	108.2	0	26.775	5.5	1567300	31346	7	2170
Q9SIE1-2;Q9SIE1	Q9SIE1-2;Q9SIE1	Bifunctional aspartate aminotransferase and glutamate/aspartate-prephenate aminotransferase	PAT	>sp|Q9SIE1-2|PAT_ARATH Isoform of Q9SIE1, Isoform 2 of Bifunctional aspartate aminotransferase and glutamate/aspartate-prephenate aminotransferase OS=Arabidopsis thaliana GN=PAT;>sp|Q9SIE1|PAT_ARATH Bifunctional aspartate aminotransferase and glutamate/asp	2	1	46.038	0	13.512	3.5	433150	22797	9	2171
Q9SIF2-2;Q9SIF2	Q9SIF2-2;Q9SIF2		CR88	>sp|Q9SIF2-2|HS905_ARATH Isoform of Q9SIF2, Isoform 2 of Heat shock protein 90-5, chloroplastic OS=Arabidopsis thaliana GN=HSP90-5;>sp|Q9SIF2|HS905_ARATH Heat shock protein 90-5, chloroplastic OS=Arabidopsis thaliana GN=HSP90-5 PE=1 SV=1	2	13	88.255	0	323.31	19.9	42116000	896070	57	2174
Q9SIH0	Q9SIH0	40S ribosomal protein S14-1	RPS14A	>sp|Q9SIH0|RS141_ARATH 40S ribosomal protein S14-1 OS=Arabidopsis thaliana GN=RPS14A PE=1 SV=1	1	8	16.257	0	95.847	46.7	110340000	18390000	58	2175
Q9SIH1	Q9SIH1	Peptidyl-prolyl cis-trans isomerase CYP18-2	CYP18-2	>sp|Q9SIH1|CP18B_ARATH Peptidyl-prolyl cis-trans isomerase CYP18-2 OS=Arabidopsis thaliana GN=CYP18-2 PE=2 SV=1	1	1	18.232	0	10.211	8.5	1207800	172540	1	2176
Q9SII8	Q9SII8	Ubiquitin domain-containing protein DSK2b	DSK2B	>sp|Q9SII8|DSK2B_ARATH Ubiquitin domain-containing protein DSK2b OS=Arabidopsis thaliana GN=DSK2B PE=1 SV=1	1	3	58.053	0	40.469	6.5	2961000	174180	16	2177
Q9SII9	Q9SII9	Ubiquitin domain-containing protein DSK2a	DSK2A	>sp|Q9SII9|DSK2A_ARATH Ubiquitin domain-containing protein DSK2a OS=Arabidopsis thaliana GN=DSK2A PE=1 SV=2	1	2	57.285	0.0027675	6.4075	4.6	452940	28309	2	2178
Q9SIM4	Q9SIM4	60S ribosomal protein L14-1	RPL14A	>sp|Q9SIM4|RL141_ARATH 60S ribosomal protein L14-1 OS=Arabidopsis thaliana GN=RPL14A PE=2 SV=1	1	3	15.506	0	7.6328	25.4	1744000	290660	4	2179
Q9SIP7	Q9SIP7	40S ribosomal protein S3-1	RPS3A	>sp|Q9SIP7|RS31_ARATH 40S ribosomal protein S3-1 OS=Arabidopsis thaliana GN=RPS3A PE=1 SV=1	1	4	27.519	0	102.35	16.8	7252400	453280	47	2181
Q9SIU0	Q9SIU0	NAD-dependent malic enzyme 1, mitochondrial	NAD-ME1	>sp|Q9SIU0|MAO1_ARATH NAD-dependent malic enzyme 1, mitochondrial OS=Arabidopsis thaliana GN=NAD-ME1 PE=1 SV=1	1	3	69.655	0	74.291	6.4	5152200	171740	36	2183
Q9SIU8-2;Q9SIU8	Q9SIU8-2;Q9SIU8	Probable protein phosphatase 2C 20	PPC3-1.2	>sp|Q9SIU8-2|P2C20_ARATH Isoform of Q9SIU8, Isoform 2 of Probable protein phosphatase 2C 20 OS=Arabidopsis thaliana GN=PPC3-1.2;>sp|Q9SIU8|P2C20_ARATH Probable protein phosphatase 2C 20 OS=Arabidopsis thaliana GN=PPC3-1.2 PE=1 SV=3	2	6	30.496	0	132.01	24.4	24901000	1383400	45	2184
Q9SIV0;Q9SIV0-2	Q9SIV0;Q9SIV0-2	S-alkyl-thiohydroximate lyase SUR1	SUR1	>sp|Q9SIV0|SUR1_ARATH S-alkyl-thiohydroximate lyase SUR1 OS=Arabidopsis thaliana GN=SUR1 PE=1 SV=1;>sp|Q9SIV0-2|SUR1_ARATH Isoform of Q9SIV0, Isoform 2 of S-alkyl-thiohydroximate lyase SUR1 OS=Arabidopsis thaliana GN=SUR1	2	3	51.087	0	122.55	8	12862000	443520	23	2185
Q9SIV2;Q6XJG8	Q9SIV2;Q6XJG8	26S proteasome non-ATPase regulatory subunit 2 homolog A;26S proteasome non-ATPase regulatory subunit 2 homolog B	RPN1A;RPN1B	>sp|Q9SIV2|PSD2A_ARATH 26S proteasome non-ATPase regulatory subunit 2 homolog A OS=Arabidopsis thaliana GN=RPN1A PE=1 SV=2;>sp|Q6XJG8|PSD2B_ARATH 26S proteasome non-ATPase regulatory subunit 2 homolog B OS=Arabidopsis thaliana GN=RPN1B PE=1 SV=1	2	3	98.143	0	95.054	3.5	2802200	51893	23	2186
Q9SJ03	Q9SJ03		At2g21960	>tr|Q9SJ03|Q9SJ03_ARATH Expressed protein OS=Arabidopsis thaliana GN=At2g21960 PE=2 SV=2	1	1	35.806	0.00049579	7.0886	3.3	222010	17078	2	2187
Q9SJ89	Q9SJ89	Ferredoxin-thioredoxin reductase catalytic chain, chloroplastic	FTRC	>sp|Q9SJ89|FTRC_ARATH Ferredoxin-thioredoxin reductase catalytic chain, chloroplastic OS=Arabidopsis thaliana GN=FTRC PE=2 SV=1	1	2	16.434	0	28.548	11.6	2594600	324320	6	2192
Q9SJA6	Q9SJA6	Serine/arginine-rich splicing factor RSZ22A	RSZ22A	>sp|Q9SJA6|RZ22A_ARATH Serine/arginine-rich splicing factor RSZ22A OS=Arabidopsis thaliana GN=RSZ22A PE=1 SV=1	1	2	21.915	0	32.523	10.2	15914000	1989300	18	2193
Q9SJE1	Q9SJE1	Magnesium-chelatase subunit ChlD, chloroplastic	CHLD	>sp|Q9SJE1|CHLD_ARATH Magnesium-chelatase subunit ChlD, chloroplastic OS=Arabidopsis thaliana GN=CHLD PE=1 SV=3	1	5	83.283	0	74.822	8.7	8488800	223390	25	2195
Q9SJF1	Q9SJF1		At1g08410	>sp|Q9SJF1|LSG12_ARATH GTPase LSG1-2 OS=Arabidopsis thaliana GN=LSG1-2 PE=1 SV=1	1	1	66.742	0	8.5518	2.4	282900	10478	7	2196
Q9SJL8	Q9SJL8	S-adenosylmethionine synthase 3	METK3	>sp|Q9SJL8|METK3_ARATH S-adenosylmethionine synthase 3 OS=Arabidopsis thaliana GN=METK3 PE=1 SV=1	1	7	42.497	0	79.115	28.2	16666000	833310	40	2197
Q9SJQ9;B3H6D7	Q9SJQ9;B3H6D7		At2g36460	>tr|Q9SJQ9|Q9SJQ9_ARATH Fructose-bisphosphate aldolase OS=Arabidopsis thaliana GN=At2g36460 PE=2 SV=1;>tr|B3H6D7|B3H6D7_ARATH Isoform of Q9SJQ9, Fructose-bisphosphate aldolase OS=Arabidopsis thaliana GN=At2g36460 PE=3 SV=1	2	12	38.386	0	229.93	46.6	33371000	1450900	38	2199
Q9SJT9;Q94A40	Q9SJT9;Q94A40	Coatomer subunit alpha-2;Coatomer subunit alpha-1		>sp|Q9SJT9|COPA2_ARATH Coatomer subunit alpha-2 OS=Arabidopsis thaliana GN=At2g21390 PE=2 SV=1;>sp|Q94A40|COPA1_ARATH Coatomer subunit alpha-1 OS=Arabidopsis thaliana GN=At1g62020 PE=2 SV=2	2	3	136.47	0	58.531	2.5	1879400	26848	17	2200
Q9SJW3	Q9SJW3	Protein SPIRAL1	SPR1	>sp|Q9SJW3|SPR1_ARATH Protein SPIRAL1 OS=Arabidopsis thaliana GN=SPR1 PE=2 SV=1	1	2	11.92	0	18.513	21	10248000	2049500	3	2202
Q9SK39	Q9SK39	Probable steroid-binding protein 3	MP3	>sp|Q9SK39|SBP3_ARATH Probable steroid-binding protein 3 OS=Arabidopsis thaliana GN=MP3 PE=1 SV=1	1	6	11.031	0	300.87	76	58032000	9672000	32	2204
Q9SK74	Q9SK74	Zinc finger CCCH domain-containing protein 21		>sp|Q9SK74|C3H21_ARATH Zinc finger CCCH domain-containing protein 21 OS=Arabidopsis thaliana GN=At2g20280 PE=3 SV=1	1	1	42.389	0	23.595	3.8	371920	16905	4	2205
Q9SKC1	Q9SKC1	UDP-glycosyltransferase 74C1	UGT74C1	>sp|Q9SKC1|U74C1_ARATH UDP-glycosyltransferase 74C1 OS=Arabidopsis thaliana GN=UGT74C1 PE=2 SV=1	1	1	51.631	0	17.753	2.6	1095900	47647	5	2207
Q9SKC5	Q9SKC5	UDP-glycosyltransferase 74D1	UGT74D1	>sp|Q9SKC5|U74D1_ARATH UDP-glycosyltransferase 74D1 OS=Arabidopsis thaliana GN=UGT74D1 PE=1 SV=1	1	1	51.053	0	11.788	2	407440	20372	4	2208
Q9SKI0	Q9SKI0			>tr|Q9SKI0|Q9SKI0_ARATH At2g10940/F15K19.1 OS=Arabidopsis thaliana GN=At2g10940 PE=2 SV=1	1	1	29.648	0	12.985	3.4	12301000	647430	9	2209
Q9SKK4	Q9SKK4	Probable 2-oxoacid dependent dioxygenase	GSL-OH	>sp|Q9SKK4|GSL_ARATH Probable 2-oxoacid dependent dioxygenase OS=Arabidopsis thaliana GN=GSL-OH PE=2 SV=1	1	3	40.351	0	43.556	10	5386600	299260	10	2210
Q9SKP6;A8MRE8	Q9SKP6;A8MRE8	Triosephosphate isomerase, chloroplastic	TIM	>sp|Q9SKP6|TPIC_ARATH Triosephosphate isomerase, chloroplastic OS=Arabidopsis thaliana GN=TIM PE=1 SV=1;>tr|A8MRE8|A8MRE8_ARATH Isoform of Q9SKP6, Triosephosphate isomerase OS=Arabidopsis thaliana GN=TIM PE=1 SV=1	2	3	33.345	0	140.51	12.1	13185000	775600	21	2211
Q9SKR5	Q9SKR5		pEARLI4	>tr|Q9SKR5|Q9SKR5_ARATH PEARLI 4 protein OS=Arabidopsis thaliana GN=pEARLI4 PE=1 SV=1	1	1	84.862	0.0041058	6.3167	1.9	761960	15239	1	2212
Q9SKT0	Q9SKT0	Protein THYLAKOID FORMATION 1, chloroplastic	THF1	>sp|Q9SKT0|THF1_ARATH Protein THYLAKOID FORMATION 1, chloroplastic OS=Arabidopsis thaliana GN=THF1 PE=1 SV=1	1	4	33.795	0	70.694	14.7	24919000	1661200	21	2213
Q9SKX4	Q9SKX4	50S ribosomal protein L3-1, chloroplastic	RPL3A	>sp|Q9SKX4|RK3A_ARATH 50S ribosomal protein L3-1, chloroplastic OS=Arabidopsis thaliana GN=RPL3A PE=2 SV=1	1	6	29.363	0	221.45	26.2	66571000	3915900	59	2216
Q9SKZ3	Q9SKZ3	40S ribosomal protein S12-2	RPS12C	>sp|Q9SKZ3|RS122_ARATH 40S ribosomal protein S12-2 OS=Arabidopsis thaliana GN=RPS12C PE=1 SV=1	1	1	15.329	0	43.745	9	1617600	179730	9	2219
Q9SL42	Q9SL42	Peptidyl-prolyl cis-trans isomerase Pin1	PIN1	>sp|Q9SL42|PIN1_ARATH Peptidyl-prolyl cis-trans isomerase Pin1 OS=Arabidopsis thaliana GN=PIN1 PE=1 SV=1	1	4	13.015	0	62.628	31.1	17323000	1924800	28	2220
Q9SZD4;Q9SL67	Q9SZD4;Q9SL67	26S proteasome regulatory subunit 4 homolog A;26S proteasome regulatory subunit 4 homolog B	RPT2A;RPT2B	>sp|Q9SZD4|PRS4A_ARATH 26S proteasome regulatory subunit 4 homolog A OS=Arabidopsis thaliana GN=RPT2A PE=1 SV=1;>sp|Q9SL67|PRS4B_ARATH 26S proteasome regulatory subunit 4 homolog B OS=Arabidopsis thaliana GN=RPT2B PE=1 SV=1	2	2	49.369	0	102.3	6.5	2041000	81639	15	2221
Q9SL91	Q9SL91		At2g25720	>tr|Q9SL91|Q9SL91_ARATH At2g25720 OS=Arabidopsis thaliana GN=At2g25720 PE=1 SV=1	1	1	13.026	0.00093985	6.5842	9.4	1140500	190080	1	2222
Q9SL96	Q9SL96		At2g25670	>tr|Q9SL96|Q9SL96_ARATH Expressed protein OS=Arabidopsis thaliana GN=At2g25670 PE=2 SV=1	1	2	35.128	0	155.05	14.8	2011600	182880	15	2223
Q9SLA8	Q9SLA8	Enoyl-[acyl-carrier-protein] reductase [NADH], chloroplastic	MOD1	>sp|Q9SLA8|FABI_ARATH Enoyl-[acyl-carrier-protein] reductase [NADH], chloroplastic OS=Arabidopsis thaliana GN=MOD1 PE=1 SV=1	1	3	41.213	0	45.122	9.2	7186600	326670	22	2224
Q9SLN5	Q9SLN5	Methionine aminopeptidase 1A	MAP1A	>sp|Q9SLN5|MAP1A_ARATH Methionine aminopeptidase 1A OS=Arabidopsis thaliana GN=MAP1A PE=1 SV=1	1	1	43.992	0	31.455	4.3	1966300	78651	4	2227
Q9SMM7	Q9SMM7		T8P19.230	>tr|Q9SMM7|Q9SMM7_ARATH HXXXD-type acyl-transferase family protein OS=Arabidopsis thaliana GN=T8P19.230 PE=2 SV=1	1	1	48.004	0	16.797	2.6	628200	29914	8	2229
Q9SMN0;Q9SMM9	Q9SMN0	Probable carboxylesterase 12	CXE12	>sp|Q9SMN0|CXE12_ARATH Probable carboxylesterase 12 OS=Arabidopsis thaliana GN=CXE12 PE=1 SV=1	2	4	35.567	0	32.399	17.6	10890000	777860	7	2230
Q9SMT7	Q9SMT7	4-coumarate--CoA ligase-like 10	4CLL10	>sp|Q9SMT7|4CLLA_ARATH Oxalate--CoA ligase OS=Arabidopsis thaliana GN=AAE3 PE=1 SV=1	1	2	55.544	0	32.023	4.5	1060400	48199	9	2231
Q9SN73	Q9SN73		F1P2.200	>tr|Q9SN73|Q9SN73_ARATH DnaJ/Hsp40 cysteine-rich domain-containing protein OS=Arabidopsis thaliana GN=F1P2.200 PE=2 SV=1	1	1	14.546	0	43.342	11	9147100	1016300	17	2233
Q9SN86	Q9SN86	Malate dehydrogenase, chloroplastic		>sp|Q9SN86|MDHP_ARATH Malate dehydrogenase, chloroplastic OS=Arabidopsis thaliana GN=At3g47520 PE=1 SV=1	1	4	42.405	0	121.01	11.2	13974000	665450	36	2236
Q9SP02;Q8LDP4-2;Q8LDP4	Q9SP02;Q8LDP4-2;Q8LDP4	Peptidyl-prolyl cis-trans isomerase CYP20-1;Peptidyl-prolyl cis-trans isomerase CYP19-4	CYP20-1;CYP19-4	>sp|Q9SP02|CP20A_ARATH Peptidyl-prolyl cis-trans isomerase CYP20-1 OS=Arabidopsis thaliana GN=CYP20-1 PE=1 SV=1;>sp|Q8LDP4-2|CP19D_ARATH Isoform of Q8LDP4, Isoform 2 of Peptidyl-prolyl cis-trans isomerase CYP19-4 OS=Arabidopsis thaliana GN=CYP19-4;>sp|Q8LD	3	1	21.961	0	44.968	5.9	1060200	117800	6	2238
Q9SPE6;F4IZC8;Q9LXZ5	Q9SPE6;F4IZC8	Alpha-soluble NSF attachment protein 2	ASNAP2;ALPHA-SNAP2	>sp|Q9SPE6|SNAA2_ARATH Alpha-soluble NSF attachment protein 2 OS=Arabidopsis thaliana GN=ASNAP2 PE=1 SV=1;>tr|F4IZC8|F4IZC8_ARATH Isoform of Q9SPE6, Alpha-soluble NSF attachment protein 2 OS=Arabidopsis thaliana GN=ALPHA-SNAP2 PE=4 SV=1	3	4	32.755	0	62.925	15.6	2506300	125310	10	2239
Q9SPK5;Q9ZUP9	Q9SPK5	Formate--tetrahydrofolate ligase	THFS	>sp|Q9SPK5|FTHS_ARATH Formate--tetrahydrofolate ligase OS=Arabidopsis thaliana GN=THFS PE=2 SV=1	2	3	67.801	0	52.218	5.7	3294000	117640	19	2240
Q9SQI8	Q9SQI8	Dihydrolipoyllysine-residue acetyltransferase component 4 of pyruvate dehydrogenase complex, chloroplastic	LTA2	>sp|Q9SQI8|ODP24_ARATH Dihydrolipoyllysine-residue acetyltransferase component 4 of pyruvate dehydrogenase complex, chloroplastic OS=Arabidopsis thaliana GN=LTA2 PE=2 SV=1	1	4	50.08	0	119.13	13.1	7859400	341710	24	2241
Q9SQR2	Q9SQR2		T11I18.11	>tr|Q9SQR2|Q9SQR2_ARATH Aldehyde reductase OS=Arabidopsis thaliana GN=T11I18.11 PE=1 SV=1	1	1	28.434	0.00049432	7.0584	5.1	1261700	84116	1	2242
Q9SQR3	Q9SQR3	Probable strigolactone esterase D14 homolog	D14	>sp|Q9SQR3|D14_ARATH Probable strigolactone esterase D14 homolog OS=Arabidopsis thaliana GN=D14 PE=1 SV=1	1	2	29.624	0	12.938	7.9	1757400	125530	6	2243
Q9SR09	Q9SR09		F7O18.13	>tr|Q9SR09|Q9SR09_ARATH AT3g04650/F7O18_13 OS=Arabidopsis thaliana GN=F7O18.13 PE=2 SV=1	1	1	52.362	0	7.6496	2.5	2618900	113870	2	2247
Q9SR70	Q9SR70	Peptidyl-prolyl cis-trans isomerase FKBP16-4, chloroplastic	FKBP16-4	>sp|Q9SR70|FK164_ARATH Peptidyl-prolyl cis-trans isomerase FKBP16-4, chloroplastic OS=Arabidopsis thaliana GN=FKBP16-4 PE=1 SV=1	1	1	24.504	0	18.339	3.9	753140	57934	3	2249
Q9SR73	Q9SR73	40S ribosomal protein S28-1	RPS28A	>sp|Q9SR73|RS281_ARATH 40S ribosomal protein S28-1 OS=Arabidopsis thaliana GN=RPS28A PE=3 SV=1	1	3	7.3705	0	26.047	29.7	4953500	2476800	4	2250
Q9SR79	Q9SR79	Probable inactive purple acid phosphatase 16	PAP16	>sp|Q9SR79|PPA16_ARATH Probable inactive purple acid phosphatase 16 OS=Arabidopsis thaliana GN=PAP16 PE=2 SV=1	1	1	41.161	0.0092788	5.9123	3.5	8190400	546030	1	2251
Q9SRG3	Q9SRG3	Protein disulfide isomerase-like 1-2	PDIL1-2	>sp|Q9SRG3|PDI12_ARATH Protein disulfide isomerase-like 1-2 OS=Arabidopsis thaliana GN=PDIL1-2 PE=2 SV=1	1	3	56.364	0	13.51	6.9	408870	12390	4	2253
Q9SRI1	Q9SRI1		T22N4.3	>sp|Q9SRI1|SC13A_ARATH Protein transport protein SEC13 homolog A OS=Arabidopsis thaliana GN=SEC13A PE=1 SV=1	1	4	32.63	0	62.843	21.9	14429000	901800	22	2254
Q9SRR8	Q9SRR8		F21O3.19	>tr|Q9SRR8|Q9SRR8_ARATH 2Fe-2S ferredoxin-like protein OS=Arabidopsis thaliana GN=F21O3.19 PE=2 SV=1	1	2	17.602	0	22.072	15.1	3743800	415980	13	2257
Q9SRS5	Q9SRS5	Ras-related protein RABA5b	RABA5B	>sp|Q9SRS5|RAA5B_ARATH Ras-related protein RABA5b OS=Arabidopsis thaliana GN=RABA5B PE=2 SV=1	1	1	24.32	0.0004914	6.9667	3.7	571140	31730	2	2258
Q9SRT8	Q9SRT8		F14P3.13	>tr|Q9SRT8|Q9SRT8_ARATH Putative uncharacterized protein F14P3.13 OS=Arabidopsis thaliana GN=F14P3.13 PE=1 SV=1	1	2	25.615	0	17.656	11	737480	73748	6	2259
Q9SRU7;Q9LFU5	Q9SRU7;Q9LFU5	Probable tRNA (guanine(26)-N(2))-dimethyltransferase 2;Probable tRNA (guanine(26)-N(2))-dimethyltransferase 1		>sp|Q9SRU7|TRM2_ARATH Probable tRNA (guanine(26)-N(2))-dimethyltransferase 2 OS=Arabidopsis thaliana GN=At3g02320 PE=2 SV=3;>sp|Q9LFU5|TRM1_ARATH Probable tRNA (guanine(26)-N(2))-dimethyltransferase 1 OS=Arabidopsis thaliana GN=At5g15810 PE=2 SV=3	2	1	65.603	0	11.244	1.9	889920	27810	2	2260
Q9SRV5	Q9SRV5	5-methyltetrahydropteroyltriglutamate--homocysteine methyltransferase 2	MS2	>sp|Q9SRV5|METE2_ARATH 5-methyltetrahydropteroyltriglutamate--homocysteine methyltransferase 2 OS=Arabidopsis thaliana GN=MS2 PE=1 SV=1	1	13	84.583	0	122.99	22.7	5253000	134690	10	2261
Q9SRX2	Q9SRX2	60S ribosomal protein L19-1	RPL19A	>sp|Q9SRX2|RL191_ARATH 60S ribosomal protein L19-1 OS=Arabidopsis thaliana GN=RPL19A PE=2 SV=1	1	3	24.606	0	178.12	24.3	34606000	5767600	47	2262
Q9SRY5	Q9SRY5	Glutathione S-transferase F7	GSTF7	>sp|Q9SRY5|GSTF7_ARATH Glutathione S-transferase F7 OS=Arabidopsis thaliana GN=GSTF7 PE=2 SV=3	1	7	23.598	0	12.804	28.7	7890300	606940	4	2263
Q9SRZ6;Q9SLK0	Q9SRZ6	Cytosolic isocitrate dehydrogenase [NADP]	CICDH	>sp|Q9SRZ6|ICDHC_ARATH Cytosolic isocitrate dehydrogenase [NADP] OS=Arabidopsis thaliana GN=CICDH PE=2 SV=1	2	5	45.746	0	100.24	15.1	2902600	116100	17	2264
Q9SS04	Q9SS04	Flavin-containing monooxygenase FMO GS-OX1	FMOGS-OX1	>sp|Q9SS04|GSOX1_ARATH Flavin-containing monooxygenase FMO GS-OX1 OS=Arabidopsis thaliana GN=FMOGS-OX1 PE=2 SV=1	1	3	52.309	0	110.45	10	5975300	259800	11	2265
Q9SS17	Q9SS17	40S ribosomal protein S24-1	RPS24A	>sp|Q9SS17|RS241_ARATH 40S ribosomal protein S24-1 OS=Arabidopsis thaliana GN=RPS24A PE=2 SV=1	1	4	15.372	0	143.04	30.1	249230000	62308000	51	2266
Q9SS61	Q9SS61		T12J13.13	>tr|Q9SS61|Q9SS61_ARATH At3g03590 OS=Arabidopsis thaliana GN=T12J13.13 PE=2 SV=1	1	1	15.313	0.00047642	6.6959	8.4	561030	62337	4	2267
Q9SSB5;F4HTC5;F4HTC3;Q9SSB4	Q9SSB5	26S protease regulatory subunit 7 homolog A	RPT1A	>sp|Q9SSB5|PRS7A_ARATH 26S protease regulatory subunit 7 homolog A OS=Arabidopsis thaliana GN=RPT1A PE=1 SV=1	4	2	47.803	0	58.823	7.3	2818800	100670	17	2269
Q9SSF1	Q9SSF1		MLP3.4	>tr|Q9SSF1|Q9SSF1_ARATH AT3g07590/MLP3_4 OS=Arabidopsis thaliana GN=MLP3.4 PE=2 SV=1	1	2	12.6	0.0057624	6.1611	19.3	2159800	539950	1	2271
Q9SSK5;B3H4F3;A8MRH3;A8MR61;Q9SSK7;Q9SSK9	Q9SSK5	MLP-like protein 43	MLP43	>sp|Q9SSK5|MLP43_ARATH MLP-like protein 43 OS=Arabidopsis thaliana GN=MLP43 PE=1 SV=1	6	2	17.889	0	35.199	13.3	5727300	520660	17	2272
Q9SSM4;Q8LE58	Q9SSM4		F3N23.23	>sp|Q9SSM4|CHM1B_ARATH ESCRT-related protein CHMP1B OS=Arabidopsis thaliana GN=CHMP1B PE=1 SV=1	2	3	22.691	0	47.796	15.3	2633400	292600	16	2275
Q9SSN3;Q9SSN3-2;Q9SSN5;Q9SSN4;Q9SSN2;F4I901;F4IF00;F4HR53	Q9SSN3;Q9SSN3-2;Q9SSN5	Toll/interleukin-1 receptor-like protein	TIR;F3N23.11	>sp|Q9SSN3|TIR_ARATH Toll/interleukin-1 receptor-like protein OS=Arabidopsis thaliana GN=TIR PE=1 SV=1;>sp|Q9SSN3-2|TIR_ARATH Isoform of Q9SSN3, Isoform 2 of Toll/interleukin-1 receptor-like protein OS=Arabidopsis thaliana GN=TIR;>tr|Q9SSN5|Q9SSN5_ARATH Si	8	6	20.245	0	43.508	31.8	18656000	1865600	17	2276
Q9SSS7	Q9SSS7		F6D8.2	>tr|Q9SSS7|Q9SSS7_ARATH AT1G52730 protein OS=Arabidopsis thaliana GN=F6D8.2 PE=2 SV=1	1	2	37.754	0	84.825	7	3194300	138880	20	2277
Q9SSS9	Q9SSS9		ATPD	>sp|Q9SSS9|ATPD_ARATH ATP synthase subunit delta, chloroplastic OS=Arabidopsis thaliana GN=ATPD PE=1 SV=1	1	2	25.668	0	88.357	7.3	12481000	780050	22	2278
Q9ST43	Q9ST43	Pleckstrin homology domain-containing protein 1	PH1	>sp|Q9ST43|PH1_ARATH Pleckstrin homology domain-containing protein 1 OS=Arabidopsis thaliana GN=PH1 PE=2 SV=2	1	1	16.811	0	18.165	15.9	2011700	223530	5	2279
[truncated: 108 more rows]

## Sheet:  WT-IP AC rep 1 tech-rep 2
Protein IDs	Majority protein IDs	Protein names	Gene names	Fasta headers	Number of proteins	Peptides WT_AC	Mol. weight [kDa]	Q-value	Score	Sequence coverage WT_AC [%]	Intensity WT_AC	iBAQ WT_AC	MS/MS Count	id
[truncated: 1,459 more rows]

## Sheet: GFP-FLAGOX-IP rep 1 tech-rep 1
Protein IDs	Majority protein IDs	Protein names	Gene names	Fasta headers	Number of proteins	Peptides GFP	Mol. weight [kDa]	Q-value	Score	Sequence coverage GFP [%]	Intensity GFP	iBAQ GFP	MS/MS Count	id
[truncated: 1,457 more rows]

[truncated: 11 more sheets: GFP-FLAGOX-IP  ACrep1 tech-rep2,  TPLOX-IP rep 1 tech-rep 1,  TPLOX-IP AC rep 1 tech-rep 2,  JMJ14OX-IP rep1 tech-rep 2,  JMJ14OX-IP AC rep 1 tech-rep 2, GFP-FLAGOX-IP rep 2, TPLOX-IP rep 2, JMJ14OX-IP rep 2, GFP-FLAGOX-IP rep 3, TPLOX-IP rep 3, JMJ14OX-IP rep 3]
